# Supplementary material for: An extracellular receptor tyrosine kinase motif orchestrating intracellular STAT activation
Source: Nat Commun. 2022 Nov 14;13:6953. doi: 10.1038/s41467-022-34539-4 (PMC9663514; doi:10.1038/s41467-022-34539-4)
Supplement: Supplementary file 4 — Supplementary Dataset 1 [file 41467_2022_34539_MOESM4_ESM.xlsx]

## Sheet: erbb4_interactome_ms_exp1
JM-A_1	JM-A_2	JM-A_3	JM-A_4	JM-A_5	JM-A_6	JM-A_7	JM-A_8	JM-A_9	JM-A_10	JM-A_11	JM-B_1	JM-B_2	JM-B_3	JM-B_4	JM-B_5	JM-B_6	JM-B_7	JM-B_8	JM-B_9	JM-B_10	JM-B_11	V_1	V_2	V_3	V_4	V_5	V_6	V_7	V_8	V_9	V_10	V_11	Protein Decoy/Contaminant/Target	Protein Unmodified Mass	Number of Proteins in Group	Number of Peptides	Number of Unique Peptides	Sequence Coverage Fraction	Number of PSMs	Protein QValue	Best Peptide Score	Best Peptide Notch QValue	Protein Groups	Protein Accession	Gene	Organism	Protein Full Name	Unique Peptides	Shared Peptides
0	0	0	0	0	0	0	0	0	0	0	0	0	0	0	0	0	73813.4	762229	0	0	0	0	0	0	0	0	0	0	0	0	0	0	T	22858.1	1	1	1	0.09314	1	0.0285256	15.0532	0.00190294	A0A1B0GUJ8	A0A1B0GUJ8	PNMA8C	Homo sapiens	Paraneoplastic antigen-like protein 8C	VLRQELCPPATGPRELPAR
0	0	0	0	71073.7	0	0	0	0	0	0	0	0	0	0	39365.1	0	0	0	0	0	0	0	0	0	0	0	0	0	0	0	0	0	T	64058.2	1	2	2	0.0742	3	0	19.1643	0	A0AV96	A0AV96	RBM47	Homo sapiens	RNA-binding protein 47	IPTAGIYGASYVPFAAPATATIATLQK|VTEGVLDVIVYASAADK
0	0	0	0	0	0	0	0	0	0	0	0	45533.9	0	0	0	0	0	0	0	0	0	0	38211.9	0	0	0	0	0	0	0	0	0	T	117895	1	2	2	0.03327	3	0.0011325	15.0893	0.00011095	A0AVT1	A0AVT1	UBA6	Homo sapiens	Ubiquitin-like modifier-activating enzyme 6	IIPAIATTTATVSGLVALEMIK|KPDHVPISSEDER
0	0	0	0	0	0	0	0	0	0	0	0	0	45185.8	14583	0	0	0	0	0	0	0	0	0	0	0	0	0	0	0	0	0	0	T	102294	1	2	2	0.0228	2	0	16.105	0	A0FGR8	A0FGR8	ESYT2	Homo sapiens	Extended synaptotagmin-2	VLVALASEELAK|VGNQIFQSR
0	0	0	711170	203289	0	0	0	0	0	0	0	0	0	467949	177189	0	0	0	0	0	0	0	0	143478	437905	0	0	0	0	0	0	0	T	76230.9	1	13	13	0.28296	56	0	23.3656	0	A1IGU5	A1IGU5	ARHGEF37	Homo sapiens	Rho guanine nucleotide exchange factor 37	AVSALQDVNTNINEYK|LLEVGSVTYQEEAAR|HIQGIVEAVVPQAGSSGLSFLLVIPLQR|ILENTVPDASAYPVLQR|SSHEVSLQAGQPVTILEAQDK|GQIVAILQNK|ALLGPQNLIK|TEDKEFDDLEER|SPVLWGWSLPS|FLHDLQETASK|LQQLPQGDLDVLFSNIDDIIK|KLVEDALGR|GYVPSGFLAR
0	0	0	0	0	0	0	0	0	71021.6	0	0	0	0	0	0	0	0	0	0	94802.1	38632.4	0	0	0	0	0	0	0	0	0	72081.6	0	T	20310.8	1	1	1	0.09231	3	0	23.506	0	A1KXE4	A1KXE4	FAM168B	Homo sapiens	Myelin-associated neurite-outgrowth inhibitor	MNPVYSPGSSGVPYANAK
0	0	0	0	76821.5	35695.7	0	0	0	0	0	0	0	0	0	35673.8	34612.1	0	0	0	0	0	0	0	0	0	75563.6	32862.8	0	0	0	0	0	T	67824.7	1	3	3	0.08703	12	0	18.1493	0	A1L0T0	A1L0T0	ILVBL	Homo sapiens	2-hydroxyacyl-CoA lyase 2	NAQMAQSPILLLGGAASTLLQNR|LVEGLQGQTWAPDWVEELR|DGHPVVVNILIGR
0	0	0	0	0	0	0	0	0	0	0	5810.79	131289	98767.7	0	0	0	0	0	0	0	0	0	120858	0	0	0	0	0	0	0	0	0	T	101516	1	3	3	0.05049	6	0	24.324	0	A1X283	A1X283	SH3PXD2B	Homo sapiens	SH3 and PX domain-containing protein 2B	SLLDGEGPQAVGGQDVAFSR|AKPFLSNSLGGQDDTR|YTVIYPYTAR
0	0	0	0	0	0	0	0	0	0	0	101653	0	0	0	0	0	0	0	0	0	0	0	0	0	0	0	0	0	0	0	0	0	T	214689	1	6	6	0.05354	6	0	16.1292	0	A3KMH1	A3KMH1	VWA8	Homo sapiens	von Willebrand factor A domain-containing protein 8	DPQVNAFAIFIGSLGDQATR|DLLGQDVFLIGPPGPLR|NVLPVLNNLLENR|DTTVQTLTLQPSVK|NPELVPQNYISDSLAQSVVQHLR|SLADQGIINYPYSTR
0	0	0	0	0	0	0	0	0	0	0	0	0	0	0	0	0	0	0	0	0	0	0	0	0	0	0	0	0	60895.4	0	0	0	T	382063	1	1	1	0.00385	1	0.030941	14.0885	0.00209383	A4UGR9	A4UGR9	XIRP2	Homo sapiens	Xin actin-binding repeat-containing protein 2	EEIVKGDVQQAIK
0	0	0	0	0	0	2.39935e+06	1.42357e+06	0	0	0	0	0	0	0	0	253590	2.3027e+06	937830	0	0	0	0	0	0	0	0	0	1197183	385689	0	0	0	T	38634.6	1	7	4	0.29296	64	0	27.289	0	A5D8V6	A5D8V6	VPS37C	Homo sapiens	Vacuolar protein sorting-associated protein 37C	TLQELEELQNDSEAIDQLALESPEVQDLQLER|DKTLQELEELQNDSEAIDQLALESPEVQDLQLER|NLEFQGPLEISR|EMALATNR	FSSALQPGTLLDLLQVEGMK|FLEGEVPLETFLENFSSMR|IEEESEAMAEK
106740	0	0	0	0	0	0	0	0	0	0	123205	11932.9	0	0	0	0	0	0	0	0	0	0	0	0	0	0	0	0	0	0	0	0	T	266768	1	8	8	0.0362	11	0	17.1605	0	A5YKK6	A5YKK6	CNOT1	Homo sapiens	CCR4-NOT transcription complex subunit 1	LAEVGQYEQVK|YLFLNAIANQLR|SLDLIESLLR|SPVTFLSDLR|SNLQVSNEPGNR|IVEPPENIQEK|SLLEVVVLSR|NLDEQLSAPK
0	0	0	0	0	0	0	0	0	0	0	14996.2	0	0	0	0	0	0	0	0	0	0	0	0	0	0	0	0	0	0	0	0	0	T	85772.7	1	1	1	0.07107	1	0.0885821	9.05318	0.00574719	A6H8M9	A6H8M9	CDHR4	Homo sapiens	Cadherin-related family member 4	ASTVATSTHRTTVPSTMTPMLVTDTEAFWQPQPWFVVVLTATGALLLLALGWLLGR
0	0	0	0	0	0	0	0	0	0	0	0	0	0	0	0	0	0	0	0	0	0	0	0	0	0	0	326088	0	0	0	26999.3	290141	T	29927.4	1	1	1	0.02827	2	0.0572996	10.2261	0.00384837	A6ND91	A6ND91	ASPDH	Homo sapiens	Putative L-aspartate dehydrogenase	VGVVGYGR
0	0	0	0	0	0	0	0	0	0	0	0	65116.7	0	0	0	0	0	0	0	0	0	0	0	0	0	0	0	0	0	0	0	0	T	71652.2	1	2	2	0.03269	2	0.00290381	14.1683	0.000253023	A6NDB9	A6NDB9	PALM3	Homo sapiens	Paralemmin-3	VPEVVQTSSPR|EGGEEPLGIER
0	0	0	0	0	0	0	0	60165.5	0	0	0	0	0	0	0	0	0	0	45864.4	0	0	0	0	0	0	0	0	0	0	41667.9	0	0	T	33598.6	1	1	1	0.09864	3	0.000764234	16.1253	9.24e-05	A6NDU8	A6NDU8	C5orf51	Homo sapiens	UPF0600 protein C5orf51	RVEELGDLAQAHIQQLSEAAGEDDHFLIR
0	0	0	0	0	0	0	0	2.16133e+06	1952223	1.07559e+06	0	0	0	0	0	0	0	0	0	0	0	0	0	0	0	0	0	0	0	0	0	0	T	83180.9	1	1	1	0.02793	1	0.0106493	15.088	0.000861244	A6NDX5	A6NDX5	ZNF840P	Homo sapiens	Putative zinc finger protein 840	MSLMGHGKVEMLLYAVPLLK
0	0	0	0	0	0	0	50973	0	0	0	0	0	0	0	0	0	5753.15	24883.9	0	0	0	0	0	0	0	0	0	0	0	0	0	0	T	40054	1	1	1	0.05053	2	0	15.1785	0	A6NED2	A6NED2	RCCD1	Homo sapiens	RCC1 domain-containing protein 1	AGPGPEALLQVWAAESALR
0	0	0	0	0	0	0	0	0	0	0	0	0	0	0	0	0	0	0	0	0	0	0	0	0	0	23430.2	32528.7	0	0	0	0	0	T	15577.6	1	1	1	0.19595	1	0.0217462	12.0734	0.00144308	A6NH13	A6NH13	DNAJC9-AS1	Homo sapiens	Putative uncharacterized protein DNAJC9-AS1	MRCGESGAGPDPRSNSAEVSSSQPALASK
0	0	0	0	0	0	0	0	0	0	0	0	0	0	0	5500.65	0	0	0	0	0	0	0	0	0	0	0	0	0	0	0	0	0	T	39297	1	1	1	0.02375	1	0.0764947	8.06693	0.00500128	A6NHQ4	A6NHQ4	EPOP	Homo sapiens	Elongin BC and Polycomb repressive complex 2-associated protein	GSPCSPTPR
50983.4	0	0	0	0	0	0	0	0	0	0	56300.2	0	0	0	0	0	0	0	0	0	0	0	0	0	0	0	0	0	0	0	0	0	T	226231	1	3	3	0.01646	5	0.00290381	16.2447	0.000253023	A6NHR9	A6NHR9	SMCHD1	Homo sapiens	Structural maintenance of chromosomes flexible hinge domain-containing protein 1	ANLGVFSVFAPR|FSFGLLDLPFR|LLLIDWPELK
0	0	0	26857.7	0	0	0	0	0	0	0	0	0	0	0	0	0	0	0	0	0	0	0	0	0	0	0	0	0	0	0	0	0	T	56721.8	1	1	1	0.02529	1	0.0628194	9.11982	0.00410972	A6NHZ5	A6NHZ5	LRRC14B	Homo sapiens	Leucine-rich repeat-containing protein 14B	IPTLLGPLQTPLR
1.77218e+06	1.53392e+06	0	0	0	0	0	0	0	0	0	0	0	0	0	0	0	0	0	965770	1.38071e+06	3.18209e+06	0	0	0	0	0	0	0	0	0	0	0	T	47966.8	1	1	1	0.06716	2	0.00590688	14.0772	0.000472767	A6NIY4	A6NIY4	SPDYE5	Homo sapiens	Speedy protein E5	VSPILPEHHKGFNSQLAPGVDPSPPHR
0	0	0	0	0	0	0	0	0	0	0	0	0	0	0	0	0	0	45720.9	32815	0	0	0	0	0	0	0	0	0	0	0	0	0	T	46091.6	1	2	2	0.09337	3	0	17.1098	0	A6NJ78	A6NJ78	METTL15	Homo sapiens	12S rRNA N4-methylcytidine (m4C) methyltransferase	VLSPQDQDVQDNPR|YPDMPTAADVVNALDQQALASILR
0	0	0	0	0	0	0	0	75527.3	0	0	0	0	0	0	0	0	0	0	124315	10594.6	0	0	0	0	0	0	0	0	0	71674.6	0	0	T	43525.8	1	2	2	0.07426	4	0	16.1727	0	A6NKF1	A6NKF1	SAC3D1	Homo sapiens	SAC3 domain-containing protein 1	GPADPVLLQAQVQEGFGSLR|AEVASFVADR
0	0	0	0	0	0	0	0	0	0	0	0	0	0	0	0	0	12793.7	91080.8	0	0	0	0	0	0	0	0	0	0	0	0	0	0	T	32564.7	1	1	1	0.10368	1	0.0635492	11.1322	0.00417033	A6XGL0	A6XGL0	YJEFN3	Homo sapiens	YjeF N-terminal domain-containing protein 3	HFLRALELQPPLADMGRAELSSNATTSLVQR
0	0	0	0	0	0	0	0	0	0	0	0	0	0	0	0	86848.6	0	0	0	0	0	0	0	0	0	0	0	0	0	0	0	0	T	114938	1	1	1	0.02557	1	0.0740741	16.2119	0.00485511	A8MW92	A8MW92	PHF20L1	Homo sapiens	PHD finger protein 20-like protein 1	SPLSPELIQVEDLTLVSQLSSSVINK
0	0	0	0	0	0	0	419188	0	0	0	0	0	0	0	0	0	118366	456666	0	0	0	0	0	0	0	0	0	63233.5	147646	0	0	0	T	42206.6	1	6	6	0.28267	13	0	17.2519	0	A8MXV4	A8MXV4	NUDT19	Homo sapiens	Nucleoside diphosphate-linked moiety X motif 19	TDNTGTLPEDVAFR|EPPPVYPDLAEVVGYQWSSPSEATESFLSK|TSPPGPAPGPGLALEPPPGLASWR|FGLGPAPFSR|SADWLGLFAPHHGPPR|LANFASLSDLHK
0	0	0	0	0	0	0	0	0	0	0	0	0	0	0	0	0	0	0	0	0	0	0	0	0	0	0	0	0	0	14246.8	145977	29874.5	T	129460	1	1	1	0.00783	1	0.0456678	12.0381	0.00303082	A8MYU2	A8MYU2	KCNU1	Homo sapiens	Potassium channel subfamily U member 1	ISGQDSPPR
0	0	0	0	0	0	0	0	0	101360	0	0	0	0	0	0	0	0	0	0	98309.8	87018.8	0	0	0	0	0	0	0	0	0	112945	39605	T	25406.8	1	2	2	0.0991	4	0.00419434	15.2608	0.000382161	A9UHW6	A9UHW6	MIF4GD	Homo sapiens	MIF4G domain-containing protein	TALKDPGAVDLEK|MDELFVLIR
0	0	0	0	0	0	0	0	0	31051.6	0	0	0	0	0	0	0	0	0	0	17186.9	0	0	0	0	0	0	0	0	0	13071.6	73083.1	0	T	35147.5	1	1	1	0.03488	3	0.00290381	12.3034	0.000253023	B3EWF7	B3EWF7	EPM2A	Homo sapiens	Laforin, isoform 9	PAGAAGGGVAAR
0	0	0	0	0	0	0	0	0	0	275729	0	0	0	0	0	0	0	0	0	0	327639	0	0	0	0	0	0	0	0	0	0	160505	T	15190.3	1	2	2	0.27007	5	0	20.3061	0	C9J7I0	C9J7I0	UMAD1	Homo sapiens	UBAP1-MVB12-associated (UMA)-domain containing protein 1	TSDIEANQPLETNK|KPSVPETEADGFVLLGDTTDEQR
0	0	0	0	0	0	0	0	0	0	376951	0	0	0	0	0	0	0	0	0	0	694777	0	0	0	0	0	0	0	0	0	0	0	T	10913.6	1	2	2	0.2268	3	0	17.333	0	C9JLW8	C9JLW8	MCRIP1	Homo sapiens	Mapk-regulated corepressor-interacting protein 1	FIYEAWQGVER|TFKPIDLSDLK
0	0	0	0	0	0	0	0	0	0	113754	0	0	0	0	0	0	0	0	0	0	127376	0	0	0	0	0	0	0	0	0	0	0	T	14225.1	1	1	1	0.10569	2	0	20.2741	0	E9PRG8	E9PRG8	C11orf98	Homo sapiens	Uncharacterized protein C11orf98	VVGAVIDQGLITR
0	0	0	0	0	0	0	0	0	0	0	0	0	0	0	0	0	0	0	36881.2	0	0	0	0	0	0	0	0	0	0	0	0	26145.1	T	30333.2	1	1	1	0.05639	3	0.00760982	11.067	0.000661045	I3L3R5	I3L3R5	CCER2	Homo sapiens	Coiled-coil domain-containing glutamate-rich protein 2	LLLLGAATAAPLAPR
0	0	0	0	0	0	0	0	0	0	0	0	0	0	0	0	0	0	0	38609.8	45728.1	0	0	0	0	0	0	0	0	0	58028.8	15199	0	T	39555.5	1	1	1	0.01944	3	0.0125127	11.3436	0.000929832	O00115	O00115	DNASE2	Homo sapiens	Deoxyribonuclease-2-alpha	AFQPLVK
0	0	0	0	95585.2	0	0	0	0	0	0	0	0	0	0	112204	0	0	0	0	0	0	0	0	0	0	129914	0	0	0	0	0	0	T	72865.8	1	8	8	0.15653	17	0	21.3069	0	O00116	O00116	AGPS	Homo sapiens	Alkyldihydroxyacetonephosphate synthase, peroxisomal	GISDPLTVFEQTEAAAR|TIISLDTSQMNR|AASAATAAPTATPAAQESGTIPK|GYLLTYVIAYIR|RAASAATAAPTATPAAQESGTIPK|FGGLAAGEDNGQR|EYVDPNNIFGNR|ETNISYSQEADDR
0	0	124136	178040	0	0	0	0	0	0	0	0	0	62549.5	121502	0	0	0	0	0	0	0	0	0	101313	19514.4	0	0	0	0	0	0	0	T	79904.6	1	3	3	0.04391	8	0	18.2647	0	O00139	O00139	KIF2A	Homo sapiens	Kinesin-like protein KIF2A	AALQEEEQASK|FSLIDLAGNER|PLVETIFER
0	0	0	0	0	291273	691392	45576.1	16347.5	47524.1	0	0	0	0	0	0	171368	352746	20042.1	11640.5	33908.2	0	0	0	0	0	0	119398	248065	11629.7	14974.5	9894.6	20636.1	T	49098	1	11	4	0.32084	39	0	21.3843	0	O00148	O00148	DDX39A	Homo sapiens	ATP-dependent RNA helicase DDX39A	VSVFFGGLSIK|AEQDVENDLLDYDEEEEPQAPQESTPAPPK|FEVNVAELPEEIDISTYIEQSR|AEQDVENDLLDYDEEEEPQAPQESTPAPPKK	GLAITFVSDENDAK|ILVATNLFGR|GSYVSIHSSGFR|DFLLKPELLR|LTLHGLQQYYVK|MLEQLDMR|DVQEIFR
0	0	0	0	0	0	15479.9	368765	174406	0	0	0	0	0	0	0	0	42566.7	348932	186215	17445.7	0	0	0	0	0	0	92308.1	40210.2	202990	181161	10752.2	0	T	41769.3	1	7	7	0.24474	23	0	21.2802	0	O00154	O00154	ACOT7	Homo sapiens	Cytosolic acyl coenzyme A thioester hydrolase	AASAFFTYVSLSQEGR|LMDEVAGIVAAR|ATLWYVPLSLK|VLEVPPVVYSR|MIEEAGAIISTR|SLPVPQLVPETEDEK|TNIVTASVDAINFHDK
0	0	111374	0	0	0	0	0	0	0	0	0	0	88336.1	0	0	0	0	0	0	0	0	0	0	0	0	0	0	0	0	0	0	0	T	121606	1	3	3	0.03857	6	0	20.2101	0	O00159	O00159	MYO1C	Homo sapiens	Unconventional myosin-Ic	MSLLQLVEILQSK|VLQALGSEPIQYAVPVVK|LLSVEGSTLR
0	0	0	0	0	0	0	0	311285	0	0	0	0	0	0	0	0	0	0	330040	106335	65712.2	0	0	0	0	0	0	0	0	203164	0	10644.9	T	31601.1	1	6	6	0.35842	14	0	18.3061	0	O00165	O00165	HAX1	Homo sapiens	HCLS1-associated protein X-1	TREDNDLDSQVSQEGLGPVLQPQPK|DFNSIFSDMGAWTLPSHPPELPGPESETPGER|IFGGVLESDAR|FHDNFGFDDLVR|GFFGFPGPR|ITKPDGIVEER
0	0	0	0	0	0	0	0	589031	2700.76	72831.2	0	0	0	0	0	0	0	0	751032	26545.2	63154.5	0	0	0	0	0	0	0	0	532849	32004.8	74548.6	T	37612.1	1	6	6	0.23636	17	0	23.2886	0	O00170	O00170	AIP	Homo sapiens	AH receptor-interacting protein	TLHSDDEGTVLDDSR|VLELDPALAPVVSR|AHAAVWNAQEAQADFAK|GELPDFQDGTK|AVPLIHQEGNR|HVVLYPLVAK
0	0	0	207520	0	0	0	0	0	0	0	0	0	0	153167	0	0	0	0	0	0	0	0	0	88064.1	102901	0	0	0	0	0	0	0	T	72408	1	2	2	0.03886	5	0	21.2336	0	O00178	O00178	GTPBP1	Homo sapiens	GTP-binding protein 1	LVLVSPTSEQYDSLLR|VGDNDFLEVR
0	0	0	0	0	0	0	0	346501	90964.3	0	0	0	0	0	0	0	0	0	390891	82363.8	0	0	0	0	0	0	0	0	0	208465	14247.8	0	T	39492.9	1	2	1	0.05915	7	0	19.1499	0	O00182	O00182	LGALS9	Homo sapiens	Galectin-9	NTQIDNSWGSEER	FDENAVVR
0	0	26275.4	0	0	0	0	0	0	0	0	0	0	26292.9	0	0	0	0	0	0	0	0	0	0	0	0	0	0	0	0	0	0	0	T	104577	1	1	1	0.01767	2	0	20.2107	0	O00192	O00192	ARVCF	Homo sapiens	Armadillo repeat protein deleted in velo-cardio-facial syndrome	ELVTGTLWNLSSYEPLK
0	0	0	0	0	0	0	0	0	33107.7	0	0	0	0	0	0	0	0	0	0	89930.4	53860.4	0	0	0	0	0	0	0	0	0	122237	0	T	24592.2	1	4	2	0.18349	7	0	15.2803	0	O00194	O00194	RAB27B	Homo sapiens	Ras-related protein Rab-27B	LLALGDSGVGK|AVETLLDLIMK	FITTVGIDFR|SLTTAFFR
0	0	0	0	0	0	0	0	0	0	0	0	149625	29427.6	33316.6	0	0	0	0	0	0	0	0	0	0	0	0	0	0	0	0	0	0	T	121244	1	3	3	0.03473	4	0	18.1259	0	O00203	O00203	AP3B1	Homo sapiens	AP-3 complex subunit beta-1	LEILTNLANEANISTLLR|LLDSITVPVAR|NVEVIELAK
0	0	0	0	0	0	36284.9	29546	0	0	0	0	0	0	0	0	0	0	0	0	0	0	0	0	0	0	0	0	12663.9	0	0	0	0	T	41281.5	1	1	1	0.06575	2	0.0011325	16.0876	0.00011095	O00204	O00204	SULT2B1	Homo sapiens	Sulfotransferase 2B1	GVPFPVGLYSLESISLAENTQDVR
0	0	0	0	0	0	0	0	0	0	0	0	0	0	0	0	0	0	0	0	0	0	0	0	0	0	0	10321.5	0	0	0	0	0	T	95618.8	1	1	1	0.02026	1	0.0130391	9.08448	0.000964612	O00206	O00206	TLR4	Homo sapiens	Toll-like receptor 4	AGIIFIVLQKVEKTLLR
0	0	0	0	0	0	0	0	0	47366.8	242508	0	0	0	0	0	0	0	0	0	14783.4	181719	0	0	0	0	0	0	0	0	0	15998.4	125118	T	23689.6	1	1	1	0.04286	3	0.0119291	14.3902	0.000929832	O00217	O00217	NDUFS8	Homo sapiens	NADH dehydrogenase [ubiquinone] iron-sulfur protein 8, mitochondrial	TLLWTELFR
0	0	0	0	0	0	412649	386199	0	0	0	0	0	0	0	0	0	283367	187067	0	0	0	0	0	0	0	0	0	128974	123662	0	0	0	T	47434	1	9	9	0.26777	28	0	21.2887	0	O00231	O00231	PSMD11	Homo sapiens	26S proteasome non-ATPase regulatory subunit 11	DIQENDEEAVQVK|LYDNLLEQNLIR|EQSILELGSLLAK|AQSLLSTDR|FHGILDQGEGVLIIFDEPPVDK|ALLVEVQLLESK|LVSLYFDTK|AAAAVVEFQR|YQEALHLGSQLLR
0	0	0	0	0	96389.6	235422	0	0	0	10881.6	0	0	0	0	0	48938.3	122297	0	0	0	0	0	0	0	0	0	0	0	0	0	0	0	T	52870.6	1	2	2	0.05263	6	0	21.3265	0	O00232	O00232	PSMD12	Homo sapiens	26S proteasome non-ATPase regulatory subunit 12	LQEVIETLLSLEK|ADGGSERADGR
0	0	0	0	0	0	0	0	28294.7	247587	1596.9	0	0	0	0	0	0	0	0	1714.37	922714	31428	0	0	0	0	0	0	0	0	177166	505700	29106.9	T	24666.5	1	5	5	0.18386	9	0	16.1971	0	O00233	O00233	PSMD9	Homo sapiens	26S proteasome non-ATPase regulatory subunit 9	KLGQSESQGPPR|LGQSESQGPPR|ANYDVLESQK|SDVDLYQVR|RKEEIEAQIK
0	0	0	0	0	0	0	0	0	679620	617269	0	0	0	0	0	0	0	0	0	460664	882069	0	0	0	0	0	0	0	0	0	760736	455651	T	21657.8	1	6	6	0.42051	22	0	26.2774	0	O00264	O00264	PGRMC1	Homo sapiens	Membrane-associated progesterone receptor component 1	GDQPAASGDSDDDEPPPLPR|FYGPEGPYGVFAGR|EALKDEYDDLSDLTAAQQETLSDWESQFTFK|KFYGPEGPYGVFAGR|FDGVQDPR|ILMAINGK
0	229053	0	0	0	0	0	0	0	0	0	132503	151161	0	0	0	0	0	0	0	0	0	0	201620	0	0	0	0	0	0	0	0	0	T	120925	1	11	11	0.16099	28	0	23.28	0	O00267	O00267	SUPT5H	Homo sapiens	Transcription elongation factor SPT5	SLGGDVASDGDFLIFEGNR|FEDQPEGIDLEVVTESTGK|EATGVLLSIDGEDGIVR|GIYKDDIAQVDYVEPSQNTISLK|HLVLAGGSKPR|KFIAYQFTDTPLQIK|DVTNFTVGGFAPMSPR|VRDTYLDTQVVGQTGVIR|FEGDTGLIVR|TPMYGSQTPMYGSGSR|RDNELIGQTVR
0	0	0	0	0	0	0	0	1363897	1877724	105616	0	0	0	0	0	0	0	0	1.11711e+06	1.89732e+06	89659	0	0	0	0	0	0	0	0	1.67594e+06	611387	155600	T	26905.7	1	7	6	0.40249	48	0	24.3104	0	O00299	O00299	CLIC1	Homo sapiens	Chloride intracellular channel protein 1	LAALNPESNTAGLDIFAK|VLDNYLTSPLPEEVDETSAEDEGVSQR|GVTFNVTTVDTK|NSNPALNDNLEK|AEEQPQVELFVK|YLSNAYAR	LFMVLWLK
0	0	0	0	56666.9	2235668	19745592	605139	459471	43493.1	94672.1	0	0	88896.8	0	35683.7	5.3368e+06	3.69022e+06	291910	390137	21673.2	198902	0	0	0	0	30113.3	1.49238e+06	1.95935e+06	213183	0	0	0	T	37540.2	1	12	9	0.70308	98	0	30.3652	0	O00303	O00303	EIF3F	Homo sapiens	Eukaryotic translation initiation factor 3 subunit F	IQDALSTVLQYAEDVLSGK|VIGLSSDLQQVGGASAR|LHPVILASIVDSYER|VIGTLLGTVDK|KVSPNELILGWYATGHDITEHSVLIHEYYSR|IGVDLIMK|YAYYDTER|EAPNPIHLTVDTSLQNGR|ATPAVPVSAPPATPTPVPAAAPASVPAPTPAPAAAPVPAAAPASSSDPAAAAAATAAPGQTPASAQAPAQTPAPALPGPALPGPFPGGR	TMGVMFTPLTVK|AYVSTLMGVPGR|FLMSLVNQVPK
0	0	0	0	0	0	0	0	0	0	0	0	0	0	0	0	0	0	0	0	44199.7	0	0	0	0	0	0	0	0	0	0	0	0	T	20733.6	1	1	1	0.09474	1	0.0179797	12.0712	0.00121615	O00399	O00399	DCTN6	Homo sapiens	Dynactin subunit 6	VQTERPQPQTLQLDFLMK
0	0	45171.2	27884.1	871319	134293	0	0	25930.6	197110	273556	0	0	0	0	536268	99901.3	272569	122315	42276	134803	371922	0	58882.2	0	0	975580	148445	133672	83244.2	55019.3	103288	295730	T	54792.7	1	15	14	0.41188	67	0	24.3728	0	O00401	O00401	WASL	Homo sapiens	Neural Wiskott-Aldrich syndrome protein	LLWEQELYNNFVYNSPR|RVTNVGSLLLTPQENESLFTFLGK|VTNVGSLLLTPQENESLFTFLGK|SSVQQQPPPPR|ADIGTPSNFQHIGHVGWDPNTGFDLNNLDPELK|FYGPQVNNISHTK|APTAAPPPPPPSR|AALLDQIR|AVTDLLGR|GYFHTFAGDTCQVALNFANEEEAKK|GRGAPPPPPSR|DALLDQIR|SSVQQQPPPPRR|VIYDFIEK	SVADGQESTPPTPAPTSGIVGALMEVMQK
93790.2	1.34711e+06	840727	361114	170001	154606	429433	360678	0	0	0	72011.8	1549523	446524	121384	320405	323110	429562	129054	94771.6	53027.7	84057	74115	1.24973e+06	175701	117092	248497	89151.9	87439.1	42236.5	0	0	0	T	123550	1	21	17	0.28441	146	0	27.3678	0	O00410	O00410	IPO5	Homo sapiens	Importin-5	LVLEQVVTSIASVADTAEEK|RQDEDYDEQVEESLQDEDDNDVYILTK|FLFDSVSSQNVGLR|LLSSAFDEVYPALPSDVQTAIK|NLIDEDGNNQWPEGLK|TIECISLIGLAVGK|AAAAAEQQQFYLLLGNLLSPDNVVR|LCGDTSLNNMQR|QAEETYENIPGQSK|QLALEVIVTLSETAAAMLR|SLVEIADTVPK|KQAEETYENIPGQSK|ITFLLQAIR|SLLIPYLDNLVK|ATAAFILANEHNVALFK|HLHSIMVLK|VSDILHSIFSSYK	VIAALLQTMEDQGNQR|FMQDASDVMQLLLK|EGFVEYTEQVVK|EFQQYLPVVMGPLMK
0	11878.9	0	0	0	0	0	0	0	0	0	0	41984.2	0	0	0	0	0	0	0	0	0	0	0	0	0	0	0	0	0	0	0	0	T	138532	1	3	3	0.04634	4	0	17.2479	0	O00411	O00411	POLRMT	Homo sapiens	DNA-directed RNA polymerase, mitochondrial	VLDLVLQLFQAK|MLLQVLQALPAQGESFTTLAR|LSLDVEQAPSGQHSQAQLSGQQQR
0	0	0	0	524928	0	0	0	0	0	0	0	0	0	0	365326	0	0	0	0	0	0	0	0	0	0	231271	0	0	0	0	0	0	T	63665.6	1	11	9	0.26943	37	0	24.3183	0	O00425	O00425	IGF2BP3	Homo sapiens	Insulin-like growth factor 2 mRNA-binding protein 3	LYIGNLSENAAPSDLESIFK|TVNELQNLSSAEVVVPR|ITISPLQELTLYNPER|DQTPDENDQVVVK|LNGFQLENFTLK|KIQEILTQVK|IPVSGPFLVK|IELHGKPIEVEHSVPK|IKEENFVSPK	MVIITGPPEAQFK|VAYIPDEMAAQQNPLQQPR
0	0	0	31936.6	0	0	0	0	0	0	0	0	0	0	8028.59	0	0	0	0	0	0	0	0	0	0	16361	0	0	0	0	0	0	0	T	81826.1	1	1	1	0.03804	3	0	21.1694	0	O00429	O00429	DNM1L	Homo sapiens	Dynamin-1-like protein	LQDVFNTVGADIIQLPQIVVVGTQSSGK
0	0	0	0	0	0	0	291507	0	0	0	0	0	0	0	0	0	53558.4	221575	0	0	0	0	0	0	0	0	0	48697.3	147053	0	0	0	T	39311.4	1	4	4	0.12842	9	0	20.3224	0	O00442	O00442	RTCA	Homo sapiens	RNA 3'-terminal phosphate cyclase	VGIEAAEMLLANLR|DLYVNIQPVQEPK|AFVAGVLPFK|QLNPINLTER
0	0	0	0	0	0	0	0	0	0	0	21547.8	0	0	0	0	0	0	0	0	0	0	0	0	0	0	0	0	0	0	0	0	0	T	217179	1	2	2	0.01644	2	0	17.2772	0	O00468	O00468	AGRN	Homo sapiens	Agrin	SIESTLDDLFR|FDTGSGPAVLTSAVPVEPGQWHR
0	0	38934.6	0	0	0	0	0	0	0	0	0	0	17014.2	0	0	0	0	0	0	0	0	0	0	16040.4	0	0	0	0	0	0	0	0	T	84631.6	1	2	2	0.02985	4	0	17.2512	0	O00469	O00469	PLOD2	Homo sapiens	Procollagen-lysine,2-oxoglutarate 5-dioxygenase 2	FLDILLTLDYPK|GFALLNFVVK
0	0	0	0	0	0	0	0	0	0	0	0	0	0	0	0	0	0	0	0	0	26970.3	0	0	0	0	0	0	0	0	0	0	123057	T	9533.23	1	1	1	0.14444	2	0.00522284	13.2071	0.000457726	O00479	O00479	HMGN4	Homo sapiens	High mobility group nucleosome-binding domain-containing protein 4	LSAKPAPPKPEPR
0	0	0	0	0	0	0	0	226945	0	0	0	0	0	0	0	0	0	0	181380	0	0	0	0	0	0	0	0	0	0	58052.6	17627.7	0	T	34554.6	1	2	1	0.12581	5	0	17.4411	0	O00487	O00487	PSMD14	Homo sapiens	26S proteasome non-ATPase regulatory subunit 14	AVAVVVDPIQSVK	VIDVFAMPQSGTGVSVEAVDPVFQAK
0	0	0	0	0	0	0	0	0	0	375806	0	0	0	0	0	0	0	0	22575.7	38012.1	488078	0	0	0	0	0	0	0	0	14520	0	427318	T	15189.7	1	4	4	0.38806	8	0	15.3545	0	O00488	O00488	ZNF593	Homo sapiens	Zinc finger protein 593	QLSVEPYSQEEAER|LAVPTEVSTEVPEMDTST|AAGMGSYVPPR|YFIDSTNLK
0	0	0	0	11528.9	203136	0	0	0	67694	0	0	0	0	0	8424.45	154433	0	0	0	34965.3	0	0	0	0	0	23721.2	186893	0	0	0	52156.8	0	T	57774.8	1	5	3	0.14395	17	0	20.2331	0	O00505	O00505	KPNA3	Homo sapiens	Importin subunit alpha-4	AQNVTLEAILQNATSDNPVVQLSAVQAAR|DSQVVQVVLDGLK|AENPSLENHR	EAAWAISNLTISGR|NPPIDDLIK
0	0	0	0	0	0	0	0	0	0	0	123821	29485.8	0	0	0	0	0	0	0	0	0	0	0	0	0	0	0	0	0	0	0	0	T	149194	1	6	5	0.07083	7	0	20.1667	0	O00512	O00512	BCL9	Homo sapiens	B-cell CLL/lymphoma 9 protein	NDPKPLPQQPPAPANQDQNSSQNTR|SSTPSHGQTTATEPTPAQK|LQPTPPIPAPAPK|NLREPIGPDQR|SPPVLGSAAASPVHLK	AVTPVSQGSNSSSADPK
0	0	0	0	0	0	0	0	490330	446340	41790	0	0	0	0	0	0	0	0	365216	731500	40118.4	0	0	0	0	0	0	0	0	217777	98493.6	28686.3	T	32423.9	1	5	5	0.35906	21	0	24.4126	0	O00560	O00560	SDCBP	Homo sapiens	Syntenin-1	ANVAVVSGAPLQGQLVAR|SIDNGIFVQLVQANSPASLVGLR|SLYPSLEDLKVDK|LYPELSQYMGLSLNEEEIR|VIQAQTAFSANPANPAILSEASAPIPHDGNLYPR
0	0	0	0	0	0	0	0	0	0	0	0	0	0	0	0	0	0	0	0	0	0	0	146631	0	0	0	0	0	0	0	0	0	T	38998.1	1	1	1	0.12788	1	0.01736	12.0673	0.00119046	O00570	O00570	SOX1	Homo sapiens	Transcription factor SOX-1	EMISMYLPAGEGGDPAAAAAAAAQSRLHSLPQHYQGAGAGVNGTVPLTHI
743866	1.06011e+06	654214	13812863	26829836	2.84197e+06	3.11773e+06	5.17768e+06	1.35255e+06	1.14666e+06	2402853	399538	767991	414965	6.01977e+06	21264472	1.99325e+06	2.41409e+06	3749236	871097	940150	2196012	461565	1.64586e+06	970815	25457842	6441764	1.65839e+06	626590	715534	554674	436885	1.25283e+06	T	73198	1	45	11	0.71903	979	0	31.3901	0	O00571	O00571	DDX3X	Homo sapiens	ATP-dependent RNA helicase DDX3X	GFYDKDSSGWSSSK|SDEDDWSKPLPPSER|DSLTLVFVETKK|QSSGASSSSFSSSR|SDYDGIGSR|NINITKDLLDLLVEAK|VVWVEESDKR|DSLTLVFVETK|VVWVEESDK|GLDISNVK|SSFFSDR	TAAFLLPILSQIYSDGPGEALR|SHVAVENALGLDQQFAGLDLNSSDNQSGGSTASK|LEQELFSGGNTGINFEK|VRPCVVYGGADIGQQIR|DFLDEYIFLAVGR|VGNLGLATSFFNER|HVINFDLPSDIEEYVHR|SFLLDLLNATGK|SPILVATAVAAR|GFGGGGYGGFYNSDGYGGNYNSQGVDWWGN|MLDMGFEPQIR|ELAVQIYEEAR|DLMACAQTGSGK|DKDAYSSFGSR|VGSTSENITQK|HTMMFSATFPK|YLVLDEADRMLDMGFEPQIR|IVEQDTMPPK|ELAVQIYEEARK|DLLDLLVEAK|YLVLDEADR|DAYSSFGSR|QYPISLVLAPTR|FSGGFGAR|HAIPIIK|DREEALHQFR|GADSLEDFLYH…
0	0	0	0	0	0	0	0	174668	0	0	0	0	0	0	0	0	0	0	209559	0	0	0	0	0	0	0	0	0	0	139536	0	0	T	32093.3	1	3	3	0.1931	5	0.00317684	15.258	0.000277681	O00625	O00625	PIR	Homo sapiens	Pirin	SHFVLIAGEPLREPVIQHGPFVMNTNEEISQAILDFR|MVEPQYQELK|TPTLYLDFK
0	0	0	0	102494	1.91203e+06	0	0	0	102097	0	0	0	0	0	37123.6	158964	0	0	401567	188694	0	0	0	0	0	28880.7	498665	0	0	0	0	0	T	57850.6	1	5	3	0.15163	18	0	27.5063	0	O00629	O00629	KPNA4	Homo sapiens	Importin subunit alpha-3	DAQVVQVVLDGLSNILK|VQNTSLEAIVQNASSDNQGIQLSAVQAAR|ADNEKLDNQR	EAAWAISNLTISGR|NPPIDDLIK
0	0	0	0	65327	480714	429705	0	83919.3	89786	61869.9	0	0	0	0	45209.1	295716	261088	19285.9	71716.6	72898.2	36791.5	0	0	0	0	25268.7	102638	83371.5	0	0	0	0	T	47412	1	5	4	0.2	36	0	18.3141	0	O00712	O00712	NFIB	Homo sapiens	Nuclear factor 1 B-type	AIAYTWFNLQAR|SGVFNVSELVR|KPEKPLFSSASPQDSSPR|TPITQGTGVNFPIGEIPSQPYYHDMNSGVNLQR	LDLVMVILFK
0	0	0	0	0	0	0	0	0	0	0	0	0	0	0	0	0	0	0	27673.9	12665.9	8185.21	0	0	0	0	0	0	0	0	13661.6	0	0	T	35121.5	1	1	1	0.04918	3	0	19.2318	0	O00743	O00743	PPP6C	Homo sapiens	Serine/threonine-protein phosphatase 6 catalytic subunit	GYYSLETFTYLLALK
0	98615.2	0	0	0	0	0	0	98760.7	0	236874	0	172006	0	0	0	0	0	0	62406.8	0	221293	0	115439	0	0	0	0	22197.5	36340.9	44521.1	0	168001	T	113672	1	7	7	0.11078	13	0	20.3508	0	O00754	O00754	MAN2B1	Homo sapiens	Lysosomal alpha-mannosidase	ELVDYFLNVATAQGR|LLAEQEVLAPQVVLAPGGGAAYNLGAPPR|LQETTLVANQLR|DLFSTFTITR|FQVIVYNPLGR|HLVLLDTAQAAAAGHR|HLELEWSVGPIPVGDTWGK
0	0	0	0	0	0	0	0	942011	121648	0	0	0	0	0	0	0	0	0	556687	50540.4	25723.1	0	0	0	0	0	0	0	0	524407	81247.3	41537.9	T	35079.9	1	7	7	0.30769	20	0	25.2777	0	O00764	O00764	PDXK	Homo sapiens	Pyridoxal kinase	GQVLNSDELQELYEGLR|VVPLADIITPNQFEAELLSGR|NPAGSVVMER|YDYVLTGYTR|VLSIQSHVIR|SFLAMVVDIVQELK|DIEDPEIVVQATVL
0	0	0	0	0	0	0	0	60855.6	136003	0	0	0	0	0	0	0	0	0	114463	42854.9	13043.1	0	0	0	0	0	0	0	0	33707.4	54412	0	T	41496.1	1	3	3	0.12813	10	0	18.2387	0	O00767	O00767	SCD	Homo sapiens	Acyl-CoA desaturase	GSTLDLSDLEAEK|LFLIIANTMAFQNDVYEWAR|GFFFSHVGWLLVR
0	0	0	0	0	0	0	0	301039	102570	0	0	0	0	0	0	0	0	0	256677	310519	9219.15	0	0	0	0	0	0	0	0	132693	0	0	T	34460.3	1	5	5	0.25974	8	0	19.1799	0	O14579	O14579	COPE	Homo sapiens	Coatomer subunit epsilon	WEAAEGLLQEALDK|FGVVLDEIKPSSAPELQAVR|SVDVTNTTFLLMAASIYLHDQNPDAALR|LVLQYAPSA|DSIVAELDR
87343.6	7798.74	0	0	0	0	0	0	0	0	0	69128.6	16670.5	0	0	0	0	0	0	0	0	0	0	0	0	0	0	0	0	0	0	0	0	T	211214	1	3	2	0.02079	5	0	20.2948	0	O14647	O14647	CHD2	Homo sapiens	Chromodomain-helicase-DNA-binding protein 2	FNALITTYEILLK|ENGQEILLSLIR	LLITGTPLQNSLK
0	0	0	0	0	0	0	0	0	177022	0	0	0	0	0	0	0	0	0	0	165939	0	0	0	0	0	0	0	0	0	0	0	0	T	24759.8	1	2	2	0.14151	3	0.000764234	15.1788	7.65e-05	O14653	O14653	GOSR2	Homo sapiens	Golgi SNAP receptor complex member 2	QSVHIVENEIQASIDQIFSR|MDPLFQQTHK
0	0	0	0	0	0	0	0	90150.8	0	0	0	0	0	0	0	0	0	0	0	0	0	0	0	0	0	0	0	0	0	97404.1	0	0	T	37008.2	1	2	2	0.09231	2	0.000414594	15.2559	2.56e-05	O14662	O14662	STX16	Homo sapiens	Syntaxin-16	LLGNVVASLAQALQELSTSFR|LTDAFLLLR
0	0	0	0	0	0	0	0	0	0	0	0	0	0	0	0	0	0	0	0	0	0	0	0	17437.3	0	0	0	0	0	0	0	0	T	84087.7	1	1	1	0.0107	1	0.0591447	11.1725	0.00392977	O14672	O14672	ADAM10	Homo sapiens	Disintegrin and metalloproteinase domain-containing protein 10	FEGFIQTR
0	0	0	0	0	0	0	0	0	0	0	0	0	0	0	0	0	0	0	0	45648.2	0	0	0	0	0	0	0	0	0	0	0	0	T	38939.7	1	1	1	0.02353	1	0.00290381	13.357	0.000253023	O14681	O14681	EI24	Homo sapiens	Etoposide-induced protein 2.4 homolog	TFLQDLAR
0	0	0	0	0	0	0	0	0	0	0	0	0	0	0	0	0	0	0	0	0	37849.7	0	0	0	0	0	0	0	0	0	0	0	T	21040.5	1	1	1	0.05291	1	0.070943	15.168	0.00466177	O14683	O14683	TP53I11	Homo sapiens	Tumor protein p53-inducible protein 11	ISQVLGNEIK
0	0	0	0	0	0	0	0	0	0	26896	0	0	0	0	0	0	0	0	0	0	27036	0	0	0	0	0	0	0	0	0	0	82887.3	T	17091	1	1	1	0.06579	3	0.00290381	10.2579	0.000253023	O14684	O14684	PTGES	Homo sapiens	Prostaglandin E synthase	VAHTVAYLGK
0	0	0	0	0	0	0	0	100446	222417	65392.6	0	0	0	0	0	0	0	0	218498	804401	206059	0	0	0	0	0	0	0	0	231520	173075	118879	T	31301.1	1	3	3	0.12847	9	0	18.5124	0	O14732	O14732	IMPA2	Homo sapiens	Inositol monophosphatase 2	FIAEEAAASGAK|LFLSNMER|EMAMLIAQALQTINYGR
0	0	0	0	0	0	0	0	246273	21389.4	35868.8	0	0	0	0	0	0	0	0	354446	0	41807.5	0	0	0	0	0	0	0	0	306245	4235.21	35942.1	T	35891	1	3	3	0.13793	21	0	23.2907	0	O14734	O14734	ACOT8	Homo sapiens	Acyl-coenzyme A thioesterase 8	SVLVTTVLNLEPLDEDLFR|LFGGQIVGQALVAAAK|LPVLYQVER
0	0	0	0	0	0	0	0	0	0	2.2281e+06	0	0	0	0	0	0	0	0	0	0	1755704	0	0	0	0	0	0	0	0	0	0	1.08648e+06	T	14276.3	1	4	3	0.36	13	0	20.3623	0	O14737	O14737	PDCD5	Homo sapiens	Programmed cell death protein 5	NSILAQVLDQSAR|VSEQGLIEILK|ADEELEALRR	AVENYLIQMAR
0	0	0	0	475942	115232	0	0	0	0	0	0	0	0	0	400664	77940.2	0	0	0	0	0	0	0	5038.05	54308.5	495606	38335.4	40464.5	0	0	0	0	T	72637.5	1	11	11	0.28257	32	0	21.2478	0	O14744	O14744	PRMT5	Homo sapiens	Protein arginine N-methyltransferase 5	DDGVSIPGEYTSFLAPISSSK|AAMAVGGAGGSR|AAILPTSIFLTNK|YSQYQQAIYK|DDIIENAPTTHTEEYSGEEK|VPLVAPEDLR|VPEEEKDTNVQVLMVLGAGR|GPLVNASLR|IAVALEIGADLPSNHVIDR|GYEDYLQSPLQPLMDNLESQTYEVFEKDPIK|DRDPEAQFEMPYVVR
0	0	0	0	8895.67	262520	220299	113641	46747.6	67104.8	0	0	0	0	0	0	190015	225685	222453	93386	149244	2782.31	0	0	0	0	0	276308	216523	139513	82758.6	125806	65026.5	T	38844.6	1	7	7	0.27654	50	0	24.2119	0	O14745	O14745	SLC9A3R1	Homo sapiens	Na(+)/H(+) exchange regulatory cofactor NHE-RF1	AQEAPGQAEPPAAAEVQGAGNENEPR|LLVVDPETDEQLQK|EALAEAALESPR|SVDPDSPAEASGLR|LVEVNGENVEK|SADAAAGAPLPR|LVEPGSPAEK
0	0	0	0	0	0	0	0	0	0	0	0	0	0	0	0	30530.4	0	0	0	0	0	0	0	0	0	0	257512	0	0	0	0	0	T	54398.9	1	1	1	0.01891	2	0.0220421	15.2043	0.00145484	O14757	O14757	CHEK1	Homo sapiens	Serine/threonine-protein kinase Chk1	VTEEAVAVK
0	0	0	0	0	0	399033	207520	0	0	0	0	0	0	0	0	0	226049	151779	0	0	0	0	0	0	0	0	12672.8	330750	186009	0	0	0	T	61209.6	1	3	3	0.09059	15	0	23.1633	0	O14773	O14773	TPP1	Homo sapiens	Tripeptidyl-peptidase 1	VPIPWVSGTSASTPVFGGILSLINEHR|PSYQEEAVTK|LYQQHGAGLFDVTR
27084.7	286583	0	0	0	0	0	0	0	0	0	298697	152384	0	0	0	0	0	0	0	0	0	95183.5	318256	0	0	0	0	0	0	0	0	0	T	123823	1	10	10	0.09107	13	0	20.1767	0	O14776	O14776	TCERG1	Homo sapiens	Transcription elongation regulator 1	QLLDETSAITLTSTWK|RGPPPPPTASEPTRR|EALFNEFVAAAR|LIVAYVDDLDR|SSDVSWSDTR|ATFSEFAAK|GPPPPPTASEPTR|KQVFDQYVK|AIVPLEAR|LIQESDQHLK
0	0	24995.8	18924.9	0	0	0	0	0	0	0	0	0	37017.9	33950	0	0	0	0	0	0	0	0	0	87056.6	0	0	0	0	0	0	0	0	T	101322	1	3	1	0.04459	12	0.000764234	14.4224	7.65e-05	O14787	O14787	TNPO2	Homo sapiens	Transportin-2	GDVEEDEAVPDSEQDIKPR	ALVMLLEVR|QSSFALLGDLTK
0	0	0	0	0	0	0	0	0	0	0	0	0	0	0	0	0	0	0	0	0	0	0	0	0	0	3.70082e+06	282640	0	0	0	0	0	T	180564	1	1	1	0.0088	1	0.0507112	14.1375	0.00340282	O14795	O14795	UNC13B	Homo sapiens	Protein unc-13 homolog B	DHMVREETRNLTPK
0	0	0	0	0	0	0	0	0	4455707	390735	0	0	0	0	0	0	0	0	0	2.37254e+06	421750	0	0	0	0	0	0	0	0	49441.4	2.22581e+06	234957	T	27869.6	1	10	6	0.51613	37	0	25.3468	0	O14818	O14818	PSMA7	Homo sapiens	Proteasome subunit alpha type-7	NYTDEAIETDDLTIK|YVAEIEKEKEENEK|GRDIVVLGVEK|RPFGISALIVGFDFDGTPR|DIVVLGVEK|NIELAVMR	LYQTDPSGTYHAWK|LTVEDPVTVEYITR|ALLEVVQSGGK|AITVFSPDGHLFQVEYAQEAVK
0	0	0	0	0	0	0	0	0	0	0	0	0	0	0	0	0	0	0	39881.9	0	0	0	0	0	0	0	0	0	0	26632.9	0	0	T	38262.3	1	1	1	0.04611	2	0	20.2423	0	O14828	O14828	SCAMP3	Homo sapiens	Secretory carrier-associated membrane protein 3	TAAANAAAGAAENAFR
0	0	0	0	0	0	0	0	0	0	0	0	0	0	0	0	0	45708.8	485452	0	0	0	0	0	0	0	0	0	15000.4	145003	0	0	0	T	46331.2	1	5	5	0.19417	6	0	17.1696	0	O14874	O14874	BCKDK	Homo sapiens	[3-methyl-2-oxobutanoate dehydrogenase [lipoamide]] kinase, mitochondrial	AYAEYLGGSLQLQSLQGIGTDVYLR|LTPTMMLYAGR|QLLDDHKDVVTLLAEGLR|VMDYHFTTAEASTQDPR|YLQQELPVR
0	0	0	0	0	0	0	0	0	0	311798	0	0	0	0	0	0	0	0	0	0	152966	0	0	0	0	0	0	0	0	0	0	99109.2	T	16505.6	1	1	1	0.08553	3	0	20.3759	0	O14880	O14880	MGST3	Homo sapiens	Microsomal glutathione S-transferase 3	IASGLGLAWIVGR
0	0	0	0	0	0	0	0	0	0	1.55104e+06	0	0	0	0	0	0	0	0	0	0	2615383	0	0	0	0	0	0	0	0	110024	0	1.51208e+06	T	13726.1	1	3	3	0.5	5	0	23.3381	0	O14907	O14907	TAX1BP3	Homo sapiens	Tax1-binding protein 3	VSEGGPAEIAGLQIGDK|QGENLILGFSIGGGIDQDPSQNPFSEDKTDK|SYIPGQPVTAVVQR
0	0	0	0	0	0	0	313886	270406	2501.06	10082.6	0	0	0	0	0	0	497.235	480043	426993	2139.5	32536.5	0	0	0	0	0	0	1129.35	334837	320230	13111.8	18959.8	T	36026.7	1	9	8	0.35736	25	0	23.3501	0	O14908	O14908	GIPC1	Homo sapiens	PDZ domain-containing protein GIPC1	GPATVEDLPSAFEEK|APPLVENEEAEPGR|NPDELAEALDER|SAGGRPGSGPQLGTGR|SRGPATVEDLPSAFEEK|PGSGPQLGTGR|GGLGVGEPGPLGGGGSGGPQMGLPPPPPALRPR|LVFHTQLAHGSPTGR	VDDLLESYMGIR
0	0	0	0	0	0	0	0	0	0	347845	0	0	0	0	0	0	0	0	0	0	451038	0	0	0	0	0	0	0	0	0	0	387440	T	21929	1	2	0	0.12919	7	0	18.328	0	O14925	O14925	TIMM23	Homo sapiens	Mitochondrial import inner membrane translocase subunit Tim23		YLVQDTDEFILPTGANK|NVQILNMVTR
0	0	0	0	0	0	1.05708e+06	945721	0	0	0	0	0	0	0	0	0	1.01759e+06	541954	0	0	0	0	0	0	0	0	0	608245	316584	0	0	0	T	49480.8	1	7	6	0.30549	35	0	25.277	0	O14929	O14929	HAT1	Homo sapiens	Histone acetyltransferase type B catalytic subunit	YYTEFPTVLDITAEDPSK|ILLYYIAGSLSTMFR|LMQGFNEDMAIEAQQK|FPEDLENDIR|VSQMLILTPFQGQGHGAQLLETVHR|EVDFKPFGTLLHTYSVLSPTGGENFTFQIYK	LLVTDMSDAEQYR
0	0	0	0	0	0	0	0	8594.8	0	162124	0	0	0	0	0	0	0	0	0	0	154108	0	0	0	0	0	0	0	0	12652.1	0	180347	T	17757.2	1	2	1	0.15033	6	0	16.1565	0	O14933	O14933	UBE2L6	Homo sapiens	Ubiquitin/ISG15-conjugating enzyme E2 L6	NAEEFTLR	MDLADLLTQNPELFR
0	0	72829	0	0	0	0	0	0	0	0	0	0	72305.6	0	0	0	0	0	0	0	0	0	0	0	0	0	0	0	0	0	0	0	T	86137.5	1	2	2	0.02831	3	0	18.292	0	O14964	O14964	HGS	Homo sapiens	Hepatocyte growth factor-regulated tyrosine kinase substrate	ALQNAVTTFVNR|VVQDTYQIMK
0	0	0	0	0	0	105241	20088.6	0	0	0	0	0	0	0	0	0	116578	8769.16	0	0	0	0	0	0	0	0	0	40756.4	0	0	0	0	T	45780.8	1	2	2	0.07196	6	0	17.2842	0	O14965	O14965	AURKA	Homo sapiens	Aurora kinase A	VYLILEYAPLGTVYR|VEFTFPDFVTEGAR
0	0	0	0	0	0	0	0	0	0	0	0	0	0	0	0	0	0	0	0	0	0	0	0	0	0	0	0	0	0	0	43550.2	49362.1	T	23140.4	1	1	1	0.05419	1	0.00317684	15.1706	0.000304327	O14966	O14966	RAB29	Homo sapiens	Ras-related protein Rab-7L1	VLVVGDAAVGK
0	0	121233	167593	0	0	0	0	0	0	0	0	0	0	0	0	0	0	0	0	0	0	0	0	0	0	0	0	0	0	0	0	0	T	143100	1	2	2	0.02288	2	0.0232784	13.0537	0.00153166	O14976	O14976	GAK	Homo sapiens	Cyclin-G-associated kinase	SLLQSALDFLAGPGSLGGASGR|LLDWIEGK
0	0	0	0	0	0	0	0	869577	66266.5	286976	0	0	0	0	0	5135.42	0	106080	519709	20730.5	284990	0	0	0	0	0	0	8130.43	49235.5	659514	88064.2	363780	T	46409.1	1	8	6	0.19762	43	0	25.4135	0	O14979	O14979	HNRNPDL	Homo sapiens	Heterogeneous nuclear ribonucleoprotein D-like	VFVGGLSPDTSEEQIK|EYFGAFGEIENIELPMDTK|RGFCFITYTDEEPVKK|DLTEYLSR|ASRGGGNHQNNYQPY|KDLTEYLSR	VFVGGLSPDTSEEQIKEYFGAFGEIENIELPMDTK|GFGFVLFK
10620.2	8618.82	295552	8020.06	0	0	0	0	12536	48443.2	0	21079.6	28014.8	231691	3223.05	0	0	0	0	7543.7	51832.9	10944.1	0	103386	107280	0	0	0	0	0	0	0	0	T	123306	1	13	12	0.18861	48	0	25.3099	0	O14980	O14980	XPO1	Homo sapiens	Exportin-1	LFVTGLFSLNQDIPAFK|EFAGEDTSDLFLEER|LLSEEVFDFSSGQITQVK|YYGLQILENVIK|LVLDSIIWAFK|YMLLPNQVWDSIIQQATK|AVGHPFVIQLGR|ISTSLNPGNPVNNQIFLQEYVANLLK|MAKPEEVLVVENDQGEVVR|LISGWVSR|LISTLIYK|LDINLLDNVVNCLYHGEGAQQR	AIIASNIMYIVGQYPR
58641.9	0	0	0	0	0	0	0	0	0	0	0	0	0	0	9343.85	15410.7	0	0	0	0	0	0	0	0	0	0	0	0	0	0	0	0	T	206756	1	2	2	0.01568	2	0.0490074	12.0569	0.00328146	O14981	O14981	BTAF1	Homo sapiens	TATA-binding protein-associated factor 172	IIEGLQDLDDDVR|QLISSLADVHIEVGNR
0	0	0	0	0	0	0	0	0	0	0	82329.8	20307.1	0	0	0	0	0	0	0	0	0	0	0	0	0	0	0	0	0	0	0	0	T	251738	1	3	3	0.01485	3	0.000764234	15.1957	7.65e-05	O15027	O15027	SEC16A	Homo sapiens	Protein transport protein Sec16A	YVDVLNPSGTQR|YGPLPGPAVPR|TMATMGDTLASR
38106.1	12866.8	0	0	0	0	0	0	0	0	0	63219.8	0	0	0	0	0	237483	131028	0	0	0	0	0	0	0	0	0	0	0	0	0	0	T	204997	1	4	4	0.03319	5	0.0158051	16.0912	0.00109327	O15031	O15031	PLXNB2	Homo sapiens	Plexin-B2	EASPNPEDGIVR|ELNHLAVDEASGVVYLGAVNALYQLDAK|MEANRNACYTGTR|VLYAVFSR
0	0	0	0	0	0	0	0	0	0	0	0	0	0	0	0	0	0	0	0	0	0	0	0	0	22875.5	0	0	0	0	0	0	0	T	74487.4	1	1	1	0.01622	1	0	16.1547	0	O15037	O15037	KHNYN	Homo sapiens	Protein KHNYN	IFSVGVSVLPK
610200	1.97837e+06	408348	737205	117641	52960.6	0	0	57596.6	9604.09	7484.58	964584	2.17939e+06	340691	764349	113271	45445.6	0	0	72512.3	23318.5	1381.39	151644	1.43463e+06	345403	105031	58886.2	12896.7	0	0	17165.5	39843.2	19703.6	T	118219	1	22	20	0.28863	156	0	29.5102	0	O15042	O15042	U2SURP	Homo sapiens	U2 snRNP-associated SURP motif-containing protein	AAAEIYEEFLAAFEGSDGNK|WEAVDESELEAQAVTTSK|LQNIFLGLVNIIEEK|LYLVSDVLYNSSAK|LCQIFSDLNATYR|SLDDDLDGVPLDATEDSK|LYSILQGDSPTK|TIQGHLQSENFK|AWEDWAIYPEPFLIK|SNLELFKEELK|NLLALIHR|GGVVNAAKEEHETDEKR|VAPSKWEAVDESELEAQAVTTSK|VANASYYR|FQDELESGK|KPGQSFQEQVEHYR|LKNPNAPMLPPPK|GGVVNAAKEEHETDEK|DKLEEILR|NGSFWRPPPLNPYLHGMSEEQETEAFVEEPSKK	SSDVHSSGSSDAHMDASGPSDSDMPSR|MIEFVVR
0	0	0	0	0	0	0	0	0	0	0	0	11688	0	0	0	0	0	0	0	0	0	0	0	0	0	0	0	0	0	0	0	0	T	144643	1	1	1	0.01345	1	0.0155167	16.1155	0.00107178	O15067	O15067	PFAS	Homo sapiens	Phosphoribosylformylglycinamidine synthase	ESWLLPGSNDLLLEVGPR
0	0	0	0	0	0	0	0	0	0	3.26473e+06	0	0	0	0	0	0	0	0	0	0	3.02622e+06	0	0	0	0	0	0	0	0	0	0	2.03429e+06	T	15170.1	1	4	4	0.42105	13	0	23.269	0	O15116	O15116	LSM1	Homo sapiens	U6 snRNA-associated Sm-like protein LSm1	ESDTPLQQVSIEEILEEQR|SIDQFANLVLHQTVER|GENVVLLGEIDLEK|TLIGFLR
0	0	0	0	0	0	0	0	467247	0	90856.4	0	0	0	0	0	0	0	0	944151	196303	79384.2	0	0	0	0	0	0	0	0	408734	7706.79	65207	T	40923.4	1	5	5	0.13441	11	0	24.2477	0	O15143	O15143	ARPC1B	Homo sapiens	Actin-related protein 2/3 complex subunit 1B	ASSEGGTAAGAGLDSLHK|NSVSQISVLSGGK|KASSEGGTAAGAGLDSLHK|TWKPTLVILR|NAYVWTLK
0	0	0	0	0	0	0	0	1.80739e+06	539813	118555	0	0	0	0	0	0	0	0	1.2801e+06	846595	170016	0	0	0	0	0	0	0	0	1.05026e+06	292997	145367	T	34311.5	1	15	14	0.64	61	0	22.2163	0	O15144	O15144	ARPC2	Homo sapiens	Actin-related protein 2/3 complex subunit 2	DTDAAVGDNIGYITFVLFPR|DDETMYVESK|VYGSFLVNPESGYNVSLLYDLENLPASK|EPPLELKDTDAAVGDNIGYITFVLFPR|ELQAHGADELLK|DSIVHQAGMLK|IIEETLALK|AVIHYRDDETMYVESK|ASHTAPQVLFSHR|YFQFQEEGKEGENR|VTVVFSTVFK|NCFASVFEK|FENAAAGNKPEAVEVTFADFDGVLYHISNPNGDK|YFQFQEEGK	MILLEVNNR
0	0	0	0	0	0	0	0	0	0	3.15917e+06	0	0	0	0	0	0	0	0	9894.37	0	2.39614e+06	0	0	0	0	0	0	0	0	0	0	1.46058e+06	T	20533.4	1	4	3	0.35393	17	0	20.4963	0	O15145	O15145	ARPC3	Homo sapiens	Actin-related protein 2/3 complex subunit 3	DTDIVDEAIYYFK|PAYHSSLMDPDTK|EMYTLGITNFPIPGEPGFPLNAIYAK	LIGNMALLPIR
0	0	0	0	0	0	0	734595	0	0	0	0	0	0	0	0	0	30191.6	743519	105688	0	7616.98	0	0	0	0	0	0	22253.2	245885	105198	0	19382.4	T	39225	1	8	7	0.33815	23	0	26.352	0	O15160	O15160	POLR1C	Homo sapiens	DNA-directed RNA polymerases I and III subunit RPAC1	NQGDEEGTEIDTLQFR|LLPDITLLEPVEGEAAEELSR|FLDELDAVQMD|AASQAVEEMR|VVLGEFGVR|FSPVATASYR|VDVVHMDENSLEFDMVGIDAAIANAFR	ILLAEVPTMAVEK
0	0	0	0	0	0	0	0	95813.5	0	0	0	0	0	0	0	0	0	0	111195	0	0	0	0	0	0	0	0	0	0	103700	0	0	T	35025.8	1	2	2	0.08491	4	0.000764234	15.1833	7.65e-05	O15162	O15162	PLSCR1	Homo sapiens	Phospholipid scramblase 1	EAFTDADNFGIQFPLDLDVK|HWTGILR
0	0	0	0	0	0	0	0	0	87021.7	35534.2	0	0	0	0	0	0	0	0	0	171156	47315.6	0	0	0	0	0	0	0	0	0	61493	97300.7	T	23803.7	1	2	2	0.12108	7	0	25.3335	0	O15173	O15173	PGRMC2	Homo sapiens	Membrane-associated progesterone receptor component 2	GLGAGAGAGEESPATSLPR|DFSLEQLR
0	0	0	0	0	0	0	0	0	0	0	0	0	19459.5	0	0	0	0	0	0	0	0	0	0	0	0	0	0	0	0	0	0	0	T	110630	1	1	1	0.06562	1	0.0859037	11.0845	0.00554748	O15197	O15197	EPHB6	Homo sapiens	Ephrin type-B receptor 6	SSAGNAPCSPCPARSHAPNPAAPVCPCLEGFYRASSDPPEAPCTGPPSAPQELWFEVQGSALMLHWR
0	0	0	0	0	0	0	0	0	0	0	0	0	0	0	0	0	0	0	0	0	338658	0	0	0	0	0	0	0	0	0	0	110552	T	14573.8	1	2	2	0.16279	2	0.0127218	13.1373	0.000932686	O15212	O15212	PFDN6	Homo sapiens	Prefoldin subunit 6	ETLAQLQQEFQR|LDYITAEIK
0	0	162712	0	0	0	0	0	0	0	0	0	0	96527.7	0	0	0	0	0	0	0	0	0	0	67292.9	0	0	0	0	0	0	0	0	T	77624.2	1	3	3	0.06667	6	0.000764234	15.1204	9.24e-05	O15226	O15226	NKRF	Homo sapiens	NF-kappa-B-repressing factor	HWTNFVITENANDAIGILNNSASFNK|SESHTDLTFSR|EGLGLDVER
0	0	0	0	0	0	0	0	0	0	0	0	0	0	0	11832.2	0	0	0	0	0	0	0	0	0	0	0	0	0	0	0	0	0	T	77579.8	1	1	1	0.01714	1	0.00317684	16.1538	0.000277681	O15254	O15254	ACOX3	Homo sapiens	Peroxisomal acyl-coenzyme A oxidase 3	LSALYALWSLSR
0	0	0	0	0	0	0	0	355235	0	155654	0	0	0	0	0	0	0	0	108825	44819.5	210722	0	0	0	0	0	0	0	0	0	0	0	T	22942.9	1	2	2	0.28061	3	0.00290381	16.234	0.000253023	O15258	O15258	RER1	Homo sapiens	Protein RER1	LGQIYQSWLDK|FWHAATKGILVAMVCTFFDAFNVPVFWPILVMYFIMLFCITMKR
0	0	0	0	0	0	0	0	0	0	34348.6	0	0	0	0	0	0	0	0	0	21159	170333	0	0	0	0	0	0	0	0	0	17185.5	106341	T	30373.8	1	1	1	0.03717	3	0.00290381	13.2808	0.000253023	O15260	O15260	SURF4	Homo sapiens	Surfeit locus protein 4	SMFAGVPTMR
0	0	0	0	0	0	0	324438	57938.4	0	0	0	0	0	0	0	0	46518.1	394014	85865.9	86161.9	0	0	0	0	0	0	0	29158.1	285710	48278.6	70130.3	5392.45	T	42062.7	1	4	4	0.18904	10	0	16.3309	0	O15264	O15264	MAPK13	Homo sapiens	Mitogen-activated protein kinase 13	SYIQSLPQTPR|VTGVPGTEFVQK|YIHSAGVVHR|LTAAQALTHPFFEPFRDPEEETEAQQPFDDSLEHEK
0	0	0	0	0	231212	321673	0	0	0	0	0	0	0	0	0	145939	265181	10382.7	0	0	0	0	0	0	0	0	0	124693	0	0	0	0	T	52710.5	1	4	4	0.15856	10	0	22.3061	0	O15269	O15269	SPTLC1	Homo sapiens	Serine palmitoyltransferase 1	VVVTVEQTEEELER|VVGESLSPAFHLQLEESTGSR|TEEAIIYSYGFATIASAIPAYSK|DHPALNYNIVSGPPSHK
0	0	0	0	0	0	0	0	0	0	0	0	0	20040.7	0	0	0	0	0	0	0	0	0	0	0	0	0	0	0	0	0	0	0	T	116850	1	1	1	0.01052	1	0.00419434	14.0889	0.000382161	O15294	O15294	OGT	Homo sapiens	UDP-N-acetylglucosamine--peptide N-acetylglucosaminyltransferase 110 kDa subunit	LVSIVADQLEK
0	0	0	0	0	0	0	0	0	126222	0	0	0	0	0	0	0	0	0	0	154237	0	0	0	0	0	0	0	0	0	0	0	0	T	28064.2	1	2	2	0.0935	5	0	19.2804	0	O15305	O15305	PMM2	Homo sapiens	Phosphomannomutase 2	VQEQLGNDVVEK|IGVVGGSDFEK
0	0	0	0	0	0	0	0	0	0	0	0	0	0	0	0	0	0	0	0	0	0	0	0	0	0	0	0	0	44794.7	0	0	0	T	75202.6	1	1	1	0.01949	1	0.076087	12.0772	0.00497188	O15344	O15344	MID1	Homo sapiens	E3 ubiquitin-protein ligase Midline-1	ASVSGPNSPSETR
0	0	0	0	0	0	0	0	9698.98	414861	160356	0	0	0	0	0	0	0	0	21817.9	512920	310137	0	0	0	0	0	0	0	0	8821.9	432299	121630	T	22965.4	1	2	2	0.135	9	0	21.2932	0	O15347	O15347	HMGB3	Homo sapiens	High mobility group protein B3	STNPGISIGDVAK|KNPEVPVNFAEFSK
0	0	31537.5	409235	188354	180856	0	0	0	0	0	0	0	9237.33	228940	137536	730290	0	0	0	0	0	0	0	136390	535400	0	0	0	0	0	0	0	T	59234.7	1	11	9	0.3315	39	0	21.1103	0	O15355	O15355	PPM1G	Homo sapiens	Protein phosphatase 1G	ALEDAFLAIDAK|SGGGTGEEPGSQGLNGEAGPEDSTR|EEPGSDSGTTAVVALIR|KLEEVLSTEGAEENGNSDK|AYTGFSSNSER|QLIVANAGDSR|VNGGLNLSR|ELAQIAGRPTEDEDEKEK|NLPPEEQMISALPDIK	VADEDDVDNEEAALLHEEATMTIEELLTR|LPLPYGFSAMQGWR
0	0	0	0	2.60602e+06	373007	0	0	220826	24760.3	65755.7	0	0	0	0	1.82906e+06	224769	186751	164163	0	0	0	0	0	128267	90065.1	1.56628e+06	191326	0	0	144031	43304.7	39631.2	T	63932.4	1	15	13	0.40146	71	0	23.2976	0	O15371	O15371	EIF3D	Homo sapiens	Eukaryotic translation initiation factor 3 subunit D	YSSQFGGGSQYAYFHEEDESSFQLVDTAR|VADWTGATYQDK|IFHTVTTTDDPVIR|DNSDFDLLTVSETANEPPQDEGNSFNSPR|SVYSWDIVVQR|VADWTGATYQDKR|IFHTVTTTDDPVIRK|LGDDIDLIVR|YNFPNPNPFVEDDMDKNEIASVAYR|GAVIATELK|TLNEWDSR|DMPYQPFSK|HVILGTQQFKPNEFASQINLSVENAWGILR	TQGNVFATDAILATLMSCTR|NMLQFNLQILPK
0	0	0	0	0	0	19958.3	2.51847e+06	1.18003e+06	250035	173804	0	0	0	0	0	0	83828.3	2.779e+06	1.05473e+06	332120	136707	0	0	0	0	0	0	41504.8	1.72261e+06	641963	135830	60140.7	T	39905.1	1	16	10	0.4858	106	0	22.3502	0	O15372	O15372	EIF3H	Homo sapiens	Eukaryotic translation initiation factor 3 subunit H	HYQEEGQGTEVVQGVLLGLVVEDR|SAVADKHELLSLASSNHLGK|ALLDSQFSYQHAIEESVVLIYDPIK|QVQIDGLVVLK|KANITFEYMFEEVPIVIK|KSAVADKHELLSLASSNHLGK|LFKPPQPPAR|EFTAQNLGK|HELLSLASSNHLGK|TAQGSLSLK	ANITFEYMFEEVPIVIK|NSHLINVLMWELEK|LFMAQALQEYNN|VDEMSQDIVK|NLQLLMDRVDEMSQDIVK|NLQLLMDR
0	0	0	0	0	0	0	0	0	0	0	0	0	0	0	0	0	78299.2	0	0	0	0	0	0	0	0	0	0	0	0	0	0	0	T	48816.4	1	1	1	0.03972	3	0	22.3575	0	O15379	O15379	HDAC3	Homo sapiens	Histone deacetylase 3	SFNIPLLVLGGGGYTVR
0	0	0	0	0	0	0	0	0	0	0	0	10329.8	0	0	0	0	0	0	0	0	0	0	0	0	0	0	0	0	0	0	0	0	T	119861	1	1	1	0.00964	1	0.0770132	10.0773	0.00502191	O15397	O15397	IPO8	Homo sapiens	Importin-8	IINFAPSLLR
0	0	0	24322.5	0	0	0	0	0	0	0	0	0	0	0	0	0	0	0	0	0	0	0	0	0	0	0	0	0	0	0	0	0	T	54951.4	1	1	1	0.02157	1	0.0653146	10.2018	0.00426476	O15446	O15446	POLR1G	Homo sapiens	DNA-directed RNA polymerase I subunit RPA34	HVPLSGSQIVK
0	0	0	0	0	0	0	0	0	312320	89185.5	0	0	0	0	0	0	0	0	0	236030	370009	0	0	0	0	0	0	0	0	0	292644	159301	T	22403.4	1	6	6	0.36869	11	0	22.2894	0	O15498	O15498	YKT6	Homo sapiens	Synaptobrevin homolog YKT6	NDSLAGVVIADNEYPSR|AAYDVSSFSFFQR|VQAELDETK|SSVQEFMTFTSQLIVER|LYSLSVLYK|VAFTLLEK
0	0	0	0	0	0	0	0	0	0	1.0009e+06	0	0	0	0	0	0	0	0	0	0	1.82401e+06	0	0	0	0	0	0	0	0	0	0	1.55675e+06	T	16310.3	1	5	4	0.29139	11	0	20.415	0	O15511	O15511	ARPC5	Homo sapiens	Actin-related protein 2/3 complex subunit 5	ALAAGGVGSIVR|QGNMTAALQAALK|VDVDEYDENK|KVDVDEYDENK	NGVDLLMK
0	0	0	0	0	0	238956	130698	0	0	0	0	0	0	0	0	0	291246	104498	0	0	0	0	0	0	0	0	0	251103	123485	0	0	0	T	47595.7	1	2	1	0.08036	6	0.0011325	15.2276	0.00011095	O15533	O15533	TAPBP	Homo sapiens	Tapasin	HHSDGSVSLSGHLQPPPVTTEQHGAR	VSLMPATLAR
0	0	0	0	0	0	0	0	0	0	0	0	0	0	0	0	0	0	0	0	0	0	0	42679.5	0	0	0	0	0	0	0	0	0	T	136127	1	1	1	0.01318	1	0.055912	8.25046	0.00375014	O15534	O15534	PER1	Homo sapiens	Period circadian protein homolog 1	KEPVVGGTLSPLALANK
0	0	0	0	0	0	0	0	0	0	13213.2	0	0	0	0	0	0	0	0	0	0	0	0	0	0	0	0	0	0	0	0	0	0	T	23303.1	1	1	1	0.06364	1	0.0011325	14.0732	0.00011095	O15551	O15551	CLDN3	Homo sapiens	Claudin-3	STGPGASLGTGYDR
30741.7	47244.3	850462	614480	271544	532498	148097	141681	392792	778855	85309.2	66745	35594.7	663032	860532	246990	227288	139972	190608	389413	667874	139856	0	0	737734	106531	284605	217871	74381.3	81362.6	393963	247572	107969	T	90875.2	1	28	24	0.42767	180	0	20.3914	0	O43143	O43143	DHX15	Homo sapiens	Pre-mRNA-splicing factor ATP-dependent RNA helicase DHX15	EVDDLGPEVGDIK|ASTNAMLISAGLPPLK|HQSFVLVGETGSGK|FQIYFDNCPLLTIPGR|VESLLVTAISK|TEMQDNTYPEILR|IRVESLLVTAISK|LDLGEDYPSGK|SNLGSVVLQLK|HRLDLGEDYPSGK|IIPLYSTLPPQQQQR|FAHIDGDHLTLLNVYHAFK|YGVIILDEAHER|DNQVVQLHPSTVLDHKPEWVLYNEFVLTTK|IFEPPPPK|DYLEAAIR|EAMNDPLLER|THPVEIFYTPEPER|IFEPPPPKK|FTDILVR|DYYINIR|LGIDDLVHFDFMDPPAPETLMR|KVVVSTNIAETSLTIDGVVFVIDPGFAK|TGHYLTVK	TLATDILMGVLK|VIVMSATLDAGK|SLMSADNVR|YMTDGMLLR
0	0	85678.3	82453	333971	7994947	756855	2.39078e+06	478101	1.34541e+06	705775	38502.8	48884.6	0	0	279633	3.10252e+06	818533	1.36596e+06	419708	975290	843326	0	0	0	0	350477	3.89995e+06	671578	781322	386725	1.05856e+06	508156	T	54809.3	1	20	18	0.45798	193	0	26.5295	0	O43148	O43148	RNMT	Homo sapiens	mRNA cap guanine-N7 methyltransferase	DSEYIFSAEFITADSSK|SEWEATSIYLVFAFEK|LEASETESFGNEIYTVK|NLEEGHSSTVAAHYNELQEVGLEK|ASVNSETESSFNINENTTASGTGLSEK|RLEASETESFGNEIYTVK|KLDPEIVPEEK|SVLIGEFLEK|LVCTDIADVSVK|TFLEFYEEK|IALEDVPEK|KIALEDVPEK|RMQALEPYPANESSK|RKEFEDDLVK|NACERLSPGGYFIGTTPNSFELIR|LPLGTLSK|LDPEIVPEEK|NFNNWMK	LSPGGYFIGTTPNSFELIR|MQALEPYPANESSK
0	0	0	0	38613	6246219	687412	86346.7	283258	160988	380374	0	0	0	0	37513.4	2.6275e+06	392304	118863	201033	141437	612293	0	0	0	0	44434.2	2.9808e+06	580287	48532.5	151098	101932	471037	T	56614.4	1	13	11	0.38462	102	0	25.2388	0	O43175	O43175	PHGDH	Homo sapiens	D-3-phosphoglycerate dehydrogenase	AGTGVDNVDLEAATR|ILQDGGLQVVEK|GTIQVITQGTSLK|VTADVINAAEK|TLGILGLGR|DLPLLLFR|GGIVDEGALLR|SLTGVVNAQALTSAFSPHTKPWIGLAEALGTLMR|QHVTEAFQFHF|LLSYQTSLVSDGETWHVMGISSLLPSLEAWK|ALVDHENVISCPHLGASTK	TQTSDPAMLPTMIGLLAEAGVR|FMGTELNGK
0	0	0	0	0	0	0	0	0	0	0	0	0	0	0	0	0	0	0	0	0	0	0	0	39826.8	157163	0	0	0	0	0	0	0	T	92816.4	1	1	1	0.00839	1	0.0127218	10.1909	0.000932686	O43196	O43196	MSH5	Homo sapiens	MutS protein homolog 5	ALGGLLK
0	0	0	0	0	0	0	0	0	0	0	0	0	0	0	0	39288.7	0	0	0	0	0	0	0	0	0	0	38771.6	0	0	0	0	0	T	54065.5	1	2	2	0.06707	4	0	16.1794	0	O43237	O43237	DYNC1LI2	Homo sapiens	Cytoplasmic dynein 1 light intermediate chain 2	TGSPGSPGAGGVQSTAK|GGPASVPSSSPGTSVK
0	0	0	0	33365.4	25928.1	0	0	0	0	0	0	0	0	0	8472.2	10444.2	0	0	0	0	0	0	0	0	0	0	0	0	0	0	0	0	T	60939.5	1	1	1	0.02809	2	0.000414594	16.1332	5.08e-05	O43242	O43242	PSMD3	Homo sapiens	26S proteasome non-ATPase regulatory subunit 3	HDADGQATLLNLLLR
0	0	0	0	15284.2	398772	392358	68987.6	0	0	0	0	0	0	0	8767.61	235032	260082	14648.8	0	0	0	0	0	0	0	29791.7	190983	120836	3466.39	0	0	0	T	41348.4	1	4	1	0.15897	14	0	23.3042	0	O43251	O43251	RBFOX2	Homo sapiens	RNA binding protein fox-1 homolog 2	YAQPATATAATAAAAAAAAYSDGYGR	GFGFVTFENSADADR|RLHVSNIPFR|ILDVEIIFNER
0	0	0	0	196881	0	0	0	0	0	0	0	0	0	0	120000	0	0	0	0	0	0	0	0	0	0	239150	0	0	0	0	0	0	T	70787.6	1	6	4	0.13782	18	0	20.3147	0	O43252	O43252	PAPSS1	Homo sapiens	Bifunctional 3'-phosphoadenosine 5'-phosphosulfate synthase 1	MVAGANFYIVGR|AWTVLTEYYK|LFADAGLVCITSFISPYTQDR|DIVPVDASYEVK	VLTMAPGLITLEIVPFR|GCTVWLTGLSGAGK
0	0	100484	19876.4	0	0	0	0	0	0	0	0	0	36547	23126.4	0	0	0	0	0	0	0	0	0	40860.8	0	0	0	0	0	0	0	0	T	88772.9	1	2	2	0.03466	4	0	20.3445	0	O43264	O43264	ZW10	Homo sapiens	Centromere/kinetochore protein zw10 homolog	ITALEDISTEDGDR|ASFVTEVLAHSGR
0	0	0	0	0	0	0	0	0	0	0	0	0	0	0	0	0	0	0	0	0	0	254991	57019	0	0	0	0	0	0	0	0	0	T	45089.7	1	1	1	0.02835	1	0.0450563	12.0863	0.00300614	O43286	O43286	B4GALT5	Homo sapiens	Beta-1,4-galactosyltransferase 5	DPTIKLGGHWK
0	145953	148563	38945.8	0	0	0	0	0	0	0	0	126688	135835	46864.2	0	0	0	0	0	0	0	0	215156	0	0	0	0	0	0	0	0	0	T	90200.3	1	5	5	0.08625	15	0	25.3299	0	O43290	O43290	SART1	Homo sapiens	U4/U6.U5 tri-snRNP-associated protein 1	EAAGTTAAAGTGGATEQPPR|LEQGGTADGLR|LQAQSLSTVGPR|DLQGLTVEHAIDSFR|TPYIVLSGSGK
0	0	0	0	0	0	0	0	6986.69	8494.05	0	0	0	0	0	0	0	0	0	0	0	0	0	0	0	0	0	0	0	12982.1	65380.1	22283.4	9737.54	T	28209.8	1	1	1	0.04762	3	0	17.2021	0	O43291	O43291	SPINT2	Homo sapiens	Kunitz-type protease inhibitor 2	NAADSSVPSAPR
0	0	0	0	0	43396.9	0	0	0	0	0	0	0	0	0	0	0	0	0	0	0	0	0	0	0	0	0	0	0	0	0	0	0	T	67580	1	1	1	0.02415	1	0.0127218	11.1639	0.000932686	O43292	O43292	GPAA1	Homo sapiens	Glycosylphosphatidylinositol anchor attachment 1 protein	LHQSFFLYLLPGLSR
0	0	0	0	0	0	0	0	0	0	0	0	0	0	0	0	0	10979.8	0	0	0	0	0	0	0	0	0	0	0	0	0	0	0	T	52503.4	1	1	1	0.02863	1	0	20.2537	0	O43293	O43293	DAPK3	Homo sapiens	Death-associated protein kinase 3	VLEEAAAAEEGLR
0	0	0	0	0	0	0	0	0	0	0	0	0	0	0	0	0	0	0	0	0	0	0	0	0	0	0	0	23458.7	0	0	0	0	T	70177.8	1	1	1	0.05629	1	0.0531817	11.0392	0.00360029	O43309	O43309	ZSCAN12	Homo sapiens	Zinc finger and SCAN domain-containing protein 12	ICPGEESYGCDDCGKAFSQHSHLIEHQRIHTGDR
0	0	0	0	132416	19428.6	0	0	0	0	0	0	0	31862.6	68693.9	157298	0	0	0	0	0	0	0	0	0	115985	42734.4	19118.6	0	0	0	0	0	T	67153.3	1	5	4	0.11551	12	0	17.1997	0	O43318	O43318	MAP3K7	Homo sapiens	Mitogen-activated protein kinase kinase kinase 7	MSADMSEIEAR|DLKPPNLLLVAGGTVLK|VQTEIALLLQR|IAATTAYSKPK	RRSIQDLTVTGTEPGQVSSR
0	0	0	0	0	0	0	0	0	0	1.46569e+06	0	0	0	0	0	0	0	0	0	0	1.15142e+06	0	0	0	0	0	0	0	0	0	0	726746	T	19798.3	1	3	3	0.26437	11	0	17.3595	0	O43324	O43324	EEF1E1	Homo sapiens	Eukaryotic translation elongation factor 1 epsilon-1	AAAAELSLLEK|AIVQQWLEYR|QIPVLQTNNGPSLTGLTTIAAHLVK
0	0	0	0	0	0	0	0	0	0	0	0	0	0	0	0	0	0	0	0	0	0	0	0	0	0	16929.8	0	0	0	0	0	0	T	61156.2	1	1	1	0.02407	1	0.0285256	11.0546	0.00190294	O43353	O43353	RIPK2	Homo sapiens	Receptor-interacting serine/threonine-protein kinase 2	TQNILLDNEFHVK
0	0	0	0	0	0	0	0	0	0	0	17889.3	0	0	0	0	0	0	0	0	0	0	0	0	0	0	0	0	0	0	0	0	0	T	90306.3	1	1	0	0.02314	1	0.0556405	12.2326	0.00375014	O43361	O43361	ZNF749	Homo sapiens	Zinc finger protein 749		RSDLIQHKR
0	15429.3	76130	2.73639e+06	523008	225070	241646	1.07315e+06	326215	514676	303880	0	0	36492.3	1.11907e+06	217640	53239.6	127560	254818	190415	415905	3085435	782221	0	464049	952294	554238	269593	85267.2	247821	313204	281577	341277	T	70899.2	1	14	10	0.297	140	0	24.3034	0	O43390	O43390	HNRNPR	Homo sapiens	Heterogeneous nuclear ribonucleoprotein R	EFNEEGALSVLQQFK|LDEIFQTGLVAYVDLDER|NLATTVTEEILEK|DLYEDELVPLFEK|YGGPPPDSVYSGVQPGIGTEVFVGK|KYGGPPPDSVYSGVQPGIGTEVFVGK|TLIEAGLPQK|LKDYAFVHFEDR|VTEGLVDVILYHQPDDK|ENILEEFSK	TGYTLDVTTGQR|LMMDPLSGQNR|VWGNVVTVEWADPVEEPDPEVMAK|AGPIWDLR
0	0	0	0	0	0	0	0	256212	169930	0	0	0	0	0	0	0	0	0	234414	246642	0	0	0	0	0	0	0	0	0	220775	92237.7	12839.9	T	22224.3	1	6	6	0.42718	10	0	21.2201	0	O43399	O43399	TPD52L2	Homo sapiens	Tumor protein D54	TSAALSTVGSAISR|MDSAGQDINLNSPNK|GLLSDSMTDVPVDTGVAAR|LGLSTLGELK|TPAVEGLTEAEEEELRAELTK|VEEEIVTLR
0	0	0	0	0	0	0	0	0	155989	156759	0	0	0	0	0	0	0	0	0	152716	279864	0	0	0	0	0	0	0	0	0	150193	100879	T	23757.7	1	2	2	0.11905	5	0.00290381	15.3606	0.000253023	O43402	O43402	EMC8	Homo sapiens	ER membrane protein complex subunit 8	ISASLLDSR|SYETLVDFDNHLDDIR
0	0	0	0	0	0	0	0	0	0	0	0	0	0	0	0	0	0	0	0	57460.2	110411	0	0	0	0	0	0	0	0	0	0	0	T	37213.7	1	1	1	0.02671	1	0.0635492	11.1783	0.00417033	O43414	O43414	ERI3	Homo sapiens	ERI1 exoribonuclease 3	EGLLDPNVK
0	0	0	0	0	0	0	0	0	93921.6	0	0	0	0	0	0	0	0	0	0	0	0	0	0	0	0	0	0	0	0	0	0	0	T	172995	1	1	1	0.00763	1	0.084247	11.056	0.00546323	O43426	O43426	SYNJ1	Homo sapiens	Synaptojanin-1	AGVISAPQSHAR
0	0	0	0	0	0	0	0	0	0	867418	0	0	0	0	0	0	0	0	5959.95	0	954787	0	0	0	0	0	0	0	0	0	0	399153	T	19195.6	1	4	3	0.32768	14	0	22.1866	0	O43447	O43447	PPIH	Homo sapiens	Peptidyl-prolyl cis-trans isomerase H	AVANSSPVNPVVFFDVSIGGQEVGR|IELFADVVPK|KIENVPTGPNNKPK	IIDGLLVMR
0	0	0	0	0	0	0	0	1.5533e+06	59271.5	71505.8	0	0	0	0	0	0	0	0	1.04639e+06	55341.6	26349.9	0	0	0	0	0	0	0	0	518297	6607.56	13873.9	T	48810.9	1	6	5	0.18996	20	0	23.3181	0	O43464	O43464	HTRA2	Homo sapiens	Serine protease HTRA2, mitochondrial	LLSGDTYEAVVTAVDPVADIATLR|SQYNFIADVVEK|TAPAVVYIEILDR|GRETLTLYVTPEVTE|TQSQLAVQIR	VTAGISFAIPSDR
0	0	0	0	0	0	0	0	249272	0	0	0	0	0	0	0	0	0	0	158150	0	0	0	0	0	0	0	0	0	0	124578	0	0	T	39563.7	1	3	2	0.12535	10	0	23.3129	0	O43488	O43488	AKR7A2	Homo sapiens	Aflatoxin B1 aldehyde reductase member 2	ALQAAYGASAPSVTSAALR|FFGNSWAETYR	FYAYNPLAGGLLTGK
10252.9	10661.5	0	0	0	0	0	0	0	0	0	19135.1	0	0	0	0	0	0	0	0	0	0	0	0	0	0	0	0	0	0	0	0	0	T	112519	1	2	2	0.04279	3	0.00317684	13.1031	0.000304327	O43491	O43491	EPB41L2	Homo sapiens	Band 4.1-like protein 2	EEAVPEASPVTQAGASVITVETVIQENVGAQK|NLPWLFTFNVK
0	0	9775.74	0	0	0	0	0	0	0	0	0	0	81611.1	0	0	0	0	0	0	0	0	0	27187.6	0	0	0	0	0	0	0	0	0	T	45852.5	1	2	2	0.05721	3	0	15.1277	0	O43493	O43493	TGOLN2	Homo sapiens	Trans-Golgi network integral membrane protein 2	SSEPTEDVEPK|SGAEEQGPIDGPSK
0	0	0	0	0	0	0	0	21331.3	17996.8	0	0	0	0	0	0	0	0	0	54860	66817.2	0	0	0	0	0	0	0	0	0	65857	47160.2	0	T	22078.1	1	2	2	0.13131	6	0	24.2212	0	O43583	O43583	DENR	Homo sapiens	Density-regulated protein	QEAGISEGQGTAGEEEEK|LDADYPLR
0	0	211057	0	0	0	0	0	0	0	0	0	0	190599	0	0	0	0	0	0	0	0	0	0	175955	0	0	0	0	0	0	0	0	T	109893	1	6	6	0.07796	13	0	19.3361	0	O43592	O43592	XPOT	Homo sapiens	Exportin-T	LAQVSPELLLASVR|VFSSTLQNWQTTR|NAQEALQAIETK|DGPVGFADFVYK|DLQEFIPLINQITAK|ALAYFEQLK
0	0	0	0	0	0	0	54317.7	0	0	0	0	0	0	0	0	0	48985.9	95774.1	0	0	0	0	0	0	0	0	0	0	0	0	0	0	T	51323.5	1	2	2	0.05531	2	0.0515432	14.1622	0.0034532	O43615	O43615	TIMM44	Homo sapiens	Mitochondrial import inner membrane translocase subunit TIM44	VTDLLGGLFSK|EIDDSVLGQTGPYR
0	0	0	0	0	0	0	0	0	18713	411231	0	0	0	0	0	0	0	0	0	18608.2	884879	0	0	0	0	0	0	0	0	0	0	497249	T	20261.1	1	4	4	0.20556	9	0	15.4317	0	O43617	O43617	TRAPPC3	Homo sapiens	Trafficking protein particle complex subunit 3	RIEDNLPAGEE|LIEDFLAR|DYENDEDVNK|MGFNIGVR
0	0	0	0	0	0	333957	58843.3	0	0	0	0	0	0	0	0	0	340296	19153.1	0	0	0	0	0	0	0	0	0	167004	12271.5	0	0	0	T	42888.5	1	6	6	0.20263	15	0	20.2749	0	O43639	O43639	NCK2	Homo sapiens	Cytoplasmic protein NCK2	DSESSPSDFSVSLK|IYDLNIPAFVK|VLHVVQTLYPFSSVTEEELNFEK|TGYVPSNYVER|GVEGDFLIR|TEEVIVIAK
0	0	0	0	0	0	0	0	0	0	29915.1	0	0	0	0	0	0	0	0	0	0	103303	0	0	0	0	0	0	0	0	0	0	98579	T	21196.6	1	2	2	0.20994	4	0	24.3671	0	O43665	O43665	RGS10	Homo sapiens	Regulator of G-protein signaling 10	TEEEEEDLPDAQTAAK|KRPPSDIHDSDGSSSSSHQSLK
0	0	0	0	254384	998858	61781.7	87551.5	0	7668.53	67321.2	0	0	0	0	307977	832576	142892	127937	18200.5	15386.7	187149	0	0	0	0	405556	975265	72107.1	71137.6	4273.95	0	62173.2	T	50717.1	1	4	4	0.09623	37	0	20.1331	0	O43670	O43670	ZNF207	Homo sapiens	BUB3-interacting and GLEBS motif-containing protein ZNF207	PAASITSKPATLTTTSATSK|ETIDAVPNAIPGR|PATLTTTSATSK|LIHPDEDISLEER
0	0	0	0	0	0	0	150020	0	0	0	0	0	0	0	0	0	0	100103	0	0	0	0	0	0	0	0	0	0	85625.4	0	0	0	T	38767.4	1	1	1	0.02874	3	0.00290381	15.3705	0.000253023	O43681	O43681	GET3	Homo sapiens	ATPase GET3	LLNFPTIVER
0	0	0	0	0	0	113771	7725618	4933661	3.52222e+06	1.03802e+06	0	0	0	0	28934.8	73189.8	927227	18878506	9554612	6006054	2.45363e+06	0	0	0	0	0	0	322549	6798804	6.60265e+06	4.1182e+06	1.63941e+06	T	37131.2	1	15	10	0.62195	251	0	27.2103	0	O43684	O43684	BUB3	Homo sapiens	Mitotic checkpoint protein BUB3	LKENNIEQIYPVNAISFHNIHNTFATGGSDGFVNIWDPFNK|TPCNAGTFSQPEK|LNQPPEDGISSVK|QGYVLSSIEGR|VYTLSVSGDR|YQHTGAVLDCAFYDPTHAWSGGLDHQLK|LKENNIEQIYPVNAISFHNIHNTFATGGSDGFVNIWDPFNKK|LIVGTAGR|VLVWDLR|RVLVWDLR	MHDLNTDQENLVGTHDAPIR|FSPNTSQFLLVSSWDTSVR|VAVEYLDPSPEVQK|LYDVPANSMR|NMGYVQQR
0	0	699714	105224	46136.5	13895.5	0	0	9871.22	25068.2	0	0	20538.5	393213	61449.5	32934.4	7962.59	0	0	0	0	0	68847.6	28741.9	392355	66902.3	34100.8	51998.7	0	0	0	0	0	T	104788	1	31	16	0.41164	105	0	26.2819	0	O43707	O43707	ACTN4	Homo sapiens	Alpha-actinin-4	MAPYQGPDAVPGALDYK|LSGSNPYTTVTPQIINSK|ETTDTDTADQVIASFK|LVSIGAEEIVDGNAK|QFASQANVVGPWIQTK|VEQIAAIAQELNELDYYDSHNVNTR|DYETATLSDIK|GISQEQMQEFR|DHALLEEQSK|VLAGDKNFITAEELR|HRDYETATLSDIK|ISIEMNGTLEDQLSHLK|KDDPVTNLNNAFEVAEK|HRPELIEYDK|HRPELIEYDKLR|SFSTALYGESDL	FAIQDISVEETSAK|MTLGMIWTIILR|LMLLLEVISGER|KHEAFESDLAAHQDR|VGWEQLLTTIAR|TINEVENQILTR|CQLEINFNTLQTK|LASDLLEWIR|HEAFESDLAAHQDR|GYEEWLLNEIR|ALDFIASK|DLLLDPAWEK|HTNYTMEHIR|DGLAFNALIHR|ASIHEAWTDGK
12697.6	391383	141427	194497	0	0	0	0	0	0	0	66545.5	710955	106743	161951	0	0	0	0	0	0	0	0	361542	92370.3	45613.2	0	0	0	0	0	0	0	T	85800.6	1	16	15	0.3298	56	0	27.3748	0	O43719	O43719	HTATSF1	Homo sapiens	HIV Tat-specific factor 1	TEDGGEFEEGASENNAK|SGTNLDGNDEFDEQLR|QITAQAWDGTTDYQVEETSR|GWEAFLNAPEANR|LFDEEEDSSEK|MNAQETATGMAFEEPIDEK|DGDTQTDAGGEPDSLGQQPTDTPYEWDLDKK|DGDTQTDAGGEPDSLGQQPTDTPYEWDLDK|LLDEDEIR|VFDDESDEKEDEEYADEK|ITEDFIATYQANYGFSNDGASSSTANVEDVHAR|NMFHPMDFEDDPLVLNEIR|LRGWEAFLNAPEANR|LFDDSDER|LFEESDDKEDEDADGKEVEDADEK	LFEDDDSNEK
0	0	0	0	0	0	0	11437.8	0	0	0	0	0	0	0	0	0	0	29366.6	0	0	0	0	0	0	0	0	0	0	10737.9	0	0	0	T	46319.4	1	2	1	0.08	4	0.00290381	13.0616	0.000253023	O43739	O43739	CYTH3	Homo sapiens	Cytohesin-3	VLQAFVELHEFADLNLVQALR	GIIPLENLSIR
0	0	257570	9659.82	0	0	0	0	0	0	0	0	0	231143	29479.5	0	0	0	0	0	0	0	0	0	193322	0	0	0	0	0	0	0	0	T	91293.1	1	5	4	0.08273	13	0	21.3729	0	O43747	O43747	AP1G1	Homo sapiens	AP-1 complex subunit gamma-1	TFQLQLLSPSSSIVPAFNTGTITQVIK|VLAINILGR|VLTTAGSYVR|AVEYNALFK	IGYLGAMLLLDER
0	0	0	0	0	0	0	0	32160.8	0	0	0	0	0	0	0	0	0	0	0	0	0	0	0	0	0	0	0	0	0	0	0	0	T	29157.8	1	1	1	0.08235	1	0.00317684	15.1163	0.000304327	O43752	O43752	STX6	Homo sapiens	Syntaxin-6	SIEWDLEDLDETISIVEANPR
0	0	0	0	0	0	0	0	0	105474	624692	0	0	0	0	0	0	0	0	0	355073	1.98473e+06	0	0	0	0	0	0	0	0	0	276645	1.34969e+06	T	24794.1	1	3	3	0.125	5	0.000764234	16.2406	7.65e-05	O43760	O43760	SYNGR2	Homo sapiens	Synaptogyrin-2	DVLVGADSVR|FLTQPQVVAR|AGGSFDLR
0	0	0	0	0	0	0	0	6323.34	0	0	0	0	0	0	0	0	0	0	4310.49	0	0	0	0	0	0	0	0	0	0	0	0	0	T	34041.7	1	1	1	0.04153	2	0	15.1277	0	O43765	O43765	SGTA	Homo sapiens	Small glutamine-rich tetratricopeptide repeat-containing protein alpha	TPPSEEDSAEAER
0	0	0	0	0	0	0	0	0	0	116304	0	0	0	0	0	0	0	0	0	0	169099	0	0	0	0	0	0	0	0	0	0	196188	T	13380.8	1	3	2	0.34711	5	0	15.1916	0	O43768	O43768	ENSA	Homo sapiens	Alpha-endosulfine	QEEENPAEETGEEK|NLVTGDHIPTPQDLPQR	YFDSGDYNMAK
0	0	0	0	0	0	0	0	0	0	0	0	0	0	0	0	0	0	0	0	106241	0	0	0	0	0	0	0	0	0	31840.4	74342.5	0	T	32922.1	1	2	2	0.06312	2	0.0122366	14.1945	0.000929832	O43772	O43772	SLC25A20	Homo sapiens	Mitochondrial carnitine/acylcarnitine carrier protein	ADQPKPISPLK|LYQEFGIR
0	0	0	0	481484	303401	0	0	0	0	0	0	0	0	0	264672	198685	0	0	0	0	0	0	0	0	0	662429	265482	99399.5	14475.2	0	0	0	T	62902.5	1	11	10	0.22993	45	0	24.1722	0	O43776	O43776	NARS1	Homo sapiens	Asparagine--tRNA ligase, cytoplasmic	GYYEVTPPTLVQTQVEGGATLFK|EDGTFYEFGEDIPEAPER|IFDSEEILAGYK|MNYSDAIVWLK|SPAGSIVHELNPNFQPPK|KEDGTFYEFGEDIPEAPER|FLTWILNR|IGALEGYR|NDPSLPEPK|VLAELYVSDR	NLMFLVLR
46626.8	30058.1	59723.6	48807.8	15221.6	99207.2	80536	83806	137602	67540320	7131614	21895.8	25842.6	36135.3	57206.5	0	0	66807.5	26491.3	266890	53298292	18758736	0	0	0	0	4688.99	53315.7	107105	19313.1	241583	25668650	4788341	T	26210.7	1	20	19	0.79295	177	0	26.3728	0	O43809	O43809	NUDT21	Homo sapiens	Cleavage and polyadenylation specificity factor subunit 5	LPGGELNPGEDEVEGLKR|LPGGELNPGEDEVEGLK|LVAAPLFELYDNAPGYGPIISSLPQLLSR|LPHVLLLQLGTTFFK|TVEGVLIVHEHR|YIQQTKPLTLER|QDGVLQDWVIDDCIGNWWR|TINLYPLTNYTFGTK|KLFLVQLQEK|RTVEGVLIVHEHR|PNFEPPQYPYIPAHITKPK|PNFEPPQYPYIPAHITK|GVTQFGNK|LFLVQLQEK|GVTQFGNKYIQQTK|ALFAVPK|GVTQFGNKYIQQTKPLTLER|TVEGVLIVHEHRLPHVLLLQLGTTFFK|SQTGWPR	LMTEILGR
0	0	0	0	0	0	0	0	181753	41733.7	75681.9	0	0	0	0	0	0	0	0	255994	14440	102911	0	0	0	0	0	0	0	0	0	0	0	T	45253.6	1	3	3	0.0802	4	0	19.4407	0	O43813	O43813	LANCL1	Homo sapiens	Glutathione S-transferase LANCL1	IGYIYALLFVNK|SLAEGYFDAAGR|LTPEFSQR
0	0	0	0	0	0	0	0	0	0	0	0	0	0	0	0	0	0	0	10825.6	27515.7	43445	0	0	0	0	0	0	0	0	0	996357	53195.5	T	29791.4	1	2	2	0.10526	3	0	20.2974	0	O43819	O43819	SCO2	Homo sapiens	Protein SCO2 homolog, mitochondrial	QGPAETGGQGQPQGPGLR|SAEQISDSVR
0	0	549718	58439.9	0	0	0	0	105520	16642.6	0	103636	16496.1	637202	141811	150722	112612	40633.9	113025	0	0	0	0	0	595825	43755.1	0	0	0	0	0	0	0	T	76061.1	1	7	7	0.1763	33	0	26.2791	0	O43823	O43823	AKAP8	Homo sapiens	A-kinase anchor protein 8	ETPEEVAADVLAEVITAAVR|VAPAPAAADAEVEQTDAESK|SEAAEAGNGAETMAAEAESAQTR|TVEFLQEYIVNR|SFDDEEIQK|QFQLYEEPDTK|SDPFVPPAASSEPLSTPWNELNYVGGR
0	0	0	0	0	0	0	0	0	0	0	0	0	0	0	0	0	11639.2	321474	253349	14771.2	0	0	0	0	0	0	0	0	236367	139410	0	0	T	42156.6	1	4	4	0.12208	9	0	16.2096	0	O43837	O43837	IDH3B	Homo sapiens	Isocitrate dehydrogenase [NAD] subunit beta, mitochondrial	HNNLDLVIIR|KLDLFANVVHVK|EQTEGEYSSLEHESAR|GELASYDMR
33472.6	130396	0	0	0	0	0	0	0	0	0	0	153370	0	0	0	0	0	0	0	0	0	18989.4	123936	0	0	0	0	0	0	0	0	0	T	131618	1	5	5	0.05474	10	0	20.2636	0	O43847	O43847	NRDC	Homo sapiens	Nardilysin	EVEAVDSEYQLAR|LGADESEEEGR|NWNEVVTQQYLFDR|PNFGHLTDPFDTPAFNK|LLILEYAR
0	0	0	0	0	0	407652	295410	0	0	0	0	0	0	0	0	0	306515	81220.4	29056.6	85424.2	113491	0	0	0	0	0	73282.2	227965	92086.1	14851	25834.8	82878.9	T	37083.5	1	5	4	0.18413	16	0	20.2103	0	O43852	O43852	CALU	Homo sapiens	Calumenin	EEIVDKYDLFVGSQATDFGEALVR|TFDQLTPEESK|WIYEDVER|TFDQLTPEESKER	DIVVQETMEDIDK
0	0	0	0	109991	278680	0	0	0	0	0	0	0	0	0	118711	255649	0	0	0	0	0	0	0	0	0	152955	249677	0	0	0	0	0	T	58913.4	1	4	1	0.08679	8	0.000764234	17.2858	9.24e-05	O43865	O43865	AHCYL1	Homo sapiens	S-adenosylhomocysteine hydrolase-like protein 1	EIEIAEQDMSALISLR	GIVEESVTGVHR|TPELTWER|YKQDVYLLPK
0	0	0	0	0	0	0	0	0	0	123156	0	0	0	0	0	0	0	0	0	0	73708	0	0	0	0	0	0	0	0	0	0	54486.1	T	17408.9	1	1	1	0.08	3	0	17.2281	0	O43924	O43924	PDE6D	Homo sapiens	Retinal rod rhodopsin-sensitive cGMP 3',5'-cyclic phosphodiesterase subunit delta	FFDDDLLVSTSR
0	0	0	0	0	0	0	0	0	0	0	0	0	0	0	0	0	0	0	0	0	0	0	0	0	0	0	0	0	0	0	0	208200	T	10991.3	1	1	1	0.1134	1	0.00290381	14.2958	0.000253023	O60220	O60220	TIMM8A	Homo sapiens	Mitochondrial import inner membrane translocase subunit Tim8 A	SKPVFSESLSD
0	223704	78810	23409	0	0	0	0	0	0	0	0	375437	88844.8	30880.8	0	0	0	0	0	0	0	0	165134	80741.9	15350.5	0	0	0	0	0	0	0	T	119189	1	12	10	0.1537	29	0	20.3852	0	O60231	O60231	DHX16	Homo sapiens	Pre-mRNA-splicing factor ATP-dependent RNA helicase DHX16	AVDLVEEESGAPGEEQR|FSTFFDDAPVFR|TSLGNVVLLLK|DTDTLDLSGPAR|LGNEVGYSIR|ATQLQGDEEPSAPPTSTQAQQK|TLHTDILFGLIK|WVQDELHSVLGLSER|ELLVLPIYANLPSDMQAR|IFQPTPPGAR	VLVASATMDTAR|YMTDGMLLR
0	0	0	0	0	0	0	0	0	36491.9	22263.4	0	0	0	0	0	0	0	0	0	0	0	0	0	0	0	0	0	0	0	0	0	0	T	21460.7	1	1	1	0.07538	1	0.00862664	12.0514	0.00072259	O60232	O60232	ZNRD2	Homo sapiens	Protein ZNRD2	EHQLASASELPLGSR
0	0	0	0	0	0	0	0	0	0	0	0	0	0	0	0	0	0	0	94036.3	0	0	0	0	0	0	0	0	0	0	0	0	0	T	116000	1	1	1	0.0159	1	0.116868	11.0808	0.00537258	O60245	O60245	PCDH7	Homo sapiens	Protocadherin-7	YELLQEPGGGGSGGESR
0	0	0	0	0	0	28494.4	126300	282838	4469.95	22677.9	0	0	0	0	0	0	0	264083	190367	0	10248.8	0	0	0	0	0	0	0	137234	160914	0	0	T	40899.4	1	5	5	0.17073	20	0	20.3418	0	O60256	O60256	PRPSAP2	Homo sapiens	Phosphoribosyl pyrophosphate synthase-associated protein 2	ASPFLLQYIQEEIPDYR|SIIGVIPYFPYSK|IFVMATHGLLSSDAPR|VQIQESVR|VQVYQEPNR
0	107404	0	0	0	0	0	0	0	0	0	0	137011	0	0	0	0	0	0	0	0	0	0	45412.6	0	0	0	0	0	0	0	0	0	T	121828	1	5	3	0.04848	8	0	17.1456	0	O60264	O60264	SMARCA5	Homo sapiens	SWI/SNF-related matrix-associated actin-dependent regulator of chromatin subfamily A member 5	NPELPNAAQAQK|FITDNTVEER|EIQEPDPTYEEK	LDSIVIQQGR|LFELLEK
0	0	0	0	0	69379.7	0	0	0	0	0	0	0	0	0	0	0	0	0	0	0	0	0	0	0	0	0	0	0	0	0	0	0	T	71747.1	1	1	1	0.07132	1	0.08302	12.0767	0.00537258	O60299	O60299	LZTS3	Homo sapiens	Leucine zipper putative tumor suppressor 3	SRTMTPAGGSGSGLSDSGRNSLTSLPTYSSSYSQHLAPLSASTSHINR
144532	75968.8	0	0	0	0	0	0	0	0	0	173817	20775.2	0	0	0	0	0	0	0	0	0	0	0	0	0	0	0	0	0	0	0	0	T	171186	1	7	7	0.06936	8	0	20.2831	0	O60306	O60306	AQR	Homo sapiens	RNA helicase aquarius	DADVEDEDTEEAK|FQGQQNDYILLSLVR|TDVAVQIISNIYHNFPEQR|NEDTTFDKEFLLELLVSR|VGVPTVDLDAQGR|TLIVTHSNQALNQLFEK|LGLYIFAR
0	0	0	0	0	0	0	0	0	0	0	0	0	85349.5	152155	0	0	0	0	0	0	0	0	0	99037.4	10128	0	0	0	0	0	0	0	T	111561	1	4	4	0.05521	6	0	18.3755	0	O60313	O60313	OPA1	Homo sapiens	Dynamin-like 120 kDa protein, mitochondrial	VVVVGDQSAGK|AVEVAWETLQEEFSR|NEILDEVISLSQVTPK|ESVEQQADSFK
0	82243.3	100691	28679.6	0	0	0	0	0	0	0	0	112694	144770	10662.5	0	0	0	0	0	0	0	0	88629.5	0	0	0	0	0	0	0	0	0	T	92844.7	1	6	6	0.10329	14	0	25.334	0	O60341	O60341	KDM1A	Homo sapiens	Lysine-specific histone demethylase 1A	VIIIGSGVSGLAAAR|HWDQDDDFEFTGSHLTVR|GELFLFWNLYK|HGLINFGIYK|QILDWHFANLEFANATPLSTLSLK|TLQLWLDNPK
0	230468	0	0	0	0	0	0	0	0	0	0	174479	0	0	0	0	0	0	0	0	0	0	194930	0	0	0	0	0	0	0	0	0	T	102849	1	6	6	0.10371	14	0	16.2105	0	O60502	O60502	OGA	Homo sapiens	Protein O-GlcNAcase	WELNTYLYAPK|LLPIDGANDLFFQPPPLTPTSK|LALTEWLQEFGVPHQYSSR|SHSSAQFLIGDQEPWAFR|LLPGIEVLWTGPK|EIPVESIEEVSK
0	0	0	0	0	0	0	291824	0	0	0	0	0	0	0	0	0	81741.2	536884	0	0	0	0	0	0	0	0	0	43660.1	201430	0	0	0	T	75294.9	1	8	8	0.14456	16	0	17.2571	0	O60504	O60504	SORBS3	Homo sapiens	Vinexin	QGIFPASYVQVSR|PQTQNLGTPGPALSHSR|FGTFPGNYVAPV|AMYQYRPQNEDELELR|RTGFSFPTQEPRPQTQNLGTPGPALSHSR|FDFQAQSPK|KVNENWYEGR|GDIVYIHK
57798.8	90419.3	76040.4	325554	3.3577e+06	1.22957e+06	647139	701330	2.58941e+06	1.51185e+06	595260	48093.8	58287.9	34399.8	111936	1.12515e+06	453199	335430	223481	1.36836e+06	759720	329594	0	68158.5	82828.3	450210	2300693	735945	431094	247403	2.33036e+06	971817	554773	T	69559.6	1	20	16	0.374	240	0	25.1807	0	O60506	O60506	SYNCRIP	Homo sapiens	Heterogeneous nuclear ribonucleoprotein Q	AIEALKEFNEDGALAVLQQFK|EFNEDGALAVLQQFK|YGGPPPDSVYSGQQPSVGTEIFVGK|NLANTVTEEILEK|KYGGPPPDSVYSGQQPSVGTEIFVGK|VAEKLDEIYVAGLVAHSDLDER|DLFEDELVPLFEK|VTEGLTDVILYHQPDDK|LDEIYVAGLVAHSDLDER|TKEQILEEFSK|GYAFVTFCTK|LKDYAFIHFDER|EQILEEFSK|LYNNHEIR|DLEGENIEIVFAKPPDQK|AFSQFGK	VWGNVGTVEWADPIEDPDPEVMAK|TGYTLDVTTGQR|LMMDPLTGLNR|AGPIWDLR
0	0	0	0	0	0	10149.8	4208208	1.01467e+06	243955	104180	0	0	0	0	0	0	208648	4497873	807703	241417	120112	0	0	0	0	0	0	104840	1.59025e+06	609133	120071	144310	T	41923.2	1	16	15	0.62366	93	0	30.2838	0	O60547	O60547	GMDS	Homo sapiens	GDP-mannose 4,6 dehydratase	NVALITGITGQDGSYLAEFLLEK|ISFDLAEYTADVDGVGTLR|IYLGQLECFSLGNLDAK|LYAYWIVVNFR|IINEVKPTEIYNLGAQSHVK|EAYNLFAVNGILFNHESPR|DYVEAMWLMLQNDEPEDFVIATGEVHSVR|TIVWEGKNENEVGR|YYRPTEVDFLQGDCTK|GYEVHGIVR|VAFDELVR|TCGLINSVK|ETTPFYPR|NPQAHIEGNMK|SFLHIGK	FYQASTSELYGK
0	0	0	0	0	0	0	0	0	0	0	0	0	0	38626.3	0	0	0	0	0	0	0	0	0	0	0	0	0	0	0	0	0	0	T	80634.5	1	1	1	0.03581	2	0.0026227	16.1107	0.000249034	O60563	O60563	CCNT1	Homo sapiens	Cyclin-T1	TSENLALTGVDHSLPQDGSNAFISQK
0	0	0	0	0	0	0	0	0	0	0	0	0	0	0	0	133235	0	0	0	0	0	0	0	0	0	0	149047	0	0	0	0	0	T	119470	1	1	1	0.00667	2	0.0201299	11.2925	0.00136677	O60566	O60566	BUB1B	Homo sapiens	Mitotic checkpoint serine/threonine-protein kinase BUB1 beta	RPLAVLK
0	0	0	133909	0	0	0	0	0	0	0	0	0	0	122878	14815.2	0	0	0	0	0	0	0	0	0	0	0	0	0	0	0	0	0	T	84731.5	1	3	3	0.0542	8	0	15.2079	0	O60568	O60568	PLOD3	Homo sapiens	Multifunctional procollagen lysine hydroxylase and glycosyltransferase LH3	SEDYVELVQR|LVGPEEALSPGEAR|VFLAVFVEQPTPFLPR
0	0	0	0	0	0	0	0	2.53406e+06	1.8844e+06	0	0	0	0	0	0	0	0	0	1.93109e+06	2604225	194688	0	0	0	0	0	0	0	0	1.18127e+06	686158	60575.8	T	28344.2	1	10	9	0.52245	52	0	25.2131	0	O60573	O60573	EIF4E2	Homo sapiens	Eukaryotic translation initiation factor 4E type 2	FDALKDDDSGDHDQNEENSTQK|TPGRPTSSQSYEQNIK|QIGTFASVEQFWR|FQEDIISIWNK|FDALKDDDSGDHDQNEENSTQKDGEK|PTSSQSYEQNIK|KAVVPGPAEHPLQYNYTFWYSR|EGIKPMWEDDANK|PGDLTGHSDFHLFK	VLNLPPNTIMEYK
40994.7	134843	0	0	0	0	0	0	0	0	0	139118	72771.8	0	0	0	0	0	0	0	0	0	303585	110789	0	0	0	0	0	0	0	0	0	T	141258	1	10	10	0.10692	15	0	24.2148	0	O60610	O60610	DIAPH1	Homo sapiens	Protein diaphanous homolog 1	VQLNVFDEQGEEDSYDLK|TAQNLSIFLGSFR|QDLEAEVSQLTGEVAK|SPDELPSAGGDGGK|VGCLQLINALITPAEELDFR|LHDEKEETAGSYDSR|FPDELAHVEK|LTLTFSAQTK|LGLHQVLQDLR|KLDSELTAR
0	0	0	0	0	0	0	0	0	0	481412	0	0	0	0	0	0	0	0	0	0	245229	0	0	0	0	0	0	0	0	0	0	390828	T	18081.1	1	2	2	0.15152	5	0	24.2697	0	O60613	O60613	SELENOF	Homo sapiens	Selenoprotein F	LLDDNGNIAEELSILK|FPQVQAFVR
0	0	0	15307.7	0	0	0	0	0	0	0	0	0	0	0	0	0	0	0	0	0	0	0	0	0	0	0	0	0	0	0	0	0	T	85513.3	1	1	1	0.02282	1	0.0011325	13.0754	0.00011095	O60645	O60645	EXOC3	Homo sapiens	Exocyst complex component 3	LTDPSLLYLEVSTLVSK
0	0	0	0	0	0	159445	156239	0	0	0	0	0	0	0	0	0	198041	63207.2	0	0	0	0	0	0	0	0	0	155184	43876.8	0	0	0	T	47045.9	1	4	3	0.17051	16	0	21.2849	0	O60664	O60664	PLIN3	Homo sapiens	Perilipin-3	IATSLDGFDVASVQQQR|TLTAAAVSGAQPILSK|QVEDLQATFSSIHSFQDLSSSILAQSR	SVVTGGVQSVMGSR
0	0	0	0	0	0	0	0	0	0	0	0	0	0	0	0	0	0	0	0	67223.7	0	0	0	0	0	0	0	0	0	0	0	0	T	31806.6	1	1	1	0.08511	1	0.00317684	14.1236	0.000277681	O60671	O60671	RAD1	Homo sapiens	Cell cycle checkpoint protein RAD1	PLLTQQIQDEDDQYSLVASLDNVR
0	0	0	0	70451.5	0	0	0	0	0	0	0	0	0	0	71253.7	0	0	0	0	0	0	0	0	0	0	73774.7	0	0	0	0	0	0	T	59864.8	1	3	3	0.06591	7	0	17.2074	0	O60678	O60678	PRMT3	Homo sapiens	Protein arginine N-methyltransferase 3	AVIPEAVVEVLDPK|IAFWDDVYGFK|ALSAEAALAR
0	0	0	0	0	286057	0	0	0	0	0	0	0	0	0	0	256231	11328.4	89363.8	0	0	0	0	0	0	0	4367.71	313778	0	0	0	0	0	T	54989.2	1	6	6	0.1336	17	0	17.2985	0	O60701	O60701	UGDH	Homo sapiens	UDP-glucose 6-dehydrogenase	LAANAFLAQR|ILTTNTWSSELSK|VLIGGDETPEGQR|IAILGFAFK|VTVVDVNESR|IPYAPSGEIPK
75306.1	530260	2945869	939266	170393	283394	370529	339492	522497	240907	317399	66509.1	521934	2.12438e+06	1.05494e+06	174155	204837	387374	249339	506658	358933	460102	149078	191222	1.8402e+06	272074	136052	232646	189364	151653	313466	166992	470916	T	108103	1	32	25	0.43492	278	0	27.3578	0	O60716	O60716	CTNND1	Homo sapiens	Catenin delta-1	TPAILEASAGAIQNLCAGR|HYEDGYPGGSDNYGSLSR|ALSAIADLLTNEHER|SQSSHSYDDSTLPLIDR|AAALVLQTIWGYK|FHPEPYGLEDDQR|GIPVLVGLLDHPK|SDFQVNLNNASR|KNGNGGPGPYVGQAGTATLPR|VGGSSVDLHR|GYELLFQPEVVR|QDVYGPQPQVR|KPIEDPANDTVDFPK|GKKPIEDPANDTVDFPK|SLDNNYSTPNER|KSDFQVNLNNASR|GSLASLDSLR|HIEWESVLTNTAGCLR|NFHYPPDGYSR|YQEAAPNVANNTGPHAASCFGAK|KPIEDPANDTVDFPKR|HAIPNLVK|GSLASLDSLRK|YRPSMEGYR|SNAAAYLQHLCYR	TVQPVAMGPDGLPVDASSVSNNYIQTLGR|SYEDMIGEEVPSDQYYWAPLAQHER|SGDLGDMEPLK|DMDLTEVITGTLWNLSSHDSIK|NGNGGPGPYVGQAGTATLPR|QPELPEVIAMLGFR|MEIVDHALHALTDEVIIPHSGWER
0	0	0	0	0	0	0	0	0	0	0	0	0	0	0	0	0	0	0	0	0	0	0	0	0	0	0	0	0	0	0	0	51429.3	T	12815.7	1	2	1	0.27434	3	0	21.2585	0	O60739	O60739	EIF1B	Homo sapiens	Eukaryotic translation initiation factor 1b	STIQNLQSFDPFADATK	TLTTVQGIADDYDK
0	0	0	0	78587	0	0	0	0	0	0	0	0	0	0	54952.1	0	0	0	0	0	0	0	0	0	91092.2	42835.2	0	0	0	0	0	0	T	58434.7	1	3	2	0.09441	9	0	21.263	0	O60749	O60749	SNX2	Homo sapiens	Sorting nexin-2	AVNTQALSGAGILR|EPILSSEPSPAVTPVTPTTLIAPR	ALSQLAEVEEK
0	0	0	0	0	0	0	0	0	5.33735e+06	155161	0	0	0	0	0	0	0	0	11870.4	5.68439e+06	417703	0	0	0	0	0	0	0	0	233661	1.47159e+06	95086.8	T	29615.8	1	10	10	0.47692	29	0	23.3041	0	O60762	O60762	DPM1	Homo sapiens	Dolichol-phosphate mannosyltransferase subunit 1	QLNYTIGEVPISFVDR|ENLPLIVWLLVK|LGGNEIVSFLK|GYVFQMEMIVR|GANFLTQILLRPGASDLTGSFR|GANFLTQILLR|DVAEQLEK|GLLTLFATT|SFSESGINYEIIIIDDGSPDGTR|LGLGTAYIHGMK
0	0	88573.6	0	0	0	0	0	0	0	0	0	0	83863.9	0	0	0	0	0	0	0	0	0	72673	0	0	0	0	0	0	0	0	0	T	107828	1	4	4	0.05717	4	0	21.1699	0	O60763	O60763	USO1	Homo sapiens	General vesicular transport factor p115	SSQTSGTNEQSSAIVSAR|SQLNSQSVEITK|IVAFENAFER|QSEDLGSQFTEIFIK
0	0	0	0	5325.82	28494.9	0	0	0	0	0	0	0	0	0	3590.23	14029.7	0	0	0	0	0	0	0	0	0	0	0	0	0	0	0	0	T	53784.9	1	1	1	0.02642	2	0	19.2527	0	O60784	O60784	TOM1	Homo sapiens	Target of Myb protein 1	VLNLIQSWADAFR
0	0	0	0	8823.98	226275	0	0	0	0	0	0	0	0	0	0	191816	0	0	0	0	0	0	0	0	0	0	182455	0	0	0	0	0	T	58439.7	1	6	3	0.12277	7	0	18.1303	0	O60825	O60825	PFKFB2	Homo sapiens	6-phosphofructo-2-kinase/fructose-2,6-bisphosphatase 2	HGESEFNLLGK|YPGGESYQDLVQR|VFNLGVYR	IGGDSGLSVR|LEPVIMELER|YLNWIGVPTK
0	0	0	0	70290	0	0	0	0	0	0	0	0	0	0	54923.4	0	0	0	0	0	0	0	0	0	0	25507.3	0	0	0	0	0	0	T	70712.2	1	3	3	0.0622	6	0.00290381	14.5445	0.000253023	O60826	O60826	CCDC22	Homo sapiens	Coiled-coil domain-containing protein 22	DLLLFLAER|ILEIVGNIR|EFQASPLLLPVPTQVPQPVGR
0	0	0	0	0	0	0	0	211732	31073.4	45895.4	0	0	0	0	0	0	0	0	375376	145866	132122	0	0	0	0	0	0	0	0	163695	49483.9	105470	T	30454	1	4	4	0.24528	14	0	20.1937	0	O60828	O60828	PQBP1	Homo sapiens	Polyglutamine-binding protein 1	HLEPEPEEEIIAEDYDDDPVDYEATR|KDEELDPMDPSSYSDAPR|SSNADAEEKLDR|PLPVALQTR
0	0	0	0	28614.9	867307	0	0	0	0	0	0	0	0	0	27820.8	420135	0	0	0	0	0	0	0	0	0	27787.2	331234	0	0	0	0	0	T	57637.8	1	8	8	0.22763	22	0	20.2874	0	O60832	O60832	DKC1	Homo sapiens	H/ACA ribonucleoprotein complex subunit DKC1	LHNAIEGGTQLSR|AGLESGAEPGDGDSDTTK|HGKPTDSTPATWK|APQVVAEAAK|ALETLTGALFQRPPLIAAVK|TGFINLDKPSNPSSHEVVAWIR|ADAEVIILPK|LDTSQWPLLLK
263439	141653	0	0	0	0	0	0	0	0	0	228068	86321.5	0	0	0	0	0	0	0	0	0	0	0	0	0	0	0	0	0	0	0	0	T	138742	1	7	7	0.1123	12	0	19.3612	0	O60841	O60841	EIF5B	Homo sapiens	Eukaryotic translation initiation factor 5B	LLQAQGVEVPSK|VTVDTGVIPASEEK|AIIVEFAQQGLNAALFYENKDPR|LKEGDTIIVPGVEGPIVTQIR|TSEVPYAGINIGPVHK|TLAGLPLLVAYKEDEIPVLK|HTHVQDGEAGGITQQIGATNVPLEAINEQTK
0	0	0	0	0	68474.6	0	0	0	0	0	0	0	0	0	2472.86	73611.1	0	0	0	0	0	0	0	0	0	3223.78	40685.9	0	0	0	0	0	T	54337.2	1	2	2	0.07563	4	0.0229997	14.0885	0.00152027	O60861	O60861	GAS7	Homo sapiens	Growth arrest-specific protein 7	FAAGELITLLQVPDGGWWEGEKEDGLR|IKIEEDYAK
0	0	0	0	0	0	0	0	0	0	1.44332e+06	0	0	0	0	0	0	0	0	0	11914.2	1.90605e+06	0	0	0	0	0	0	41061.1	0	0	1485.45	2.27308e+06	T	16358.9	1	4	4	0.31081	14	0	19.2891	0	O60869	O60869	EDF1	Homo sapiens	Endothelial differentiation-related factor 1	INEKPQVIADYESGR|AESDWDTVTVLR|LDRETEELHHDR|VTLEVGK
0	0	0	0	0	0	0	0	0	0	0	0	13551.8	0	0	0	0	0	0	0	0	0	0	0	0	0	0	0	0	0	0	0	0	T	125490	1	1	1	0.01362	1	0.0763583	13.0881	0.00498254	O60879	O60879	DIAPH2	Homo sapiens	Protein diaphanous homolog 2	TVSIEEFFGDLNNFR
0	0	0	0	8361.13	65501.8	1.8261e+06	3.16845e+06	110157	236167	40047.3	0	0	0	0	0	88473.3	2.15328e+06	1.42496e+06	93037.8	188050	75102.4	0	0	0	0	0	0	678228	852988	0	0	0	T	45716.6	1	13	12	0.47087	85	0	26.1668	0	O60884	O60884	DNAJA2	Homo sapiens	DnaJ homolog subfamily A member 2	ITFTGEADQAPGVEPGDIVLLLQEK|IGLVEALCGFQFTFK|FDVQFPENNWINPDK|EISFAYEVLSNPEK|LYDILGVPPGASENELK|VSLEDLYNGK|EGSGGGGGMDDIFSHIFGGGLFGFMGNQSR|DGNDLHMTYK|GEGMPQYR|VIEPGCVR|ILEVHVDK|LYDILGVPPGASENELKK	LSELEDLLPSRPEVPNIIGETEEVELQEFDSTR
0	0	0	0	0	0	0	0	0	0	2.4011e+06	0	0	0	0	0	0	0	0	17811.3	0	1307684	0	0	0	0	0	0	20704.6	29852.5	0	0	1341319	T	19104.1	1	2	2	0.22905	8	0	22.2337	0	O60888	O60888	CUTA	Homo sapiens	Protein CutA	SVHPYEVAEVIALPVEQGNFPYLQWVR|TQSSLVPALTDFVR
0	0	0	0	0	0	0	0	0	0	0	189499	1172.22	0	0	0	0	0	0	0	0	0	0	0	0	0	0	0	0	0	0	0	0	T	47615.1	1	1	1	0.0331	1	0.0591447	10.1763	0.00395306	O60906	O60906	SMPD2	Homo sapiens	Sphingomyelin phosphodiesterase 2	EAWTELGLGMAQAR
0	0	0	0	0	0	0	0	0	0	130850	0	0	0	0	0	0	0	0	0	0	130254	0	0	0	0	0	0	0	0	0	0	147217	T	14201.5	1	1	1	0.09016	3	0.0122366	14.2405	0.000929832	O60925	O60925	PFDN1	Homo sapiens	Prefoldin subunit 1	LADIQIEQLNR
0	0	0	0	0	0	0	0	0	138868	64176.4	0	0	0	0	0	0	0	0	0	21859	0	0	0	0	0	0	0	0	0	0	40295	30883.1	T	13943.7	1	1	1	0.19841	3	0.000764234	15.125	9.24e-05	O60927	O60927	PPP1R11	Homo sapiens	E3 ubiquitin-protein ligase PPP1R11	AEAGAGLSETVTETTVTVTTEPENR
0	0	0	0	0	0	0	0	0	0	817821	0	0	0	0	51571.8	0	0	0	0	0	395428	0	0	0	0	59687.8	0	0	0	16285.2	0	291445	T	68512.6	1	4	4	0.07873	8	0.000414594	15.0717	2.56e-05	O60942	O60942	RNGTT	Homo sapiens	mRNA-capping enzyme	LGAIFLEGVTVK|DNSVFHVSNLEFPFR|YLIYDIIK|WKPPSLNSVDFR
0	0	0	0	0	0	0	15599.2	0	0	0	0	0	0	0	0	0	0	0	0	0	0	0	0	0	0	0	0	0	0	0	0	0	T	82589.2	1	1	1	0.01463	1	0.0254101	11.0412	0.00167437	O75027	O75027	ABCB7	Homo sapiens	ATP-binding cassette sub-family B member 7, mitochondrial	VAIVGGSGSGK
0	0	0	0	0	84090.6	275893	88361.7	0	0	0	0	0	0	0	0	0	278904	24498.5	0	0	0	0	0	0	0	0	99713.2	251238	84109.6	0	0	0	T	46402.8	1	4	4	0.13447	13	0	16.3175	0	O75063	O75063	FAM20B	Homo sapiens	Glycosaminoglycan xylosylkinase	SFGNPSLDER|HNAEVAAFHLDR|DHVVEGEPYAGYDR|LDHTLQSPWEIAAQWVVPR
0	0	0	0	35554.4	38398.2	0	0	0	0	0	0	0	0	0	50425.9	67330.2	0	0	0	0	0	0	0	0	0	79092.7	93042.2	0	0	0	0	0	T	66151.9	1	4	4	0.07426	8	0	17.1677	0	O75083	O75083	WDR1	Homo sapiens	WD repeat-containing protein 1	YAPSGFYIASGDVSGK|DYSGQGVVK|IAVVGEGR|IKDIAWTEDSKR
7922.08	64371.4	0	0	0	0	0	0	0	0	0	96101.6	6616.66	0	0	0	0	0	0	0	0	0	0	0	0	0	0	0	0	0	0	0	0	T	160799	1	4	2	0.02882	5	0.000764234	14.1466	7.65e-05	O75116	O75116	ROCK2	Homo sapiens	Rho-associated protein kinase 2	LEGWLSLPVR|QIQQLESNNR	SDSAFFWEER|GAFGEVQLVR
0	0	0	0	6486.28	178688	0	0	0	0	0	0	0	31974.3	71758.7	6838.68	62718.9	0	0	0	0	0	0	0	102131	9613.48	6615.65	97070.9	0	0	0	0	0	T	60092.1	1	3	2	0.05028	9	0.00290381	14.5005	0.000253023	O75131	O75131	CPNE3	Homo sapiens	Copine-3	FGVYDIDNK|SPLGEVAIR	DIVQFVPFR
0	56461.7	0	0	0	0	0	0	0	0	0	0	221717	0	0	0	0	0	0	0	0	0	39127.4	93696.4	0	0	0	0	0	0	0	0	0	T	119315	1	5	5	0.05899	8	0	17.1143	0	O75146	O75146	HIP1R	Homo sapiens	Huntingtin-interacting protein 1-related protein	TPLQGILQLGQELKPK|LLVTTSTSLQK|ALVDNEQLR|HPQFPAGLEVTDEVLEK|LPEGPPNFLR
0	135884	0	0	0	0	0	0	0	0	0	7179.71	307758	0	0	0	0	0	0	0	0	0	0	124365	0	0	0	0	0	0	0	0	0	T	113609	1	14	12	0.22178	26	0	22.256	0	O75150	O75150	RNF40	Homo sapiens	E3 ubiquitin-protein ligase BRE1B	YWAQLDETVEALLR|EGPSLGPPPVASALSR|AVEAAQLAEDLK|LLREEKDELGEQVLGLK|LGGISSTEEMDLK|KEELVPSEEDFQGITPGAQGPSSR|EMAPVPGTTTTTTSVK|ISLEYSELQDK|ALQGSLGGVEK|AQASGSAHSTPNLGHPEDSGVSAPAPGKEEGGPGPVSTPDNRK|LQDLATQLQEK|IEFEQNLAANEQAGPINR	TEVIQLEDTLAQVR|LRTEVIQLEDTLAQVR
74644.1	300663	0	0	0	0	0	0	0	0	0	240070	106994	0	0	0	0	0	0	0	0	0	108909	115239	40385.5	0	0	0	0	0	0	0	0	T	146577	1	14	14	0.14209	27	0	20.1323	0	O75153	O75153	CLUH	Homo sapiens	Clustered mitochondria protein homolog	SEDPPGQEAGSEEEGSSASGLAK|SVEGLQEGSVLR|AVGSISSTAFDIR|FLENALAVSTK|VTAQSIIPGILER|FLSHSLVELLNQISPTFK|IGIGELITR|HKPAFTEEDVLNIFPVVK|TYNAVDVEGLYTLGTVVVDYR|YLELLER|FNPDIFSPGVR|VVEEPYTVR|QVSITASTR|LGYEEHIPGQTR
20793.5	0	0	0	0	0	0	0	0	0	0	9458.98	0	0	0	0	0	0	0	0	0	0	0	0	0	0	0	0	0	0	0	0	0	T	254252	1	1	1	0.00535	2	0	18.2265	0	O75165	O75165	DNAJC13	Homo sapiens	DnaJ homolog subfamily C member 13	DSLLASLLDGVR
226414	21732.5	0	0	0	0	0	0	0	0	0	175591	29264.2	0	0	0	0	0	0	0	0	0	90299.1	11796.2	0	0	0	0	0	0	0	0	0	T	274088	1	11	6	0.05647	21	0	25.2644	0	O75179	O75179	ANKRD17	Homo sapiens	Ankyrin repeat domain-containing protein 17	LLLSGTADGADLR|NASILLEELDLEK|TEVVSLLLDR|VSVPSTVISR|QEVVELLLAR|APSPAPSSVPLGSEKPSNVSQDR	NVSDYTPLSLAASGGYVNIIK|LEALLEAAGIGK|ILLNAGAEINSR|DTALTIAADK|GADVNAPPVPSSR
0	0	0	0	0	0	0	0	0	55254.9	0	0	0	0	0	0	0	0	61541.8	0	60711.6	0	0	0	0	0	0	0	0	0	0	0	0	T	36064.9	1	3	1	0.11656	5	0	16.297	0	O75190	O75190	DNAJB6	Homo sapiens	DnaJ homolog subfamily B member 6	APGPWDPLASAAGLK	VEVEEDGQLK|QVAEAYEVLSDAK
0	0	0	0	0	0	38164.5	119206	0	0	0	0	0	0	0	0	0	77337.1	143379	0	0	0	0	0	0	0	0	0	36051.1	82988.4	0	0	0	T	52511.7	1	2	2	0.04104	7	0	17.2256	0	O75306	O75306	NDUFS2	Homo sapiens	NADH dehydrogenase [ubiquinone] iron-sulfur protein 2, mitochondrial	LVMELSGEMVR|VLFGEITR
0	0	0	0	0	139140	0	0	0	0	0	0	0	0	0	7538.87	100383	0	0	0	0	0	0	0	0	0	9360.85	102449	0	0	0	0	0	T	50893	1	3	3	0.08279	8	0	18.2079	0	O75312	O75312	ZPR1	Homo sapiens	Zinc finger protein ZPR1	IPELDFEIPAFSQK|GALTTVEGLITR|AISGLEQDQPAR
0	0	0	0	0	0	0	0	0	4.45448e+06	118898	0	0	0	0	0	0	0	0	0	3.01829e+06	461563	0	0	0	0	0	0	0	0	14080.2	4268559	186273	T	33721.2	1	6	3	0.27273	37	0	23.4288	0	O75323	O75323	NIPSNAP2	Homo sapiens	Protein NipSnap homolog 2	NQLLLEFSFWNEPVPR|KNQLLLEFSFWNEPVPR|SGPNIYELR	YEGGYPALTEVMNK|HGWEELVYYTVPLIQEMESR|SYQLRPGTMIEWGNYWAR
0	0	0	0	0	0	0	0	0	0	0	0	0	0	0	0	0	0	0	0	0	0	0	0	0	0	0	0	0	0	0	0	12653.4	T	78809.1	1	1	1	0.00982	1	0.0623306	9.16542	0.00408198	O75325	O75325	LRRN2	Homo sapiens	Leucine-rich repeat neuronal protein 2	KGVGGRR
0	0	0	0	0	0	0	0	10842.8	213759	14235134	0	0	0	0	0	0	0	0	0	136013	13117745	0	0	0	0	0	0	71220.3	0	39230.3	99915.8	6.21269e+06	T	21854.8	1	11	9	0.71204	44	0	22.2397	0	O75340	O75340	PDCD6	Homo sapiens	Programmed cell death protein 6	PGPGAGPGPAAGAALPDQSFLWNVFQR|AAYSYRPGPGAGPGPAAGAALPDQSFLWNVFQR|AGVNFSEFTGVWK|YITDWQNVFR|GQIAFDDFIQGCIVLQR|TYDRDNSGMIDKNELK|DNSGMIDKNELK|SIISMFDRENK|QALSGFGYR	SGVISDTELQQALSNGTWTPFNPVTVR|SIISMFDR
0	0	0	0	0	0	0	0	212279	373905	578938	0	0	0	0	0	0	0	0	384527	190548	264201	0	0	0	0	0	0	0	0	433990	200371	1.22174e+06	T	12846.7	1	4	4	0.27778	7	0.000764234	16.3217	7.65e-05	O75347	O75347	TBCA	Homo sapiens	Tubulin-specific chaperone A	LEAAYLDLQR|AEDGENYDIK|RLEAAYLDLQR|QAEILQESR
0	0	0	0	0	0	0	0	0	0	571764	0	0	0	0	0	0	0	0	0	0	604710	0	0	0	0	0	0	0	0	0	0	352777	T	13749.1	1	3	3	0.29661	6	0	21.2661	0	O75348	O75348	ATP6V1G1	Homo sapiens	V-type proton ATPase subunit G 1	ASQSQGIQQLLQAEK|EEAQAEIEQYR|MTILQTYFR
0	0	0	0	0	0	0	0	0	0	0	0	0	0	0	0	0	0	0	0	0	0	0	0	0	0	0	0	0	0	0	0	66833.4	T	12766.4	1	1	1	0.11404	1	0	20.2615	0	O75368	O75368	SH3BGRL	Homo sapiens	SH3 domain-binding glutamic acid-rich-like protein	VYIASSSGSTAIK
244756	52402.7	0	0	0	0	0	0	0	0	0	203928	41523	0	0	0	0	0	0	0	0	0	122277	41143.9	0	0	0	0	0	0	0	0	0	T	277990	1	20	16	0.11645	36	0	22.1232	0	O75369	O75369	FLNB	Homo sapiens	Filamin-B	LVSPGSANETSSILVESVTR|SPFTVGVAAPLDLSK|GAGIGGLGITVEGPSESK|SADFVVESIGSEVGSLGFAIEGPSQAK|VLQSFTVDSSK|VSYFPTVPGVYIVSTK|VLFASQEIPASPFR|VTASGPGLSSYGVPASLPVDFAIDAR|AGPGTLSVTIEGPSK|VAVTEGCQPSR|YADEEIPR|VNQPASFAIR|VKVEPAVDTSR|FNDEHIPESPYLVPVIAPSDDAR|LDVTILSPSR|IPYLPITNFNQNWQDGK	LIALLEVLSQK|EAGAGGLSIAVEGPSK|QMQLENVSVALEFLDR|LLGWIQNK
0	0	0	0	0	0	0	0	0	0	100928	0	0	0	0	0	0	0	0	0	0	0	0	0	0	0	0	0	0	0	0	0	59276.3	T	13702.8	1	1	1	0.19355	2	0.000764234	16.1185	9.24e-05	O75380	O75380	NDUFS6	Homo sapiens	NADH dehydrogenase [ubiquinone] iron-sulfur protein 6, mitochondrial	QKEVNENFAIDLIAEQPVSEVETR
0	0	0	0	0	0	208457	564834	0	0	0	0	0	0	0	0	0	234999	245430	0	0	0	0	0	0	0	0	0	96744.4	108015	0	0	0	T	51679.5	1	5	5	0.16953	10	0	18.4776	0	O75390	O75390	CS	Homo sapiens	Citrate synthase, mitochondrial	ALGVLAQLIWSR|DILADLIPK|AALPSHVVTMLDNFPTNLHPMSQLSAAVTALNSESNFAR|IVPNVLLEQGK|AYAQGISR
0	0	0	0	0	0	0	0	0	1.66832e+06	503968	0	0	0	0	0	0	0	0	9265.06	1.0229e+06	936534	0	0	0	0	0	0	0	0	0	1.04654e+06	383992	T	24577.5	1	9	7	0.47442	52	0	24.2693	0	O75396	O75396	SEC22B	Homo sapiens	Vesicle-trafficking protein SEC22b	VADGLPLAASMQEDEQSGR|NLGSINTELQDVQR|VPTVSRPYSFIEFDTFIQK|GEALSALDSK|RNLGSINTELQDVQR|DLQQYQSQAK|ANNLSSLSK	IMVANIEEVLQR|VLLTMIAR
22602	346405	0	0	0	0	0	0	0	0	0	51705	602354	0	0	0	0	0	0	0	0	0	0	0	0	0	0	0	0	0	0	0	0	T	108737	1	9	9	0.10972	14	0	24.3957	0	O75400	O75400	PRPF40A	Homo sapiens	Pre-mRNA-processing factor 40 homolog A	FTNMLGQPGSTALDLFK|EPAFEDITLESER|STTLDAGNIK|TLLEQLDDDQ|QAAPPIELDAVWEDIR|LAFNSLLEK|FYVEDLK|TYYYNTETK|SDSGKPYYYNSQTK
295871	203044	0	0	0	0	0	0	0	0	0	101647	197217	0	0	0	0	0	0	0	0	0	309101	98508.7	0	0	0	0	0	0	0	0	0	T	114531	1	5	5	0.07729	9	0	18.2243	0	O75420	O75420	GIGYF1	Homo sapiens	GRB10-interacting GYF protein 1	SIEEGDGAFGR|TLLELQLEGER|SLREEQEEEEEGSWR|HSAAATALPLSHGAAR|VQLGGLGTAPLNQWVSEAGPLWGGPDK
0	0	0	94549.1	0	0	0	0	0	0	0	0	0	0	128358	0	0	0	0	0	0	0	0	0	24913.3	51989.1	0	0	0	0	0	0	0	T	73405	1	3	3	0.09956	6	0	19.1395	0	O75427	O75427	LRCH4	Homo sapiens	Leucine-rich repeat and calponin homology domain-containing protein 4	SYDLSDITQADLSR|SSASQAGAAAGQGAPAPAPASQEPLPIAGPATAPAPR|NQLSTLPEELGDLPLVR
0	0	0	0	0	0	0	323217	487976	20089.8	265228	0	0	0	0	0	0	0	388854	536108	124368	156227	0	0	0	0	0	0	8017.37	156025	283876	19869.9	124534	T	38145.7	1	9	7	0.40061	37	0	23.3929	0	O75436	O75436	VPS26A	Homo sapiens	Vacuolar protein sorting-associated protein 26A	FESPESQASAEQPEM|EITGIGPSTTTETETIAK|IEFVGQIELFNDK|LFLAGYDPTPTMR|ELALPGELTQSR|EYDLIVHQLATYPDVNNSIK|SNTHEFVNLVK	IYFLLVR|SYDFEFMQVEKPYESYIGANVR
0	0	0	0	0	0	351350	206199	0	0	0	0	0	0	0	0	0	375584	90669.6	0	0	0	0	0	0	0	0	0	195541	98097.6	0	0	0	T	54331.5	1	4	3	0.14519	19	0	22.1251	0	O75439	O75439	PMPCB	Homo sapiens	Mitochondrial-processing peptidase subunit beta	AVEILADIIQNSTLGEAEIER|IDAVNAETIR|SPAIAAVGPIK	EMQEVETNLQEVVFDYLHATAYQNTALGR
0	0	0	0	0	0	0	0	0	1.35358e+06	0	0	0	0	0	0	0	0	0	0	995944	0	0	0	0	0	0	0	0	0	7193.1	521573	0	T	30222.7	1	7	7	0.25	16	0	20.4205	0	O75489	O75489	NDUFS3	Homo sapiens	NADH dehydrogenase [ubiquinone] iron-sulfur protein 3, mitochondrial	VVAEPVELAQEFR|DFPLSGYVELR|SLVDLTAVDVPTR|KFDLNSPWEAFPVYR|FEIVYNLLSLR|FDLNSPWEAFPVYR|QNRFEIVYNLLSLR
0	0	0	0	0	0	0	0	0	0	306563	0	0	0	0	0	0	0	0	0	0	0	0	0	0	0	0	0	0	0	0	0	234397	T	10052	1	2	2	0.40449	4	0	19.2803	0	O75531	O75531	BANF1	Homo sapiens	Barrier-to-autointegration factor	DFVAEPMGEKPVGSLAGIGEVLGK|AYVVLGQFLVLK
114327	1.45001e+06	180505	72631.6	0	0	0	0	0	0	0	513172	1.7259e+06	227971	100081	0	0	0	0	0	0	0	68249.1	1.4804e+06	98285.2	21865.7	0	0	0	0	0	0	0	T	145738	1	41	38	0.42945	135	0	24.4202	0	O75533	O75533	SF3B1	Homo sapiens	Splicing factor 3B subunit 1	LLVDVDESTLSPEEQK|ILVVIEPLLIDEDYYAR|WDQTADQTPGATPK|AIGPHDVLATLLNNLK|SLVEIIEHGLVDEQQK|FAGYVTSIAATELEDDDDDYSSSTSLLGQK|VPELNVQNGVLK|AALDEAQGVGLDSTGYYDQEIYGGSDSR|GGDSIGETPTPGASK|EFGAGPLFNQILPLLMSPTLEDQER|AFAVVASALGIPSLLPFLK|ATVNTFGYIAK|VQENCIDLVGR|SLSFLFEYIGEMGK|ICFELLELLK|SRWDETPASQMGGSTPVLTPGK|QLVDTTVELANK|VKPYLPQICGTVLWR|KAALDEAQGVGLDSTGYYDQEIYGGSDSR|IYNDDKNTYIR|IWDPTPSHTPAGAATPGR|RWDQTADQTPGATPK|I…	AIGYLIPLMDAEYANYYTR|DYIYAVTPLLEDALMDR|NRPLSDEELDAMFPEGYK
0	0	232209	181706	0	0	0	0	0	0	0	0	0	274278	331852	42122.6	52341.6	0	0	0	0	0	0	0	367979	40217.1	0	0	0	0	0	0	0	T	88828.9	1	9	8	0.13534	33	0	26.2772	0	O75534	O75534	CSDE1	Homo sapiens	Cold shock domain-containing protein E1	ATNIEVLSNTFQFTNEAR|DVEGSTSPQIGDK|NITLDDASAPR|LTIAFQAK|LLGYVATLK|QRPGQQVATCVR|INFVIDNNK|NQNDPLPGR	THSVNGITEEADPTIYSGK
0	0	0	0	0	0	0	0	377704	0	0	0	0	0	0	0	0	0	0	0	0	0	0	0	0	0	0	0	0	0	312326	17005.6	0	T	34382.5	1	2	2	0.09265	3	0	16.1995	0	O75569	O75569	PRKRA	Homo sapiens	Interferon-inducible double-stranded RNA-dependent protein kinase activator A	SLLSIPNTDYIQLLSEIAK|AAEAAINILK
0	0	0	0	0	0	0	186458	0	0	0	0	0	0	0	0	0	0	197191	0	0	0	0	0	0	0	0	0	0	91308.5	0	0	0	T	45256.2	1	4	4	0.15752	7	0	23.2718	0	O75600	O75600	GCAT	Homo sapiens	2-amino-3-ketobutyrate coenzyme A ligase, mitochondrial	ALGGASGGYTTGPGPLVSLLR|GIFVIGFSYPVVPK|GTDELLGVMDQVTIINSTLGK|HLDMADLEAK
0	0	0	0	0	0	0	0	10737.1	0	0	0	0	0	0	0	0	0	0	0	16458.4	19739.5	0	0	0	0	0	0	0	0	0	0	0	T	24653.5	1	3	3	0.2913	5	0.0127218	21.1123	0.000955096	O75608	O75608	LYPLA1	Homo sapiens	Acyl-protein thioesterase 1	IILGGFSQGGALSLYTALTTQQK|CGNNMSTPLPAIVPAARKATAAVIFLHGLGDTGHGWAEAFAGIR|ATAAVIFLHGLGDTGHGWAEAFAGIR
0	0	0	0	0	0	0	159578	0	0	0	0	0	0	0	0	0	72417.5	331072	0	0	0	0	0	0	0	0	0	0	0	0	0	0	T	48319.5	1	5	5	0.13501	8	0	18.193	0	O75616	O75616	ERAL1	Homo sapiens	GTPase Era, mitochondrial	ETQVILLDTPGIISPGK|DPNTQSVGNPQR|VVLLGAPNAGK|STLSNQLLGR|NQLSPQLLR
0	0	0	0	0	0	0	0	186128	2.28195e+06	581275	0	0	0	0	0	0	0	0	103985	1.25128e+06	460009	0	0	0	0	0	0	0	0	152626	865675	404712	T	24059.3	1	3	3	0.22727	13	0	18.1699	0	O75629	O75629	CREG1	Homo sapiens	Protein CREG1	FVTHVSDWGALATISTLEAVR|LNITNIWVLDYFGGPK|IVTPEEYYNVTVQ
322722	35028.6	0	0	0	0	0	0	0	0	0	248567	60032.4	0	0	0	0	0	0	0	0	0	90866.2	39174.1	0	0	0	0	0	0	0	0	0	T	244353	1	25	25	0.15777	54	0	23.2954	0	O75643	O75643	SNRNP200	Homo sapiens	U5 small nuclear ribonucleoprotein 200 kDa helicase	GLIEIISNAAEYENIPIR|DILCGAADEVLAVLK|WTELGALDILQMLGR|INVLLQAFISQLK|VVLLTGETSTDLK|VELTITPDFQWDEK|IVALSSSLSNAK|LTAIDILTTCAADIQR|SLVQEMVGSFGK|DEPTGEVLSLVGK|LIGLSATLPNYEDVATFLR|NIEMTQEDVR|FYDDAIVSQK|EEGWWVVIGDAK|TGNFQVTELGR|NALLQLTDSQIADVAR|VFSLSSEFK|DIDAFWLQR|YPPPTELLDLQPLPVSALR|AIFEIVLNR|TIENKQDAVDYLTWTFLYR|LYDLNHNEIGELIR|DTLGLFLR|YAQAGFEGFK|HLSDHLSELVEQTLSDLEQSK
0	0	0	0	0	0	273943	367464	0	0	0	0	0	0	0	0	0	359875	128571	0	0	0	0	0	0	0	0	0	82235.1	41233.2	0	0	0	T	47714.2	1	9	9	0.27078	13	0	18.2357	0	O75648	O75648	TRMU	Homo sapiens	Mitochondrial tRNA-specific 2-thiouridylase 1	TSLEDEEVFEQK|ALATGQFAVFYK|NFEHFLLQYLQPR|GWFLYTLGQR|VHWIAEEPPAALVR|LLQAADSFKDQTFFLSQVSQDALR|PGHFISIEDNK|TDHPALYR|LGPSAYTLQK
0	0	0	0	0	0	0	0	335560	291933	85926.5	0	0	0	0	0	0	0	0	282729	294477	18994	0	0	0	0	0	0	0	0	171590	113920	59943	T	31423.7	1	4	3	0.18382	11	0	15.1814	0	O75663	O75663	TIPRL	Homo sapiens	TIP41-like protein	IQHGSGFGIEFNATDALR|GTLLGESLK|LYHEADKTYMLR	VMPSSFFLLLR
0	0	0	99221.7	0	0	0	0	0	0	0	0	0	16689.7	166772	0	0	0	0	0	0	0	0	0	93357.2	0	0	0	0	0	0	0	0	T	85552.3	1	4	4	0.06477	4	0	18.2059	0	O75676	O75676	RPS6KA4	Homo sapiens	Ribosomal protein S6 kinase alpha-4	SELDVGNFAEEFTR|TPDVLESSGPAVR|LGAGPQGAQEVR|IGPVAQDLLQR
0	120537	0	0	0	0	0	0	0	0	0	58112	143358	0	0	0	0	0	0	0	0	0	0	90571.2	0	0	0	0	0	0	0	0	0	T	155100	1	3	3	0.04385	7	0	19.2065	0	O75694	O75694	NUP155	Homo sapiens	Nuclear pore complex protein Nup155	VASVSQNAIVSAAGNIAR|HLLVSNVGGDGEEIER|PSSLLGAAMPASTSAAALQEALENAGR
884147	93269.6	0	0	0	0	0	0	0	0	0	177077	392821	0	0	0	0	445812	192557	0	0	0	0	0	0	0	0	0	0	0	0	0	0	T	125888	1	3	3	0.02746	4	0	22.2366	0	O75717	O75717	WDHD1	Homo sapiens	WD repeat and HMG-box DNA-binding protein 1	VVDESDETENQEEK|PAVAILSFK|LLAIPVEK
0	0	0	0	0	0	440590	235328	0	0	0	0	0	0	0	0	0	309668	100221	0	0	0	0	0	0	0	0	0	108354	78805.9	0	0	0	T	46531.9	1	5	4	0.12469	11	0	20.3038	0	O75718	O75718	CRTAP	Homo sapiens	Cartilage-associated protein	FLQFAYFK|DELMPLESAYR|SYESLFIR|EVLADFQR	TSITDMELALPDFFK
0	0	0	0	0	0	0	0	0	0	0	0	0	0	0	0	0	0	0	0	0	0	0	0	0	18880.6	0	0	0	0	0	0	0	T	37885.7	1	1	1	0.03636	1	0.0927776	12.0445	0.00605796	O75791	O75791	GRAP2	Homo sapiens	GRB2-related adapter protein 2	HTDPVQLQAAGR
0	0	0	0	0	0	0	0	0	0	0	0	0	0	0	0	0	0	0	103961	96921.2	0	0	0	0	0	0	0	0	0	31758.7	0	0	T	33373.9	1	2	2	0.07358	3	0.0127218	12.1698	0.000932686	O75792	O75792	RNASEH2A	Homo sapiens	Ribonuclease H2 subunit A	EHVEPVFGFPQFVR|TAQTILEK
0	0	0	0	0	8273.32	76422.9	27719.2	0	0	0	0	0	0	0	0	0	60149.1	14440.1	0	0	0	0	0	0	0	0	0	27849.5	6944.3	0	0	0	T	39110.2	1	2	2	0.0744	5	0	17.1309	0	O75794	O75794	CDC123	Homo sapiens	Cell division cycle protein 123 homolog	VQEAINSLGGSVFPK|TLSDIFLLFK
0	0	0	0	0	0	0	0	0	0	435003	0	0	0	0	0	0	0	0	0	0	381136	0	0	0	0	0	0	0	0	0	0	148836	T	15641.2	1	1	1	0.10714	3	0	21.4364	0	O75817	O75817	POP7	Homo sapiens	Ribonuclease P protein subunit p20	GAVEAELDPVEYTLR
0	0	0	0	0	0	0	267275	0	0	0	0	0	0	0	0	0	0	251804	0	0	0	0	0	0	0	0	0	0	80602.9	0	0	0	T	41807	1	2	2	0.10744	6	0	20.1859	0	O75818	O75818	RPP40	Homo sapiens	Ribonuclease P protein subunit p40	LAPWVTLSVQGFADSPVSWEK|NLPLHELITPEFISTFIK
0	0	0	0	0	0	779577	2.16246e+06	84401.8	359226	249586	122706	26492.2	65986.4	39912.7	18679.9	89481.3	2.00831e+06	1.55709e+06	140246	494714	420614	0	0	0	0	0	0	1.1509e+06	1105252	143465	552651	321698	T	35588.9	1	10	9	0.50938	99	0	23.1233	0	O75821	O75821	EIF3G	Homo sapiens	Eukaryotic translation initiation factor 3 subunit G	LPGELEPVQATQNK|ELAEQLGLSTGEK|PTGDFDSKPSWADQVEEEGEDDK|GIPLATGDTSPEPELLPGAPLPPPK|TVTEYKIDEDGKK|EKLPGELEPVQATQNK|VTNLSEDTR|AIAGVSGFGYDHLILNVEWAKPSTN|GFAFISFHR	FGNSEFDPPGPNVATTTVSDDVSMTFITSK
0	0	0	0	0	0	0	0	121393	3801.3	0	0	0	0	0	0	0	0	84495	344939	17046.7	0	0	0	0	0	0	0	0	0	229830	102866	0	T	29044.5	1	3	3	0.10853	7	0	17.2842	0	O75822	O75822	EIF3J	Homo sapiens	Eukaryotic translation initiation factor 3 subunit J	LQEESDLELAK|RLEEPEEPK|DDFTEFGK
0	0	0	0	0	0	0	0	27785.3	0	0	0	0	0	0	0	0	0	0	27395.9	36217.1	0	0	0	0	0	0	0	0	0	37354.6	0	0	T	30830.7	1	3	1	0.13718	19	0	25.4377	0	O75828	O75828	CBR3	Homo sapiens	Carbonyl reductase [NADPH] 3	VALVTGANR	GQAAVQQLQAEGLSPR|FHQLDIDDLQSIR
0	0	0	0	0	0	0	0	0	0	0	0	0	0	0	0	0	0	0	0	130530	121095	0	0	0	0	0	0	0	0	0	0	0	T	24412.4	1	1	1	0.0354	2	0.0620482	12.5093	0.0040731	O75832	O75832	PSMD10	Homo sapiens	26S proteasome non-ATPase regulatory subunit 10	GGLGLILK
0	0	46981.3	149300	0	0	0	0	0	0	0	0	0	0	148224	0	0	0	0	0	0	0	0	0	0	0	0	0	0	0	0	0	0	T	87061.7	1	7	7	0.11975	10	0	15.3157	0	O75843	O75843	AP1G2	Homo sapiens	AP-1 complex subunit gamma-like 2	GGLPITQLFR|VLAVNILGR|WHIDTILHVLTTAGTHVR|DDAVANLTQLIGGAQELHAYSVR|HDAHLLITNSIK|ILNPNKAPLRLK|LLLQPSPYVR
0	0	0	0	0	0	0	167549	0	0	0	0	0	0	0	0	0	0	57595.3	0	0	0	0	0	0	0	0	0	11480.2	24019.9	0	0	0	T	54777.5	1	1	1	0.03368	4	0	23.1682	0	O75844	O75844	ZMPSTE24	Homo sapiens	CAAX prenyl protease 1 homolog	IVLFDTLLEEYSVLNK
0	0	0	0	0	0	195080	1.31502e+06	0	0	0	0	0	0	0	0	0	492463	996398	0	0	0	0	0	0	0	0	0	435203	851828	80371.8	29528.1	15167.9	T	46629.5	1	12	9	0.30193	52	0	24.251	0	O75874	O75874	IDH1	Homo sapiens	Isocitrate dehydrogenase [NADP] cytoplasmic	GQETSTNPIASIFAWTR|TVEAEAAHGTVTR|VEITYTPSDGTQK|ATDFVVPGPGK|GWPLYLSTK|KISGGSVVEMQGDEMTR|DIFQEIYDK|FKDIFQEIYDK|LVSGWVKPIIIGR	ISGGSVVEMQGDEMTR|SDYLNTFEFMDK|NILGGTVFR
0	0	0	0	0	0	0	0	0	0	0	0	0	0	0	0	0	0	0	27287.5	251769	0	0	0	0	0	0	0	0	0	0	0	0	T	33792.5	1	1	1	0.05316	1	0.0893421	8.0561	0.00578713	O75880	O75880	SCO1	Homo sapiens	Protein SCO1 homolog, mitochondrial	LVGLTGTREEVDQVAR
0	0	0	0	0	0	0	0	0	0	72707.7	0	0	0	0	0	0	0	0	0	0	0	0	0	0	0	0	0	0	0	0	0	46499.6	T	20986.5	1	1	1	0.10753	2	0	16.1391	0	O75884	O75884	RBBP9	Homo sapiens	Serine hydrolase RBBP9	VYAIVLVSAYTSDLGDENER
0	0	0	167054	0	0	0	0	0	0	0	0	0	0	276960	83782.8	3396.18	0	0	0	0	0	0	0	26242.9	157102	0	0	0	0	0	0	0	T	64198.7	1	4	4	0.10172	14	0	21.2581	0	O75909	O75909	CCNK	Homo sapiens	Cyclin-K	DPQQPAQQQQPAQQPK|AVVVSPKEENK|KPPLAAALGEAEPPGPVDATDLPK|FIFDVGTR
0	0	0	0	0	0	0	0	0	0	540543	0	0	0	0	0	0	0	0	0	15879.9	465776	0	0	0	0	0	0	0	0	0	0	271800	T	21600.4	1	3	2	0.20745	10	0	18.1862	0	O75915	O75915	ARL6IP5	Homo sapiens	PRA1 family protein 3	MDVNIAPLR|AWDDFFPGSDR	TPMGIVLDALEQQEEGINR
0	0	0	0	0	0	0	0	0	0	0	0	0	0	0	0	0	0	0	57474.1	0	0	0	0	0	0	0	0	0	0	0	0	0	T	71790.3	1	1	1	0.04301	1	0.0306611	14.0553	0.00205609	O75925	O75925	PIAS1	Homo sapiens	E3 SUMO-protein ligase PIAS1	TCPSLSPTSPLNNKGILSLPHQASPVSR
0	0	0	0	0	0	0	0	15596.6	683271	24230.5	0	0	0	0	0	0	0	0	0	483137	0	0	0	0	0	0	0	0	0	0	238991	0	T	26115	1	3	3	0.27111	8	0	18.2669	0	O75934	O75934	BCAS2	Homo sapiens	Pre-mRNA-splicing factor SPF27	AGTGLVAGEVVVDALPYFDQGYEAPGVR|TIVQLENEIYQIK|NYLSYLTAPDYSAFETDIMR
0	0	0	0	0	0	0	0	698939	107571	232011	0	0	0	0	0	0	0	0	877886	421119	476282	0	0	0	0	0	0	0	0	413876	111908	295480	T	29823.4	1	7	7	0.32016	28	0	19.1819	0	O75937	O75937	DNAJC8	Homo sapiens	DnaJ homolog subfamily C member 8	LTRPGSSYFNLNPFEVLQIDPEVTDEEIK|LFAELEIK|QREEEIEAQEK|LLLDQEQK|ALDVIQAGK|EGKPTIVEEDDPELFK|PGSSYFNLNPFEVLQIDPEVTDEEIK
0	0	0	0	0	0	0	0	166515	207232	0	0	0	0	0	0	0	0	0	214820	365247	0	0	0	0	0	0	0	0	0	166612	47617.3	0	T	26694.5	1	3	3	0.18067	11	0	17.2754	0	O75940	O75940	SMNDC1	Homo sapiens	Survival of motor neuron-related-splicing factor 30	SIFASPESVTGK|DLQEVIELTK|AQLQQVEAALSGNGENEDLLK
0	0	0	0	0	0	0	0	0	166887	9523.25	0	0	0	0	0	0	0	0	0	123135	92324.1	0	0	0	0	0	0	0	0	0	123925	65295	T	18479.5	1	2	2	0.16149	7	0	22.2061	0	O75947	O75947	ATP5PD	Homo sapiens	ATP synthase subunit d, mitochondrial	LAALPENPPAIDWAYYK|SWNETLTSR
0	0	0	0	0	0	0	309370	2.59709e+06	75444.7	93879.7	0	0	0	0	0	0	62893.1	993785	499919	45984.4	231278	0	0	0	0	0	0	0	1811072	1.39658e+06	12242.5	173325	T	37408.2	1	8	8	0.33731	27	0	27.2696	0	O76003	O76003	GLRX3	Homo sapiens	Glutaredoxin-3	AAGAAEAAVAAVEEVGSAGQFEELLR|LEAEGVPEVSEK|GELVGGLDIVK|YEISSVPTFLFFK|HNIQFSSFDIFSDEEVR|QILEILNSTGVEYETFDILEDEEVR|ELPQVSFVK|LEAEGVPEVSEKYEISSVPTFLFFK
0	0	0	0	0	0	0	0	0	0	0	0	0	0	0	21671.8	0	0	0	0	0	0	0	0	0	0	0	0	0	0	0	0	0	T	69180.7	1	1	1	0.02054	2	0	18.1095	0	O76031	O76031	CLPX	Homo sapiens	ATP-dependent Clp protease ATP-binding subunit clpX-like, mitochondrial	DVGGEGVQQGLLK
0	0	0	0	26897.8	0	0	0	0	0	0	0	0	0	0	0	0	0	0	0	0	0	0	0	0	0	0	0	0	0	0	0	0	T	61820.6	1	1	1	0.04355	1	0.0885821	11.0736	0.0057582	O76050	O76050	NEURL1	Homo sapiens	E3 ubiquitin-protein ligase NEURL1	VTRSGGARPGALSFGVTTCDPGTLR
0	0	0	42183.6	43614.6	0	0	0	0	0	0	0	0	0	62059	51069.6	0	0	0	0	0	0	0	0	0	94229.2	0	0	0	0	0	0	0	T	74560	1	3	3	0.07004	7	0	26.2992	0	O76094	O76094	SRP72	Homo sapiens	Signal recognition particle subunit SRP72	GTQGATAGASSELDASK|VLANNSLSFEK|DIHTLAQLISAYSLVDPEK
0	0	0	0	0	0	49546.6	9399.22	0	41112.4	0	0	0	0	0	0	0	47136.8	6680.86	0	40727.5	0	0	0	0	0	0	0	29122.3	4763.11	0	0	0	T	44900.2	1	2	2	0.09091	5	0.000764234	14.1721	7.65e-05	O77932	O77932	DXO	Homo sapiens	Decapping and exoribonuclease protein	LEGGPGWLAEAIVTWR|PAPSLPTDPALYSGPFPFYR
0	0	0	0	0	0	35141	368312	0	0	0	0	0	0	0	0	0	188537	269386	0	0	0	0	0	0	0	0	0	72718	168828	0	0	0	T	37098.7	1	4	4	0.1791	11	0	19.307	0	O94766	O94766	B3GAT3	Homo sapiens	Galactosylgalactosylxylosylprotein 3-beta-glucuronosyltransferase 3	GVSVWPVGLVGGLR|LSQTLSLVPR|ISQLQAELR|RPPPAPAQPPEPEALPTIYVVTPTYAR
0	0	0	0	0	0	0	0	940290	265362	116378	0	0	0	0	0	0	0	0	0	0	0	0	0	0	0	0	0	0	0	0	0	0	T	131818	1	1	1	0.01938	1	0.0328339	12.0453	0.00223421	O94812	O94812	BAIAP3	Homo sapiens	BAI1-associated protein 3	DYFPATNSTAVHRLELLLKCLGK
0	0	0	0	0	38489.9	0	0	0	0	0	0	0	0	0	0	24555.7	0	0	0	0	0	0	0	0	0	0	0	0	0	0	0	0	T	15103.8	1	1	1	0.07143	2	0	15.2247	0	O94817	O94817	ATG12	Homo sapiens	Ubiquitin-like protein ATG12	TIQGLIDFIK
17345.4	0	0	0	0	0	0	0	0	0	0	6828.69	0	0	0	0	0	0	0	0	0	0	0	0	0	0	0	0	0	0	0	0	0	T	200423	1	1	1	0.00849	2	0	20.1809	0	O94822	O94822	LTN1	Homo sapiens	E3 ubiquitin-protein ligase listerin	VLGNTSGLLQLLFNR
0	0	0	0	0	0	0	0	0	0	0	0	0	0	0	0	0	0	0	0	0	0	0	0	0	145980	0	0	0	0	0	0	0	T	67412	1	5	5	0.12171	5	0	18.1607	0	O94826	O94826	TOMM70	Homo sapiens	Mitochondrial import receptor subunit TOM70	PVEAAVVAAAVPSSGSGVGGGGTAGPGTGGLPR|NVDLSTFYQNR|YMAEALLLR|LRPESALAQAQK|AAAFEQLQK
0	0	9416.95	0	0	0	0	0	0	0	0	0	0	8488.12	0	0	0	0	0	0	0	0	0	0	0	0	0	0	0	0	0	0	0	T	116129	1	1	1	0.01193	3	0	15.1187	0	O94832	O94832	MYO1D	Homo sapiens	Unconventional myosin-Id	VVSIIAELLSTK
108529	126081	2.01048e+06	568246	80390.4	145463	321338	211402	0	0	0	99019.5	117924	2.41485e+06	901670	90277.8	185286	316017	135555	0	0	0	40244.7	258528	1.40369e+06	124285	56531.6	99224.9	109293	18089	0	0	0	T	66153.1	1	11	7	0.28341	102	0	24.2689	0	O94842	O94842	TOX4	Homo sapiens	TOX high mobility group box family member 4	GLQLGQTSTATIQPSQQAQIVTR|INLQQQPPPLQIK|SGCENPPIVSK|LQPPPLQQMPQPPTQQQVTILQQPPPLQAMQQPPPQK|DVFLAWVASR|NSNTVVFVK|INLQQQPPPLQIKSVPLPTLK	IVASMWDSLGEEQK|GQNPNATFGEVSK|SVLQAAAAAAAAASMQLPPPR|DPNEPQKPVSAYALFFR
0	3803.17	0	0	0	0	0	0	0	0	0	0	0	0	0	0	0	0	0	0	0	0	0	0	0	0	0	0	0	0	0	0	0	T	112936	1	1	1	0.00969	1	0.00290381	14.0773	0.000253023	O94855	O94855	SEC24D	Homo sapiens	Protein transport protein Sec24D	EEQEETSAIR
0	0	93096.3	254558	0	0	0	0	0	0	0	0	0	30054.4	107657	0	0	0	0	0	0	0	0	0	119849	33613.4	0	0	0	0	0	0	0	T	89539.8	1	5	5	0.09446	9	0	17.3149	0	O94874	O94874	UFL1	Homo sapiens	E3 UFM1-protein ligase 1	VNIVDLQQVINVDLIHIENR|GVIFTEAFVAR|AQFAEATQR|HVQLVLGQLIDENYLDR|GLFSAITRPTAVNSLISK
0	0	0	0	0	0	0	0	0	0	0	0	0	0	0	0	0	0	0	0	0	0	0	0	0	0	45253.3	0	0	0	0	0	0	T	54828.2	1	2	2	0.05317	2	0.00419434	14.0655	0.000396268	O94888	O94888	UBXN7	Homo sapiens	UBX domain-containing protein 7	LGDFPYVSILDPR|AAHGGSAASSALK
0	0	0	0	0	0	0	0	0	0	0	0	0	0	0	0	0	0	17765.5	0	0	0	0	0	0	0	0	0	0	0	0	0	0	T	37815.5	1	1	1	0.05015	1	0	16.2558	0	O94905	O94905	ERLIN2	Homo sapiens	Erlin-2	IEVVNFLVPNAVYDIVK
0	0	14553.5	0	0	0	0	0	0	0	0	0	0	47448.9	0	0	0	0	0	0	0	0	0	0	0	0	0	0	0	0	0	0	0	T	106858	1	2	2	0.02125	3	0	15.3062	0	O94906	O94906	PRPF6	Homo sapiens	Pre-mRNA-processing factor 6	AAVELEEPEDAR|HIWITAAK
223903	85647.4	0	0	0	0	0	0	0	0	0	220229	143849	0	0	0	0	0	0	0	0	0	0	0	0	0	0	0	0	0	0	0	0	T	172944	1	11	11	0.10932	17	0	16.1607	0	O94913	O94913	PCF11	Homo sapiens	Pre-mRNA cleavage complex 2 protein Pcf11	SPEEPSTPGTVVSSPSISTPPIVPDIQK|FAGLDTNQR|LSVDANLQIPK|NLVATFICVFEK|LASGEITQDDFLVVVHQIR|EIVSLIEAQTAK|YEDSDKPFVDSPASR|YDSVINR|HEQIFDSPQGPNFNGPHGPGNQSFSNPLNR|SRPGPSLQIQDLK|SEQTPAEAGAAGAR
0	0	52242.9	41297.4	0	0	0	0	0	0	0	0	0	31004.2	12825.1	0	0	0	0	0	0	0	0	0	16842.1	21434.6	0	0	0	0	0	0	0	T	103895	1	5	1	0.07348	13	0	21.2048	0	O94973	O94973	AP2A2	Homo sapiens	AP-2 complex subunit alpha-2	LSTVASTDILATVLEEMPPFPER	VGGYILGEFGNLIAGDPR|ALLLSTYIK|NADVELQQR|GLAVFISDIR
34463.8	340331	156016	215233	0	0	0	0	0	0	0	65149.8	579998	141617	81245.9	30811.4	79164.2	0	0	0	0	0	0	216386	36381.6	0	0	0	0	0	0	0	0	T	132931	1	12	10	0.12951	43	0	25.3022	0	O94979	O94979	SEC31A	Homo sapiens	Protein transport protein Sec31A	NPAVLSAASFDGR|IDASQTEFEK|LSSSFGNLDPFGTGQPLPPLQIPQQTAQHSIVLPLK|KIDASQTEFEK|IIAGDKEVVIAQNDK|LVTFENVR|YLELLGYR|RLEFLYDK|QVQHILASASPSGR|RPVGASFSFGGK	MADAIILAIAGGQELLAR|ISVYSIMGGSTDGLR
0	0	0	0	56560.9	49213.7	0	0	0	0	0	0	0	0	0	124015	72747.1	0	0	0	0	0	0	0	0	0	108480	14733.2	0	0	0	0	0	T	40598.5	1	3	2	0.09192	7	0	24.2891	0	O94992	O94992	HEXIM1	Homo sapiens	Protein HEXIM1	LGAPAAGGEEEWGQQQR|ELELELDR	DFSETYER
0	132324	0	0	0	0	0	0	0	0	0	39374	411861	0	0	0	0	0	0	0	0	0	0	164640	0	0	0	0	0	0	0	0	0	T	101335	1	9	9	0.13493	15	0	21.1903	0	O95049	O95049	TJP3	Homo sapiens	Tight junction protein ZO-3	AVGVGPGSSAGSNAR|SSEPVQADESQSPR|AEQLASLEAAQR|GDVFHVLDTLHPGPGQSHAR|HITDSGLAAR|DKHALLDVTPSAIER|DRPGGSMVVSDVVPGGPAEGR|LSLLVLR|SREDLSALTR
0	0	0	0	0	0	0	0	0	117617	0	0	0	0	0	0	0	0	0	0	121131	118930	0	0	0	0	0	0	0	0	3644.74	84868.6	24877	T	31990.5	1	3	3	0.13311	7	0	21.2751	0	O95070	O95070	YIF1A	Homo sapiens	Protein YIF1A	TAALGPDSMGGPVPR|YFFAVDTAYVAK|AYHSGYGAHGSK
0	0	0	0	0	0	0	0	0	0	0	0	0	0	0	0	0	0	0	0	0	0	0	0	0	0	121269	55561.4	0	0	0	0	0	T	309158	1	1	1	0.00536	1	0.0540209	13.0479	0.00365246	O95071	O95071	UBR5	Homo sapiens	E3 ubiquitin-protein ligase UBR5	TTNSSHANGAAQAPR
405542	700266	0	0	0	6981.4	0	0	9270.47	126135	0	1.05711e+06	196285	88500.3	36053.4	25430.7	0	0	0	34899.3	60094.9	0	804163	433475	114635	58836.1	6432.5	23145.5	0	0	30086	14770.4	12031	T	125790	1	14	11	0.21883	83	0	20.2876	0	O95104	O95104	SCAF4	Homo sapiens	SR-related and CTD-associated factor 4	DLSIGNPIPTVVSGAR|TTQQDVASLLEEFGPIESINMIPPR|GVSEAAVLKPSEELPAEATSSVEPEKDSGSAAEAPR|TVEPPISQVGNVDTASELEK|NITATFQYLYLCPSEDK|GVSEAAVLKPSEELPAEATSSVEPEK|QQPPQQPQQQPQPQAPQQPQQQQQQQPPPSQQPPPTQQQPQQFR|FDYDDEPEAVEESK|LLDRFDYDDEPEAVEESK|HQFGTDKDVFGPR|IEIIQPLLDMAAGTSNAAPVAENVTNNEGSPPPPVK	VPGLYVIDSIVR|IAWALNK|VLNLWQK
0	0	0	0	0	0	0	0	0	0	0	0	0	0	0	0	0	22286.3	21276.4	0	0	0	0	0	0	0	0	0	0	0	0	0	0	T	41116.2	1	1	1	0.075	1	0.082295	13.0808	0.0053334	O95149	O95149	SNUPN	Homo sapiens	Snurportin-1	MEELSQALASSFSVSQDLNSTAAPHPR
0	0	0	0	0	0	0	21846.2	0	0	0	0	0	0	0	0	0	0	0	0	0	0	0	0	0	0	0	0	0	0	0	0	0	T	34092.2	1	1	1	0.02581	1	0.0899713	11.1531	0.00583512	O95159	O95159	ZFPL1	Homo sapiens	Zinc finger protein-like 1	LATVNWAR
0	99106.1	0	0	0	0	0	0	0	0	0	62825.2	104200	0	0	0	0	0	0	0	0	0	0	0	0	0	0	0	0	0	0	0	0	T	150159	1	5	5	0.05105	8	0.000764234	17.1221	7.65e-05	O95163	O95163	ELP1	Homo sapiens	Elongator complex protein 1	VFLGNVETFIK|VHELQGNAPSDPDAVSAEEALK|SVVLQLADGQIFK|IVTVVPQDTK|VLFLFEFDEQGR
0	0	0	0	0	0	0	0	0	0	0	0	0	0	0	0	0	0	0	0	0	102551	0	0	0	0	0	0	0	0	0	0	0	T	15199.1	1	1	1	0.13953	1	0.000764234	16.1985	7.65e-05	O95168	O95168	NDUFB4	Homo sapiens	NADH dehydrogenase [ubiquinone] 1 beta subcomplex subunit 4	TLPETLDPAEYNISPETR
0	0	0	0	0	0	0	0	0	80371.7	0	0	0	0	0	0	0	0	0	0	272080	82450.9	0	0	0	0	0	0	0	0	0	395777	143183	T	112541	1	2	2	0.02229	5	0.000764234	17.2349	9.24e-05	O95197	O95197	RTN3	Homo sapiens	Reticulon-3	TQIDHYVGIAR|LFLVEDLVDSLK
0	0	0	0	0	83293.4	0	0	0	0	0	0	0	0	0	2167.02	37976.1	0	0	0	0	0	0	0	0	0	0	31479	0	0	0	0	0	T	51876.1	1	2	2	0.05333	5	0	15.3038	0	O95219	O95219	SNX4	Homo sapiens	Sorting nexin-4	HYSDELQSVISHLLR|IGLENFLLR
0	0	0	0	0	0	0	0	0	0	0	16444.7	23383.8	0	0	0	0	0	0	0	0	0	0	0	0	0	0	0	0	0	0	0	0	T	139794	1	1	1	0.01299	1	0.00419434	12.0855	0.000396268	O95239	O95239	KIF4A	Homo sapiens	Chromosome-associated kinesin KIF4A	NHFAEIETELQAELVR
0	0	0	0	0	0	0	0	0	0	0	63060.3	0	0	0	0	0	0	0	0	0	0	0	0	0	0	0	0	0	0	0	0	0	T	208312	1	4	4	0.03854	4	0.000764234	17.1639	7.65e-05	O95248	O95248	SBF1	Homo sapiens	Myotubularin-related protein 5	SSGLGTDVGSR|ALYLEPTEDLAPAQEVGEAPSQEDER|NPPTFFVAVLTDINSER|ISVQTPVDQLLQDGLQLR
0	0	0	0	0	0	0	0	0	162314	0	0	0	0	0	0	0	0	0	0	163302	0	0	0	0	0	0	0	0	0	0	180821	0	T	28594.6	1	2	2	0.092	4	0.000764234	17.151	7.65e-05	O95249	O95249	GOSR1	Homo sapiens	Golgi SNAP receptor complex member 1	AAGTSSYWEDLRK|FPAVNSLIQR
0	0	0	0	0	0	0	0	0	0	0	0	0	0	33965.9	0	0	0	0	0	0	0	0	0	0	0	0	0	0	0	0	0	0	T	70598.1	1	1	1	0.02455	1	0.000764234	16.1706	7.65e-05	O95251	O95251	KAT7	Homo sapiens	Histone acetyltransferase KAT7	NLQSFGTEEPAYSTR
0	0	0	53279.7	0	0	0	0	0	0	0	0	0	0	0	0	0	0	0	0	0	0	0	0	0	0	0	0	0	0	0	0	0	T	111352	1	1	1	0.01416	1	0.0136576	12.1353	0.000996796	O95259	O95259	KCNH1	Homo sapiens	Potassium voltage-gated channel subfamily H member 1	DACGKSEDWNKVSK
0	0	0	0	0	0	0	0	0	0	0	8636.93	0	0	0	0	0	0	0	0	0	0	0	0	0	0	0	0	0	0	0	0	0	T	90344	1	1	1	0.0138	1	0.0125127	11.7313	0.000929832	O95267	O95267	RASGRP1	Homo sapiens	RAS guanyl-releasing protein 1	TIMLMGVSSQK
0	0	0	0	0	0	0	0	5024.6	208373	0	0	0	0	0	0	0	0	0	0	469924	7902.95	0	0	0	0	0	0	0	0	42974.4	127519	15559.3	T	27211.1	1	5	4	0.17695	14	0	21.2157	0	O95292	O95292	VAPB	Homo sapiens	Vesicle-associated membrane protein-associated protein B/C	TVQSNSPISALAPTGK|SLSSSLDDTEVK|SLSSSLDDTEVKK|FRGPFTDVVTTNLK	GPFTDVVTTNLK
0	0	0	0	0	0	0	0	0	0	0	0	0	0	0	0	0	0	0	0	0	46152	0	0	0	0	0	0	0	0	0	0	0	T	14864.9	1	1	1	0.15441	1	0	19.1964	0	O95295	O95295	SNAPIN	Homo sapiens	SNARE-associated protein Snapin	AGAGSAAVSGAGTPVAGPTGR
0	0	0	0	0	0	18703.2	620456	521588	326369	0	0	0	0	0	0	0	52380.4	648362	299048	144753	32591.2	0	0	0	0	0	0	8448.88	264950	292779	161735	18941.8	T	40724.9	1	5	5	0.2	22	0	19.1752	0	O95299	O95299	NDUFA10	Homo sapiens	NADH dehydrogenase [ubiquinone] 1 alpha subcomplex subunit 10, mitochondrial	LLQYSDALEHLLTTGQGVVLER|FEVLNYTSIPIFLPEVTIGAHQTDR|VVEDIEYLK|LLVQDKFEVLNYTSIPIFLPEVTIGAHQTDR|LQSWLYSSR
0	0	0	0	0	0	0	0	119618	1.77018e+06	2.50588e+06	0	0	0	0	0	0	0	0	819110	1.37284e+06	1.20789e+06	0	0	0	0	0	0	0	0	277552	542920	1.3604e+06	T	27529.6	1	6	6	0.42248	15	0	21.1958	0	O95336	O95336	PGLS	Homo sapiens	6-phosphogluconolactonase	FALGLSGGSLVSMLAR|LPIPESQVITINPELPVEEAAEDYAK|ELPAAVAPAGPASLAR|VTLTLPVLNAAR|AAPAPGLISVFSSSQELGAALAQLVAQR|TVIFVATGEGK
0	0	0	0	43395.8	0	0	0	0	0	0	0	0	0	0	27199.3	0	0	0	0	0	0	0	0	0	0	50880	0	0	0	0	0	0	T	69456.6	1	3	2	0.07003	5	0	17.2195	0	O95340	O95340	PAPSS2	Homo sapiens	Bifunctional 3'-phosphoadenosine 5'-phosphosulfate synthase 2	VLSMAPGLTSVEIIPFR|MIAGANFYIVGR	GCTVWLTGLSGAGK
0	144038	0	0	0	0	0	0	0	0	0	14061.9	242579	0	0	0	0	0	0	0	0	0	74953.2	344118	0	0	0	0	0	0	0	0	0	T	135572	1	4	4	0.04511	6	0	17.3262	0	O95347	O95347	SMC2	Homo sapiens	Structural maintenance of chromosomes protein 2	TILEEEITPTIQK|FVDGVSTVAR|SLEDALAEAQR|TVTLGGDVFDPHGTLSGGAR
0	0	0	0	0	0	0	0	0	0	0	0	0	0	0	0	0	0	0	0	0	0	0	0	0	0	23205.7	0	0	0	0	0	0	T	309237	1	1	1	0.00407	1	0.0512662	13.0916	0.00344053	O95359	O95359	TACC2	Homo sapiens	Transforming acidic coiled-coil-containing protein 2	EAAGGFPPAESR
0	0	0	0	0	0	0	0	0	0	0	0	0	0	0	0	0	47528	84093.2	0	0	0	0	0	0	0	0	0	0	0	0	0	0	T	52323.5	1	2	2	0.04878	3	0	18.1829	0	O95363	O95363	FARS2	Homo sapiens	Phenylalanine--tRNA ligase, mitochondrial	APGSVVELLGK|IGWAFGLGLER
0	0	0	0	0	0	0	0	0	1.13123e+06	451928	0	0	0	0	0	0	0	0	0	748793	948090	0	0	0	0	0	0	0	0	0	834104	471052	T	24720.7	1	3	3	0.18182	15	0	20.125	0	O95372	O95372	LYPLA2	Homo sapiens	Acyl-protein thioesterase 2	ETAAVIFLHGLGDTGHSWADALSTIR|FGALTAEK|IPVTLNMK
22125.3	522608	161988	16775.9	0	0	0	0	0	0	0	34172.6	562067	98168.2	29876.3	0	0	0	0	0	0	0	0	510905	66492	22395.2	0	0	0	0	0	0	0	T	119440	1	15	15	0.19075	45	0	28.3123	0	O95373	O95373	IPO7	Homo sapiens	Importin-7	FIQLLSDQSDQSVLIQK|FSAPVVPSSFNFGGPAPGMN|AFAVGVQQVLLK|ETENDDLTNVIQK|SDQNLQTALELTR|EYNEFAEVFLK|QLQDIATLADQR|GIDQCIPLFVEAALER|DGALHMIGSLAEILLK|NPVWYQALTHGLNEEQR|SPLVAAMQHFLPVLK|AIFQTIQNR|MDPNTIIEALR|KQLQDIATLADQR|ENIVEAIIHSPELIR
0	0	0	0	0	0	0	0	0	0	0	0	0	0	0	0	0	6078.63	0	0	0	0	0	0	0	0	0	0	0	0	0	0	0	T	49637.9	1	1	1	0.04348	1	0.00317684	14.1406	0.000290216	O95396	O95396	MOCS3	Homo sapiens	Adenylyltransferase and sulfurtransferase MOCS3	IAAGLGPSYSGSLLLFDALR
0	0	0	0	0	0	0	0	0	0	0	0	0	0	0	0	0	16419.6	0	0	0	0	0	0	0	0	0	0	0	0	0	0	0	T	37623.2	1	2	2	0.17009	2	0	19.2277	0	O95400	O95400	CD2BP2	Homo sapiens	CD2 antigen cytoplasmic tail-binding protein 2	LVDPVAGSGGPGSR|GLGCQTLGPHNPTPPPSLDMFAEELAEEELETPTPTQRGEAESR
0	0	0	0	235541	71656.5	0	0	0	0	0	0	0	0	0	162154	87432.9	0	0	0	0	0	0	0	0	0	203920	78383.2	0	0	0	0	0	T	49563.4	1	6	5	0.19475	20	0	26.3649	0	O95429	O95429	BAG4	Homo sapiens	BAG family molecular chaperone regulator 4	ELLELDSVETGGQDSVR|VRGGGPAETTWLGEGGGGDGYYPSGGAWPEPGR|SGYGPSDGPSYGR|DSSYPYSQSDQSMNR|GGGPAETTWLGEGGGGDGYYPSGGAWPEPGR	AYWLLEEMLTK
0	0	0	0	0	0	79445.6	2.43901e+06	319794	21434.5	0	0	0	0	0	0	0	329564	1.19439e+06	0	0	0	0	0	0	0	0	0	231532	819131	138761	40138	41443.1	T	38250.2	1	10	8	0.40237	35	0	18.0914	0	O95433	O95433	AHSA1	Homo sapiens	Activator of 90 kDa heat shock protein ATPase homolog 1	VFTTQELVQAFTHAPATLEADR|LDGEASINNR|ETFLTSPEELYR|LIFFYEWSVK|EAMGIYISTLK|TEFTQGMILPTMNGESVDPVGQPALK|YYFEGIK|WGEGDPR	DEPDTNLVALMK|FHMVDGNVSGEFTDLVPEK
0	0	0	0	0	0	0	0	306636	742847	0	0	0	0	0	0	0	0	0	127817	815756	0	0	0	0	0	0	0	0	0	183837	254771	3747.4	T	32832.5	1	4	4	0.1875	16	0	17.2739	0	O95456	O95456	PSMG1	Homo sapiens	Proteasome assembly chaperone 1	TSESTGSLPSPFLR|AATFFGEVVK|AGTEDEEEEEEGRR|LDLITVEAFKPILSTR
0	0	0	0	0	449280	0	0	0	0	0	0	0	0	0	0	245663	0	0	0	0	0	0	0	0	0	0	282128	0	0	0	0	0	T	63482.7	1	4	4	0.10035	12	0	22.2693	0	O95470	O95470	SGPL1	Homo sapiens	Sphingosine-1-phosphate lyase 1	AFEPYLEILEVYSTK|ALPSQGLSSSAVLEK|AYGDFAWSNPLHPDIFPGLR|LTELLVK
0	0	0	0	0	0	0	0	0	0	0	0	0	0	0	0	0	0	0	0	0	0	0	0	14309.4	0	0	0	0	0	0	0	0	T	88836.4	1	1	1	0.02023	1	0.0572996	13.2106	0.00385759	O95479	O95479	H6PD	Homo sapiens	GDH/6PGL endoplasmic bifunctional protein	IFYFSVPPFAYEDIAR
0	267571	185094	138730	0	0	0	0	0	0	0	4128.08	499511	83210.6	133805	0	0	0	0	0	0	0	0	275420	0	0	0	0	0	0	0	0	0	T	119674	1	12	12	0.13632	38	0	23.3678	0	O95486	O95486	SEC24A	Homo sapiens	Protein transport protein Sec24A	VDNLSDEGALNISDR|DALVNAVIDSLSAYR|SMTASLSDAR|VNDVPEEFLYNPLTR|IIAFISWLR|LFPLFVLALLK|LPLGLLLHPFK|DLVQLPVVTSSTIVR|VVNLLQER|EQRPFFPILYVIR|MSVFQTQLPTLGVGALKPR|ELVQDLLK
53247.2	812026	99035.2	26573.7	0	0	0	0	0	0	0	293343	227548	107873	84263.6	152105	34981	0	0	0	0	0	0	293391	0	0	0	0	0	0	0	0	0	T	137331	1	10	10	0.11593	32	0	26.3145	0	O95487	O95487	SEC24B	Homo sapiens	Protein transport protein Sec24B	SSPVVSTVLSGSSGSSSTR|VSVFQTQLPSLGAGLLQSR|SAPAGSSHPAASAR|DLTQLPVITSNTIVR|LTDEGAVHVNDR|LFPLYVLALLK|SFITWLR|SVSSSLSDAR|ETHSALGPALQAAFK|TPPTANHPVEPVTSVTQPSELLQQK
0	0	0	0	0	0	0	0	0	0	0	0	0	0	0	0	0	0	0	0	0	0	0	0	0	12185.8	0	0	0	0	0	0	0	T	52813.2	1	1	1	0.018	1	0.0764947	9.05861	0.00499226	O95502	O95502	NPTXR	Homo sapiens	Neuronal pentraxin receptor	GLQGAGPRR
0	0	0	0	0	0	9858.2	0	0	0	0	0	0	0	0	0	0	0	0	0	0	0	0	0	0	0	0	0	26568.6	0	0	0	0	T	40903.2	1	2	2	0.05801	3	0.0125127	15.2295	0.000932686	O95551	O95551	TDP2	Homo sapiens	Tyrosyl-DNA phosphodiesterase 2	EAAEEEGEPEVK|RPETISEPK
0	0	0	0	0	0	0	0	0	445106	0	0	0	0	0	0	0	0	0	0	399606	50274.8	0	0	0	0	0	0	0	0	0	429683	56283	T	27855.1	1	3	3	0.16142	7	0	19.3559	0	O95571	O95571	ETHE1	Homo sapiens	Persulfide dioxygenase ETHE1, mitochondrial	EAVLIDPVLETAPR|LSGAQADLHIEDGDSIR|GGSGAPILLR
0	0	0	0	250318	0	0	0	0	0	0	0	0	0	0	215062	0	0	0	0	0	0	0	0	10229.4	275668	153774	0	0	0	0	0	0	T	80368.3	1	10	8	0.18889	25	0	23.2487	0	O95573	O95573	ACSL3	Homo sapiens	Long-chain-fatty-acid--CoA ligase 3	VILGQYNWLSYEDVFVR|IGYSSPQTLADQSSK|VLSEAAISASLEK|ADFFEDENGQR|EVLNEEDEVQPNGK|LKDIVSLVPR|HIITVDGKPPTWSEFPK|NLFILAYNYK	LSPEPWTPETGLVTDAFK|LQAGEYVSLGK
202184	0	0	0	0	0	0	0	0	0	0	123957	0	0	0	0	0	0	0	0	0	0	0	0	0	0	0	0	0	0	0	0	0	T	194687	1	8	8	0.08081	14	0	24.4181	0	O95602	O95602	POLR1A	Homo sapiens	DNA-directed RNA polymerase I subunit RPA1	VLEVGALQAVYELER|ELVLNTEGINLPELFK|DSDGSVVQFLYGEDGLDIPK|AALNLPEAASYDEVR|KTQEQDEEVGLGTEEDPSLPALLTQPR|LFTAYLQLYR|LYSNDIHAIANTYGIEAALR|EIKDVFAVYGIAVDPR
0	0	0	0	0	0	0	0	0	0	0	0	0	0	0	0	0	0	0	0	0	0	0	0	0	0	0	0	0	0	0	0	520424	T	377806	1	1	1	0.0039	1	0.0890805	11.1653	0.00577811	O95613	O95613	PCNT	Homo sapiens	Pericentrin	EDEIQDISLHGGK
0	0	0	0	0	0	0	0	0	0	0	0	0	0	35010	6892.47	0	0	0	0	0	0	0	0	18983.2	27348.1	0	0	0	0	0	0	0	T	63470.3	1	1	1	0.03304	5	0	22.2305	0	O95628	O95628	CNOT4	Homo sapiens	CCR4-NOT transcription complex subunit 4	SPFEGAVTESQSLFSDNFR
0	0	0	0	0	0	0	0	0	159524	17074.7	0	0	0	0	0	0	0	0	0	98050.2	0	0	0	0	0	0	0	0	0	0	0	0	T	30234.6	1	2	2	0.1487	2	0	16.162	0	O95639	O95639	CPSF4	Homo sapiens	Cleavage and polyadenylation specificity factor subunit 4	FELPMGTTEQPPLPQQTQPPAK|TPQVIGVMQSQNSSAGNR
0	0	0	0	0	0	0	0	0	0	0	25454.5	0	0	0	32163	0	0	0	0	0	0	0	0	0	0	0	0	0	0	0	0	0	T	68813	1	2	2	0.03382	2	0	19.2837	0	O95671	O95671	ASMTL	Homo sapiens	Probable bifunctional dTTP/UTP pyrophosphatase/methyltransferase protein	LLELIEGFMLSK|VVLASASPR
0	0	0	0	0	0	0	0	0	22977	0	0	0	0	0	0	0	0	0	0	38992.3	0	0	0	0	0	0	0	0	0	0	0	0	T	25408.8	1	2	2	0.11818	2	0	15.2311	0	O95707	O95707	POP4	Homo sapiens	Ribonuclease P protein subunit p29	EANDSDVQPSGAQR|ADLHGAIISVTK
0	0	0	0	0	0	0	0	0	336360	0	0	0	0	0	0	0	0	0	0	212886	0	0	0	0	0	0	0	0	0	0	189429	0	T	24251.8	1	4	2	0.24201	9	0	24.2613	0	O95716	O95716	RAB3D	Homo sapiens	Ras-related protein Rab-3D	LADDLGFEFFEASAK|ASAGDTQAGPR	YADDSFTPAFVSTVGIDFK|TITTAYYR
0	0	0	0	0	0	0	0	67235.7	135714	0	0	0	0	0	0	0	0	0	84349.3	298234	0	0	0	0	0	0	0	0	0	78399.1	73532	22261.4	T	28952.6	1	4	4	0.18217	5	0	17.2287	0	O95721	O95721	SNAP29	Homo sapiens	Synaptosomal-associated protein 29	SVFGGLVNYFK|VGVASSEELAR|GAGSAMSTDAYPK|DLPDGPDAPADR
0	0	17739.1	0	0	0	0	0	0	0	0	0	0	0	0	0	0	0	0	0	0	0	0	0	0	0	0	0	0	0	0	0	0	T	94452.5	1	3	1	0.05364	13	0	22.2964	0	O95757	O95757	HSPA4L	Homo sapiens	Heat shock 70 kDa protein 4L	EFSITDLVPYSITLR	DISTTLNADEAVAR|LMNETTAVALAYGIYK
0	0	0	0	0	61029.4	162792	98009.2	0	0	0	0	0	0	0	0	44076.3	144675	4833.41	0	0	0	0	0	0	0	0	23344.5	47983.4	0	0	0	0	T	59652.1	1	2	2	0.12319	5	0.0011325	13.1288	0.00011095	O95758	O95758	PTBP3	Homo sapiens	Polypyrimidine tract-binding protein 3	AQAALQAVSAVQSGSLALSGGPSNEGTVLPGQSPVLR|MALIQLGSVEEAIQALIELHNHDLGENHHLR
0	0	0	0	0	0	0	0	0	0	1.22677e+06	0	0	0	0	0	0	0	0	0	0	1.22691e+06	0	0	0	0	0	0	0	0	0	0	800944	T	10396.3	1	4	4	0.57292	12	0	17.2361	0	O95777	O95777	LSM8	Homo sapiens	U6 snRNA-associated Sm-like protein LSm8	VFSSSQGVEQVVLGLYIVR|TVAVITSDGR|TSALENYINR|GFDQTINLILDESHER
0	0	124837	15576.8	0	0	0	0	0	0	0	0	0	169006	0	0	0	0	0	0	0	0	0	0	66142.7	0	0	0	0	0	0	0	0	T	107478	1	8	4	0.11054	19	0	21.2048	0	O95782	O95782	AP2A1	Homo sapiens	AP-2 complex subunit alpha-1	LLGFGSALLDNVDPNPENFVGAGIIQTK|YGGAPQALTLK|DFLTPPLLSVR|ILVAGDSMDSVK	VGGYILGEFGNLIAGDPR|ALLLSTYIK|NADVELQQR|GLAVFISDIR
0	0	0	0	38794.8	203870	0	0	0	0	0	0	0	0	0	37783	161077	0	0	0	0	0	0	0	0	0	48038.2	187641	0	0	0	0	0	T	63142.8	1	6	6	0.11785	11	0	20.2931	0	O95793	O95793	STAU1	Homo sapiens	Double-stranded RNA-binding protein Staufen homolog 1	NAAENMLEILGFK|SEISQVFEIALK|LLSELDQQSTEMPR|ILQNEPLPER|LPPLPAVER|NLPVNFEVAR
0	0	55516.2	684065	110446	0	0	0	0	0	0	0	0	50035.2	576890	94826.6	0	0	0	0	0	0	0	0	228137	272473	0	0	0	0	0	0	0	T	61556.9	1	9	9	0.28	22	0	19.3578	0	O95817	O95817	BAG3	Homo sapiens	BAG family molecular chaperone regulator 3	ELLALDSVDPEGR|PGPVGPELPPGHIPIQVIR|AIDVPGQVQVYELQPSNLEADQPLQAIMEMGAVAADK|SSLGSHQLPR|EGHPVYPQLRPGYIPIPVLHEGAENR|SSTPLHSPSPIR|FRTEAAAAAPQR|EVDSKPVSQKPPPPSEK|VHTVVDRPQQPMTHR
0	0	10218.1	13178.3	0	0	0	0	0	0	0	82373.2	13097.8	6793.92	12856.1	0	0	0	0	0	0	0	0	0	0	0	0	0	0	0	0	0	0	T	142013	1	4	1	0.04197	8	0	18.2334	0	O95819	O95819	MAP4K4	Homo sapiens	Mitogen-activated protein kinase kinase kinase kinase 4	RPHPQHSQQPPPPQQER	GQNVLLTENAEVK|LVDFGVSAQLDR|ILHNDPEVEK
0	0	0	0	0	0	16855.7	0	0	0	0	0	0	0	0	0	0	0	0	0	0	0	0	0	0	0	0	0	0	0	0	0	0	T	54968.8	1	1	1	0.02231	1	0.00290381	16.1735	0.000253023	O95822	O95822	MLYCD	Homo sapiens	Malonyl-CoA decarboxylase, mitochondrial	EAAVLLQAEDR
0	0	0	0	0	0	0	64334.5	0	0	0	0	0	0	0	0	0	0	0	0	0	0	0	0	0	0	0	0	3458.75	12862	2018.38	1448.06	0	T	38672	1	2	2	0.09456	3	0.014584	13.0995	0.00102875	O95825	O95825	CRYZL1	Homo sapiens	Quinone oxidoreductase-like protein 1	GATLAFLNDEVWNLSNVQQGK|VHEHYLVHKPEK
0	0	0	0	912883	181094	0	0	0	0	0	0	0	0	0	317677	129373	0	0	0	0	0	0	0	0	0	643201	89249.9	0	0	0	0	0	T	66858.9	1	18	16	0.4062	49	0	24.2125	0	O95831	O95831	AIFM1	Homo sapiens	Apoptosis-inducing factor 1, mitochondrial	SITIIGGGFLGSELACALGR|TGGLEIDSDFGGFR|VMPNAIVQSVGVSSGK|AALSASEGEEVPQDK|ISGLGLTPEQK|ALGTEVIQLFPEK|DKVVVGIVLWNIFNR|APSHVPFLLIGGGTAAFAAAR|IDNSVLVLIVGLSTVGAGAYAYK|KVETDHIVAAVGLEPNVELAK|ELWFSDDPNVTK|VNAELQAR|DGEQHEDLNEVAK|VETDHIVAAVGLEPNVELAK|LFNIHED|ATAQDNPK	ILPEYLSNWTMEK|VLIVSEDPELPYMRPPLSK
0	0	0	0	0	0	0	192136	0	0	0	0	0	0	0	0	0	13219.8	291743	0	0	0	0	0	0	0	0	0	0	185332	74031	0	0	T	33371.2	1	6	6	0.29545	12	0	19.2201	0	O95861	O95861	BPNT1	Homo sapiens	3'(2'),5'-bisphosphate nucleotidase 1	VIAEGDLGIVEK|LVASAYSIAQK|NYDYYASR|LTIIGEEDLPSEEVDQELIEDSQWEEILK|AIAGVINQPYYNYEAGPDAVLGR|IIQLIEGK
0	0	0	0	0	0	0	0	0	152236	0	0	0	0	0	0	0	0	0	0	178415	0	0	0	0	0	0	0	0	0	41450.8	115810	0	T	29625.5	1	2	2	0.12281	6	0	25.2912	0	O95865	O95865	DDAH2	Homo sapiens	N(G),N(G)-dimethylarginine dimethylaminohydrolase 2	IVEIGDENATLDGTDVLFTGR|GGGDLPNSQEALQK
0	0	0	0	0	0	0	0	0	0	0	0	0	0	0	0	0	0	0	18063.8	0	0	0	0	0	0	0	0	0	0	0	0	0	T	39289.7	1	1	1	0.04775	1	0.082295	12.0644	0.0053334	O95872	O95872	GPANK1	Homo sapiens	G patch domain and ankyrin repeat-containing protein 1	LLEPHEAGGAGGNINAR
0	0	0	0	0	0	0	0	0	0	46027.4	0	0	0	0	0	0	0	0	0	0	181609	0	0	0	0	0	0	0	0	0	0	0	T	19193.6	1	1	1	0.08721	2	0.00317684	13.1205	0.000304327	O95881	O95881	TXNDC12	Homo sapiens	Thioredoxin domain-containing protein 12	VHPEIINENGNPSYK
0	0	0	0	0	0	0	0	580674	123715	0	0	0	0	0	0	0	0	0	462543	86415.3	110546	0	0	0	0	0	0	0	0	238200	0	66299	T	28704.8	1	1	1	0.11523	3	0	22.1888	0	O95926	O95926	SYF2	Homo sapiens	Pre-mRNA-splicing factor SYF2	AAIAASEVLVDSAEEGSLAAAAELAAQK
0	0	0	0	0	0	0	0	0	0	0	35467.9	0	0	0	0	0	0	0	0	0	0	0	0	0	0	0	0	0	0	0	0	0	T	63777.5	1	1	1	0.02334	1	0.0625564	13.1487	0.00409012	O95970	O95970	LGI1	Homo sapiens	Leucine-rich glioma-inactivated protein 1	DNALCENARSIPR
0	0	0	0	0	0	0	0	0	0	0	0	0	49145.1	15822.4	0	0	0	0	0	0	0	0	0	33319.3	0	0	0	0	0	0	0	0	T	96599.2	1	2	1	0.03016	2	0.000764234	16.1515	7.65e-05	O95985	O95985	TOP3B	Homo sapiens	DNA topoisomerase 3-beta-1	KGHDAGDHPPITPMK	LYTQGYISYPR
0	0	0	0	0	0	0	0	0	0	593908	0	0	0	0	0	0	0	0	0	0	659286	0	0	0	0	0	0	0	0	0	0	372265	T	19966.6	1	4	3	0.26286	10	0	21.3056	0	O95994	O95994	AGR2	Homo sapiens	Anterior gradient protein 2 homolog	LAEQFVLLNLVYETTDK|HLSPDGQYVPR|LPQTLSR	IMFVDPSLTVR
0	0	0	0	0	0	0	0	0	207335	419200	0	0	0	0	0	0	0	0	0	178815	813516	0	0	0	0	0	0	0	0	0	225376	325611	T	20763.2	1	3	3	0.20349	11	0.000764234	16.2628	7.65e-05	O96000	O96000	NDUFB10	Homo sapiens	NADH dehydrogenase [ubiquinone] 1 beta subcomplex subunit 10	YQDLGAYSSAR|EVEQFTQVAK|AFDLIVDRPVTLVR
0	0	0	0	0	0	0	0	0	0	0	0	0	11512.5	24343.4	0	0	0	0	0	0	0	0	0	20953.1	0	0	0	0	0	0	0	0	T	76048.5	1	2	2	0.0568	2	0.0011325	13.0934	9.24e-05	O96005	O96005	CLPTM1	Homo sapiens	Cleft lip and palate transmembrane protein 1	SPWNFLGDELYEQSDEEQDSVK|RGPAPQDQAGPGGAPR
0	0	0	0	0	0	0	0	0	98380.4	65128.6	0	0	0	0	0	0	0	0	0	40266.4	46727	0	0	0	0	0	0	0	0	0	30681.6	40541	T	20930.7	1	1	1	0.10638	5	0.00352237	11.087	0.000335982	O96007	O96007	MOCS2	Homo sapiens	Molybdopterin synthase catalytic subunit	LGLVPVSEASIIIAVSSAHR
0	0	0	0	0	0	0	0	22287.6	0	0	0	0	0	0	0	0	0	61349.9	9023.63	3516.3	0	0	0	0	0	0	0	0	0	0	0	0	T	37869.1	1	2	2	0.08033	3	0	16.1349	0	O96008	O96008	TOMM40	Homo sapiens	Mitochondrial import receptor subunit TOM40 homolog	FVNWQVDGEYR|KLPPLPLTLALGAFLNHR
0	0	0	0	97890.5	32076.9	0	0	0	0	0	0	0	0	0	105607	76400.2	0	0	0	0	0	0	0	0	0	165054	47217.9	0	0	9353.57	202880	69353.3	T	64032.2	1	7	6	0.14552	12	0	21.1472	0	O96013	O96013	PAK4	Homo sapiens	Serine/threonine-protein kinase PAK 4	DGALTLLLDEFENMSVTR|AALQLVVDPGDPR|AGPPASIVPLMR|ARQENGMPEEPATTAR|SYLDNFIK|ATAAELLK	ELLFNEVVIMR
0	0	0	0	0	0	1.08818e+06	1.04103e+06	0	0	0	0	0	0	0	39371	50372	1.22232e+06	584297	0	0	0	0	0	0	0	0	0	516345	307640	0	0	0	T	47430.3	1	12	5	0.40793	57	0	20.3007	0	O96019	O96019	ACTL6A	Homo sapiens	Actin-like protein 6A	LIANNTTVER|STGLILDSGATHTTAIPVHDGYVLQQGIVK|QGGPTYYIDTNALR|SGGVYGGDEVGALVFDIGSYTVR|LKIPEGLFDPSNVK	VDFPTAIGMVVER|DDGSTLMEIDGDK|SEASLHPVLMSEAPWNTR|TAVLTAFANGR|IPEGLFDPSNVK|ELFQEMNIELVPPYMIASK|ENMEAISPLK
0	0	0	0	0	0	0	0	5901889	302065	182954	0	0	0	0	0	0	0	0	12780039	4445844	476762	0	0	0	0	0	239039	0	0	10546484	276910	775494	T	36665.4	1	22	19	0.59639	91	0	25.2863	0	P00338	P00338	LDHA	Homo sapiens	L-lactate dehydrogenase A chain	GYTSWAIGLSVADLAESIMK|DLADELALVDVIEDK|DQLIYNLLKEEQTPQNK|DLADELALVDVIEDKLK|GLYGIKDDVFLSVPCILGQNGISDLVK|VTLTSEEEAR|LKGYTSWAIGLSVADLAESIMK|LVIITAGAR|DQLIYNLLK|DYNVTANSK|TLHPDLGTDK|TLHPDLGTDKDK|GEMMDLQHGSLFLR|SADTLWGIQK|QVVESAYEVIK|DLADELALVDVIEDKLKGEMMDLQHGSLFLR|NVNIFKFIIPNVVK|RVHPVSTMIK|FIIPNVVK	VIGSGCNLDSAR|ATLKDQLIYNLLKEEQTPQNK|LKGEMMDLQHGSLFLR
0	0	0	0	0	272654	133588	6672.24	0	0	0	0	0	0	0	0	332331	185430	24861	0	0	0	0	0	0	0	0	263277	139120	6470.59	0	0	0	T	61359.2	1	9	4	0.17742	21	0	26.2959	0	P00367	P00367	GLUD1	Homo sapiens	Glutamate dehydrogenase 1, mitochondrial	VYNEAGVTFT|DIVHSGLAYTMER|NYTDNELEK|KGFIGPGIDVPAPDMSTGER	IIAEGANGPTTPEADK|TAAYVNAIEK|MVEGFFDR|YNLGLDLR|IIAEGANGPTTPEADKIFLER
0	0	0	0	0	382553	0	0	0	0	0	0	0	0	0	0	328030	0	0	0	0	0	0	0	0	0	0	306153	70932.3	40634.9	0	0	0	T	56221	1	7	6	0.25862	20	0	19.1262	0	P00390	P00390	GSR	Homo sapiens	Glutathione reductase, mitochondrial	ALLTPVAIAAGR|LNAIYQNNLTK|QEPQPQGPPPAAGAVASYDYLVIGGGSGGLASAR|GHAAFTSDPKPTIEVSGK|ADFDNTVAIHPTSSEELVTLR|TLSGLEVSMVTAVPGR	SVIVGAGYIAVEMAGILSALGSK
0	0	0	0	0	0	0	0	0	0	1.56941e+06	0	0	0	0	0	0	0	0	0	0	955768	0	0	0	0	0	0	0	0	0	0	641825	T	25548.2	1	5	5	0.29075	14	0	22.3549	0	P00403	P00403	MT-CO2	Homo sapiens	Cytochrome c oxidase subunit 2	ILYMTDEVNDPSLTIK|LNQTTFTATR|VVLPIEAPIR|MMITSQDVLHSWAVPTLGLK|IFEMGPVFTL
0	0	0	0	0	0	0	0	0	0	357510	0	0	0	0	0	0	0	0	0	0	890952	0	0	0	0	0	0	0	0	0	0	773301	T	15925.9	1	3	3	0.32468	7	0	20.2648	0	P00441	P00441	SOD1	Homo sapiens	Superoxide dismutase [Cu-Zn]	HVGDLGNVTADK|GDGPVQGIINFEQK|HVGDLGNVTADKDGVADVSIEDSVISLSGDHCIIGR
0	0	0	0	0	0	0	0	1.79256e+06	4333367	149316	0	0	0	0	0	0	0	0	529811	3.77886e+06	141604	0	0	0	0	0	0	0	0	819098	1.18161e+06	106637	T	32097.2	1	15	10	0.68858	96	0	25.323	0	P00491	P00491	PNP	Homo sapiens	Purine nucleoside phosphorylase	DHINLPGFSGQNPLR|LTQAQIFDYGEIPNFPR|VFHLLGVDTLVVTNAAGGLNPK|ANHEEVLAAGK|VFGFSLITNK|LVFGFLNGR|FGDRFPAMSDAYDR|ELQEGTYVMVAGPSFETVAECR|MENGYTYEDYKNTAEWLLSHTK|LEQFVSILMASIPLPDKAS	LGADAVGMSTVPEVIVAR|LEQFVSILMASIPLPDK|FEVGDIMLIR|VIMDYESLEK|FPAMSDAYDR
0	0	0	0	0	0	0	0	0	1.07556e+06	0	0	0	0	0	0	0	0	0	0	547351	85965.7	0	0	0	0	0	0	0	0	0	499898	74574.9	T	24563.6	1	5	5	0.30275	14	0	20.38	0	P00492	P00492	HPRT1	Homo sapiens	Hypoxanthine-guanine phosphoribosyltransferase	NVLIVEDIIDTGK|FVVGYALDYNEYFR|VIGGDDLSTLTGK|FFADLLDYIK|SVGYKPDFVGFEIPDK
0	0	0	0	0	0	0	441783	239902	13985	108715	0	0	0	0	0	0	0	477058	358808	23454.5	287291	0	0	0	0	0	0	3459.6	203318	220195	21256.7	90722.8	T	47487.3	1	5	5	0.13721	18	0	23.2806	0	P00505	P00505	GOT2	Homo sapiens	Aspartate aminotransferase, mitochondrial	FVTVQTISGTGALR|ASAELALGENSEVLK|IAAAILNTPDLR|DAGMQLQGYR|IGASFLQR
434872	741901	182382	49464.2	0	0	0	0	133526	137623	0	717059	177702	115394	30023	0	0	0	0	86466.8	162826	21228.4	1.3469e+06	651743	133220	54516.7	0	0	0	0	98742.1	123882	32597	T	134190	1	14	13	0.15785	64	0	21.341	0	P00533	P00533	EGFR	Homo sapiens	Epidermal growth factor receptor	ELVEPLTPSGEAPNQALLR|TIQEVAGYVLIALNTVER|IPLENLQIIR|EISDGDVIISGNK|GSTAENAEYLR|RPAGSVQNPVYHNQPLNPAPSR|GDSFTHTPPLDPQELDILK|TDLHAFENLEIIR|YLVIQGDER|NYDLSFLK|ITDFGLAK|LTQLGTFEDHFLSLQR|MHLPSPTDSNFYR	VLGSGAFGTVYK
0	0	0	0	0	0	141734	4.1504e+06	436838	114033	34504.9	0	0	0	0	0	0	743946	3361655	363711	60953.3	35718.1	0	0	0	0	0	65872.7	749171	2.01148e+06	394778	368800	41863.8	T	44586.1	1	17	10	0.4964	90	0	25.3147	0	P00558	P00558	PGK1	Homo sapiens	Phosphoglycerate kinase 1	ACANPAAGSVILLENLR|YSLEPVAVELK|ITLPVDFVTADK|VNEMIIGGGMAFTFLK|VLPGVDALSNI|ALMDEVVK|IQLINNMLDKVNEMIIGGGMAFTFLK|ALESPERPFLAILGGAK|IQLINNMLDK|DCVGPEVEK	VLNNMEIGTSLFDEEGAK|LGDVYVNDAFGTAHR|QIVWNGPVGVFEWEAFAR|AHSSMVGVNLPQK|VSHVSTGGGASLELLEGK|WNTEDKVSHVSTGGGASLELLEGK|VDFNVPMK
0	0	0	0	0	0	0	0	0	0	0	0	0	0	0	0	0	0	0	0	0	0	0	0	0	0	0	0	0	0	0	43495.4	29197.5	T	21621.3	1	1	1	0.05155	1	0.000764234	13.1766	7.65e-05	P00568	P00568	AK1	Homo sapiens	Adenylate kinase isoenzyme 1	EVQQGEEFER
0	0	0	0	0	0	0	0	0	0	430168	0	0	0	0	0	0	0	0	0	0	329772	0	0	0	0	0	0	0	0	0	0	254400	T	24800.9	1	1	1	0.04425	3	0.00419434	15.2415	0.000396268	P00846	P00846	MT-ATP6	Homo sapiens	ATP synthase subunit a	LITTQQWLIK
0	0	0	0	13033.9	124799	8618339	24760250	650183	1.11002e+06	871794	0	0	0	0	15059.6	167194	10438096	14421514	457805	863019	1.18701e+06	0	0	62764.3	4535.63	18270.2	99502.1	7.55381e+06	10815434	461604	1.02336e+06	887911	T	46501	1	21	15	0.66505	326	0	24.3276	0	P00966	P00966	ASS1	Homo sapiens	Argininosuccinate synthase	EQGYDVIAYLANIGQK|GSVVLAYSGGLDTSCILVWLK|FELSCYSLAPQIK|APNTPDILEIEFK|APNTPDILEIEFKK|NPWSMDENLMHISYEAGILENPK|YLLGTSLAR|FAELVYTGFWHSPECEFVR|NQAPPGLYTK|GQVYILGR|VFIEDVSR|KVFIEDVSR|GIYETPAGTILYHAHLDIEAFTMDR|IDIVENR|EDFEEAR	EFVEEFIWPAIQSSALYEDR|DGTTHQTSLELFMYLNEVAGK|ESPLSLYNEELVSMNVQGDYEPTDATGFININSLR|NDLMEYAK|GRNDLMEYAK|MPEFYNR
0	0	0	0	0	0	274422	1.23819e+06	154736	0	0	0	0	0	0	0	0	312712	241681	0	0	0	0	0	0	0	0	0	117673	273692	0	0	0	T	45999.3	1	4	4	0.165	12	0	21.277	0	P00973	P00973	OAS1	Homo sapiens	2'-5'-oligoadenylate synthase 1	PVILDPADPTGNLGGGDPK|GRSDADLVVFLSPLTTFQDQLNR|FEVQAPR|LPPQYALELLTVYAWER
272870	104605	0	0	243549	16638.5	0	0	13069.8	107749	92735.7	277330	172257	0	0	195695	41770.8	18189.1	77934.1	50601.8	61219	35766.6	87510.2	185462	54685.1	305857	252369	16946.6	30690	54185.1	0	0	0	T	187030	1	26	20	0.20806	76	0	28.249	0	P01024	P01024	C3	Homo sapiens	Complement C3	VPVAVQGEDTVQSLTQGDGVAK|SNLDEDIIAEENIVSR|IPIEDGSGEVVLSR|EYVLPSFEVIVEPTEK|LVAYYTLIGASGQR|SGSDEVQVGQQR|TELRPGETLNVNFLLR|SEETKENEGFTVTAEGK|KVEGTAFVIFGIQDGEQR|SSLSVPYVIVPLK|TMQALPYSTVGNSNNYLHLSVLR|QELSEAEQATR|VHQYFNVELIQPGAVK|TGLQEVEVK|VLLDGVQNPR|LESEETMVLEAHDAQGDVPVTVTVHDFPGK|YYTYLIMNK|KQELSEAEQATR|DFDFVPPVVR|KVLLDGVQNPR	TVMVNIENPEGIPVK|TIYTPGSTVLYR|NTLIIYLDK|GYTQQLAFR|EVVADSVWVDVK|ACEPGVDYVYK
0	0	0	0	0	0	0	0	0	0	53103	0	0	0	0	0	0	0	0	0	0	0	16921.5	19373	0	0	0	0	0	0	0	0	0	T	10999.7	1	1	1	0.12245	2	0	18.2288	0	P01040	P01040	CSTA	Homo sapiens	Cystatin-A	TQVVAGTNYYIK
0	0	0	0	0	0	0	0	0	0	0	0	0	0	0	0	0	0	0	0	0	0	0	0	0	1602.25	0	0	0	0	0	0	0	T	19156.8	1	1	1	0.07647	1	0.0895522	9.07049	0.00580581	P01282	P01282	VIP	Homo sapiens	VIP peptides	RVSSNISEDPVPV
0	0	0	0	10243.6	18551.3	0	0	0	0	0	0	0	0	0	0	0	0	0	0	0	0	0	0	0	0	0	0	0	0	0	0	0	T	12287.8	1	1	1	0.3913	1	0.0388994	11.0274	0.00260283	P01715	P01715	IGLV3-1	Homo sapiens	Immunoglobulin lambda variable 3-1	MAWIPLFLGVLAYCTGSVASYELTQPPSVSVSPGQTASITCSGDK
0	0	0	0	0	0	0	0	0	0	0	0	0	0	0	0	0	0	0	0	0	0	0	0	0	0	0	43756.4	0	0	0	0	0	T	11757.8	1	1	1	0.18692	1	0	15.1237	0	P01834	P01834	IGKC	Homo sapiens	Immunoglobulin kappa constant	VDNALQSGNSQESVTEQDSK
0	0	0	0	0	0	0	0	0	0	0	0	0	0	0	0	0	0	0	0	0	0	0	0	0	0	0	94933.2	0	0	0	0	0	T	36083.2	1	1	1	0.03636	1	0.00290381	13.3308	0.000253023	P01857	P01857	IGHG1	Homo sapiens	Immunoglobulin heavy constant gamma 1	GPSVFPLAPSSK
0	0	26428.4	17464.6	0	0	78111.1	1.94104e+06	108241	80018.7	116997	0	0	0	0	0	0	463606	1.54448e+06	122108	106312	133982	0	0	0	0	0	0	338374	863628	124475	34725.2	234266	T	40434.9	1	8	3	0.26519	54	0	23.4687	0	P01889	P01889	HLA-B	Homo sapiens	HLA class I histocompatibility antigen, B alpha chain	APWIEQEGPEYWDR|AYLEGECVEWLR|DGEDQTQDTELVETRPAGDR	SWTAADTAAQITQR|DGEDQTQDTELVETR|WAAVVVPSGEEQR|FISVGYVDDTQFVR|FDSDAASPR
0	0	0	0	0	0	0	0	0	0	0	0	0	0	0	0	0	0	0	0	0	0	0	0	0	0	0	0	0	0	0	0	28011	T	17173	1	1	1	0.09091	1	0.00317684	13.1441	0.000277681	P02144	P02144	MB	Homo sapiens	Myoglobin	HGATVLTALGGILK
0	45159.9	0	0	0	0	0	0	23967.8	58189.7	50475.1	0	0	656982	21229.6	0	0	0	0	0	0	0	0	0	0	0	0	0	0	0	0	0	0	T	138857	1	9	8	0.09631	10	0	24.4231	0	P02452	P02452	COL1A1	Homo sapiens	Collagen alpha-1(I) chain	DGEAGAQGPPGPAGPAGER|GVQGPPGPAGPR|GSPGADGPAGAPGTPGPQGIAGQR|GDKGETGEQGDR|GESGPSGPAGPTGARGAPGDR|GVVGLPGQR|GNSGEPGAPGSK|GFPGERGVQGPPGPAGPRGANGAPGNDGAK	GFPGLPGPSGEPGK
0	0	0	0	0	0	0	0	0	0	0	0	0	74634.5	0	0	0	0	0	0	0	0	0	0	0	0	0	0	0	0	0	0	0	T	138479	1	3	1	0.04025	4	0	18.3866	0	P02461	P02461	COL3A1	Homo sapiens	Collagen alpha-1(III) chain	GRPGLPGAAGAR	GPVGPSGPPGK|GERGAPGEKGEGGPPGVAGPPGGSGPAGPPGPQGVK
0	0	0	0	0	0	0	0	0	0	914811	0	0	0	0	0	0	0	0	0	19479.9	1.35248e+06	0	0	0	0	0	0	0	0	0	18957.5	1.05266e+06	T	20146.4	1	7	7	0.45143	18	0	19.2104	0	P02511	P02511	CRYAB	Homo sapiens	Alpha-crystallin B chain	APSWFDTGLSEMR|IPADVDPLTITSSLSSDGVLTVNGPR|VLGDVIEVHGK|YRIPADVDPLTITSSLSSDGVLTVNGPR|FSVNLDVK|HFSPEELK|MDIAIHHPWIR
696824	138364	36661	488397	15531.9	8341.26	486660	17607.2	53198.6	106081	699614	576556	320912	258382	1109746	619594	74177.4	74475.4	611638	289865	289463	471062	714444	336521	288136	686543	66632.6	1551971	205959	269098	17150.2	1.15246e+06	321273	T	51529.4	1	20	4	0.47881	307	0	26.3534	0	P02533	P02533	KRT14	Homo sapiens	Keratin, type I cytoskeletal 14	ILTATVDNANVLLQIDNAR|APSTYGGGLSVSSSR|ADLEMQIESLKEELAYLK|TIEDLRNKILTATVDNANVLLQIDNAR	GSCGIGGGIGGGSSR|EVATNSELVQSGK|GQVGGDVNVEMDAAPGVDLSR|LLEGEDAHLSSSQFSSGSQSSR|MSVEADINGLR|ISSVLAGGSCR|ASLENSLEETK|VLDELTLAR|LEQEIATYR|NHEEEMNALR|LASYLDKVR|DAEEWFFTK|VTMQNLNDRLASYLDKVR|LAADDFR|VTMQNLNDR|LASYLDK
311208	0	17205.8	295030	0	21762.9	10107.2	0	0	0	140944	136755	20792	118275	1.02429e+06	580162	0	0	1.12606e+06	65108.3	0	83348.8	202151	39960.8	240970	177270	0	6123474	10825.7	257700	11762.2	1.07202e+06	220791	T	60008.3	1	27	1	0.45567	302	0	26.3869	0	P02538	P02538	KRT6A	Homo sapiens	Keratin, type II cytoskeletal 6A	SGFSSVSVSR	AIGGGLSSVGGGSSTIK|ISIGGGSCAISGGYGSR|NLDLDSIIAEVK|ALYDAELSQMQTHISDTSVVLSMDNNR|QNLEPLFEQYINNLR|ADTLTDEINFLR|YEELQVTAGR|NKLEGLEDALQK|WTLLQEQGTK|LEGLEDALQK|NKYEDEINKR|NLDLDSIIAEVKAQYEEIAQR|AQYEEIAQR|TAAENEFVTLK|LALDVEIATYR|NKYEDEINK|TAAENEFVTLKK|FLEQQNKVLETK|SLYGLGGSK|EYQELMNVK|ASTSTTIR|NTKQEIAEINR|FASFIDK|AIGGGLSSVGGGSSTIKYTTTSSSSR|YEDEINKR|LLEGEECR
0	0	25437.4	197265	364654	201163	0	0	0	0	0	0	0	48528.8	217255	583299	225063	0	0	0	0	0	0	0	61138.8	443293	485344	253801	0	0	0	0	0	T	74094.7	1	22	19	0.40813	89	0	24.2742	0	P02545	P02545	LMNA	Homo sapiens	Prelamin-A/C	NSNLVGAAHEELQQSR|SVGGSGGGSFGDNLVTR|IDSLSAQLSQLQK|SNEDQSMGNWQIK|VAVEEVDEEGK|AAYEAELGDAR|ITESEEVVSR|ASASGSGAQVGGPISSGSSASSVTVTR|EGDLIAAQAR|EAALSTALSEK|MQQQLDEYQELLDIK|LQEKEDLQELNDR|SLETENAGLR|LEAALGEAK|LKDLEALLNSK|LADALQELR|LAVYIDR|QNGDDPLLTYR|AQHEDQVEQYK	TALINSTGEEVAMR|SGAQASSTPLSPTR|LLEGEEER
0	0	0	0	0	0	0	0	0	0	0	0	0	0	0	32475.9	0	0	0	0	0	0	0	0	0	0	0	0	0	0	0	0	0	T	94914.4	1	1	1	0.00808	1	0.0704768	11.1684	0.00461055	P02671	P02671	FGA	Homo sapiens	Fibrinogen alpha chain	QHLPLIK
98071.1	0	0	0	0	0	0	0	0	0	0	35558.4	0	0	0	0	0	0	0	0	0	0	74716.7	19074.7	0	0	0	0	0	0	0	0	0	T	272150	1	4	4	0.02947	5	0	17.1338	0	P02751	P02751	FN1	Homo sapiens	Fibronectin	VPGTSTSATLTGLTR|LGVRPSQGGEAPR|VVTPLSPPTNLHLEANPDTGVLTVSWER|VTWAPPPSIDLTNFLVR
86273.1	18108.1	32145.2	9554.85	0	0	0	0	0	0	43363.7	21457.4	0	14883.5	0	3125.57	0	0	29888	0	0	0	48673.2	0	0	17378.1	0	61319.3	0	0	0	188642	0	T	69321.5	1	5	2	0.07553	101	0	20.3293	0	P02768	P02768	ALB	Homo sapiens	Albumin	RHPDYSVVLLLR|LVNEVTEFAK	VPQVSTPTLVEVSR|KVPQVSTPTLVEVSR|CCTESLVNR
0	0	306586	49021.6	0	0	0	0	0	0	0	0	0	199217	107118	0	0	0	0	0	0	0	160591	0	199491	34284.7	0	0	0	0	0	0	0	T	84817.9	1	16	16	0.26316	42	0	23.3107	0	P02786	P02786	TFRC	Homo sapiens	Transferrin receptor protein 1	LVYLVENPGGYVAYSK|LAVDEEENADNNTK|VSASPLLYTLIEK|SAFSNLFGGEPLSYTR|SSGLPNIPVQTISR|YNSQLLSFVR|ILNIFGVIK|LTTDFGNAEK|GFVEPDHYVVVGAQR|LLNENSYVPR|AVLGTSNFK|HPVTGQFLYQDSNWASK|DAWGPGAAKSGVGTALLLK|AFTYINLDK|HVFWGSGSHTLPALLENLK|SGVGTALLLK
0	0	0	0	0	0	0	0	0	0	0	0	0	0	0	0	0	0	0	0	0	0	40918.4	0	0	0	0	0	0	0	0	0	0	T	6037.2	1	1	1	0.32787	1	0.0785401	8.0387	0.00514879	P02795	P02795	MT2A	Homo sapiens	Metallothionein-2	MDPNCSCAAGDSCTCAGSCK
0	0	0	0	0	0	0	0	0	0	0	0	0	0	0	0	0	0	0	0	0	0	0	0	0	0	0	0	2911.89	10816.8	0	0	0	T	17006.3	1	1	1	0.10241	1	0.0201299	11.066	0.00136677	P02810	P02810	PRH1	Homo sapiens	Salivary acidic proline-rich phosphoprotein 1/2	PQGPPQQGGHPPPPQGR
0	0	0	0	52126.9	73955.6	94323.8	42539.6	0	0	0	0	0	0	0	25409	38718.7	44340.4	19827.3	0	0	0	0	0	0	0	47172.8	27827.9	34357.6	0	0	0	0	T	54271.2	1	1	1	0.03138	8	0	23.3459	0	P04004	P04004	VTN	Homo sapiens	Vitronectin	DVWGIEGPIDAAFTR
0	0	0	0	66579.5	394973	0	122386	0	0	0	0	0	0	0	90257.5	346205	83898	123724	95303.3	144291	186245	0	0	0	0	197924	410127	72132.2	136529	0	0	0	T	59718.8	1	14	14	0.36433	52	0	23.1666	0	P04040	P04040	CAT	Homo sapiens	Catalase	NPVNYFAEVEQIAFDPSNMPPGIEASPDK|FNTANDDNVTQVR|FSTVAGESGSADTVR|ADVLTTGAGNPVGDK|LSQEDPDYGIR|FYTEDGNWDLVGNNTPIFFIR|DLFNAIATGK|LNVITVGPR|LVNANGEAVYCK|ADVLTTGAGNPVGDKLNVITVGPR|NAIHTFVQSGSHLAAR|GPLLVQDVVFTDEMAHFDR|NLSVEDAAR|DPILFPSFIHSQK
0	0	0	0	138880	98035.6	0	0	0	0	0	0	0	0	0	93724.8	88918.8	0	0	0	0	0	0	0	0	0	170466	113356	0	0	0	0	0	T	59678.2	1	6	5	0.1959	13	0	17.2417	0	P04062	P04062	GBA	Homo sapiens	Lysosomal acid glucosylceramidase	ALQLAQRPVSLLASPWTSPTWLK|SYFSEEGIGYNIIR|VVLTDPEAAK|NDLDAVALMHPDGSAVVVVLNR|FLDAYAEHK	GFGGAMTDAAALNILALSPPAQNLLLK
0	0	0	0	0	0	73126.2	4796652	1.35777e+06	265991	158138	0	0	0	0	0	0	226236	6.60889e+06	1.71119e+06	184627	295727	0	0	0	0	7192.64	229361	218355	4.65145e+06	2097949	185604	321123	T	39395.3	1	16	5	0.56868	113	0	28.2462	0	P04075	P04075	ALDOA	Homo sapiens	Fructose-bisphosphate aldolase A	YTPSGQAGAAASESLFVSNHAY|FSHEEIAMATVTALR|TVPPAVTGITFLSGGQSEEEASINLNAINK|PYQYPALTPEQK|PYQYPALTPEQKK	GVVPLAGTNGETTTQGLDGLSER|LQSIGTENTEENR|GILAADESTGSIAK|IGEHTPSALAIMENANVLAR|ALANSLACQGK|QLLLTADDR|CPLLKPWALTFSYGR|RLQSIGTENTEENRR|LQSIGTENTEENRR|ADDGRPFPQVIK|ELSDIAHR
0	0	0	0	0	0	0	0	14521.1	0	4019413	0	0	0	0	33050.3	19772.3	0	0	24204.4	42503.7	5732014	0	0	0	0	32982.7	222712	56697.5	0	23458.5	14417.3	5142036	T	11132.6	1	3	3	0.45918	15	0	19.4461	0	P04080	P04080	CSTB	Homo sapiens	Cystatin-B	SQVVAGTNYFIK|VHVGDEDFVHLR|VFQSLPHENKPLTLSNYQTNK
0	0	0	0	0	0	0	0	1.37312e+06	50852	60950.6	0	0	0	0	0	0	0	68922.8	667547	14418.4	7321.54	0	0	0	0	0	59597.1	0	78912.9	838194	69496.2	28086.3	T	38690	1	14	13	0.52023	50	0	26.4817	0	P04083	P04083	ANXA1	Homo sapiens	Annexin A1	SEDFGVNEDLADSDAR|GLGTDEDTLIEILASR|ALTGHLEEVVLALLK|GTDVNVFNTILTTR|GVDEATIIDILTK|TPAQFDADELR|DITSDTSGDFR|QAWFIENEEQEYVQTVK|GGPGSAVSPYPTFNPSSDVAALHK|ALYEAGER|AAYLQETGKPLDETLKK|AMVSEFLK|KGTDVNVFNTILTTR	SEIDMNDIK
0	0	0	0	0	0	20160.6	101632	60461.7	112182	49650.1	0	0	0	0	0	0	0	0	101404	216360	95617.6	0	0	0	0	0	0	15662.9	48673.1	78749.3	150604	63490.2	T	27643.2	1	3	3	0.13043	14	0	16.1496	0	P04156	P04156	PRNP	Homo sapiens	Major prion protein	PIIHFGSDYEDR|GENFTETDVK|YPGQGSPGGNR
0	0	0	0	0	0	0	0	0	384676	500133	0	0	0	0	0	0	0	0	0	130551	369652	0	0	0	0	0	0	0	0	0	103215	133767	T	24734.6	1	2	2	0.12613	14	0	21.2777	0	P04179	P04179	SOD2	Homo sapiens	Superoxide dismutase [Mn], mitochondrial	AIWNVINWENVTER|GDVTAQIALQPALK
0	0	0	0	0	0	1.06079e+06	1.53546e+06	0	198662	71166	0	0	0	0	0	0	879350	629961	0	0	0	0	0	0	0	0	0	491025	363303	0	0	0	T	48504.2	1	8	7	0.25513	56	0	27.3143	0	P04181	P04181	OAT	Homo sapiens	Ornithine aminotransferase, mitochondrial	VAIAALEVLEEENLAENADK|AFYNNVLGEYEEYITK|TVQGPPTSDDIFER|HQVLFIADEIQTGLAR|IVFAAGNFWGR|GIYLWDVEGR|YGAHNYHPLPVALER	LPSDVVTAVR
0	0	0	0	0	0	26910.3	0	0	1.00231e+06	22122.8	0	0	0	0	0	0	0	0	0	727534	147078	0	0	0	0	0	0	0	0	0	442990	11397.4	T	25452	1	6	6	0.26923	14	0	20.3256	0	P04183	P04183	TK1	Homo sapiens	Thymidine kinase, cytosolic	TVIVAALDGTFQR|GQIQVILGPMFSGK|KPFGAILNLVPLAESVVK|EVEVIGGADK|FQIAQYK|RFQIAQYK
67961.9	0	0	61531	0	0	0	0	0	0	0	79435.4	0	0	88755.5	45863.2	17960.8	0	352413	0	0	0	31821	0	29222.4	30089.1	0	1.06409e+06	0	98019.8	0	391088	114672	T	60030.3	1	27	1	0.43972	329	0	26.3049	0	P04259	P04259	KRT6B	Homo sapiens	Keratin, type II cytoskeletal 6B	ATGGGLSSVGGGSSTIK	ISIGGGSCAISGGYGSR|NLDLDSIIAEVK|ALYDAELSQMQTHISDTSVVLSMDNNR|QNLEPLFEQYINNLR|ADTLTDEINFLR|YEELQITAGR|NKLEGLEDALQK|WTLLQEQGTK|LEGLEDALQK|NKYEDEINKR|NLDLDSIIAEVKAQYEEIAQR|SGFSSISVSR|AQYEEIAQR|TAAENEFVTLK|LALDVEIATYR|NKYEDEINK|TAAENEFVTLKK|FLEQQNKVLDTKWTLLQEQGTK|SLYGLGGSK|EYQELMNVK|ASTSTTIR|NTKQEIAEINR|VLDTKWTLLQEQGTK|FASFIDK|YEDEINKR|LLEGEECR
17927954	5.30791e+06	2.89163e+06	7.43973e+06	2.37577e+06	1860991	16274699	2.78525e+06	3.93871e+06	10092909	24054470	11553941	5797233	6118071	8696750	4045429	901773	1.70184e+06	11683734	6.08703e+06	11112311	23868216	19236914	14555018	3.06495e+06	8406647	1.75883e+06	2951950	3.76348e+06	6.67376e+06	861252	17875108	6382622	T	65999	1	50	29	0.66615	1264	0	33.3451	0	P04264	P04264	KRT1	Homo sapiens	Keratin, type II cytoskeletal 1	GGGGGGYGSGGSSYGSGGGSYGSGGGGGGGR|GSGGGSSGGSIGGRGSSSGGVK|FSSCGGGGGSFGAGGGFGSR|SGGGFSSGSAGIINYQR|WELLQQVDTSTR|SLDLDSIIAEVKAQYEDIAQK|TNAENEFVTIKK|SLNNQFASFIDK|SKAEAESLYQSKYEELQITAGR|SLNNQFASFIDKVR|AEAESLYQSKYEELQITAGR|TNAENEFVTIK|SLVNLGGSKSISISVAR|LDSELKNMQDMVEDYR|SISISVARGGGR|FVSTTYSGVTR|FLEQQNQVLQTKWELLQQVDTSTR|AEAESLYQSK|KQISNLQQSISDAEQR|AQYEDIAQK|GSGGGSSGGSIGGR|GSYGSGGSSYGSGGGSYGSGGGGGGHGSYGSGSSS…	LNDLEDALQQAKEDLAR|QISNLQQSISDAEQR|NKLNDLEDALQQAK|THNLEPYFESFINNLR|LNDLEDALQQAK|SLDLDSIIAEVK|SKAEAESLYQSK|FLEQQNQVLQTK|NKLNDLEDALQQAKEDLAR|NMQDMVEDYR|YEELQITAGR|NKYEDEINKR|DVDGAYMTK|MSGECAPNVSVSVSTSHTTISGGGSR|LRSEIDNVK|NKYEDEINK|LLRDYQELMNTK|LRSEIDNVKK|DYQELMNTK|YEDEINKR|IEISELNR
0	0	0	0	0	0	0	0	0	0	0	0	0	0	0	0	0	0	0	0	0	0	0	0	0	0	0	0	0	0	64023.6	0	0	T	43751.8	1	1	1	0.09204	1	0.0109739	10.0297	0.000861244	P04278	P04278	SHBG	Homo sapiens	Sex hormone-binding globulin	VVLSSGSGPGLDLPLVLGLPLQLKLSMSRVVLSQGSK
95765.4	55522.6	0	0	0	0	130334	306408	24249810	4.06533e+06	2.06717e+06	77281.8	49614.3	39051.3	48493.9	43703.1	40355.2	85133	747214	14883084	3.10226e+06	1.72249e+06	0	0	35988.9	71150.2	9730.17	351809	62558.2	426530	12364157	1.84989e+06	988537	T	36030.4	1	14	7	0.61493	293	0	29.382	0	P04406	P04406	GAPDH	Homo sapiens	Glyceraldehyde-3-phosphate dehydrogenase	IISNASCTTNCLAPLAK|LVINGNPITIFQER|LISWYDNEFGYSNR|VIISAPSADAPMFVMGVNHEK|VPTANVSVVDLTCR|GALQNIIPASTGAAK|VGVNGFGR	WGDAGAEYVVESTGVFTTMEK|VIHDNFGIVEGLMTTVHAITATQK|RVIISAPSADAPMFVMGVNHEK|VVDLMAHMASK|VVDLMAHMASKE|GILGYTEHQVVSSDFNSDTHSSTFDAGAGIALNDHFVK|LTGMAFR
35191	53874.8	77831.2	0	0	0	887888	4874512	345022	491904	241913	0	0	0	0	0	0	745298	1.93558e+06	213958	295201	169224	0	0	40475.7	11032.5	0	0	575555	811661	180800	166450	132895	T	40815.2	1	8	2	0.27671	68	0	23.5336	0	P04439	P04439	HLA-A	Homo sapiens	HLA class I histocompatibility antigen, A alpha chain	FIAVGYVDDTQFVR|FDSDAASQR	DGEDQTQDTELVETR|DGEDQTQDTELVETRPAGDGTFQK|WAAVVVPSGEEQR|THMTHHPISDHEATLR|YLENGKETLQR|SWTAADMAAQITKR
0	0	0	0	0	0	0	0	10607	7.29499e+06	58878.5	0	0	0	0	0	0	0	0	4791.85	2986433	223665	0	0	0	0	0	0	0	0	16338.4	2.71575e+06	122354	T	28297.7	1	9	4	0.63806	51	0	27.2647	0	P04632	P04632	CAPNS1	Homo sapiens	Calpain small subunit 1	ILGGVISAISEAAAQYNPEPPPPR|THYSNIEANESEEVR|TDGFGIDTCR|YSDESGNMDFDNFISCLVR	LFAQLAGDDMEVSATELMNILNK|SMVAVMDSDTTGK|GGGGGGGGGGGLGGGLGNVLGGLISGAGGGGGGGGGGGGGGGGGGGGTAMR|MFLVNSFLK|LGFEEFK
0	0	0	0	0	1.0766e+06	310206	182107	62263	21336.6	70943.1	0	0	0	0	7554.31	648237	199565	191390	68935.7	10289.8	42605.2	0	0	0	0	0	456283	144206	96721.4	0	0	0	T	43625.4	1	6	5	0.21628	25	0	20.1462	0	P04637	P04637	TP53	Homo sapiens	Cellular tumor antigen p53	RPILTIITLEDSSGNLLGR|VEYLDDR|KPLDGEYFTLQIR|KKPLDGEYFTLQIR|TYQGSYGFR	MPEAAPPVAPAPAAPTPAAPAPAPSWPLSSSVPSQK
0	0	0	0	0	0	0	0	85245.6	14324314	634763	18815.7	0	0	0	0	0	21720.3	48471.9	124258	11161416	947520	0	0	0	0	0	234011	69020.5	75152.2	851875	10783492	511484	T	22768.5	1	14	13	0.75122	87	0	22.2798	0	P04792	P04792	HSPB1	Homo sapiens	Heat shock protein beta-1	VSLDVNHFAPDELTVK|YTLPPGVDPTQVSSSLSPEGTLTVEAPMPK|TKDGVVEITGK|LATQSNEITIPVTFESR|LPEEWSQWLGGSSWPGYVRPLPPAAIESPAVAAPAYSR|LFDQAFGLPR|LPEEWSQWLGGSSWPGYVR|PLPPAAIESPAVAAPAYSR|TKDGVVEITGKHEER|QLSSGVSEIR|HEERQDEHGYISR|GPSWDPFR|DGVVEITGK	KYTLPPGVDPTQVSSSLSPEGTLTVEAPMPK
0	0	0	0	0	0	0	0	400406	81479.5	0	0	0	0	0	0	0	0	0	271233	169846	0	0	0	0	0	0	0	0	0	196837	0	0	T	35693.2	1	7	7	0.29712	21	0	18.3241	0	P04818	P04818	TYMS	Homo sapiens	Thymidylate synthase	EEGDLGPVYGFQWR|DFLDSLGFSTR|PVAGSELPR|RPLPPAAQER|DAEPRPPHGELQYLGQIQHILR|YSLRDEFPLLTTK|TGTGTLSVFGMQAR
143057	207085	0	0	2.25209e+06	193741	309381	219677	80830.5	473373	257550	81617.1	152568	0	0	1.13183e+06	137312	166073	80498.9	0	0	0	96320.8	151828	37570.2	215201	1.36203e+06	79801.7	103518	41502	58022.4	149896	119418	T	68526.8	1	21	21	0.50577	91	0	21.3651	0	P04843	P04843	RPN1	Homo sapiens	Dolichyl-diphosphooligosaccharide--protein glycosyltransferase subunit 1	VTAEVVLAHLGGGSTSR|FVDHVFDEQVIDSLTVK|TILPAAAQDVYYR|NLVEQHIQDIVVHYTFNK|ALTSEIALLQSR|GEDEEENNLEVR|NIEIDSPYEISR|ATSFLLALEPELEAR|QFVVFEGNHYFYSPYPTK|THYIVGYNLPSYEYLYNLGDQYALK|IDHILDAL|HFDETVNR|ISVIVETVYTHVLHPYPTQITQSEK|VHYENNSPFLTITSMTR|LAHLGVQVK|SEDLLDYGPFR|LPVALDPGAK|VIEVSHWGNIAVEENVDLK|FPLFGGWK|APDELHYTYLDTFGRPVIVAYK|LDAQVKELVLK
16115.8	73279.5	45676.1	27294.5	1108526	1.42903e+06	142018	45229.2	77400	98073.2	0	33840	62412.8	0	0	576185	953536	0	0	79497.9	10261	29110.2	182542	74041.9	25558.8	6975.59	796216	1.15056e+06	0	0	0	0	0	T	69241	1	19	18	0.50079	126	0	27.3591	0	P04844	P04844	RPN2	Homo sapiens	Dolichyl-diphosphooligosaccharide--protein glycosyltransferase subunit 2	LQVTNVLSQPLTQATVK|FSSGYYDFLVEVEGDNR|EDQVIQLMNAIFSK|SIVEEIEDLVAR|NPILWNVADVVIK|LSKEETVLATVQALQTASHLSQQADLR|FPEEEAPSTVLSQNLFTPK|TGQEVVFVAEPDNK|SNLDPSNVDSLFYAAQASQALSGCEISISNETK|KNFESLSEAFSVASAAAVLSHNR|YIANTVELR|KIEFDSASGTYTLYLIIGDATLK|EETVLATVQALQTASHLSQQADLR|FELDTSER|NFESLSEAFSVASAAAVLSHNR|LMDHVGTEPSIKEDQVIQLMNAIFSK|GTFIADSHQNFALFFQLVDVNTGAELTPHQTFVR|YHVPVVVVPEGSASDTHEQAILR	TSFTPVGDVFELNFMNVK
84768.9	192409	1.05908e+06	267269	29374	79953.1	0	0	0	0	0	84112.7	170120	863912	269190	78388.2	74806.5	0	0	85548.9	12954.9	29787.2	49964.6	185763	406595	46383.4	66062.1	57118.5	0	0	0	0	0	T	112824	1	21	13	0.28837	113	0	27.2898	0	P05023	P05023	ATP1A1	Homo sapiens	Sodium/potassium-transporting ATPase subunit alpha-1	AVAGDASESALLK|SPDFTNENPLETR|AVFQANQENLPILK|NIAFFSTNCVEGTAR|DKYEPAAVSEQGDKK|TSATWLALSR|DGPNALTPPPTTPEWIK|IVEIPFNSTNK|EQPLDEELKDAFQNAYLELGGLGER|YHTEIVFAR|DKYEPAAVSEQGDK|GIVVYTGDR|NPNTSEPQHLLVMK	MSINAEEVVVGDLVEVK|QGAIVAVTGDGVNDSPALK|GVGIISEGNETVEDIAAR|QAADMILLDDNFASIVTGVEEGR|ADIGVAMGIAGSDVSK|VDNSSLTGESEPQTR|NMVPQQALVIR|LNIPVSQVNPR
0	0	0	0	78092.9	374485	0	0	0	0	0	0	0	0	0	53292.4	247212	0	0	0	0	0	0	0	0	0	63976.8	274975	0	0	0	0	0	T	35038.9	1	3	3	0.10561	5	0	17.5077	0	P05026	P05026	ATP1B1	Homo sapiens	Sodium/potassium-transporting ATPase subunit beta-1	SYEAYVLNIVR|VAPPGLTQIPQIQK|FIWNSEK
0	0	0	0	0	0	0	0	0	0	0	7040.76	0	0	0	0	0	0	0	0	0	0	0	0	0	0	0	0	0	0	0	0	0	T	86888.1	1	1	1	0.01558	1	0.0116319	13.0552	0.000889835	P05067	P05067	APP	Homo sapiens	Amyloid-beta precursor protein	LVFFAEDVGSNK
223090	0	0	0	0	0	0	0	0	0	0	0	0	0	0	0	0	0	0	0	0	0	0	0	0	0	0	0	0	0	0	0	0	T	21261.8	1	2	2	0.09524	2	0.0635492	13.0731	0.00416386	P05090	P05090	APOD	Homo sapiens	Apolipoprotein D	VLNQELR|NILTSNNIDVK
0	0	0	0	0	358446	189817	5.22625e+06	0	0	0	0	0	0	0	0	229504	74120.5	3.58647e+06	0	0	0	0	0	0	0	0	158707	68542.3	2.63087e+06	0	0	0	T	56345.6	1	7	7	0.17795	18	0	22.2877	0	P05091	P05091	ALDH2	Homo sapiens	Aldehyde dehydrogenase, mitochondrial	TFVQEDIYDEFVER|VAEQTPLTALYVANLIK|VIQVAAGSSNLK|LGPALATGNVVVMK|ELGEYGLQAYTEVK|AAFQLGSPWR|VAFTGSTEIGR
0	0	0	0	0	0	0	0	0	0	0	0	0	0	0	0	0	1425.32	171301	0	0	0	0	0	0	0	0	1.98335e+06	0	0	0	0	0	T	10827.6	1	7	6	0.75269	9	0	17.2228	0	P05109	P05109	S100A8	Homo sapiens	Protein S100-A8	LLETECPQYIR|ALNSIIDVYHK|GNFHAVYR|MLTELEKALNSIIDVYHKYSLIK|GADVWFK|ELDINTDGAVNFQEFLILVIK	MLTELEK
12469	10570.9	0	0	0	0	0	0	168330	10648663	1.17311e+06	0	0	0	0	0	0	0	0	239332	12060490	1.73743e+06	0	0	0	0	0	0	22767	0	866962	6134549	1.0689e+06	T	32831.2	1	15	7	0.46309	133	0	23.4116	0	P05141	P05141	SLC25A5	Homo sapiens	ADP/ATP translocase 2	DFLAGGVAAAISK|GTDIMYTGTLDCWR|AAYFGIYDTAK|TDAAVSFAK|KGTDIMYTGTLDCWR|MTDAAVSFAK|QIFLGGVDKR	GLYQGFNVSVQGIIIYR|YFPTQALNFAFK|EQGVLSFWR|GNLANVIR|LLLQVQHASK|GMLPDPK|GLGDCLVK|GAWSNVLR
0	0	90382.5	75662.9	0	0	25949.3	47116.5	11772.8	4434.99	781944	0	0	0	0	0	0	0	0	0	0	333726	0	0	0	0	0	0	57005.3	32366.6	10716.4	28909	1290876	T	17876.3	1	4	4	0.30909	16	0	23.2591	0	P05161	P05161	ISG15	Homo sapiens	Ubiquitin-like protein ISG15	VPLASQGLGPGSTVLLVVDK|LAVHPSGVALQDR|LTQTVAHLK|IGVHAFQQR
0	0	0	0	0	0	0	0	2.77375e+06	64836.3	401617	0	0	0	0	0	0	0	0	4.02753e+06	91864.3	377011	0	0	0	0	0	0	0	0	2.09027e+06	49668.2	419587	T	36089.4	1	18	14	0.53651	70	0	25.3586	0	P05198	P05198	EIF2S1	Homo sapiens	Eukaryotic translation initiation factor 2 subunit 1	VVTDTDETELAR|FPEVEDVVMVNVR|HVAEVLEYTKDEQLESLFQR|RPGYGAYDAFK|HAVSDPSILDSLDLNEDER|HVAEVLEYTK|HAVSDPSILDSLDLNEDEREVLINNINR|DEQLESLFQR|EVLINNINR|INLIAPPR|TAWVFDDKYK|TAWVFDDK|GYIDLSK|NECVVVIR	ENAEVDGDDDAEEMEAK|TEGLSVLSQAMAVIK|YVMTTTTLER|GVFNVQMEPK
0	0	338721	294881	0	0	0	0	0	0	0	0	0	209462	322677	0	0	0	0	0	0	0	0	0	222355	67496.7	0	0	0	0	0	0	0	T	57789	1	7	7	0.15226	22	0	20.3522	0	P05362	P05362	ICAM1	Homo sapiens	Intercellular adhesion molecule 1	ASVSVTAEDEGTQR|EPAVGEPAEVTTTVLVR|VELAPLPSWQPVGK|VTLNGVPAQPLGPR|REPAVGEPAEVTTTVLVR|TFLTVYWTPER|LLGIETPLPK
0	0	0	0	0	0	0	0	0	0	937093	0	0	0	0	0	0	0	0	0	0	594034	0	0	0	0	0	0	0	0	0	0	397347	T	11506.7	1	1	1	0.14035	3	0	19.4041	0	P05386	P05386	RPLP1	Homo sapiens	60S acidic ribosomal protein P1	AAGVNVEPFWPGLFAK
0	0	0	0	0	0	0	0	0	47700.3	3.88415e+06	0	0	0	0	0	0	0	0	0	0	1.2485e+06	0	0	0	0	0	32679.7	0	0	0	0	1.48536e+06	T	11657.8	1	3	3	0.55652	13	0	22.3572	0	P05387	P05387	RPLP2	Homo sapiens	60S acidic ribosomal protein P2	YVASYLLAALGGNSSPSAK|LASVPAGGAVAVSAAPGSAAPAAGSAPAAAEEK|NIEDVIAQGIGK
0	0	0	0	0	0	0	0	1.07425e+06	753925	139474	0	0	0	0	0	0	0	0	630522	0	0	0	0	0	0	0	0	0	0	299368	245932	139672	T	34251.8	1	7	3	0.32492	21	0	22.2514	0	P05388	P05388	RPLP0	Homo sapiens	60S acidic ribosomal protein P0	VLALSVETDYTFPLAEK|AFLADPSAFVAAAPVAAATTAAPAAAAAPAK|GNVGFVFTK	TSFFQALGITTK|IIQLLDDYPK|GTIEILSDVQLIK|GHLENNPALEK
0	0	0	0	0	0	0	0	0	0	0	0	0	0	0	0	0	0	0	0	0	0	57448.4	28413.7	0	0	0	0	0	0	0	0	0	T	14848.7	1	1	1	0.06767	1	0.0653146	11.0949	0.00426476	P05413	P05413	FABP3	Homo sapiens	Fatty acid-binding protein, heart	SLGVGFATR
0	0	0	0	0	425084	1.4307e+06	169238	0	0	0	0	0	0	0	2525.38	339105	663599	21689.1	0	0	0	0	0	0	0	0	260655	566305	41724.1	0	0	0	T	46808.2	1	9	9	0.28186	41	0	21.3063	0	P05455	P05455	SSB	Homo sapiens	Lupus La protein	LTTDFNVIVEALSK|EVTWEVLEGEVEK|IIEDQQESLNK|GSIFVVFDSIESAK|LDEGWVPLEIMIK|SKAELMEISEDKTK|DANNGNLQLR|SPSKPLPEVTDEYKNDVK|FVETPGQK
0	0	0	0	0	0	618608	126291	0	0	0	0	0	0	0	0	63271.8	360518	39885.1	26275.8	15010.5	0	0	0	0	0	0	39291.7	144808	21711.8	0	0	0	T	48032.4	1	5	1	0.1373	11	0.00317684	14.2199	0.000277681	P05549	P05549	TFAP2A	Homo sapiens	Transcription factor AP-2-alpha	SNSNAVSAIPINK	AANVTLLTSLVEGEAVHLAR|LSLLSSTSK|VTVAEVQR|EFTDLLAQDR
0	0	92302.3	0	0	0	0	0	0	0	0	0	0	37642.1	8293.37	0	0	0	0	0	0	0	0	0	44068	0	0	0	0	0	0	0	0	T	88357	1	2	2	0.04762	5	0.000764234	14.1571	9.24e-05	P05556	P05556	ITGB1	Homo sapiens	Integrin beta-1	LKPEDITQIQPQQLVLR|LSENNIQTIFAVTEEFQPVYK
0	37612	36991.6	81433.1	0	0	767779	1.01685e+06	98272.2	85461.6	49195.2	0	52996.8	0	4549.54	0	82977.3	3.88869e+06	2.03637e+06	61729.2	172494	160087	138220	23724.7	18486.1	16114.5	0	24969.9	560408	360688	51687.5	66087.4	36966	T	48028.5	1	20	10	0.61163	136	0	28.4224	0	P05783	P05783	KRT18	Homo sapiens	Keratin, type I cytoskeletal 18	PVSSAASVYAGAGGSGSR|GLQAQIASSGLTVEVDAPK|AQIFANTVDNAR|SLGSVQAPSYGAR|RLLEDGEDFNLGDALDSSNSMQTIQK|YALQMEQLNGILLHLESELAQTR|STFSTNYR|ASLENSLR|NREELDKYWSQQIEESTTVVTTQSAEVGAAETTLTELR|KVIDDTNITR	TVQSLEIDLDSMR|LLEDGEDFNLGDALDSSNSMQTIQK|GGMGSGGLATGIAGGLAGMGGIQNEK|LEAEIATYR|VKYETELAMR|IVLQIDNAR|VKLEAEIATYR|QAQEYEALLNIK|YETELAMR|LAADDFR
33849.6	71598.7	67792.9	0	19095.1	1935371	485410	356125	52563.8	40023.4	0	7028.99	84295.5	47427.3	32807.1	34933.5	1.77567e+06	642854	462281	77005.6	136833	25003.7	55666.9	172732	7151.36	14430.4	4553.51	615546	181533	72486.7	10355.7	0	0	T	53671.1	1	22	11	0.56936	143	0	22.3432	0	P05787	P05787	KRT8	Homo sapiens	Keratin, type II cytoskeletal 8	ELQSQISDTSVVLSMDNSR|SLDMDSIIAEVK|LEGLTDEINFLR|LVSESSDVLPK|ASLEAAIADAEQR|AEAESMYQIK|RQLETLGQEK|LSELEAALQR|LQAEIEGLK|TKTEISEMNR|TTSGYAGGLSSAYGGLTSPGLSYSLGSSFGSGAGSSSFSR	GGLGGGYGGASGMGGITAVTVNQSLLSPLVLEVDPNIQAVR|NKYEDEINKR|AQYEDIANR|DVDEAYMNK|NKYEDEINK|LKLEAELGNMQGLVEDFK|EYQELMNVK|QLYEEEIRELQSQISDTSVVLSMDNSR|LLEGEESR|FASFIDK|YEDEINKR
0	0	0	0	0	0	0	0	0	0	0	0	0	0	0	0	0	0	0	0	0	0	0	0	0	0	0	0	0	0	0	46496.2	29197.7	T	13371.6	1	1	1	0.07438	1	0.000764234	14.2451	7.65e-05	P06312	P06312	IGKV4-1	Homo sapiens	Immunoglobulin kappa variable 4-1	LLIYWASTR
0	0	148913	219514	0	0	0	0	0	0	0	0	0	71892.5	130656	0	0	0	0	0	0	0	0	0	231715	64159.4	0	0	0	0	0	0	0	T	85644.2	1	11	11	0.2046	27	0	25.2519	0	P06396	P06396	GSN	Homo sapiens	Gelsolin	AQPVQVAEGSEPDGFWEALGGK|EVQGFESATFLGYFK|PALPAGTEDTAK|QTQVSVLPEGGETPLFK|DSQEEEKTEALTSAK|AGALNSNDAFVLK|DPDQTDGLGLSYLSSHIANVER|HVVPNEVVVQR|TPSAAYLWVGTGASEAEK|AVEVLPK|RTPITVVK
0	0	0	0	0	0	0	0	0	0	204337	0	0	0	0	0	0	0	0	0	0	62030.8	0	0	0	0	0	0	0	0	1705.04	0	515506	T	12196	1	2	2	0.21622	4	0	19.1451	0	P06454	P06454	PTMA	Homo sapiens	Prothymosin alpha	SDAAVDTSSEITTK|EVVEEAENGR
0	0	0	0	0	0	0	0	3.01513e+06	874354	53084.1	0	0	0	0	0	0	0	0	1.57941e+06	2.83034e+06	206599	0	0	0	0	0	0	0	0	2540822	739548	94759.4	T	34073.9	1	15	12	0.6532	79	0	25.2428	0	P06493	P06493	CDK1	Homo sapiens	Cyclin-dependent kinase 1	ALGTPNNEVWPEVESLQDYK|IRLESEEEGVPSTAIR|KPLFHGDSEIDQLFR|LESEEEGVPSTAIR|SPEVLLGSAR|YSTPVDIWSIGTIFAELATK|DLKPQNLLIDDK|DLKPQNLLIDDKGTIK|SYLYQILQGIVFCHSR|MALNHPYFNDLDNQIK|VYTHEVVTLWYR|LYLIFEFLSMDLKK	NLDENGLDLLSK|HPNIVSLQDVLMQDSR|IGEGTYGVVYK
0	0	0	0	0	1938928	1.58322e+06	696240	786479	28085.6	136133	0	0	0	0	0	754970	740356	103620	513597	55826.5	230884	0	0	0	0	0	796888	779518	173207	160634	0	180894	T	56524.6	1	18	15	0.57845	100	0	22.3244	0	P06576	P06576	ATP5F1B	Homo sapiens	ATP synthase subunit beta, mitochondrial	VALVYGQMNEPPGAR|FTQAGSEVSALLGR|VALTGLTVAEYFR|AIAELGIYPAVDPLDSTSR|LVLEVAQHLGESTVR|IPSAVGYQPTLATDMGTMQER|DQEGQDVLLFIDNIFR|VVDLLAPYAK|IGLFGGAGVGK|GSITSVQAIYVPADDLTDPAPATTFAHLDATTVLSR|IMDPNIVGSEHYDVAR|EGNDLYHEMIESGVINLK|AHGGYSVFAGVGER|QFAPIHAEAPEFMEMSVEQEILVTGIK|SLQDIIAILGMDELSEEDKLTVSR	TVLIMELINNVAK|TIAMDGTEGLVR|IMNVIGEPIDER
172089	32412.3	0	0	0	0	0	0	2984.33	7924.28	1741919	93107.6	0	0	0	0	0	0	0	56289.2	34000	636963	93381.1	81733.5	0	0	0	1.95089e+06	0	0	13040.8	134731	1.50637e+06	T	13233.5	1	3	2	0.37719	13	0	22.1858	0	P06702	P06702	S100A9	Homo sapiens	Protein S100-A9	NIETIINTFHQYSVK|LGHPDTLNQGEFK	VIEHIMEDLDTNADK
0	0	0	0	0	0	0	0	0	0	0	0	0	0	0	0	0	0	0	0	0	0	0	0	0	0	0	0	0	0	0	0	94554.8	T	10173.3	1	1	1	0.08889	1	0.0547736	12.3661	0.00368643	P06703	P06703	S100A6	Homo sapiens	Protein S100-A6	LQDAEIAR
0	0	0	0	0	0	0	0	115844	3163238	67586.9	0	0	0	0	0	0	0	0	82967.6	2.72741e+06	84032.7	0	0	0	0	0	0	0	0	229016	1.12296e+06	44178.6	T	25081.5	1	6	4	0.35945	22	0	21.2596	0	P06730	P06730	EIF4E	Homo sapiens	Eukaryotic translation initiation factor 4E	ATVEPETTPTPNPPTTEEEK|IVIGYQSHADTATK|TESNQEVANPEHYIK|IAIWTTECENR	DGIEPMWEDEK|WALWFFK
0	112091	0	0	0	0	0	0	0	0	0	0	0	0	0	0	0	0	0	0	0	0	0	0	0	0	0	0	0	0	0	0	0	T	43073.9	1	1	1	0.03675	1	0	19.366	0	P06732	P06732	CKM	Homo sapiens	Creatine kinase M-type	GGDDLDPNYVLSSR
0	0	0	0	84496.9	7590771	23965076	1.86488e+06	1.84376e+06	2313442	2.00579e+06	0	0	0	0	65135.6	4.94913e+06	10295802	595508	1.53701e+06	1.60987e+06	1620136	141200	134801	0	0	48277.6	3.6992e+06	7386223	436517	1.22081e+06	1.06884e+06	878333	T	47139.3	1	21	13	0.63364	386	0	29.3202	0	P06733	P06733	ENO1	Homo sapiens	Alpha-enolase	FTASAGIQVVGDDLTVTNPK|DATNVGDEGGFAPNILENK|DYPVVSIEDPFDQDDWGAWQK|SFIKDYPVVSIEDPFDQDDWGAWQK|YISPDQLADLYK|IGAEVYHNLK|HIADLAGNSEVILPVPAFNVINGGSHAGNK|DATNVGDEGGFAPNILENKEGLELLK|SGKYDLDFK|KLNVTEQEKIDK|YDLDFKSPDDPSR|LNVTEQEK|GNPTVEVDLFTSK	SGETEDTFIADLVVGLCTGQIK|LAMQEFMILPVGAANFR|VVIGMDVAASEFFR|FGANAILGVSLAVCK|AAVPSGASTGIYEALELR|IDKLMIEMDGTENK|LMIEMDGTENK|LAQANGWGVMVSHR
0	0	0	0	62682.1	4680284	155323	165952	163821	540215	0	0	0	0	0	88128.5	3747550	113032	475316	600061	400565	132441	0	0	0	0	145715	5.27714e+06	175821	67773.5	172241	311020	75573.3	T	63107.2	1	16	11	0.36738	90	0	24.4892	0	P06744	P06744	GPI	Homo sapiens	Glucose-6-phosphate isomerase	TLAQLNPESSLFIIASK|TFTTQETITNAETAK|VWYVSNIDGTHIAK|HFVALSTNTTK|KIEPELDGSAQVTSHDASTNGLINFIK|SNTPILVDGK|TFTTQETITNAETAKEWFLQAAK|AVLHVALR|INYTEGR|RLFDANKDR|EWFLQAAK	ILLANFLAQTEALMR|FAAYFQQGDMESNGK|TITDVINIGIGGSDLGPLMVTEALKPYSSGGPR|NLVTEDVMR|MLVDLAK
0	0	0	0	0	0	100643	286097	3.75814e+06	525939	1.80932e+06	0	0	0	0	0	0	125146	660123	3.71779e+06	215524	1.45323e+06	0	0	33025.8	21172.9	0	0	72612.1	449221	2.75057e+06	309930	2.29949e+06	T	32554.8	1	8	4	0.41497	97	0	23.2323	0	P06748	P06748	NPM1	Homo sapiens	Nucleophosmin	VDNDENEHQLSLR|LAADEDDDDDDEEDDDEDDDDDDFDDEEAEEK|LAADEDDDDDDEEDDDEDDDDDDFDDEEAEEKAPVKK|GPSSVEDIK	DELHIVEAEAMNYEGSPIK|MTDQEAIQDLWQWR|TVSLGAGAKDELHIVEAEAMNYEGSPIK|MSVQPTVSLGGFEITPPVVLR
0	0	0	0	0	0	0	0	209787	220941	0	0	0	0	0	0	0	0	0	310799	532873	0	0	0	0	0	0	0	0	0	436489	325689	0	T	32929.8	1	5	3	0.16842	30	0	18.3468	0	P06753	P06753	TPM3	Homo sapiens	Tropomyosin alpha-3 chain	AADAEAEVASLNR|KLVIIEGDLER|YSQKEDKYEEEIK	IQLVEEELDR|RIQLVEEELDR
0	36956.4	0	0	0	0	0	0	0	0	0	12101	43628.5	0	0	0	0	0	0	0	0	0	0	0	0	0	0	0	0	0	0	0	0	T	115964	1	1	1	0.01813	4	0	18.2583	0	P06756	P06756	ITGAV	Homo sapiens	Integrin alpha-V	STGLNAVPSQILEGQWAAR
0	0	0	0	0	0	0	0	0	0	0	0	0	0	0	0	0	0	0	0	0	0	59039	0	0	0	0	0	0	0	0	0	0	T	53128.9	1	1	1	0.02947	1	0.0591447	12.1662	0.00392977	P06858	P06858	LPL	Homo sapiens	Lipoprotein lipase	EPDSNVIVVDWLSR
0	0	0	0	0	0	254190	268125	0	0	0	0	0	0	0	0	0	209621	146022	0	0	0	0	0	0	0	0	0	130798	126851	0	0	0	T	52915	1	6	6	0.19121	15	0	16.141	0	P07099	P07099	EPHX1	Homo sapiens	Epoxide hydrolase 1	FSTWTNTEFR|GGHFAAFEEPELLAQDIR|PLLMVHGWPGSFYEFYK|IIPLLTDPK|GLHLNMALVLSNFSTLTLLLGQR|KGFNSVATAR
0	0	0	0	0	0	0	0	3.9111e+06	154834	113805	0	0	0	0	0	0	0	0	5.06361e+06	783571	320605	0	0	0	0	11286.5	0	0	0	3.39461e+06	233183	235115	T	36615.1	1	16	12	0.58084	66	0	24.3337	0	P07195	P07195	LDHB	Homo sapiens	L-lactate dehydrogenase B chain	LIAPVAEEEATVPNNK|SLADELALVDVLEDK|IVADKDYSVTANSK|ITVVGVGQVGMACAISILGK|GMYGIENEVFLSLPCILNAR|IVVVTAGVR|LKDDEVAQLKK|SADTLWDIQK|LKDDEVAQLK|GLTSVINQK|SLADELALVDVLEDKLKGEMMDLQHGSLFLQTPK|FIIPQIVK	GYTNWAIGLSVADLIESMLK|MVVESAYEVIK|VIGSGCNLDSAR|GEMMDLQHGSLFLQTPK
98946.6	193960	223820	87320.5	675148	6.198e+06	896388	180013	178238	163305	219589	71804.8	174516	387846	82230.6	425041	4.27374e+06	411366	237111	0	0	0	137816	240551	163928	56237.9	1.43109e+06	3732125	321018	125823	169665	112767	683294	T	57080.7	1	29	26	0.63583	178	0	24.4229	0	P07237	P07237	P4HB	Homo sapiens	Protein disulfide-isomerase	VDATEESDLAQQYGVR|QFLQAAEAIDDIPFGITSNSDVFSK|TGPAATTLPDGAAAESLVESSEVAVIGFFK|SNFAEALAAHK|DAPEEEDHVLVLR|YQLDKDGVVLFK|YKPESEELTAER|THILLFLPK|DHENIVIAK|TVIDYNGER|NFEDVAFDEKK|NNFEGEVTK|HNQLPLVIEFTEQTAPK|ILFIFIDSDHTDNQR|KSNFAEALAAHK|NFEDVAFDEK|EADDIVNWLK|ILEFFGLK|ENLLDFIK|LGETYKDHENIVIAK|VHSFPTLK|NNFEGEVTKENLLDFIK|IFGGEIK|DGVVLFK|ILEFFGLKK|IKPHLMSQELPEDWDKQPVK	MDSTANEVEAVK|FLESGGQDGAGDDDDLEDLEEAEEPDMEEDDDQK|LITLEEEMTK
0	0	0	0	0	0	0	0	1.08799e+06	5712100	183907	0	0	0	0	0	0	0	0	496876	3.68741e+06	216426	0	0	0	0	0	0	0	0	1.43468e+06	2.77132e+06	177847	T	44523.6	1	9	6	0.30583	71	0	26.4679	0	P07339	P07339	CTSD	Homo sapiens	Cathepsin D	LVDQNIFSFYLSR|AIGAVPLIQGEYMIPCEK|VGFAEAAR|YYTVFDRDNNR|AYWQVHLDQVEVASGLTLCK|VSTLPAITLK	DPDAQPGGELMLGGTDSK|ISVNNVLPVFDNLMQQK|FDGILGMAYPR
133797	87319.8	48932.1	63572.4	23286.8	65003.6	104078	154617	6.16503e+06	301593	486124	137382	92176.3	61368.9	54366.2	26007.7	18940.2	143057	340097	5.32557e+06	488996	794486	168689	156124	34796.6	25867.1	24600.3	425471	93442.3	137040	3.16238e+06	308481	533258	T	38579.8	1	24	7	0.68142	177	0	24.2877	0	P07355	P07355	ANXA2	Homo sapiens	Annexin A2	RAEDGSVIDYELIDQDAR|AEDGSVIDYELIDQDAR|GVDEVTIVNILTNR|TKGVDEVTIVNILTNR|QDIAFAYQR|DLYDAGVKR|GDLENAFLNLVQCIQNKPLYFADR	SALSGHLETVILGLLK|LSLEGDHSTPPSAYGSVK|TPAQYDASELK|SYSPYDMLESIR|TDLEKDIISDTSGDFRK|DIISDTSGDFR|SLYYYIQQDTK|GLGTDEDSLIEIICSR|TDLEKDIISDTSGDFR|WISIMTER|DIISDTSGDFRK|DALNIETAIK|TNQELQEINR|LMVALAK|AYTNFDAER|STVHEILCK|SYSPYDMLESIRK
0	0	40567.8	1.60062e+06	162285	53229.8	180436	43434.2	0	0	0	0	0	26572.7	808915	75958.9	45783.1	145377	21763.8	0	0	0	0	0	478412	773675	0	0	100489	50468.4	0	0	0	T	81838.2	1	26	25	0.40336	88	0	24.3093	0	P07384	P07384	CAPN1	Homo sapiens	Calpain-1 catalytic subunit	TLDTDLDGVVTFDLFK|LDETDDPDDYGDR|PTELLSNPQFIVDGATR|LVFVHSAEGNEFWSALLEK|NYPATFWVNPQFK|RPTELLSNPQFIVDGATR|SAGTVELDDQIQANLPDEQVLSEEEIDENFK|LGLVEFNILWNR|KAPSDLYQIILK|WNTTLYEGTWR|LPPGEYVVVPSTFEPNK|YLGQDYEQLR|APSDLYQIILK|LEICNLTPDALK|IRLDETDDPDDYGDR|FRLPPGEYVVVPSTFEPNK|LYELIITR|MAIESAGFK|KLYELIITR|NYLSIFR|DEAFPPVPQSLGYK|QLAGEDMEISVK|LPPGEYVVVPSTFEPNKEGDFVLR|DFFLANASR|SMVNLMDR	DMETIGFAVYEVPPELVGQPAVHLK
233907	123677	124248	167959	684774	24916796	8703555	1.74672e+06	1.45169e+06	522126	2.10479e+06	171058	184355	115595	178435	268558	19770890	6.35792e+06	1.04233e+06	1.66529e+06	880674	1.69038e+06	497833	271057	662050	37859.6	274796	13209724	5.41563e+06	463450	969004	311974	1642572	T	49639	1	24	4	0.6982	660	0	30.4367	0	P07437	P07437	TUBB	Homo sapiens	Tubulin beta chain	FWEVISDEHGIDPTGTYHGDSDLQLDR|ALTVPELTQQVFDAK|ISVYYNEATGGK|MAVTFIGNSTAIQELFKR	GHYTEGAELVDSVLDVVR|MAVTFIGNSTAIQELFK|SGPFGQIFRPDNFVFGQSGAGNNWAK|IMNTFSVVPSPK|AILVDLEPGTMDSVR|EVDEQMLNVQNK|NSSYFVEWIPNNVK|LTTPTYGDLNHLVSATMSGVTTCLR|FPGQLNADLR|LHFFMPGFAPLTSR|ISEQFTAMFR|LAVNMVPFPR|YLTVAAVFR|MSMKEVDEQMLNVQNK|KLAVNMVPFPR|NMMAACDPR|TAVCDIPPR|FPGQLNADLRK|EAESCDCLQGFQLTHSLGGGTGSGMGTLLISK|IREEYPDR
0	0	0	0	0	0	0	0	0	0	0	0	0	0	0	0	0	0	0	0	0	0	0	0	0	0	0	8768.98	0	0	0	0	0	T	68437.2	1	1	1	0.01709	1	0.00352237	14.1023	0.000351847	P07476	P07476	IVL	Homo sapiens	Involucrin	YLEQQEGQLK
0	0	0	0	0	0	0	0	0	16151.8	13607477	0	0	0	0	0	0	0	0	0	0	13720822	0	0	0	0	0	0	193910	0	0	0	12823534	T	15044.6	1	5	3	0.45714	34	0	22.347	0	P07737	P07737	PFN1	Homo sapiens	Profilin-1	TFVNITPAEVGVLVGK|DSPSVWAAVPGK|STGGAPTFNVTVTK	DSLLQDGEFSMDLR|TLVLLMGK
0	0	0	0	0	0	0	0	36702.2	688224	1.52359e+06	0	0	0	0	0	0	0	0	59218.8	205967	5357707	0	0	0	0	0	0	0	0	0	166254	3369681	T	19595.4	1	6	6	0.36111	17	0	20.2188	0	P07741	P07741	APRT	Homo sapiens	Adenine phosphoribosyltransferase	LPGPTLWASYSLEYGK|LAPVPFFSLLQYE|IDYIAGLDSR|SFPDFPTPGVVFR|GKLPGPTLWASYSLEYGK|ADSELQLVEQR
311102	646073	144140	0	0	0	0	0	0	0	0	575722	530891	171558	6273.96	0	0	0	0	0	0	0	402475	211308	0	0	0	0	0	0	0	0	0	T	170483	1	20	20	0.18585	90	0	29.3295	0	P07814	P07814	EPRS1	Homo sapiens	Bifunctional glutamate/proline--tRNA ligase	NQGGGLSSSGAGEGQGPK|FAGGDYTTTIEAFISASGR|WFGFLEAQQAFQSVGTK|LQAILEDIQVTLFTR|SLYDEVAAQGEVVR|AYVDDTPAEQMK|TGQEYKPGNPPAEIGQNISSNSSASILESK|LTVAENEAETK|QFAYQNSWGLTTR|NSEPAGLETPEAK|LNLNNTVLSK|THVADFAPEVAWVTR|DQDLEPGAPSMGAK|VAVQGDVVR|KEENLADWYSQVITK|LNQWCNVVR|MFEIVFEDPK|GNAAWQEQLK|EYIPGQPPLSQSSDSSPTR|SCQFVAVR
0	0	0	0	0	0	0	0	0	268598	115472	0	0	0	0	0	0	0	0	0	71689.6	122347	0	0	0	0	0	0	0	0	0	133550	84027.9	T	37796.8	1	2	1	0.10619	12	0	26.2837	0	P07858	P07858	CTSB	Homo sapiens	Cathepsin B	SGVYQHVTGEMMGGHAIR	NGPVEGAFSVYSDFLLYK
139653	78126.2	2.10795e+06	2.77166e+06	146196	125549	91651.9	105583	94031.5	64978.4	68208.1	164280	78769.4	1.77702e+06	4212779	180068	77784.9	127388	47396.4	154122	24229.7	0	141821	164516	4.49833e+06	718438	174935	175978	107304	61029.9	91244.4	20187.3	55191.4	T	84606.7	1	39	14	0.58333	351	0	23.3574	0	P07900	P07900	HSP90AA1	Homo sapiens	Heat shock protein HSP 90-alpha	NPDDITNEEYGEFYK|CLELFTELAEDKENYK|DLVILLYETALLSSGFSLEDPQTHANR|DNSTMGYMAAK|HLEINPDHSIIETLR|ESEDKPEIEDVGSDEEEEK|KHLEINPDHSIIETLR|LGIHEDSQNR|APFDLFENR|RAPFDLFENR|FYEQFSK|ESEDKPEIEDVGSDEEEEKK|RAPFDLFENRK|CLELFTELAEDKENYKK	YYTSASGDEMVSLK|AFMEALQAGADISMIGQFGVGFYSAYLVAEK|HSQFIGYPITLFVEK|YESLTDPSKLDSGK|SLTNDWEDHLAVK|ADLINNLGTIAK|HFSVEGQLEFR|LGLGIDEDDPTADDTSAAVTEEMPPLEGDDDTSR|HNDDEQYAWESSAGGSFTVR|HIYYITGETK|EGLELPEDEEEK|ELISNSSDALDK|VILHLKEDQTEYLEER|DQVANSAFVER|EDQTEYLEER|YIDQEELNK|YESLTDPSK|HGLEVIYMIEPIDEYCVQQLK|VFIMDNCEELIPEYLNFIR|EGLELPEDEEEKK|KHSQFIGYPITLFVEK|EGLELPEDEEEKKK|TLTIVDTGIGMTK|EDQTEYLEERR|IRYESLTDPSK
0	0	0	0	0	0	0	295839	112094	0	0	0	0	0	0	0	0	12435.8	207351	0	0	0	0	0	0	0	0	0	10244.6	80881	0	0	0	T	33649.5	1	2	1	0.07516	6	0	19.2306	0	P07910	P07910	HNRNPC	Homo sapiens	Heterogeneous nuclear ribonucleoproteins C1/C2	GFAFVQYVNER	VFIGNLNTLVVK
0	0	0	0	0	0	2.16537e+06	1338985	0	0	0	0	0	0	0	0	118000	1.49627e+06	586025	0	0	0	0	0	0	0	0	0	728165	411309	0	0	0	T	54602.2	1	12	8	0.38824	71	0	29.553	0	P07954	P07954	FH	Homo sapiens	Fumarate hydratase, mitochondrial	IYELAAGGTAVGTGLNTR|VAALTGLPFVTAPNK|ETAIELGYLTAEQFDEWVKPK|AAAEVNQDYGLDPK|THTQDAVPLTLGQEFSGYVQQVK|YYGAQTVR|IEYDTFGELK|FLGSGPR	LNDHFPLVVWQTGSGTQTNMNVNEVISNR|SGLGELILPENEPGSSIMPGK|AIEMLGGELGSK|LMNESLMLVTALNPHIGYDK
0	0	120574	0	0	0	0	0	0	0	0	0	0	0	0	0	0	0	0	0	0	0	0	0	0	0	0	0	0	0	0	0	0	T	80643.6	1	1	1	0.03567	1	0	18.1627	0	P08047	P08047	SP1	Homo sapiens	Transcription factor Sp1	VSGLQGSDALNIQQNQTSGGSLQAGQQK
65103.9	609931	0	0	151188	418948	0	0	37592.4	0	0	72885.3	419369	2.60615e+06	17470.3	0	0	0	0	0	0	0	93208.3	3154420	1723131	103162	67173.5	0	0	0	0	0	0	T	129235	1	6	5	0.08199	11	0	18.2804	0	P08123	P08123	COL1A2	Homo sapiens	Collagen alpha-2(I) chain	GEPGSAGPQGPPGPSGEEGK|GESGNKGEPGSAGPQGPPGPSGEEGK|PGPIGPAGAR|GPPGESGAAGPTGPIGSR|GSDGSVGPVGPAGPIGSAGPPGFPGAPGPKGEIGAVGNAGPAGPAGPR	VGAPGPAGARGSDGSVGPVGPAGPIGSAGPPGFPGAPGPKGEIGAVGNAGPAGPAGPR
0	0	0	0	151374	0	0	0	0	0	0	0	0	0	0	109424	0	0	0	0	0	0	0	0	0	0	93675.6	0	0	0	0	0	0	T	75825.6	1	5	5	0.08915	15	0	18.1824	0	P08133	P08133	ANXA6	Homo sapiens	Annexin A6	WGTDEAQFIYILGNR|DAFVAIVQSVK|ALIEILATR|GFGSDKEAILDIITSR|SEIDLLNIR
88511.1	149155	852206	844914	134771	79200.2	0	0	0	0	0	28885.5	159157	499261	839369	92131.9	108286	0	0	0	0	0	0	224963	717134	278536	80517.9	77944.5	0	0	0	0	0	T	67951.7	1	19	19	0.34444	85	0	21.4125	0	P08195	P08195	SLC3A2	Homo sapiens	4F2 cell-surface antigen heavy chain	VAEDEAEAAAAAK|GQSEDPGSLLSLFR|DDVAQTDLLQIDPNFGSK|LLTSFLPAQLLR|GENSWFSTQVDTVATK|SLLHGDFHAFSAGPGLFSYIR|VKDALEFWLQAGVDGFQVR|ADLLLSTQPGREEGSPLELER|EDFDSLLQSAK|VAGSPGWVR|LKLEPHEGLLLR|IKVAEDEAEAAAAAK|VILDLTPNYR|LDYLSSLK|ADLLLSTQPGR|EEGSPLELER|IGDLQAFQGHGAGNLAGLK|NQKDDVAQTDLLQIDPNFGSK|GLVLGPIHK
0	0	0	0	0	0	0	0	70342.1	4987.3	15738.6	0	0	0	0	0	0	0	0	34254.4	22444.6	5177.28	0	0	0	0	0	0	0	0	30129.4	3508.12	32651.9	T	107013	1	1	1	0.0122	3	0.0547736	8.29932	0.00368643	P08235	P08235	NR3C2	Homo sapiens	Mineralocorticoid receptor	CSVSSPSNTNNR
0	0	0	0	0	0	0	0	0	0	0	0	0	0	0	0	0	0	0	0	0	0	0	0	0	101135	0	0	0	0	0	0	0	T	74684.7	1	5	5	0.10138	5	0	16.1349	0	P08236	P08236	GUSB	Homo sapiens	Beta-glucuronidase	SLDPSRPVTFVSNSNYAADK|YVVGELIWNFADFMTEQSPTR|WLGANAFR|GFDWPLLVK|GFEEQWYR
0	0	0	112946	0	0	0	0	0	0	0	0	0	0	101775	0	0	0	0	0	0	0	0	0	42060.6	49469.6	0	0	0	0	0	0	0	T	85128.4	1	5	3	0.07692	15	0	26.215	0	P08237	P08237	PFKM	Homo sapiens	ATP-dependent 6-phosphofructokinase, muscle type	AIAVLTSGGDAQGMNAAVR|SEWSDLLSDLQK|SFEQISANITK	TFVLEVMGR|VTVLGHVQR
388600	156782	4.41651e+06	8544633	578233	405414	246510	113721	185713	228345	79975.3	370061	114035	2.57678e+06	7176652	288331	257312	250862	158802	283107	146695	220891	353497	208297	6.39119e+06	1.09908e+06	245323	323855	141901	148413	168940	113947	158471	T	83212.1	1	42	10	0.60497	457	0	24.3274	0	P08238	P08238	HSP90AB1	Homo sapiens	Heat shock protein HSP 90-beta	CLELFSELAEDKENYK|EISDDEAEEEK|EKEISDDEAEEEK|LGLGIDEDEVAAEEPNAAVPDEIPPLEGDEDASR|HLEINPDHPIVETLR|LGIHEDSTNR|DLVVLLFETALLSSGFSLEDPQTHSNR|FYEAFSK|KHLEINPDHPIVETLR|CLELFSELAEDKENYKK	NPDDITQEEYGEFYK|AFMEALQAGADISMIGQFGVGFYSAYLVAEK|YESLTDPSKLDSGK|ELISNASDALDK|SLTNDWEDHLAVK|ADLINNLGTIAK|HFSVEGQLEFR|YHTSQSGDEMTSLSEYVSR|DNSTMGYMMAK|HNDDEQYAWESSAGGSFTVR|SIYYITGESK|KHSQFIGYPITLYLEK|EGLELPEDEEEK|ELISNASDALDKIR|EQVANSAFVER|VILHLKEDQTEYLEER|EDQTEYLEER|YIDQEELNK|IEDVGSDEEDDSGK|IEDVGSDEEDDSGKDK|YESLTDPSK|VFIMDSCDELIPEYLNFIR|EGLELPEDEEEKK|RAPFDLFENK|RAPFDLFENKK|IDIIPNPQER|GFEVVYMTEPIDEYC…
0	0	0	0	130110	0	0	0	0	0	0	0	0	0	0	121949	0	0	0	0	0	0	0	0	0	284695	81005.2	0	0	0	0	0	0	T	69767.2	1	7	6	0.11599	14	0	21.3346	0	P08240	P08240	SRPRA	Homo sapiens	Signal recognition particle receptor subunit alpha	NQGFDVVLVDTAGR|VMGTFSTVTSTVK|LIDGIVLTK|TMVQLFEK|GTLGGMFGMLK|ILTLTYVDK	MLDFFTIFSK
0	0	0	0	55484.9	396093	0	0	0	0	0	0	0	0	0	40037.6	156347	0	0	0	0	0	0	0	0	0	54594	143374	0	0	0	0	0	T	64328.6	1	3	2	0.06061	11	0	18.2349	0	P08243	P08243	ASNS	Homo sapiens	Asparagine synthetase [glutamine-hydrolyzing]	ELYLFDVLR|EAFSDGITSVK	LAVVDPLFGMQPIR
0	0	0	0	0	0	0	42742.8	0	0	0	0	0	0	0	0	0	0	0	0	0	0	0	0	0	0	0	0	38738.7	15781.1	0	0	0	T	39305.6	1	2	2	0.07756	3	0.0122366	13.2893	0.000929832	P08397	P08397	HMBS	Homo sapiens	Porphobilinogen deaminase	SVVGTSSLR|DQDILDLVGVLHDPETLLR
0	0	183807	0	0	0	0	0	0	0	0	0	0	148384	15232.8	0	0	0	0	0	0	0	0	0	155197	0	0	0	0	0	0	0	0	T	85459.9	1	8	8	0.12933	21	0	21.2421	0	P08473	P08473	MME	Homo sapiens	Neprilysin	LLPDIYGWPVATENWEQK|IGYPDDIVSNDNK|FIMDLVSSLSR|HVVEDLIAQIR|TEDIVAVQK|TDVHSPGNFR|YGASWTAEK|YGNFDILRDELEVVLK
0	0	0	0	0	0	0	0	0	0	1.35095e+06	0	0	0	0	0	0	0	0	0	0	3.64601e+06	0	0	0	0	0	0	61473.4	0	0	0	3772354	T	12345.3	1	3	2	0.40777	15	0	21.3555	0	P08493	P08493	MGP	Homo sapiens	Matrix Gla protein	YESHESMESYELNPFINR|NANTFISPQQR	YAMVYGYNAAYNR
0	0	0	0	0	0	51881.3	711966	86037.4	1991.01	0	0	0	0	0	0	0	152881	421198	0	0	0	0	0	0	0	0	0	56316.3	258566	124914	6864.39	11582.2	T	43267.6	1	10	7	0.35385	22	0	21.1666	0	P08559	P08559	PDHA1	Homo sapiens	Pyruvate dehydrogenase E1 component subunit alpha, somatic form, mitochondrial	LEEGPPVTTVLTR|EIEDAAQFATADPEPPLEELGYHIYSSDPPFEVR|AAASTDYYK|EILAELTGR|FANDATFEIK|MVNSNLASVEELKEIDVEVR|RGDFIPGLR	GPILMELQTYR|YHGHSMSDPGVSYR|TREEIQEVR
0	0	0	0	0	0	0	0	100876	239246	0	0	0	0	0	0	0	0	0	0	0	0	0	0	0	0	0	0	0	0	86803.4	146791	9058.64	T	35399	1	2	2	0.09538	4	0.0155167	12.0957	0.00107178	P08574	P08574	CYC1	Homo sapiens	Cytochrome c1, heme protein, mitochondrial	SDLELHPPSYPWSHR|LFDYFPKPYPNSEAAR
0	0	0	0	0	0	0	0	169876	1.4398e+06	380080	0	0	0	0	0	0	0	0	0	1.87207e+06	180370	0	0	0	0	0	0	0	0	9037.7	1812947	52018.4	T	25470.1	1	5	4	0.28889	15	0	26.3192	0	P08579	P08579	SNRPB2	Homo sapiens	U2 small nuclear ribonucleoprotein B''	HDIAFVEFENDGQAGAAR|SLYALFSQFGHVVDIVALK|QLQGFPFYGK|ELGSSTNALR	GQAFVIFK
149973	59613.7	209908	784648	7.77994e+06	2.47347e+06	238536	1.82162e+06	367460	740007	3.11521e+06	145569	124962	75193.9	305844	1.53976e+06	517178	393601	435021	621460	926018	1.96514e+06	230558	384261	341096	850018	1551142	1.16066e+06	418912	347506	420128	222732	796725	T	51525.8	1	13	12	0.36384	128	0	25.3792	0	P08621	P08621	SNRNP70	Homo sapiens	U1 small nuclear ribonucleoprotein 70 kDa	GGGGGQDNGLEGLGNDSR|TQFLPPNLLALFAPR|GGGGDMAEPSEAGDAPPDDGPPGELGPDGPDGPEEK|GYAFIEYEHER|RQQEVETELK|DPIPYLPPLEK|YDERPGPSPLPHR|RLGGGLGGTR|RVLVDVER|LGGGLGGTR|EFEVYGPIKR|REFEVYGPIKR	MWDPHNDPNAQGDAFK
0	0	0	0	299288	590901	71260	93031.3	57957.9	0	0	0	0	0	0	291800	503808	81758.6	38270.4	51006.2	10353.1	35107.7	0	0	10552.9	34147.7	231432	273493	28691.1	22972.6	26642.7	0	20847	T	55640	1	7	5	0.19685	58	0	18.0755	0	P08651	P08651	NFIC	Homo sapiens	Nuclear factor 1 C-type	ELDLYLAYFVR|TPVVTGTGPNFSLGELQGHLAYDLNPASTGLR|AVKDELLGEKPEVK|SPFNSPSPQDSPR|SFVGLGPR	LDLVMVILFK|AFAYTWFNLQAR
0	0	0	0	0	0	0	0	0	0	5.58899e+06	0	0	0	0	0	0	0	0	8763.71	102748	4.09518e+06	0	0	0	0	0	0	0	0	0	0	2.22478e+06	T	15540.4	1	5	5	0.48889	17	0	25.2456	0	P08708	P08708	RPS17	Homo sapiens	40S ribosomal protein S17	DNYVPEVSALDQEIIEVDPDTK|LLDFGSLSNLQVTQPTVGMNFK|IAGYVTHLMK|VCEEIAIIPSK|VCEEIAIIPSKK
93405.4	49532.9	77271.7	0	11152.4	57251.9	176789	4937009	670217	79402.3	104143	45420.8	100377	100130	91949.9	47691.2	66760.1	1371433	13752186	3.21891e+06	275823	544119	5525.15	49338.1	40210.6	44555.8	2955.61	85945.6	366795	2.37644e+06	465808	76748.4	233467	T	44079.1	1	30	15	0.68	290	0	27.4162	0	P08727	P08727	KRT19	Homo sapiens	Keratin, type I cytoskeletal 19	GQVGGQVSVEVDSAPGTDLAK|SLLEGQEDHYNNLSASK|AALEDTLAETEAR|DYSHYYTTIQDLR|FGAQLAHIQALISGIEAQLGDVR|ILGATIENSR|DKILGATIENSR|NHEEEISTLR|DAEAWFTSR|KNHEEEISTLR|FGPGVAFR|KDAEAWFTSR|TDLEMQIEGLKEELAYLKK|APSIHGGSGGRGVSVSSAR|DYSHYYTTIQDLRDK	QSSATSSFGGLGGGSVR|MSVEADINGLR|SQYEVMAEQNR|SQYEVMAEQNRK|TDLEMQIEGLKEELAYLK|VLDELTLAR|LEQEIATYR|TKFETEQALR|IVLQIDNAR|EVAGHTEQLQMSR|LASYLDKVR|SRLEQEIATYR|LAADDFR|TDLEMQIEGLK|LASYLDK
0	158069	0	0	26794.8	2691204	519296	593697	112636	178903	179465	32531.7	220856	62182.2	0	74848.3	3.08764e+06	718508	566858	139053	291914	266952	81510.1	138406	0	0	21720.5	903729	197727	70940.3	0	0	0	T	51354.3	1	24	11	0.54797	146	0	23.3659	0	P08729	P08729	KRT7	Homo sapiens	Keratin, type II cytoskeletal 7	PGGLGSSSLYGLGASR|LPDIFEAQIAGLR|EVTINQSLLAPLR|GQLEALQVDGGR|LEAAIAEAEER|SIHFSSPVFTSR|AKLEAAIAEAEER|LDADPSLQR|AKQEELEAALQR|WTLLQEQK|AKLEAAIAEAEERGELALK	TLNETELTELQSQISDTSVVLSMDNSR|VDALNDEINFLR|SLDLDGIIAEVK|SAYGGPVGAGIR|FETLQAQAGK|AEAEAWYQTK|DVDAAYMSK|SMQDVVEDFK|LQAEIDNIK|LLEGEESR|NEISEMNR|FASFIDK|EYQELMSVK
0	0	0	0	0	0	0	74011	119993	0	0	0	0	0	0	0	0	0	161592	100706	4570.44	0	0	0	0	0	0	0	0	50948.4	96543.8	0	0	T	40506.3	1	2	2	0.08757	15	0	22.2349	0	P08754	P08754	GNAI3	Homo sapiens	Guanine nucleotide-binding protein G(i) subunit alpha	VVVYSNTIQSIIAIIR|ISQSNYIPTQQDVLR
0	0	0	0	0	0	0	0	823508	356356	219080	0	0	0	0	0	0	0	0	811283	552054	193759	0	0	0	0	0	0	0	0	629099	271337	149422	T	35914.4	1	13	12	0.57813	59	0	23.346	0	P08758	P08758	ANXA5	Homo sapiens	Annexin A5	GLGTDEESILTLLTSR|ETSGNLEQLLLAVVK|DPDAGIDEAQVEQDAQALFQAGELK|QVYEEEYGSSLEDDVVGDTSGYYQR|DLLDDLKSELTGK|GTVTDFPGFDER|MLVVLLQANRDPDAGIDEAQVEQDAQALFQAGELK|WGTDEEKFITIFGTR|VLTEIIASR|LYDAYELK|SIPAYLAETLYYAMK|GAGTDDHTLIR	NFATSLYSMIK
401290	3022.54	50501.6	1.17046e+06	2421.77	22219.6	163295	46403	80769.4	23777.6	342589	279405	140996	113591	1.4585e+06	963041	10427	0	1523830	21481.5	64791.1	321736	290820	149233	215229	234632	0	2.38035e+06	34126.5	12307	24903	959353	492063	T	51236.2	1	27	10	0.59408	290	0	26.3881	0	P08779	P08779	KRT16	Homo sapiens	Keratin, type I cytoskeletal 16	IIAATIENAQPILQIDNAR|TEELNKEVASNSELVQSSR|EVASNSELVQSSR|LLEGEDAHLSSQQASGQSYSSR|VLQGLEIELQSQLSMK|EVFTSSSSSSSR|DAETWFLSK|TKYEHELALR|QRPSEIKDYSPYFK|RLLEGEDAHLSSQQASGQSYSSR	GSCGIGGGIGGGSSR|GQTGGDVNVEMDAAPGVDLSR|APSTYGGGLSVSSR|ISSVLAGGSCR|ASLENSLEETK|VLDELTLAR|LEQEIATYR|NHEEEMLALR|LASYLDKVR|VTMQNLNDRLASYLDKVR|TDLEMQIEGLKEELAYLR|LAADDFR|VTMQNLNDR|TDLEMQIEGLK|LASYLDK|KNHEEEMLALR|ILNEMRDQYEQMAEK
267366	599721	486061	684901	152131	776114	55893328	128154600	3811386	4.15834e+06	9218052	209849	387549	237061	400923	135358	1120599	73703800	102477008	3197036	2.61845e+06	16347086	322841	503214	259426	533085	195354	887759	39487932	61227216	3.67385e+06	4.34661e+06	10531423	T	32833.4	1	20	12	0.66102	649	0	27.4575	0	P08865	P08865	RPSA	Homo sapiens	40S ribosomal protein SA	ADHQPLTEASYVNLPTIALCNTDSPLR|DPEEIEKEEQAAAEK|KSDGIYIINLK|SDGIYIINLK|SGALDVLQMK|FTPGTFTNQIQAAFR|AVLKFAAATGATPIAGR|YVDIAIPCNNK|KSDGIYIINLKR|LLVVTDPR|SDGIYIINLKR|AIVAIENPADVSVISSRNTGQR	AIVAIENPADVSVISSR|SGALDVLQMKEEDVLK|FLAAGTHLGGTNLDFQMEQYIYK|GAHSVGLMWWMLAR|FAAATGATPIAGR|EHPWEVMPDLYFYR|FLAAGTHLGGTNLDFQMEQYIYKR|EHPWEVMPDLYFYRDPEEIEKEEQAAAEK
0	0	0	0	0	0	0	0	3.96076e+06	715979	89868.6	0	0	0	0	0	0	0	0	4629967	3.86708e+06	167006	0	0	0	0	0	0	0	0	3.76105e+06	386660	66760.4	T	31259.2	1	9	6	0.41489	64	0	28.3931	0	P09012	P09012	SNRPA	Homo sapiens	U1 small nuclear ribonucleoprotein A	SLYAIFSQFGQILDILVSR|HDIAFVEFDNEVQAGAAR|KAVQGGGATPVVGAVQGPVPGMPPMTQAPR|AVPETRPNHTIYINNLNEK|EVSSATNALR|PNHTIYINNLNEK	AVQGGGATPVVGAVQGPVPGMPPMTQAPR|GQAFVIFK|SMQGFPFYDKPMR
0	0	0	0	66744.2	35806.4	0	0	0	0	0	0	0	0	0	0	0	0	0	0	0	0	0	0	0	0	0	0	0	0	0	0	0	T	30751	1	1	1	0.02778	1	0.0931548	8.06968	0.00425779	P09038	P09038	FGF2	Homo sapiens	Fibroblast growth factor 2	GRGTAAPR
0	0	0	0	0	0	22689.2	423897	0	0	0	0	0	0	0	0	0	54689.2	478824	0	0	0	0	0	0	0	0	0	22076.3	259227	0	0	0	T	44263.9	1	6	6	0.22642	17	0	22.3417	0	P09110	P09110	ACAA1	Homo sapiens	3-ketoacyl-CoA thiolase, peroxisomal	IAQFLSDIPETVPLSTVNR|AEELGLPILGVLR|DGSTTAGNSSQVSDGAAAILLAR|SKAEELGLPILGVLR|SITVTQDEGIRPSTTMEGLAK|LSGAPQASAADVVVVHGR
0	0	0	0	0	0	0	0	0	0	18978.5	0	0	0	0	0	0	0	0	0	0	17764.8	0	0	0	0	0	0	0	0	0	0	42942.2	T	16145.4	1	1	1	0.10417	3	0	18.2328	0	P09132	P09132	SRP19	Homo sapiens	Signal recognition particle 19 kDa protein	TGGADQSLQQGEGSK
0	0	0	0	0	0	0	0	0	0	0	0	0	0	0	0	0	0	0	0	0	0	0	0	0	0	0	65889.9	0	0	0	81361.7	30401.1	T	23341	1	1	1	0.05238	2	0.000764234	15.2288	7.65e-05	P09211	P09211	GSTP1	Homo sapiens	Glutathione S-transferase P	PPYTVVYFPVR
0	0	0	0	0	0	0	0	0	0	558357	0	0	0	0	0	0	0	0	0	0	774742	0	0	0	0	0	0	0	0	0	0	899387	T	17381.2	1	2	1	0.18868	10	0	20.3136	0	P09234	P09234	SNRPC	Homo sapiens	U1 small nuclear ribonucleoprotein C	FYCDYCDTYLTHDSPSVR	WMEEQAQSLIDK
0	0	0	0	0	0	0	0	0	24052.5	0	0	0	0	0	0	0	0	0	0	18045.2	0	0	0	0	0	0	0	0	0	0	45849.3	0	T	29657.9	1	2	2	0.0824	3	0	16.2253	0	P09237	P09237	MMP7	Homo sapiens	Matrilysin	FFGLPITGMLNSR|FYLYDSETK
0	0	0	0	0	0	0	0	0	0	2483672	0	0	0	0	0	0	0	0	0	0	2692319	0	0	0	0	0	0	0	0	0	0	2.49491e+06	T	14706.2	1	4	4	0.31111	13	0	26.3346	0	P09382	P09382	LGALS1	Homo sapiens	Galectin-1	LNLEAINYMAADGDFK|DGGAWGTEQR|SFVLNLGK|LPDGYEFK
0	0	0	0	0	0	0	0	0	0	0	0	0	0	0	0	0	0	0	0	3532.94	0	0	0	0	0	0	0	0	0	0	0	0	T	25773	1	1	1	0.04098	1	0.0133645	15.1278	0.000989233	P09417	P09417	QDPR	Homo sapiens	Dihydropteridine reductase	AAAAAAGEAR
0	0	0	0	0	0	0	0	35473.9	651255	50977.7	0	0	0	0	0	0	0	0	58896.4	1.36667e+06	164416	0	0	0	0	0	0	0	0	156742	1.24439e+06	121818	T	24878.2	1	5	1	0.24186	13	0	16.1728	0	P09429	P09429	HMGB1	Homo sapiens	High mobility group protein B1	HPDASVNFSEFSK	RPPSAFFLFCSEYRPK|IKGEHPGLSIGDVAK|GEHPGLSIGDVAK|FKDPNAPK
0	0	0	0	0	0	0	0	0	0	0	0	0	0	0	0	0	0	0	0	69934.9	222501	0	0	0	0	0	0	0	0	0	143277	405683	T	15839.9	1	3	3	0.22222	6	0	18.2662	0	P09455	P09455	RBP1	Homo sapiens	Retinol-binding protein 1	EFEEDLTGIDDR|ALDVNVALR|PVDFTGYWK
0	0	0	0	0	0	0	0	350256	14376.3	0	0	0	0	0	0	0	0	41884.9	499932	61571	0	0	0	0	0	0	0	0	35587.7	323010	16248.7	0	T	32688.7	1	8	4	0.17254	35	0	20.391	0	P09493	P09493	TPM1	Homo sapiens	Tropomyosin alpha-1 chain	KLVIIESDLER|LVIIESDLER|QLEDELVSLQK|SKQLEDELVSLQK	ATDAEADVASLNR|KATDAEADVASLNR|IQLVEEELDR|RIQLVEEELDR
0	0	0	0	0	0	0	0	0	0	0	0	0	0	0	0	0	0	0	41621.5	0	0	0	0	0	0	0	0	0	0	0	0	0	T	27060	1	1	1	0.03629	1	0.060551	13.1453	0.00399611	P09496	P09496	CLTA	Homo sapiens	Clathrin light chain A	LEALDANSR
0	0	0	0	0	0	0	0	61451	14071.3	0	0	0	0	0	0	0	0	0	166038	70104.8	0	0	0	0	0	0	0	0	0	183602	0	18420.2	T	35860.1	1	5	5	0.18809	10	0	22.1873	0	P09525	P09525	ANXA4	Homo sapiens	Annexin A4	AASGFNAMEDAQTLR|DEGNYLDDALVR|QDAQDLYEAGEK|VLVSLSAGGR|GLGTDDNTLIR
0	0	0	0	0	0	72237.4	475941	0	0	0	0	0	0	0	0	0	228956	584634	0	0	0	0	0	0	0	0	0	150461	334777	117616	14152.3	22575.9	T	47548.7	1	9	9	0.29454	24	0	22.29	0	P09543	P09543	CNP	Homo sapiens	2',3'-cyclic-nucleotide 3'-phosphodiesterase	APGAEEYAQQDVLK|VELSEQQLQLWPSDVDK|AFTLTISALFVTPK|DKPELQFPFLQDEDTVATLLECK|GEEVGELSR|MDLVTYFGK|AIFTGYYGK|LEQLFEMADQYQYQVVLVEPK|GAFSEEYK
0	0	0	0	0	0	0	0	17571.1	52017	0	0	0	0	0	0	0	0	0	860.661	94063.8	0	0	0	0	0	0	0	0	0	38771.6	49317.3	0	T	32798	1	3	3	0.17014	3	0	19.1938	0	P09601	P09601	HMOX1	Homo sapiens	Heme oxygenase 1	AALEQDLAFWYGPR|ALDLPSSGEGLAFFTFPNIASATK|VQDSAPVETPR
0	0	0	0	0	0	0	0	0	0	0	0	0	0	0	0	0	0	0	0	0	0	0	0	0	0	0	35257.5	0	0	0	0	0	T	54143	1	1	1	0.03733	1	0.00317684	13.139	0.000290216	P09622	P09622	DLD	Homo sapiens	Dihydrolipoyl dehydrogenase, mitochondrial	IPNIYAIGDVVAGPMLAHK
0	0	0	0	0	0	62437.8	230694	4.55737e+06	5840585	795473	0	0	0	0	0	0	68613	192440	2878581	933751	547192	0	0	0	0	0	0	55453.6	130548	3.34896e+06	2.89893e+06	971678	T	38723	1	15	2	0.49462	94	0	30.3137	0	P09651	P09651	HNRNPA1	Homo sapiens	Heterogeneous nuclear ribonucleoprotein A1	SSGPYGGGGQYFAKPR|PRNQGGYGGSSSSSSYGSGRR	NQGGYGGSSSSSSYGSGR|GFGFVTYATVEEVDAAMNAR|GFAFVTFDDHDSVDK|RGFAFVTFDDHDSVDK|IEVIEIMTDR|EDSQRPGAHLTVK|SGSGNFGGGRGGGFGGNDNFGR|SESPKEPEQLR|DYFEQYGK|GFGFVTYATVEEVDAAMNARPHK|SHFEQWGTLTDCVVMR|GGNFSGRGGFGGSR|LFIGGLSFETTDESLR
0	0	0	0	0	0	0	0	31617.1	3846037	140352	0	0	0	0	0	0	0	0	40478.4	4.23771e+06	221972	0	0	0	0	0	0	0	0	170653	1.10465e+06	111701	T	28398.1	1	14	13	0.52157	49	0	27.2833	0	P09661	P09661	SNRPA1	Homo sapiens	U2 small nuclear ribonucleoprotein A'	IPVIENLGATLDQFDAIDFSDNEIR|LTAELIEQAAQYTNAVR|NAIANASTLAEVER|IPVIENLGATLDQFDAIDFSDNEIRK|RSGPTDDGEEEMEEDTVTNGS|VKLTAELIEQAAQYTNAVR|GGPSPGDVEAIK|TFNPGAGLPTDK|TFNPGAGLPTDKK|SLTYLSILR|LDGFPLLR|GLLQSGQIPGR|KLDGFPLLR	SGPTDDGEEEMEEDTVTNGS
0	0	0	0	0	0	0	0	7986.82	0	331354	0	0	0	0	0	0	0	0	0	0	0	0	0	0	0	0	0	0	0	29463	0	437334	T	8775.69	1	3	3	0.44	3	0.0547736	13.2574	0.00368643	P09669	P09669	COX6C	Homo sapiens	Cytochrome c oxidase subunit 6C	AYADFYR|AGIFQSVK|NHMAVAFVLSLGVAALYK
0	0	0	0	0	0	0	0	0	0	0	0	0	0	0	0	0	48655.4	19671.9	0	0	0	0	0	0	0	0	0	29955.3	24116.9	0	0	0	T	35686.6	1	2	2	0.04954	2	0.0127218	12.1527	0.000964612	P09758	P09758	TACSTD2	Homo sapiens	Tumor-associated calcium signal transducer 2	GESLFQGR|GEPLQVER
12812.3	528309	633452	73621	58145.4	43582.4	0	0	0	348695	19965.3	30017.2	820611	448243	200230	70286.7	95919.6	0	0	66525	408039	47562.4	0	654374	217822	29517	57292	81220.8	0	0	0	0	0	T	113012	1	18	18	0.22781	74	0	24.1648	0	P09874	P09874	PARP1	Homo sapiens	Poly [ADP-ribose] polymerase 1	RQIQAAYSILSEVQQAVSQGSSDSQILDLSNR|VFSATLGLVDIVK|VVSEDFLQDVSASTK|TTNFAGILSQGLR|KPPLLNNADSVQAK|KGDEVDGVDEVAK|SLQELFLAHILSPWGAEVK|AEPVEVVAPR|QQVPSGESAILDR|VVDRDSEEAEIIR|HPDVEVDGFSELR|QIQAAYSILSEVQQAVSQGSSDSQILDLSNR|GGSDDSSKDPIDVNYEK|MNKKMEEVK|DSEEAEIIR|NTHATTHNAYDLEVIDIFK|RKGDEVDGVDEVAK|NREELGFRPEYSASQLK
0	0	0	0	0	0	0	0	0	0	0	0	0	0	0	0	0	0	0	0	0	0	0	0	0	0	38929.2	0	0	0	0	0	0	T	69241.2	1	1	1	0.018	1	0.00317684	16.1601	0.000277681	P09960	P09960	LTA4H	Homo sapiens	Leukotriene A-4 hydrolase	LTYTAEVSVPK
0	0	0	0	0	34167	0	0	0	0	0	0	0	0	0	0	0	0	0	0	0	0	0	0	0	0	0	0	0	0	0	0	0	T	238031	1	1	1	0.00514	1	0.0610641	9.14449	0.00400235	P0C091	P0C091	FREM3	Homo sapiens	FRAS1-related extracellular matrix protein 3	LVDAVGAPLPR
0	0	0	0	0	188949	35103.4	4978.9	0	0	0	0	0	0	0	0	360026	97771.6	1682.48	0	0	0	0	0	0	0	0	426367	127629	36427.7	38525.4	28069.2	0	T	51359.2	1	5	5	0.12405	17	0	17.2149	0	P0CG12	P0CG12	DERPC	Homo sapiens	Decreased expression in renal and prostate cancer protein	GGGPMGPGSGPNLR|SGFLGTNPAPR|AGGLLGAGPDPR|VPGPMGPNSGPSSR|TGALPGPGPLSNPR
0	0	0	0	0	0	0	0	0	0	0	0	0	0	0	0	0	0	0	247106	136936	25241	0	0	0	0	0	0	0	0	0	0	0	T	111006	1	1	1	0.01133	1	0.052356	12.0432	0.00352903	P0CJ78	P0CJ78	ZNF865	Homo sapiens	Zinc finger protein 865	FEPMELYGEHAK
0	0	0	0	0	0	0	0	0	233430	163294	0	0	0	0	0	0	0	0	0	622782	368991	0	0	0	0	0	0	0	0	4961.04	779672	316091	T	21105.6	1	4	4	0.21717	22	0	26.4472	0	P0DI83	P0DI83	RAB34	Homo sapiens	Ras-related protein Rab-34, isoform NARR	VADADPASAPSQGALQGR|AEGSRPGGAAPVPEEGGR|PGGAAPVPEEGGR|LPGAPDR
0	0	0	0	0	0	0	0	0	21140.3	201350	0	0	0	0	0	0	0	0	0	0	291046	0	0	0	0	0	0	0	0	0	0	185057	T	15227.4	1	2	1	0.15038	5	0	15.1647	0	P0DPB6	P0DPB6	POLR1D	Homo sapiens	DNA-directed RNA polymerases I and III subunit RPAC2	GTLPAVEPFQR	MEEDQELER
0	0	0	0	2935.41	255657	0	0	0	0	0	0	0	0	0	1679.54	100389	0	0	0	0	0	0	0	0	0	0	81881.3	0	0	0	0	0	T	60631.2	1	3	3	0.07435	8	0	20.3807	0	P10155	P10155	RO60	Homo sapiens	60 kDa SS-A/Ro ribonucleoprotein	ALLQEMPLTALLR|IPTHLFTFIQFK|TRDELEVIHLIEEHR
0	0	0	0	0	0	128410	425851	27669.4	0	0	0	0	0	0	0	0	196750	296226	32053	0	0	0	0	0	0	0	0	86010.4	224548	17306.7	0	0	T	40622.9	1	9	3	0.28962	60	0	23.4687	0	P10321	P10321	HLA-C	Homo sapiens	HLA class I histocompatibility antigen, C alpha chain	APWVEQEGPEYWDR|GYDQSAYDGKDYIALNEDLR|GYDQSAYDGK	SWTAADTAAQITQR|DGEDQTQDTELVETR|DGEDQTQDTELVETRPAGDGTFQK|FISVGYVDDTQFVR|FDSDAASPR|YLENGKETLQR
0	0	0	0	0	0	0	0	0	0	0	0	0	0	0	0	0	0	0	0	0	0	175544	0	0	0	0	0	0	0	0	0	0	T	35401.2	1	1	1	0.0414	1	0	14.1285	0	P10451	P10451	SPP1	Homo sapiens	Osteopontin	ISHELDSASSEVN
0	42791.9	0	0	0	0	0	0	0	0	0	21007	32834.3	0	0	0	0	0	0	0	0	0	0	0	0	0	0	0	0	0	0	0	0	T	212744	1	2	2	0.01049	2	0.000764234	13.2379	7.65e-05	P10586	P10586	PTPRF	Homo sapiens	Receptor-type tyrosine-protein phosphatase F	TGEQAPSSPPR|IISYTVVFR
0	0	0	0	0	0	0	87320.5	0	0	0	0	0	0	0	0	0	25440.7	53845.1	0	0	0	0	0	0	0	0	0	0	0	0	0	0	T	42951.7	1	1	1	0.04455	2	0.00352237	12.1269	0.000335982	P10588	P10588	NR2F6	Homo sapiens	Nuclear receptor subfamily 2 group F member 6	HAPFFPELPVADQVALLR
27157.4	0	0	0	0	0	0	0	0	0	9430672	24849.6	32505	0	0	0	0	11562.3	71979	0	0	8842309	42898.3	47024.9	0	0	20431	66725.8	86436.1	0	0	0	6153054	T	11729.7	1	3	3	0.22857	17	0	19.4588	0	P10599	P10599	TXN	Homo sapiens	Thioredoxin	TAFQEALDAAGDK|EKLEATINELV|LEATINELV
0	0	0	0	0	0	0	0	0	0	51695.8	0	0	0	0	0	0	0	0	0	0	169472	0	0	0	0	0	0	0	0	0	0	102117	T	13686.9	1	1	1	0.13953	4	0	19.3823	0	P10606	P10606	COX5B	Homo sapiens	Cytochrome c oxidase subunit 5B, mitochondrial	ASGGGVPTDEEQATGLER
0	0	0	0	0	0	0	0	5014.56	38674.5	5672.88	0	0	0	0	0	0	0	0	2278.13	42768.9	7269.81	0	0	0	0	0	0	2711.99	0	27907.9	56942	4660.65	T	54431.1	1	2	2	0.04167	5	0	14.1849	0	P10619	P10619	CTSA	Homo sapiens	Lysosomal protective protein	APDQDEIQR|HLHYWFVESQK
0	0	0	0	0	0	0	0	0	0	522869	0	0	0	0	0	0	0	0	0	0	610717	0	0	0	0	0	0	0	0	0	0	412449	T	17587.2	1	1	1	0.10323	3	0.00317684	13.2077	0.000304327	P10620	P10620	MGST1	Homo sapiens	Microsomal glutathione S-transferase 1	IYHTIAYLTPLPQPNR
0	0	0	0	0	0	10931.5	0	0	0	0	0	0	0	0	0	0	2570.55	0	0	0	0	0	0	0	0	0	0	0	0	0	0	0	T	42955	1	2	2	0.07874	2	0	18.1051	0	P10644	P10644	PRKAR1A	Homo sapiens	cAMP-dependent protein kinase type I-alpha regulatory subunit	MESGSTAASEEAR|LTVADALEPVQFEDGQK
0	0	0	0	0	0	0	0	0	0	0	0	0	0	0	0	0	0	0	0	0	0	0	0	0	0	0	0	0	0	0	0	388518	T	109794	1	1	1	0.01434	1	0.0653146	12.0981	0.00426476	P10721	P10721	KIT	Homo sapiens	Mast/stem cell growth factor receptor Kit	WEDYPKSENESNIR
0	0	0	0	0	0	0	0	482122	403093	0	0	0	0	0	0	0	0	0	377031	315176	25067.4	0	0	0	0	0	0	0	0	184275	156333	12699.7	T	31442.5	1	3	2	0.19858	15	0	17.1681	0	P10768	P10768	ESD	Homo sapiens	S-formylglutathione hydrolase	AFSGYLGTDQSK|LQEGYDHSYYFIATFITDHIR	MYSYVTEELPQLINANFPVDPQR
309279	250768	0	0	1.17214e+06	3.57255e+06	273067	398120	199046	134655	164172	273480	186212	0	0	1.09147e+06	2235260	119273	583869	243106	317904	307438	237135	309408	0	0	1.452e+06	1.69353e+06	88356.5	210578	411273	237649	445074	T	61016.4	1	24	21	0.5288	174	0	28.2525	0	P10809	P10809	HSPD1	Homo sapiens	60 kDa heat shock protein, mitochondrial	LVQDVANNTNEEAGDGTTTATVLAR|TALLDAAGVASLLTTAEVVVTEIPK|AAVEEGIVLGGGCALLR|GVMLAVDAVIAELK|GVMLAVDAVIAELKK|DMAIATGGAVFGEEGLTLNLEDVQPHDLGK|GYISPYFINTSK|NAGVEGSLIVEK|VGGTSDVEVNEK|TVIIEQSWGSPK|KISSIQSIVPALEIANAHR|KPLVIIAEDVDGEALSTLVLNR|VGGTSDVEVNEKK|ISSIQSIVPALEIANAHR|LSDGVAVLK|VTDALNATR|VGEVIVTK|GANPVEIR|VGLQVVAVK|VGEVIVTKDDAMLLK|DDAMLLK	IQEIIEQLDVTTSEYEK|ALMLQGVDLLADAVAVTMGPK|TLNDELEIIEGMK
119474	208961	97473.7	4791466	2.75101e+06	196375	198673	175609	96142.4	302642	317025	153654	154998	110196	2633844	2157056	123960	139665	136614	85033.1	233530	277592	469794	155612	476622	5.73809e+06	1.00819e+06	132580	67430.4	49672.9	70731.7	512047	241443	T	72288.4	1	33	27	0.5107	348	0	28.3392	0	P11021	P11021	HSPA5	Homo sapiens	Endoplasmic reticulum chaperone BiP	IEIESFYEGEDFSETLTR|LYGSAGPPPTGEEDTAEKDEL|SQIFSTASDNQPTVTIK|LYGSAGPPPTGEEDTAEK|IINEPTAAAIAYGLDKR|NQLTSNPENTVFDAK|IEWLESHQDADIEDFK|SDIDEIVLVGGSTR|TKPYIQVDIGGGQTK|DNHLLGTFDLTGIPPAPR|TWNDPSVQQDIK|VTHAVVTVPAYFNDAQR|GVPQIEVTFEIDVNGILR|ELEEIVQPIISK|KSQIFSTASDNQPTVTIK|NELESYAYSLK|ITPSYVAFTPEGER|FEELNMDLFR|KKELEEIVQPIISK|KSDIDEIVLVGGSTR|VLEDSDLKK|ITITNDQNR|VYEGERPLTK|KVTHAVVTVPAYFNDAQR|IEWLESHQDADIEDFKAK|…	IINEPTAAAIAYGLDK|TFAPEEISAMVLTK|DAGTIAGLNVMR|AKFEELNMDLFR|MKETAEAYLGK|LGGKLSSEDKETMEK
393141	233083	255383	426279	12238193	1.004e+06	666771	575482	652178	549048	191104	212653	170739	146815	733800	6870076	558395	588305	493004	778773	455445	628106	339818	170100	174167	6169134	6235422	741096	257213	1.18564e+06	391957	389308	219884	T	70854.2	1	36	16	0.7291	579	0	32.2978	0	P11142	P11142	HSPA8	Homo sapiens	Heat shock cognate 71 kDa protein	SINPDEAVAYGAAVQAAILSGDK|GVPQIEVTFDIDANGILNVSAVDK|NQVAMNPTNTVFDAK|GPAVGIDLGTTYSCVGVFQHGK|SQIHDIVLVGGSTR|NQTAEKEEFEHQQK|DAGTIAGLNVLR|TLSSSTQASIEIDSLYEGIDFYTSITR|FELTGIPPAPR|TVTNAVVTVPAYFNDSQR|RTLSSSTQASIEIDSLYEGIDFYTSITR|CNEIINWLDK|EIAEAYLGK|LDKSQIHDIVLVGGSTR|CNEIINWLDKNQTAEKEEFEHQQK|GTLDPVEK	IINEPTAAAIAYGLDK|STAGDTHLGGEDFDNR|SFYPEEVSSMVLTK|LYQSAGGMPGGMPGGFPGGGAPPSGGASSGPTIEEVD|QTQTFTTYSDNQPGVLIQVYEGER|ARFEELNADLFR|FDDAVVQSDMK|NSLESYAFNMK|RFDDAVVQSDMK|SENVQDLLLLDVTPLSLGIETAGGVMTVLIK|MKEIAEAYLGK|FEELNADLFR|MVNHFIAEFK|MVNHFIAEFKR|TTPSYVAFTDTER|NVLIFDLGGGTFDVSILTIEDGIFEVK|HWPFMVVNDAGRPK|LLQDFFNGK|IINEPTAAAIAYGLDKK|VQVEYKGETK
0	0	21039.2	39522.7	0	0	0	0	0	0	0	0	0	11687.8	18851.6	0	0	0	0	0	0	0	0	0	10367.9	26616.7	0	0	0	0	0	0	0	T	54048.5	1	1	1	0.01626	4	0.00290381	13.3047	0.000253023	P11166	P11166	SLC2A1	Homo sapiens	Solute carrier family 2, facilitated glucose transporter member 1	VTILELFR
0	0	0	0	0	194915	258919	0	0	0	0	0	0	0	0	0	221043	0	0	0	0	0	0	0	0	0	0	164307	0	0	0	0	0	T	52188.6	1	5	5	0.13125	12	0	23.2331	0	P11172	P11172	UMPS	Homo sapiens	Uridine 5'-monophosphate synthase	AALGPLVTGLYDVQAFK|VTDAIVLLDR|FADIGNTVK|IASWADLVNAHVVPGSGVVK|FGDFVLK
0	0	0	0	0	0	0	0	308788	0	0	0	0	0	0	0	0	0	0	413275	0	0	0	0	0	0	0	0	0	0	226309	0	0	T	39208	1	5	5	0.18663	12	0	24.311	0	P11177	P11177	PDHB	Homo sapiens	Pyruvate dehydrogenase E1 component subunit beta, mitochondrial	VFLLGEEVAQYDGAYK|TYYMSGGLQPVPIVFR|ILEDNSIPQVK|DAINQGMDEELER|VVSPWNSEDAK
0	0	240125	82220.2	0	0	0	0	0	0	0	0	0	147357	79352.9	0	0	0	0	0	0	0	0	0	279211	34432.1	0	0	0	0	0	0	0	T	96634.5	1	10	6	0.15302	22	0	20.3109	0	P11216	P11216	PYGB	Homo sapiens	Glycogen phosphorylase, brain form	IGEEFLTDLSQLK|GLAGLGDVAEVR|LLPLVSDEVFIR|LQDFNVGDYIEAVLDR|VIPAADLSQQISTAGTEASGTGNMK|VEDVEALDR	LKQEYFVVAATLQDIIR|VIFLENYR|YEFGIFNQK|HLHFTLVK
0	0	0	0	0	0	0	0	0	520153	6824.45	0	0	0	0	0	0	0	0	0	459952	7305.29	0	0	0	0	0	0	0	0	0	396587	0	T	23552	1	5	2	0.34951	17	0	19.2488	0	P11233	P11233	RALA	Homo sapiens	Ras-related protein Ral-A	AEQWNVNYVETSAK|VKEDENVPFLLVGNK	VVLDGEEVQIDILDTAGQEDYAAIR|VIMVGSGGVGK|VFFDLMR
0	52043.3	55194	455430	0	0	0	0	0	0	0	0	83798.6	39937.3	165739	0	0	0	0	0	0	0	0	72494.5	0	0	0	0	0	0	0	0	0	T	44853.8	1	2	2	0.06475	9	0	17.1632	0	P11279	P11279	LAMP1	Homo sapiens	Lysosome-associated membrane glycoprotein 1	ALQATVGNSYK|FFLQGIQLNTILPDAR
0	0	0	0	0	0	0	225357	0	0	0	0	0	0	0	0	0	19712.2	227774	0	0	0	0	0	0	0	0	0	21715.7	85360.3	0	0	0	T	46558.6	1	3	3	0.08076	6	0	21.2969	0	P11310	P11310	ACADM	Homo sapiens	Medium-chain specific acyl-CoA dehydrogenase, mitochondrial	IYQIYEGTSQIQR|EEIIPVAAEYDK|ANWYFLLAR
0	0	1.49318e+06	222604	215412	71050.3	0	0	60226.1	66415.1	95205.3	0	0	1.1025e+06	246496	155854	54822.7	0	0	63260.1	191604	137195	0	0	1.20805e+06	204682	132594	67671.4	0	0	59390.4	149031	123427	T	90668.9	1	18	14	0.27059	82	0	21.268	0	P11387	P11387	TOP1	Homo sapiens	DNA topoisomerase 1	VTWLVSWTENIQGSIK|TYNASITLQQQLK|VEHINLHPELDGQEYVVEFDFLGK|NLQLFMENKQPEDDLFDR|GPVFAPPYEPLPENVK|LEVQATDREENK|ELTAPDENIPAK|SGDHLHNDSQIEADFR|AEEVATFFAK|KLEEEEDGKLK|HLQDLMEGLTAK|LNTGILNK|LEEEEDGKLK|LEEQLMK	FAWAIDMADEDYEF|AVALYFIDK|YIMLNPSSR|NLQLFMENK
0	0	0	0	0	0	0	0	0	0	0	8418.62	0	0	0	0	0	0	0	0	0	0	0	0	0	0	0	0	0	0	0	0	0	T	174276	1	1	1	0.00784	1	0.0011325	18.106	0.000150246	P11388	P11388	TOP2A	Homo sapiens	DNA topoisomerase 2-alpha	TLAVSGLGVVGR
0	0	0	0	0	930689	0	0	149413	58923.3	78692.7	9312.29	8120.03	0	0	12621.5	588599	0	0	94646.6	100495	105777	0	0	0	0	6056.23	456926	0	0	92181.4	96854.7	51331.3	T	59219	1	16	16	0.33786	38	0	26.4389	0	P11413	P11413	G6PD	Homo sapiens	Glucose-6-phosphate 1-dehydrogenase	NSYVAGQYDDAASYQR|GPTEADELMK|DNIACVILTFK|GGYFDEFGIIR|DNIACVILTFKEPFGTEGR|LFYLALPPTVYEAVTK|IFGPIWNR|LSNHISSLFR|KPGMFFNPEESELDLTYGNR|LEDFFAR|WDGVPFILR|LKLEDFFAR|VGFQYEGTYK|KIYPTIWWLFR|LPDAYER|GSTTATFAAVVLYVENERWDGVPFILR
0	0	0	0	0	0	0	0	0	0	30951.5	0	0	0	0	0	0	0	0	0	0	56323.1	0	0	0	0	0	0	0	0	0	0	88314.9	T	17765.6	1	1	1	0.06369	3	0.000764234	16.2261	7.65e-05	P11441	P11441	UBL4A	Homo sapiens	Ubiquitin-like protein 4A	VLLEEGEAQR
0	573434	119195	63448.1	0	0	0	0	0	0	0	12990.7	761804	47837.2	49722.1	0	0	0	0	0	0	0	74081.4	311111	0	0	0	0	0	0	0	0	0	T	129551	1	20	18	0.25976	45	0	24.3802	0	P11498	P11498	PC	Homo sapiens	Pyruvate carboxylase, mitochondrial	AYSEALAAFGNGALFVEK|GANAVGYTNYPDNVVFK|HIEVQILGDQYGNILHLYER|AEAEAQAEELSFPR|DFTATFGPLDSLNTR|VFDYSEYWEGAR|ADFAQACQDAGVR|SVVEFLQGYIGVPHGGFPEPFR|FIGPSPEVVR|LDNASAFQGAVISPHYDSLLVK|TSTAPAASPNVR|ELIPNIPFQMLLR|DAHQSLLATR|VEGRPGASLPPLDLQALEK|PGASLPPLDLQALEK|ASPSPTDPVVPAVPIGPPPAGFR|NHPGLLLMDTTFR|VVHSYEELEENYTR	HGEEVTPEDVLSAAMYPDVFAHFK|YSLQYYMGLAEELVR
14889.3	150616	2.29557e+06	210729	101249	279669	335348	273555	125057	313458	204766	21472.7	284631	2.24689e+06	251492	170740	255743	503784	206403	133673	149251	246894	0	1091699	916042	172050	142837	182282	230437	101508	81213.6	116096	238110	T	101495	1	32	28	0.48449	196	0	28.3221	0	P11586	P11586	MTHFD1	Homo sapiens	C-1-tetrahydrofolate synthase, cytoplasmic	AAQAPSSFQLLYDLK|EIGLLSEEVELYGETK|YVVVTGITPTPLGEGK|KVVGDVAYDEAK|LDIDPETITWQR|DVDGLTSINAGR|VVGDVAYDEAK|TDPTTLTDEEINR|TDTESELDLISR|AYIQENLELVEK|THLSLSHNPEQK|GGAAGGGYSQVIPMEEFNLHLTGDIHAITAANNLVAAAIDAR|GALALAQAVQR|KITIGQAPTEK|APAEILNGK|LAILQVGNR|VLLSALER|ITIGQAPTEK|GVPTGFILPIR|IFHELTQTDK|YITSLNEDSTVHGFLVQLPLDSENSINTEEVINAIAPEK|DDSNLYINVK|AAEEIGIK|TPVPSDIDISR|MHGGGPTVTAGLPLPK|TAHLDEEVNKGDILVVATGQPEMVK|…	LVGPEGFVVTEAGFGADIGMEK|MFGIPVVVAVNAFK|WMIQYNNLNLK|KGEPVSAEDLGVSGALTVLMK
0	0	0	0	0	0	0	0	0	0	0	35021.2	0	0	0	0	0	0	0	0	0	0	0	0	0	0	0	0	0	0	0	0	0	T	274199	1	2	2	0.01445	2	0.0303611	12.0534	0.00203036	P11717	P11717	IGF2R	Homo sapiens	Cation-independent mannose-6-phosphate receptor	FLHQDIDSGQGIR|ALSSLHGDDQDSEDEVLTIPEVK
0	0	0	0	0	0	0	0	598753	26668.1	0	0	0	0	0	0	0	0	0	601005	17902.8	65292.8	0	0	0	0	0	0	0	0	423164	0	0	T	39698.4	1	3	3	0.10695	6	0.000764234	14.1455	7.65e-05	P11766	P11766	ADH5	Homo sapiens	Alcohol dehydrogenase class-3	VDEFVTHNLSFDEINK|AAVAWEAGKPLSIEEIEVAPPK|IKVDEFVTHNLSFDEINK
0	0	0	0	13519.1	128067	0	0	79720.1	201428	0	0	0	0	0	0	0	0	0	155525	462249	5811.12	0	0	0	0	0	0	0	0	119890	86842.9	0	T	33708.4	1	5	4	0.21452	12	0	19.212	0	P11802	P11802	CDK4	Homo sapiens	Cyclin-dependent kinase 4	VPNGGGGGGGLPISTVR|IFDLIGLPPEDDWPR|APPPGLPAETIK|SVRVPNGGGGGGGLPISTVR	IYSYQMALTPVVVTLWYR
0	0	0	0	0	0	0	0	361051	0	0	0	0	0	0	0	0	0	0	384737	0	0	0	0	0	0	0	0	0	0	261189	0	0	T	34747	1	8	5	0.3239	27	0	24.3452	0	P11908	P11908	PRPS2	Homo sapiens	Ribose-phosphate pyrophosphokinase 2	INNAAFEAVVVTNTIPQEDK|FSNQETSVEIGESVR|PNIVLFSGSSHQDLSQR|LNVEFALIHK|KFSNQETSVEIGESVR	VYAILTHGIFSGPAISR|IQVIDISMILAEAIR|MVLVGDVK
124065	85772.6	43734.3	135452	2.98575e+06	336755	107622	236349	121565	167568	120667	100923	61318.7	37124	171356	2163761	185447	125018	236138	155505	221205	135635	0	0	43884.4	1.30535e+06	1.10964e+06	130874	34386.9	66705.8	73510.4	42038.6	117825	T	70625.9	1	26	5	0.46384	176	0	24.3572	0	P11940	P11940	PABPC1	Homo sapiens	Polyadenylate-binding protein 1	GYGFVHFETQEAAER|PAAAAAAATPAVR|EFSPFGTITSAK|AVPNPVINPYQPAPPSGYFMAAIPQTQNR|KEFSPFGTITSAK	SLGYAYVNFQQPADAER|ALYDTFSAFGNILSCK|GFGFVCFSSPEEATK|ALDTMNFDVIK|RSLGYAYVNFQQPADAER|SKVDEAVAVLQAHQAK|VANTSTQTMGPRPAAAAAAATPAVR|NFGEDMDDER|NLDDGIDDER|ITGMLLEIDNSELLHMLESPESLR|YQGVNLYVK|PLYVALAQR|SGVGNIFIK|AKEFTNVYIK|GFGFVSFER|FSPAGPILSIR|QAHLTNQYMQR|MNGMLLNDR|AVNSATGVPTV|IVATKPLYVALAQR|VDEAVAVLQAHQAK
0	0	0	0	0	0	0	0	1.59372e+06	73495.2	70724.3	0	0	0	0	0	0	0	0	1.64785e+06	273179	52934.3	0	0	0	0	0	0	0	0	1.04621e+06	0	40418.4	T	28750.3	1	10	8	0.5977	38	0	26.4734	0	P12004	P12004	PCNA	Homo sapiens	Proliferating cell nuclear antigen	AEDNADTLALVFEAPNQEK|FSASGELGNGNIK|NLAMGVNLTSMSK|LSQTSNVDKEEEAVTIEMNEPVQLTFALR|SEGFDTYR|YLNFFTK|LMDLDVEQLGIPEQEYSCVVK|DLSHIGDAVVISCAK	ATPLSSTVTLSMSADVPLVVEYK|MPSGEFAR
0	0	0	0	0	52721.8	0	0	0	0	0	0	0	0	0	0	49485.1	0	0	0	0	0	0	0	0	0	0	65233.1	0	0	0	0	0	T	57374.2	1	2	2	0.0943	3	0	19.124	0	P12081	P12081	HARS1	Homo sapiens	Histidine--tRNA ligase, cytoplasmic	GLDYYTGVIYEAVLLQTPAQAGEEPLGVGSVAAGGR|ASAELIEEEVAK
0	0	0	0	0	0	0	0	0	0	0	0	0	0	0	0	0	0	0	0	0	910.53	0	0	0	0	0	0	0	0	0	0	0	T	343457	1	1	1	0.01605	1	0.0531817	11.039	0.00359139	P12111	P12111	COL6A3	Homo sapiens	Collagen alpha-3(VI) chain	GGPGQPGFEGEQGTRGAQGPAGPAGPPGLIGEQGISGPRGSGGAAGAPGER
0	0	0	0	0	0	0	0	16264.4	2.30035e+06	297399	103025	17944.8	0	0	0	0	0	0	0	2.12111e+06	402862	0	0	0	0	0	0	0	0	118054	977268	270945	T	32845.2	1	13	4	0.4698	80	0	26.3828	0	P12236	P12236	SLC25A6	Homo sapiens	ADP/ATP translocase 3	GLYQGFSVSVQGIIIYR|DFLAGGIAAAISK|TEQAISFAK|MTEQAISFAK	YFAGNLASGGAAGATSLCFVYPLDFAR|YFPTQALNFAFK|AAYFGVYDTAK|EQGVLSFWR|GNLANVIR|LLLQVQHASK|GMLPDPK|GLGDCLVK|GAWSNVLR
0	0	0	0	17268.6	343980	0	0	0	0	0	0	0	0	0	31873.1	267776	0	0	0	0	77699.9	0	0	0	0	19066.3	276418	22019.3	0	17337.5	0	72545.1	T	55769.6	1	7	7	0.17315	22	0	22.254	0	P12268	P12268	IMPDH2	Homo sapiens	Inosine-5'-monophosphate dehydrogenase 2	LPIVNEDDELVAIIAR|VAQGVSGAVQDK|DKYPNLQVIGGNVVTAAQAK|REDLVVAPAGITLK|NLIDAGVDALR|KYEQGFITDPVVLSPK|EDLVVAPAGITLK
30462.9	0	0	0	0	0	0	0	0	0	0	21273.7	0	0	0	0	0	0	0	0	0	0	0	0	0	0	0	0	0	0	0	0	0	T	267131	1	1	1	0.00423	2	0.000764234	16.3262	7.65e-05	P12270	P12270	TPR	Homo sapiens	Nucleoprotein TPR	AAVLQQVLER
1.06575e+06	40080	178372	487669	0	0	0	0	0	27418.9	191776	70379.6	54315.1	0	0	0	0	0	0	0	0	0	134359	114422	27806.5	145821	0	0	0	0	8625.69	148991	37205.5	T	16561.8	1	4	4	0.26027	18	0	20.3008	0	P12273	P12273	PIP	Homo sapiens	Prolactin-inducible protein	TYLISSIPLQGAFNYK|TVQIAAVVDVIR|FYTIEILKVE|FYTIEILK
0	0	0	0	0	0	0	0	214314	0	0	0	0	0	0	0	0	0	0	93619.1	0	0	0	0	0	0	0	0	0	0	162571	0	0	T	36352.7	1	4	4	0.13003	5	0	19.301	0	P12429	P12429	ANXA3	Homo sapiens	Annexin A3	GAGTNEDALIEILTTR|ASIWVGHR|ALLTLADGR|SEIDLLDIR
0	0	0	0	0	0	215227	2389082	220550	116399	0	0	0	0	0	0	0	488618	1503317	155429	44866.4	7521.86	0	0	0	0	0	0	370280	1.26302e+06	192950	98699.6	27332.5	T	47007.2	1	9	6	0.34772	43	0	26.3468	0	P12532	P12532	CKMT1A	Homo sapiens	Creatine kinase U-type, mitochondrial	GTGGVDTAATGGVFDISNLDR|TVGMVAGDEETYEVFADLFDPVIQER|SFLIWVNEEDHTR|VVVDALSGLK|SGYFDER|IPTPVIHTK	GWEFMWNER|LSEMTEAEQQQLIDDHFLFDKPVSPLLTAAGMAR|LGYILTCPSNLGTGLR
0	0	0	0	0	0	0	0	0	0	0	0	0	0	0	0	0	0	0	0	0	232233	0	0	0	0	0	0	0	0	0	0	0	T	46525.6	1	1	1	0.02941	1	0.0866935	11.0716	0.00560745	P12644	P12644	BMP4	Homo sapiens	Bone morphogenetic protein 4	VAEIQGHAGGRR
0	0	0	0	0	0	296089	161765	0	0	0	0	0	0	0	0	0	226629	128912	0	0	0	0	0	0	0	0	0	136069	57245	0	0	0	T	50439.2	1	3	3	0.1236	9	0.000764234	14.1466	7.65e-05	P12694	P12694	BCKDHA	Homo sapiens	2-oxoisovalerate dehydrogenase subunit alpha, mitochondrial	HFVTISSPLATQIPQAVGAAYAAK|QGQIINPSEDPHLPK|HLQTYGEHYPLDHFDK
0	0	705772	41158.1	0	5036.15	0	0	0	5618.02	0	0	17280.5	532038	54577.2	19927.2	9849.95	0	0	0	0	0	7210.39	64983.8	339044	71083.5	17640.5	25427.4	0	0	0	0	0	T	102993	1	30	14	0.39798	102	0	24.3051	0	P12814	P12814	ACTN1	Homo sapiens	Alpha-actinin-1	ETADTDTADQVMASFK|LLETIDQLYLEYAK|VLAVNQENEQLMEDYEK|DDPLTNLNTAFDVAEK|LAILGIHNEVSK|DYETATLSEIK|ACLISLGYDIGNDPQGEAEFAR|MLDAEDIVGTARPDEK|IDQLEGDHQLIQEALIFDNK|HRPELIDYGK|QKDYETATLSEIK|IMSIVDPNR|KDDPLTNLNTAFDVAEK|LSNRPAFMPSEGR	LVSIGAEEIVDGNVK|FAIQDISVEETSAK|MTLGMIWTIILR|LMLLLEVISGER|KHEAFESDLAAHQDR|VGWEQLLTTIAR|TINEVENQILTR|CQLEINFNTLQTK|LASDLLEWIR|GISQEQMNEFR|HEAFESDLAAHQDR|GYEEWLLNEIR|ALDFIASK|DLLLDPAWEK|HTNYTMEHIR|ASIHEAWTDGK
0	401443	187853	57014.8	0	0	0	0	33255.2	0	179297	0	400790	355364	13759.2	0	0	0	0	0	0	0	28068.2	209885	0	0	0	0	0	0	0	22627.7	221556	T	97395.9	1	8	8	0.13265	23	0	24.222	0	P12830	P12830	CDH1	Homo sapiens	Cadherin-1	VFYSITGQGADTPPVGVFIIER|PANPDEIGNFIDENLK|DTANWLEINPDTGAISTR|NTGVISVVTTGLDR|GQVPENEANVVITTLK|TAYFSLDTR|NDVAPTLMSVPR|VGTDGVITVK
0	0	0	0	0	315311	0	0	0	0	0	0	0	0	0	0	404521	0	0	0	0	0	0	0	0	0	0	325357	0	0	0	0	0	T	54512.9	1	4	4	0.12779	9	0	20.2097	0	P12955	P12955	PEPD	Homo sapiens	Xaa-Pro dipeptidase	AAATGPSFWLGNETLK|VPLALFALNR|YAVDDVQYVDEIASVLTSQKPSVLLTLR|TDMELEVLR
0	0	0	0	1.15739e+06	75916.5	0	0	174034	67597.9	105604	42315.7	21068.6	0	0	736586	34602.3	0	0	98639	22521.3	134600	0	0	25916.6	1.20442e+06	823027	58572.2	0	0	0	0	0	T	69799.1	1	23	21	0.47619	95	0	27.2108	0	P12956	P12956	XRCC6	Homo sapiens	X-ray repair cross-complementing protein 6	TFNTSTGGLLLPSDTK|NIYVLQELDNPGAK|IQVTPPGFQLVFLPFADDK|DLLAVVFYGTEK|DIISIAEDEDLR|TEGDEEAEEEQEENLEASGDYK|DSLIFLVDASK|SDSFENPVLQQHFR|ELVYPPDYNPEGK|NIPPYFVALVPQEEELDDQK|VEYSEEELK|DIVISVGIYNLVQK|DTGIFLDLMHLK|IISSDRDLLAVVFYGTEK|LGSLVDEFKELVYPPDYNPEGK|LGSLVDEFK|KQELLEALTK|KPGGFDISLFYR|VHFEESSKLEDLLR|IMLFTNEDNPHGNDSAK|IQVTPPGFQLVFLPFADDKRK	NLEALALDLMEPEQAVDLTLPK|IMATPEQVGK
53097.9	162647	930655	6.76254e+06	197829	148169	0	0	0	0	0	84644.9	233787	327560	4606779	77406.7	67298.2	0	0	0	0	0	0	0	2.92449e+06	2144685	139318	145362	86576.6	52095.9	50795.5	71159	115034	T	82652.3	1	33	25	0.59973	192	0	28.3328	0	P13010	P13010	XRCC5	Homo sapiens	X-ray repair cross-complementing protein 5	EEASGSSVTAEEAK|HIEIFTDLSSR|YGSDIVPFSK|QLNHFWEIVVQDGITLITK|TDTLEDLFPTTK|SQLDIIIHSLK|TEQGGAHFSVSSLAEGSVTSVGSVNPAENFR|EPLPPIQQHIWNMLNPPAEVTTK|HNYECLVYVQLPFMEDLR|RHIEIFTDLSSR|LGGHGPSFPLK|EEASGSSVTAEEAKK|DDEAAAVALSSLIHALDDLDMVAIVR|ANPQVGVAFPHIK|LTIGSNLSIR|TLFPLIEAK|LKTEQGGAHFSVSSLAEGSVTSVGSVNPAENFR|IQPGSQQADFLDALIVSMDVIQHETIGK|EDIIQGFR|KVITMFVQR|KDEKTDTLEDLFPTTK|KKDQVTAQEIFQDNHEDGPTAK|DQVTAQEIFQDNHEDG…	YAPTEAQLNAVDALIDSMSLAK|DKPSGDTAAVFEEGGDVDDLLDMI|HLMLPDFDLLEDIESK|MVMISLEGEDGLDEIYSFSESLR|KYAPTEAQLNAVDALIDSMSLAK|FFMGNQVLK|VITMFVQR|QVFAENKDEIALVLFGTDGTDNPLSGGDQYQNITVHR
0	0	0	0	0	0	0	0	0	0	0	0	0	0	0	0	0	0	0	19757.2	29155.8	26240.6	0	0	0	0	0	0	0	21888.7	0	0	0	T	34623.8	1	2	2	0.13738	2	0	19.1282	0	P13051	P13051	UNG	Homo sapiens	Uracil-DNA glycosylase	HAPSPEPAVQGTGVAGVPEESGDAAAIPAK|QGVLLLNAVLTVR
0	0	0	0	0	0	0	0	0	0	513216	0	0	0	0	0	0	0	0	0	0	1.23124e+06	0	0	0	0	0	0	0	0	0	0	569844	T	19564	1	4	4	0.26036	11	0	17.2436	0	P13073	P13073	COX4I1	Homo sapiens	Cytochrome c oxidase subunit 4 isoform 1, mitochondrial	SEDFSLPAYMDR|ASWSSLSMDEK|VNPIQGLASK|DHPLPEVAHVK
0	107714	74482.2	0	0	0	0	0	0	0	0	0	128174	53596.3	0	0	0	0	0	0	0	0	0	130616	0	0	0	0	0	0	0	0	0	T	44932.3	1	2	2	0.05122	8	0	18.3609	0	P13473	P13473	LAMP2	Homo sapiens	Lysosome-associated membrane glycoprotein 2	GILTVDELLAIR|YLDFVFAVK
0	0	0	0	0	0	429517	1.49236e+06	80956.3	12319.5	69433.6	0	0	0	0	0	0	1.16147e+06	1104172	153363	21592.4	4428.14	0	0	0	0	0	0	627258	813046	177092	19032.3	61143.7	T	49941.1	1	8	8	0.23861	44	0	24.3112	0	P13489	P13489	RNH1	Homo sapiens	Ribonuclease inhibitor	ELTVSNNDINEAGVR|ELSLAGNELGDEGAR|VNPALAELNLR|ELDLSNNCLGDAGILQLVESVR|FLLELQISNNR|TLWIWECGITAK|ELCQGLGQPGSVLR|LDDCGLTEAR
0	0	0	0	0	0	0	0	0	0	0	0	0	0	0	0	0	0	0	0	0	143002	0	0	0	0	0	0	0	0	0	0	0	T	20999.1	1	1	1	0.15897	1	0	20.108	0	P13498	P13498	CYBA	Homo sapiens	Cytochrome b-245 light chain	KKPSEEEAAVAAGGPPGGPQVNPIPVTDEVV
230163	101633	2.69406e+06	573352	253220	347404	139311	536568	186308	1.23927e+06	415933	129647	102545	2.05431e+06	659733	179348	203650	163268	512160	462035	1.09117e+06	507681	139490	153385	1.40589e+06	275378	176935	237505	104133	413813	162637	555887	357467	T	95276.9	1	34	30	0.4965	227	0	26.338	0	P13639	P13639	EEF2	Homo sapiens	Elongation factor 2	STAISLFYELSENDLNFIK|IWCFGPDGTGPNILTDITK|AYLPVNESFGFTADLR|YVEPIEDVPCGNIVGLVGVDQFLVK|ETVSEESNVLCLSK|ARPFPDGLAEDIDKGEVSAR|GVQYLNEIKDSVVAGFQWATK|DSVVAGFQWATK|KIWCFGPDGTGPNILTDITK|EGIPALDNFLDKL|VFSGLVSTGLK|GEGQLGPAER|YEWDVAEAR|CLYASVLTAQPR|LMEPIYLVEIQCPEQVVGGIYGVLNR|DGAGFLINLIDSPGHVDFSSEVTAALR|TFCQLILDPIFK|ALLELQLEPEELYQTFQR|STLTDSLVCK|YFDPANGK|SDPVVSYR|WLPAGDALLQMITIHLPSPVTAQK|VNFTVDQIR|FSVSPVVR|RWLP…	GHVFEESQVAGTPMFVVK|GPLMMYISK|VFDAIMNFK|GGGQIIPTAR
5.82058e+06	741684	1.15142e+06	2413836	769398	1.11591e+06	3109803	1586064	2.29996e+06	4.58098e+06	10236666	4.61052e+06	1.13981e+06	1.65198e+06	1.63278e+06	1388369	439590	619199	5.19629e+06	2.81031e+06	3.93241e+06	13286524	9165595	5.29968e+06	1.24629e+06	2771059	880439	3.02488e+06	2.27652e+06	5.50342e+06	657647	5.2701e+06	2.64679e+06	T	58791.7	1	41	21	0.65068	954	0	29.3037	0	P13645	P13645	KRT10	Homo sapiens	Keratin, type I cytoskeletal 10	SKELTTEIDNNIEQISSYK|GSLGGGFSSGGFSGGSFSR|NQILNLTTDNANILLQIDNAR|NVQALEIELQSQLALK|SGGGGGGGGCGGGGGVSSLR|AETECQNTEYQQLLDIK|GSSGGGCFGGSSGGYGGLGGFGGGSFR|ISSSKGSLGGGFSSGGFSGGSFSR|YCVQLSQIQAQISALEEQLQQIR|SLLEGEGSSGGGGR|NVQALEIELQSQLALKQSLEASLAETEGR|TIDDLKNQILNLTTDNANILLQIDNAR|YYKTIDDLKNQILNLTTDNANILLQIDNAR|SQYEQLAEQNRKDAEAWFNEK|IRLENEIQTYR|SQYEQLAEQNRK|LKYENEVALR|ADLEMQIESLTEELAYLKK|YENEVALR|NHEEEMKDLR|LA…	ADLEMQIESLTEELAYLK|ELTTEIDNNIEQISSYK|HYSSSRSGGGGGGGGCGGGGGVSSLR|NVSTGDVNVEMNAAPGVDLTQLLNNMR|ALEESNYELEGK|QSLEASLAETEGR|SQYEQLAEQNR|VLDELTLTK|KDAEAWFNEK|LENEIQTYR|RVLDELTLTK|LASYLDKVR|DAEAWFNEK|VTMQNLNDRLASYLDKVR|LAADDFR|QSVEADINGLR|VTMQNLNDR|IKEWYEK|LASYLDK|SEITELRR
0	0	130872	33290.2	0	0	0	0	0	0	0	0	0	129309	0	0	0	0	0	0	0	0	0	0	0	0	0	0	0	0	27366.2	95078.5	0	T	49557.4	1	6	2	0.12882	95	0	18.2179	0	P13646	P13646	KRT13	Homo sapiens	Keratin, type I cytoskeletal 13	EVSTNTAMIQTSK|ILTATIENNR	LEQEIATYR|LAADDFR|QSVEADINGLR|SLLEGQDAK
844684	215771	137364	464502	52676.7	255671	314900	68372.2	61931.9	223723	294587	776324	281673	384461	852662	475081	159988	95039.7	1.33434e+06	344999	571981	1.02135e+06	1.02707e+06	731018	191432	470995	171024	1.65945e+06	270575	817324	270947	965332	374625	T	62340	1	25	5	0.38136	343	0	21.2971	0	P13647	P13647	KRT5	Homo sapiens	Keratin, type II cytoskeletal 5	GLGVGFGSGGGSSSSVK|ISISTSGGSFR|LAELEEALQK|AQYEEIANR|LRAEIDNVKK	SFSTASAITPSVSR|NLDLDSIIAEVK|QNLEPLFEQYINNLR|YEELQQTAGR|TEAESWYQTKYEELQQTAGR|WTLLQEQGTK|TTAENEFVMLK|TEAESWYQTK|NKYEDEINKR|TSFTSVSR|EYQELMNTK|LALDVEIATYR|NKYEDEINK|FLEQQNKVLDTKWTLLQEQGTK|SLYNLGGSK|VLDTKWTLLQEQGTK|FASFIDK|VDALMDEINFMK|YEDEINKR|LLEGEECR
115005	109785	244122	494619	283263	47169.2	0	0	87073.9	7959.19	7836.41	204505	128110	34942.1	475447	242535	34060.1	0	0	93268	35158.4	20306.1	49959.1	119775	209216	919926	269544	21190.3	0	0	88962.7	42635.9	50780.7	T	72887	1	22	18	0.43411	79	0	22.2622	0	P13667	P13667	PDIA4	Homo sapiens	Protein disulfide-isomerase A4	GESDPAYQQYQDAANNLR|IDATSASVLASR|VEGFPTIYFAPSGDK|VDATAETDLAK|FAMEPEEFDSDTLR|RFDVSGYPTLK|ENAIEDEEEEEEEDDDEEEDDLEVK|DGDDVIIIGVFK|GQAVDYEGSR|SHMMDVQGSTQDSAIK|YALPLVGHR|EVSQPDWTPPPEVTLVLTK|GESDPAYQQYQDAANNLREDYK|YKVEGFPTIYFAPSGDK|DLGLSESGEDVNAAILDESGKK|FHHTFSTEIAK|AATQFWR|QLEPVYNSLAK	YGIVDYMIEQSGPPSK|MDATANDVPSDR|TFDSIVMDPK|VSQGQLVVMQPEK
0	0	0	0	37343.4	214122	0	0	0	0	0	0	0	0	0	33098.3	89973	0	0	0	0	0	0	0	0	0	35927.2	54398.6	0	0	0	0	0	T	61011	1	4	4	0.11423	7	0	20.2398	0	P13674	P13674	P4HA1	Homo sapiens	Prolyl 4-hydroxylase subunit alpha-1	LQDTYNLDTDTISK|VSVLDYLSYAVYQQGDLDK|LNTEWSELENLVLK|FHDIISDAEIEIVK
0	0	0	0	0	0	0	0	0	574876	159350	0	0	0	0	0	0	0	0	0	404366	562392	0	0	0	0	0	0	0	0	0	511030	212077	T	19582.6	1	5	1	0.5407	11	0	18.1102	0	P13693	P13693	TPT1	Homo sapiens	Translationally-controlled tumor protein	EDGVTPYMIFFK	DLISHDEMFSDIYK|TEGNIDDSLIGGNASAEGPEGEGTESTVITGVDIVMNHHLQETSFTK|VKPFMTGAAEQIK|HILANFK
0	0	0	0	0	0	0	5992.97	2020.21	4922.77	0	0	0	0	0	0	0	777.185	10427.7	0	1853.11	0	0	0	0	0	0	0	34446.6	84893.2	10354.6	16912.7	0	T	40032.7	1	3	1	0.10615	17	0	18.2444	0	P13747	P13747	HLA-E	Homo sapiens	HLA class I histocompatibility antigen, alpha chain E	YFHTSVSRPGR	WAAVVVPSGEEQR|FISVGYVDDTQFVR
0	0	0	0	245739	18866.4	0	0	0	0	0	0	0	0	0	113619	8759.36	0	0	0	0	0	0	0	0	0	217317	40673	0	0	0	0	0	T	70766.2	1	12	8	0.23968	18	0	20.2362	0	P13797	P13797	PLS3	Homo sapiens	Plastin-3	YTLNVLEDLGDGQK|LNLAFVANLFNK|ANDDIIVNWVNR|AGKPHLVLGLLWQIIK|NEALAALLR|INNFSADIK|YPALTKPENQDIDWTLLEGETR|IKVPVDWSK	MINLSVPDTIDER|YAFVNWINK|AYFHLLNQIAPK|QFVTPADVVSGNPK
0	0	0	39767.2	0	0	0	0	0	0	0	0	0	0	73910.9	45154.2	37691	0	0	0	0	0	0	0	25983.1	160975	0	0	0	0	0	0	0	T	81172.6	1	3	3	0.04645	7	0	20.288	0	P13798	P13798	APEH	Homo sapiens	Acylamino-acid-releasing enzyme	ALDVSASDDEIAR|TPLLLMLGQEDR|SFNLSALEK
0	0	0	0	0	0	0	0	0	0	0	0	0	0	0	0	0	0	0	0	0	0	0	0	0	0	0	0	0	0	27534.8	0	0	T	35057.6	1	1	1	0.05105	1	0.0125127	13.0632	0.000929832	P13804	P13804	ETFA	Homo sapiens	Electron transfer flavoprotein subunit alpha, mitochondrial	LLYDLADQLHAAVGASR
0	0	0	0	0	0	0	0	106476	0	0	0	0	0	0	0	0	0	0	69189.8	0	0	0	0	0	0	0	0	0	0	83513	0	0	T	36857.6	1	5	1	0.263	10	0	20.2067	0	P13928	P13928	ANXA8	Homo sapiens	Annexin A8	DDVSSFVDPGLALQDAQDLYAAGEK	GIGTNEQAIIDVLTK|AYEEDYGSSLEEDIQADTSGYLER|EGVIIEILASR|LIVALMYPPYR
0	0	0	0	0	0	0	0	0	363256	0	0	0	0	0	0	0	0	0	0	497024	0	0	0	0	0	0	0	0	0	25633.8	179856	0	T	28362.8	1	5	5	0.33735	7	0.000764234	15.1297	9.24e-05	P13984	P13984	GTF2F2	Homo sapiens	General transcription factor IIF subunit 2	AECRPAASENYMR|GELDLTGAK|TEVSFTLNEDLANIHDIGGKPASVSAPR|EHPFVLQSVGGQTLTVFTESSSDK|LSLEGIVVQR
0	0	0	0	0	0	0	0	179292	0	0	0	0	0	0	0	0	0	0	336524	16780.7	0	0	0	0	0	0	0	0	0	164818	25443.1	0	T	37871.2	1	3	3	0.13143	5	0	18.3516	0	P13995	P13995	MTHFD2	Homo sapiens	Bifunctional methylenetetrahydrofolate dehydrogenase/cyclohydrolase, mitochondrial	EGAAVIDVGINR|LVGDVDFEGVR|LNNDDNVDGLLVQLPLPEHIDER
0	0	0	0	0	0	0	0	0	0	4858171	0	0	0	0	0	0	0	0	0	0	5593101	0	0	0	0	0	0	80301.4	0	0	17059.8	6825636	T	12468.2	1	3	1	0.35652	22	0	20.1715	0	P14174	P14174	MIF	Homo sapiens	Macrophage migration inhibitory factor	LLCGLLAER	VYINYYDMNAANVGWNNSTFA|PMFIVNTNVPR
0	0	0	918039	156881	93078.5	0	0	0	0	0	0	0	0	695614	89981.3	11823.4	0	0	0	0	0	0	0	326900	863912	0	0	0	0	0	0	0	T	59387.8	1	11	7	0.24242	48	0	24.3445	0	P14314	P14314	PRKCSH	Homo sapiens	Glucosidase 2 subunit beta	SEALPTDLPAPSAPDLTEPK|AQQEQELAADAFK|LWEEQLAAAK|LIELQAGK|ERESLQQMAEVTR|KLIELQAGKK|LGGSPTSLGTWGSWIGPDHDK	ETMVTSTTEPSR|ESLQQMAEVTR|SLEDQVEMLR|MPPYDEQTQAFIDAAQEAR
0	0	0	0	0	0	0	0	105130	12246	0	0	0	0	0	0	0	0	0	144323	14274.7	0	0	0	0	0	0	0	0	35920.8	159168	27204.5	10123.6	T	48244.6	1	3	3	0.07399	9	0	13.2438	0	P14324	P14324	FDPS	Homo sapiens	Farnesyl pyrophosphate synthase	GLTVVVAFR|IGTDIQDNK|LKEVLEYNAIGGK
0	0	0	0	1.96945e+06	5.85421e+06	971991	1.09575e+06	541382	581029	753554	62817.7	44653.2	0	0	1.13682e+06	3.80085e+06	735084	749142	334071	341848	597241	0	0	69452.2	59074.7	2.14646e+06	3.71905e+06	506011	549198	280560	293590	874018	T	57900	1	29	24	0.54426	267	0	29.2879	0	P14618	P14618	PKM	Homo sapiens	Pyruvate kinase PKM	LAPITSDPTEATAVGAVEASFK|GVNLPGAAVDLPAVSEK|IYVDDGLISLQVK|TATESFASDPILYRPVAVALDTK|LNFSHGTHEYHAETIK|TATESFASDPILYR|NTGIICTIGPASR|LDIDSPPITAR|GIFPVLCKDPVQEAWAEDVDLR|DPVQEAWAEDVDLR|ITLDNAYMEK|PVAVALDTK|GSGTAEVELKK|AGKPVICATQMLESMIK|GDYPLEAVR|GSGTAEVELK|SVETLKEMIK|FDEILEASDGIMVAR|KGVNLPGAAVDLPAVSEK|GDVVIVLTGWRPGSGFTNTMR|VNFAMNVGKAR|PGSGFTNTMR|KGDVVIVLTGWR|KGDVVIVLTGWRPGSGFTNTMR	GADFLVTEVENGGSLGSK|FGVEQDVDMVFASFIR|RFDEILEASDGIMVAR|VNFAMNVGK|GDLGIEIPAEK
0	0	0	0	0	0	0	0	0	0	0	0	0	0	0	0	0	0	0	0	0	0	0	0	0	0	0	0	0	0	0	0	40629.6	T	11132.6	1	1	1	0.13131	1	0	17.2324	0	P14621	P14621	ACYP2	Homo sapiens	Acylphosphatase-2	GTVTGQVQGPEDK
68415.5	54530.5	1.26374e+06	196432	74859.5	128796	72821.9	113384	618815	9058.2	0	36910.2	25214.7	789166	173945	0	0	66751.7	78859	367906	0	0	47308.7	77785.8	1.02729e+06	123297	61218.6	119251	48958.3	56034.2	51591.5	0	13549.2	T	92411.3	1	29	25	0.37733	115	0	25.2484	0	P14625	P14625	HSP90B1	Homo sapiens	Endoplasmin	LISLTDENALSGNEELTVK|EEEAIQLDGLNASQIR|DDEVDVDGTVEEDLGK|GVVDSDDLPLNVSR|YSQFINFPIYVWSSK|EESDDEAAVEEEEEEK|EEKEESDDEAAVEEEEEEK|DISTNYYASQK|EEASDYLELDTIK|FQSSHHPTDITSLDQYVER|SILFVPTSAPR|TDDEVVQREEEAIQLDGLNASQIR|KYSQFINFPIYVWSSK|EFEPLLNWMK|IYFMAGSSR|NLLHVTDTGVGMTR|SGYLLPDTK|FAFQAEVNR|EAESSPFVER|LSLNIDPDAK|SGTSEFLNK|LIINSLYK|GTTITLVLK|EGVKFDESEK|KEAESSPFVER	ELISNASDALDK|ELISNASDALDKIR|LGVIEDHSNR|GLFDEYGSK
0	0	0	0	0	0	0	0	0	0	0	0	0	0	0	0	0	0	12963.7	0	0	0	0	0	0	0	0	0	0	0	0	0	0	T	54752.4	1	1	1	0.06483	1	0.00290381	12.3492	0.000253023	P14672	P14672	SLC2A4	Homo sapiens	Solute carrier family 2, facilitated glucose transporter member 4	RAMLVNNVLAVLGGSLMGLANAAASYEMLILGR
0	0	580025	0	0	0	0	0	523156	16753449	2505198	0	0	0	0	0	0	0	0	1.59518e+06	8725719	2.62744e+06	0	0	0	0	0	0	0	0	551862	6.3726e+06	1.68794e+06	T	24593.7	1	10	2	0.6375	58	0	22.3747	0	P14678	P14678	SNRPB	Homo sapiens	Small nuclear ribonucleoprotein-associated proteins B and B'	GTVAAAAAAATASIAGAPTQYPPGRGGPPPPMGRGAPPPGMMGPPPGMR|GIPAGVPMPQAPAGLAGPVRGVGGPSQQVMTPQGRGTVAAAAAAATASIAGAPTQYPPGR	GENLVSMTVEGPPPK|AAGRGIPAGVPMPQAPAGLAGPVR|VPLAGAAGGPGIGRAAGRGIPAGVPMPQAPAGLAGPVR|RVLGLVLLR|VLGLVLLR|MLQHIDYR|HMNLILCDCDEFR|GENLVSMTVEGPPPKDTGIAR
0	0	190242	0	0	0	0	0	0	0	0	0	0	141427	0	0	0	0	0	0	0	0	0	0	0	0	0	0	0	0	0	0	0	T	117893	1	4	4	0.04416	7	0	18.3133	0	P14735	P14735	IDE	Homo sapiens	Insulin-degrading enzyme	NEFIPTNFEILPLEK|NLYVTFPIPDLQK|AFIPQLLSR|HIQALAIR
0	0	0	0	0	0	0	0	0	0	0	0	0	0	0	0	0	0	0	0	0	0	0	0	0	0	0	0	0	0	0	0	32418.2	T	10185.7	1	1	1	0.10465	1	0.035873	12.0743	0.0024639	P14854	P14854	COX6B1	Homo sapiens	Cytochrome c oxidase subunit 6B1	AEGTFPGKI
0	0	0	0	772290	564090	129351	118496	265978	129081	189675	0	0	0	0	714054	635776	139041	203144	207034	274615	279978	0	0	0	0	888152	615058	90786.9	69355.1	194804	187790	266505	T	64092.4	1	15	12	0.41087	98	0	26.1409	0	P14866	P14866	HNRNPL	Homo sapiens	Heterogeneous nuclear ribonucleoprotein L	TDNAGDQHGGGGGGGGGAGAAGGGGGGENYDDPHK|VFNVFCLYGNVEK|GLIDGVVEADLVEALQEFGPISYVVVMPK|NDQDTWDYTNPNLSGQGDPGSNPNKR|LKTDNAGDQHGGGGGGGGGAGAAGGGGGGENYDDPHK|NDQDTWDYTNPNLSGQGDPGSNPNK|SDALETLGFLNHYQMK|TPASPVVHIR|NPNGPYPYTLK|SSSGLLEWESK|MAAAGGGGGGGR|LCFSTAQHAS	SKPGAAMVEMADGYAVDR|YGPQYGHPPPPPPPPEYGPHADSPVLMVYGLDQSK|AITHLNNNFMFGQK
0	0	0	0	105574	598317	180504	22985.2	0	0	0	0	0	0	0	195134	396442	149971	75898.9	0	0	0	0	0	0	0	254032	404613	143428	26068.6	0	0	0	T	57100	1	16	16	0.39122	45	0	24.2093	0	P14868	P14868	DARS1	Homo sapiens	Aspartate--tRNA ligase, cytoplasmic	IISAASEGGANVFTVSYFK|EAGVEMGDEDDLSTPNEK|NNAYLAQSPQLYK|LPLQLDDAVRPEAEGEEEGR|FQTEIQTVNK|ESIVDVEGVVR|GEEILSGAQR|TSTSQAVFR|ALHHGIDLEK|IYVISLAEPR|GFVEIQTPK|FGAPPHAGGGIGLER|VTMLFLGLHNVR|FAANINK|YGISSMIQSQEKPDR|ADEVVWVR
0	0	0	0	0	0	0	0	0	0	0	0	0	0	0	0	0	0	0	0	0	0	0	0	0	0	305095	188730	0	0	0	0	0	T	39449.1	1	1	1	0.1268	1	0.06916	12.0879	0.00452052	P14920	P14920	DAO	Homo sapiens	D-amino-acid oxidase	GIYNSPYIIPGTQTVTLGGIFQLGNWSELNNIQDHNTIWEGCCR
102290	0	0	118145	0	0	0	0	0	0	0	67371.5	33133.6	28463.6	156089	0	0	14999.8	64492.9	30843.6	35065.4	290831	0	0	41714.8	82592.5	3749.05	69078.5	0	0	0	118176	0	T	81692.7	1	7	6	0.12215	20	0	18.2205	0	P14923	P14923	JUP	Homo sapiens	Junction plakoglobin	LLNDEDPVVVTK|NEGTATYAAAVLFR|LNYGIPAIVK|VSVELTNSLFK|SAIVHLINYQDDAELATR|ALMGSPQLVAAVVR	TMQNTSDLDTAR
0	0	0	0	0	0	104471	959531	64648	29656.3	49072.1	0	0	0	0	0	0	398971	1.01447e+06	39009.1	86731.9	84579.6	0	0	0	0	0	52461.6	276869	899863	111168	44922.8	29308.6	T	42037.3	1	7	6	0.19839	29	0	23.3678	0	P15104	P15104	GLUL	Homo sapiens	Glutamine synthetase	VQAMYIWIDGTGEGLR|RLTGFHETSNINDFSAGVANR|LTGFHETSNINDFSAGVANR|TTSASSHLNK|YIEEAIEK|LVLCEVFK	QVYMSLPQGEK
0	0	0	0	0	0	0	0	0	0	0	0	0	0	0	0	0	0	0	3195.55	0	0	0	0	0	0	0	0	0	0	46924.8	0	0	T	35830.5	1	1	1	0.03481	2	0.000764234	15.1818	7.65e-05	P15121	P15121	AKR1B1	Homo sapiens	Aldo-keto reductase family 1 member B1	SPPGQVTEAVK
0	0	0	0	0	0	0	0	0	0	151248	0	0	0	0	0	0	0	0	0	0	0	0	0	0	0	0	0	0	0	0	0	115005	T	21415.1	1	3	1	0.17188	4	0.0119291	16.3136	0.000929832	P15153	P15153	RAC2	Homo sapiens	Ras-related C3 botulinum toxin substrate 2	LAPITYPQGLALAK	CVVVGDGAVGK|TVFDEAIR
0	0	88112.5	585920	0	0	0	0	0	0	0	0	0	55698.6	451248	0	0	0	0	0	0	0	0	0	194879	179374	0	0	0	0	0	0	0	T	55720.3	1	7	3	0.19639	12	0	15.1558	0	P15170	P15170	GSPT1	Homo sapiens	Eukaryotic peptide chain release factor GTP-binding subunit ERF3A	HNVEVLGILSDDVETDTVAPGENLK|SVVAPPGAPK|TFDAQIVIIEHK	SFVPNMIGGASQADLAVLVISAR|KGEFETGFEK|GQQLVMMPNK|HLIVLINK
0	0	0	0	0	227291	0	0	0	0	0	0	0	0	0	4902.8	215772	0	0	0	0	0	0	0	0	0	0	176209	0	0	0	0	0	T	43892.3	1	4	3	0.22111	15	0	22.1783	0	P15291	P15291	B4GALT1	Homo sapiens	Beta-1,4-galactosyltransferase 1	LPQLVGVSTPLQGGSNSAAAIGQSSGELR|FGFSLPYVQYFGGVSALSK|QQLDYGIYVINQAGDTIFNR	ETMLSDGLNSLTYQVLDVQR
64110	9055.26	0	2283162	123440	75767.5	0	0	0	0	0	0	0	4138.64	1.28889e+06	97220.5	39215.7	0	0	0	0	0	0	0	616541	1.64102e+06	51733.5	121680	0	0	0	0	0	T	69369.7	1	14	8	0.30546	62	0	24.3346	0	P15311	P15311	EZR	Homo sapiens	Ezrin	GTDLWLGVDALGLNIYEK|SQEQLAAELAEYTAK|QLLTLSSELSQAR|FYPEDVAEELIQDITQK|RKEDEVEEWQHR|SGYLSSER|THNDIIHNENMR|IQVWHAEHR	VTTMDAELEFAIQPNTTGK|IAQDLEMYGINYFEIK|IGFPWSEIR|RKPDTIEVQQMK|APDFVFYAPR|DNAMLEYLK
0	0	0	0	28809.2	942560	0	0	0	0	0	0	0	0	0	17878.7	547136	0	0	0	0	0	0	0	0	0	0	419904	0	0	0	0	0	T	56796.8	1	12	7	0.37622	34	0	22.2338	0	P15313	P15313	ATP6V1B1	Homo sapiens	V-type proton ATPase subunit B, kidney isoform	AVVGEEALTSEDLLYLEFLQK|SVFESLDLGWK|IPQAVIDEFYSR|NFINQGPYENR|FAQYAEIVHFTLPDGTQR|AIVQVFEGTSGIDAR|SGQVLEVAGTK	GFPGYMYTDLATIYER|TPVSEDMLGR|QIYPPINVLPSLSR|HVLVILTDMSSYAEALR|GGSITQIPILTMPNDDITHPIPDLTGFITEGQIYVDR
0	0	0	0	0	0	0	0	0	0	0	0	0	0	0	0	0	0	0	22426.6	52106.9	0	0	0	0	0	0	0	0	0	0	0	0	T	26166	1	1	1	0.03913	1	0.0127218	13.1413	0.000932686	P15374	P15374	UCHL3	Homo sapiens	Ubiquitin carboxyl-terminal hydrolase isozyme L3	YLENYDAIR
0	0	0	0	0	0	0	0	0	0	305732	0	0	0	0	0	0	0	0	0	0	271053	0	0	0	0	0	0	0	0	0	0	1.21733e+06	T	17137.7	1	8	2	0.52632	20	0	23.3068	0	P15531	P15531	NME1	Homo sapiens	Nucleoside diphosphate kinase A	NIIHGSDSVESAEK|YMHSGPVVAMVWEGLNVVK	VMLGETNPADSKPGTIR|TFIAIKPDGVQR|VMLGETNPADSK|GDFCIQVGR|GLVGEIIKR|GLVGEIIK
0	0	0	0	0	0	0	0	966785	1.62969e+06	94295.1	0	0	0	0	0	0	0	0	703984	1.95809e+06	131616	0	0	0	0	0	0	0	0	416659	377906	65157	T	31304.6	1	10	10	0.35154	33	0	19.4373	0	P15880	P15880	RPS2	Homo sapiens	40S ribosomal protein S2	SLEEIYLFSLPIK|ESEIIDFFLGASLKDEVLK|ESEIIDFFLGASLK|TYSYLTPDLWK|GTGIVSAPVPK|SPYQEFTDHLVK|GCTATLGNFAK|ATFDAISK|LSIVPVR|AEDKEWMPVTK
137518	32759	0	0	0	0	0	0	0	81035.8	93786.9	115699	49321.6	45755	68251.9	38756.3	0	51252.4	95674.9	33433.8	19588.6	316119	121954	58024.2	0	64239.7	0	94297	0	0	53868.4	117908	7644.62	T	331569	1	13	12	0.06339	28	0	25.2018	0	P15924	P15924	DSP	Homo sapiens	Desmoplakin	GFFDPNTEENLTYLQLK|LLEAQIATGGIIDPK|ALLQAILQTEDMLK|LLEAQIASGGVVDPVNSVFLPK|QLQNIIQATSR|AELIVQPELK|FGDSNTVMR|ETQSQLETER|YGDGIQLTR|IEVLEEELR|YIELLTR|FLEFQYLTGGLVDPEVHGR	IGLVRPGTALELLEAQAATGFIVDPVSNLR
0	0	0	0	0	0	0	0	1.49709e+06	1.09754e+06	62392.6	0	0	0	0	0	0	0	0	1.10739e+06	2805551	133613	0	0	0	0	0	0	0	0	897368	368174	72155.4	T	29228.5	1	5	4	0.2963	37	0	24.4011	0	P15927	P15927	RPA2	Homo sapiens	Replication protein A 32 kDa subunit	IGNVEISQVTIVGIIR|APTNIVYK|QAVDFLSNEGHIYSTVDDDHFK|QWVDTDDTSSENTVVPPETYVK	IDDMTAAPMDVR
0	12168.4	0	0	0	0	0	0	0	0	0	0	0	0	0	0	0	0	0	0	0	0	0	0	0	0	0	0	0	0	0	0	0	T	118844	1	1	1	0.02451	1	0.0182648	11.1066	0.00126672	P16066	P16066	NPR1	Homo sapiens	Atrial natriuretic peptide receptor 1	YSLTNDIVKGMLFLHNGAICSHGNLK
29325.2	99206.1	0	0	0	0	0	0	0	0	0	111022	90120.7	0	0	0	0	0	0	0	0	0	63041.6	191584	0	0	0	0	0	0	0	0	0	T	81487.4	1	2	2	0.03369	4	0	21.2248	0	P16070	P16070	CD44	Homo sapiens	CD44 antigen	LVINSGNGAVEDR|YGFIEGHVVIPR
0	0	0	0	0	0	0	0	0	117923	0	0	0	0	0	0	0	0	0	0	0	0	0	0	0	0	0	0	0	0	0	38325.7	0	T	25902	1	1	1	0.07792	2	0	18.2382	0	P16083	P16083	NQO2	Homo sapiens	Ribosyldihydronicotinamide dehydrogenase [quinone]	VLAPQISFAPEIASEEER
0	0	0	0	0	0	0	0	0	0	124882	0	0	0	0	0	0	0	0	0	0	54804.4	0	0	0	0	0	0	0	0	0	0	40454	T	15135.4	1	4	0	0.47552	10	0	17.1591	0	P16104	P16104	H2AX	Homo sapiens	Histone H2AX		LLGGVTIAQGGVLPNIQAVLLPK|VGAGAPVYLAAVLEYLTAEILELAGNAAR|AGLQFPVGR|HLQLAIR
34474.6	12365.5	0	0	0	0	0	0	0	0	0	0	0	0	0	0	0	0	0	0	0	0	0	0	0	0	0	0	0	0	0	0	0	T	202039	1	1	1	0.00659	1	0.000764234	18.2041	7.65e-05	P16144	P16144	ITGB4	Homo sapiens	Integrin beta-4	LLELQEVDSLLR
0	0	0	0	0	0	0	0	198547	312988	0	0	0	0	0	0	0	0	0	176471	405170	28186.6	0	0	0	0	0	0	0	0	273121	156628	0	T	30355.9	1	7	5	0.40433	35	0	25.4377	0	P16152	P16152	CBR1	Homo sapiens	Carbonyl reductase [NADPH] 1	EYGGLDVLVNNAGIAFK|SPEEGAETPVYLALLPPDAEGPHGQFVSEK|LFSGDVVLTAR|VVNVSSIMSVR|SSGIHVALVTGGNK	GQAAVQQLQAEGLSPR|FHQLDIDDLQSIR
0	0	0	0	0	0	0	0	0	0	0	0	0	0	0	0	0	37827	15199.4	0	0	0	0	0	0	0	0	0	18271.2	0	0	0	0	T	35114.8	1	1	1	0.08869	2	0.00317684	15.1451	0.000290216	P16220	P16220	CREB1	Homo sapiens	Cyclic AMP-responsive element-binding protein 1	TAPTSTIAPGVVMASSPALPTQPAEEAAR
0	0	0	0	0	0	95020	0	0	0	0	0	0	0	0	0	0	189426	0	0	0	0	0	0	0	0	0	0	95841.6	0	0	0	0	T	42837.4	1	6	6	0.24138	10	0	20.2166	0	P16333	P16333	NCK1	Homo sapiens	Cytoplasmic protein NCK1	DSESSPNDFSVSLK|LYDLNMPAYVK|APIFTSEQGEK|TGFVPSNYVER|LAAVVNNLNTGQVLHVVQALYPFSSSNDEELNFEK|AEEVVVVAK
0	0	0	0	0	0	0	0	89812.1	20774.4	11321.2	0	0	0	0	0	0	0	0	226959	125326	21048.2	0	44115.2	0	0	0	0	0	0	87173.2	17656.9	24436.2	T	22566.5	1	2	2	0.11947	8	0	17.4076	0	P16401	P16401	H1-5	Homo sapiens	Histone H1.5	ALAAGGYDVEK|SETAPAETATPAPVEK
0	0	0	0	0	0	0	0	110422	0	0	0	0	0	0	0	0	0	96492.9	79012.1	18530.1	0	0	0	0	0	0	0	0	0	36881.7	14741.8	0	T	34909.7	1	1	1	0.05096	4	0	23.341	0	P16422	P16422	EPCAM	Homo sapiens	Epithelial cell adhesion molecule	TQNDVDIADVAYYFEK
0	0	0	0	139830	23289.4	0	0	0	0	0	0	0	0	0	77168	10163.9	0	0	0	0	0	0	0	0	212406	72962.5	20330	0	0	0	0	0	T	76641.3	1	8	8	0.20236	15	0	20.2299	0	P16435	P16435	POR	Homo sapiens	NADPH--cytochrome P450 reductase	TNVLYELAQYASEPSEQELLR|DGALTQLNVAFSR|ATTPVIMVGPGTGVAPFIGFIQER|FAVFGLGNK|NIIVFYGSQTGTAEEFANR|TALTYYLDITNPPR|DVQNTFYDIVAELGAMEHAQAVDYIK|NPFLAAVTTNR
0	0	0	0	0	0	0	0	0	138696	351650	0	0	0	0	0	0	0	0	0	189804	794121	0	0	0	0	0	0	0	0	0	92577	244889	T	21632.2	1	2	2	0.17391	13	0	27.4134	0	P16455	P16455	MGMT	Homo sapiens	Methylated-DNA--protein-cysteine methyltransferase	FGEVISYQQLAALAGNPK|LGKPGLGGSSGLAGAWLK
0	0	211818	23881.9	0	0	0	0	0	0	0	26438.7	24663.1	202673	51353.8	0	0	0	0	0	0	0	0	0	137037	23458.2	0	0	0	0	0	0	0	T	114683	1	11	7	0.16795	24	0	22.3341	0	P16615	P16615	ATP2A2	Homo sapiens	Sarcoplasmic/endoplasmic reticulum calcium ATPase 2	IVEFLQSFDEITAMTGDGVNDAPALK|ISLPVILMDETLK|AMGVVVATGVNTEIGK|EFDELNPSAQR|TVEEVLGHFGVNESTGLSLEQVK|DIVPGDIVEIAVGDK|IRDEMVATEQER	VDQSILTGESVSVIK|TASEMVLADDNFSTIVAAVEEGR|EPLISGWLFFR|NAENAIEALK
0	110832	0	0	0	0	0	0	0	0	0	51454.8	114334	0	0	0	0	0	0	0	0	0	0	118751	0	0	0	0	0	0	0	0	0	T	147776	1	6	6	0.06719	13	0	19.1593	0	P16885	P16885	PLCG2	Homo sapiens	1-phosphatidylinositol 4,5-bisphosphate phosphodiesterase gamma-2	ALELGTVMTVFSFR|VTFEIYDPNLAFLR|VEELFEWFQSIR|DINSLYDVSR|SFVFILEPK|EVFGDLLLTKPTEASADQLPSPSQLR
0	0	0	0	0	0	0	300199	0	0	0	0	0	0	0	0	0	0	246090	0	0	0	0	0	0	0	0	0	20530.9	171535	0	0	0	T	46344.2	1	3	3	0.09785	8	0	23.3216	0	P16930	P16930	FAH	Homo sapiens	Fumarylacetoacetase	IGVAIGDQILDLSIIK|VFLQNLLSVSQAR|ASSVVVSGTPIR
0	0	0	0	0	0	0	0	0	0	1.75318e+06	0	0	0	0	0	0	0	0	483.124	0	1.39689e+06	0	0	0	0	0	0	0	0	0	9338.35	1.91097e+06	T	17292	1	3	2	0.22819	9	0.00290381	15.3256	0.000253023	P16949	P16949	STMN1	Homo sapiens	Stathmin	ASGQAFELILSPR|ESVPEFPLSPPK	DLSLEEIQK
0	0	0	0	0	104760	131959	39994.5	0	0	0	0	0	0	0	13919.3	244267	155224	11493.4	0	0	0	0	0	0	0	18142.4	169026	93062.6	5839.41	0	0	0	T	40066	1	8	4	0.36559	33	0	25.326	0	P16989	P16989	YBX3	Homo sapiens	Y-box-binding protein 3	AGEAPTENPAPPTQQSSAE|PAPAVGEAEDKENQQATSGPNQPSVR|GAEAANVTGPDGVPVEGSR|SEAGEATTTTTTTLPQAPTEAAAAAPQDPAPK	SVGDGETVEFDVVEGEK|NDTKEDVFVHQTAIK|EDVFVHQTAIK|NGYGFINR
0	0	0	0	0	0	0	0	0	0	94140.9	0	0	0	0	0	0	0	0	0	0	190986	0	0	0	0	0	0	0	0	0	0	140425	T	21527	1	1	1	0.08333	3	0.00290381	10.121	0.000253023	P17152	P17152	TMEM11	Homo sapiens	Transmembrane protein 11, mitochondrial	LPLHTLTSSTPVVLVR
0	0	0	0	0	0	0	336575	137721	50922	0	0	0	0	0	0	0	0	301947	140766	0	120862	0	0	0	0	0	0	22634.5	220936	104453	23079.9	34587.3	T	46218.5	1	8	8	0.29298	25	0	22.1957	0	P17174	P17174	GOT1	Homo sapiens	Aspartate aminotransferase, cytoplasmic	FLFPFFDSAYQGFASGNLER|VGGVQSLGGTGALR|IVASTLSNPELFEEWTGNVK|LALGDDSPALK|ITWSNPPAQGAR|INVSGLTTK|IANDNSLNHEYLPILGLAEFR|EPESILQVLSQMEK
0	0	0	0	0	0	14744	1.14396e+06	250746	16717.6	0	0	0	0	0	0	0	82121.2	684801	0	0	0	0	0	0	0	0	0	0	271248	78111.1	0	0	T	40564	1	4	2	0.1396	14	0	19.3317	0	P17612	P17612	PRKACA	Homo sapiens	cAMP-dependent protein kinase catalytic subunit alpha	ILQAVNFPFLVK|FKGPGDTSNFDDYEEEEIR	TLGTGSFGR|NLLQVDLTK
0	0	0	336992	131988	39326.9	0	0	0	0	0	0	0	0	62217.2	86915.4	182135	0	0	0	0	13898.3	0	0	23698.7	2.0656e+06	324345	43172.2	0	0	0	0	104714	T	79944.8	1	10	10	0.22	27	0	19.3233	0	P17655	P17655	CAPN2	Homo sapiens	Calpain-2 catalytic subunit	FADDQLIIDFDNFVR|IMVDMLDSDGSGK|NYPNTFWMNPQYLIK|LFAQLAGEDAEISAFELQTILR|NPWGEVEWTGR|MGEDMHTIGFGIYEVPEELSGQTNIHLSK|RHEDGEFWMSFSDFLR|RPTEICADPQFIIGGATR|NFFLTNR|SDTFINLR
0	0	0	0	0	0	0	0	0	0	0	0	0	0	0	0	0	0	0	0	0	0	0	0	0	0	0	46559.1	0	0	0	0	0	T	53503.1	1	2	1	0.07447	4	0.0194995	14.0896	0.00134121	P17661	P17661	DES	Homo sapiens	Desmin	TFGGAPGFPLGSPLSSPVFPRAGFGSK	LLEGEESR
0	0	0	0	0	0	584827	722481	0	0	0	0	0	0	0	0	0	548823	385248	0	0	0	0	0	0	0	0	0	275499	235387	0	0	0	T	48442.4	1	8	7	0.25301	34	0	23.2585	0	P17706	P17706	PTPN2	Homo sapiens	Tyrosine-protein phosphatase non-receptor type 2	MQDTMEENSESALR|LQNAENDYINASLVDIEEAQR|FSYMAIIEGAK|SYYTVHLLQLENINSGETR|EFEELDTQR|WQPLYLEIR|YRDVSPYDHSR	MGLIQTPDQLR
0	0	17299	1.09872e+06	1.30552e+06	95094.7	76432.5	27212.3	40458.6	28139.7	107909	0	0	16614.9	559377	719639	74485.5	84931.6	40768.9	84987	47929.2	218540	0	0	44121.7	1.63436e+06	373777	32694.7	28571.3	8878.52	33812.5	0	173367	T	66648	1	18	15	0.33503	112	0	26.4181	0	P17812	P17812	CTPS1	Homo sapiens	CTP synthase 1	VPLLLEEQGVVDYFLR|YIDSADLEPITSQEEPVR|LLETCSIALVGK|GIIASSVGTILK|PIKPSPPYFGLLLASVGR|LYGDADYLEER|FVGQDVEGER|GLGLSPDLVVCR|FSDSYASVIK|IQAIAWAR|KLYGDADYLEER|IYQYVINK|FEVNPVWK|HRFEVNPVWK|RLDLPIER	YILVTGGVISGIGK|TVQVVPHITDAIQEWVMR|ALEHSALAINHK
29576.8	48704.8	50546.3	170991	3.32264e+06	687362	330763	501044	335199	579384	221803	28953.7	37376.5	7666.65	45595.9	2.05286e+06	613806	337795	536052	261101	410257	202034	0	59127.3	25296.7	220028	2.24662e+06	334618	188495	130129	174024	251066	314173	T	69104.7	1	31	21	0.48534	271	0	23.2948	0	P17844	P17844	DDX5	Homo sapiens	Probable ATP-dependent RNA helicase DDX5	ELAQQVQQVAAEYCR|LMEEIMSEKENK|TGTAYTFFTPNNIK|NFYQEHPDLAR|TTYLVLDEADRMLDMGFEPQIR|RTAQEVETYR|LIDFLECGK|TAQEVETYR|LMEEIMSEK|DWVLNEFK|QVSDLISVLR|TAQEVETYRR|LLQLVEDR|FVINYDYPNSSEDYIHR|DGWPAMGIHGDK|WNLDELPK|TIVFVETKR|TIVFVETK|GGFNTFR|RTAQEVETYRR|GYSSLLK	PVLNFYEANFPANVMDVIAR|QNFTEPTAIQAQGWPVALSGLDMVGVAQTGSGK|APILIATDVASR|MLDMGFEPQIR|TTYLVLDEADR|STCIYGGAPK|GDGPICLVLAPTR|GVEICIATPGR|QTLMWSATWPK|GLDVEDVK
0	0	544743	3330577	832050	520156	0	0	995951	753522	952682	0	0	41196.8	1.73623e+06	531915	163267	0	0	85641.7	140588	318156	0	0	353607	2.47258e+06	200124	218765	45089.7	109646	51856	70292.5	165256	T	84964.2	1	21	15	0.38974	161	0	30.4384	0	P17858	P17858	PFKL	Homo sapiens	ATP-dependent 6-phosphofructokinase, liver type	VFLIYEGYEGLVEGGENIK|SEWGSLLEELVAEGK|LNIIIIAEGAIDR|VFANAPDSACVIGLK|AAAYNLVQHGITNLCVIGGDGSLTGANIFR|TNVLGHLQQGGAPTPFDR|QANWLSVSNIIQLGGTIIGSAR|GGSFENNWNIYK|GQVQEVGWHDVAGWLGR|TGISHGHTVYVVHDGFEGLAK|GQLESIVENIR|FDEATQLR|AVAFSPVTELK|RFDEATQLR|EQWWLSLR	AIGVLTSGGDAQGMNAAVR|SNFSLAILNVGAPAAGMNAAVR|TFVLEVMGR|VTVLGHVQR|ISMAAYVSGELEHVTR|MGIYVGAK
0	0	0	0	0	0	0	0	386913	1.59315e+06	0	0	0	0	0	0	0	0	0	782943	1633340	38898.3	0	0	0	0	0	0	0	0	750555	1.03965e+06	63566.6	T	26136.1	1	5	4	0.204	25	0	17.2073	0	P17931	P17931	LGALS3	Homo sapiens	Galectin-3	GNDVAFHFNPR|IQVLVEPDHFK|LDNNWGR|IALDFQR	MLITILGTVKPNANR
0	0	0	0	0	213702	2.04264e+06	406685	36996.1	0	0	0	0	0	0	6910.52	166555	1.20451e+06	197661	124535	52588.4	0	0	0	0	0	0	90225	706726	124022	0	0	0	T	49172.5	1	15	10	0.43508	84	0	24.3394	0	P17980	P17980	PSMC3	Homo sapiens	26S proteasome regulatory subunit 6A	APSIIFIDELDAIGTK|MNVSPDVNYEELAR|LAGPQLVQMFIGDGAK|DSYLILETLPTEYDSR|QTYFLPVIGLVDAEK|VDILDPALLR|EKAPSIIFIDELDAIGTK|FENLGIQPPK|LKPGDLVGVNK|MSTEEIIQR	TMLELLNQLDGFQPNTQVK|GVLMYGPPGTGK|GATELTHEDYMEGILEVQAK|KMNVSPDVNYEELAR|AMEVDERPTEQYSDIGGLDK
0	0	0	0	926498	727305	126989	98719.9	0	0	0	0	0	0	0	481822	482914	89710.2	96119.5	0	0	0	0	0	0	0	658026	368922	0	0	0	0	0	T	60305.6	1	20	18	0.50899	111	0	30.3518	0	P17987	P17987	TCP1	Homo sapiens	T-complex protein 1 subunit alpha	EVGDGTTSVVIIAAELLK|SLLVIPNTLAVNAAQDSTDLVAK|YINENLIVNTDELGR|SVVPGGGAVEAALSIYLENYATSMGSR|FATEAAITILR|VLCELADLQDKEVGDGTTSVVIIAAELLK|AFHNEAQVNPER|LGVQVVITDPEK|YFVEAGAMAVR|MEGPLSVFGDR|EQLAIAEFAR|IACLDFSLQK|TSASIILR|YPVNSVNILK|SSLGPVGLDK|LGVQVVITDPEKLDQIR|ASGATILSTLANLEGEETFEAAMLGQAEEVVQER|LLEVEHPAAK	MLVDDIGDVTITNDGATILK|SQNVMAAASIANIVK
0	0	0	0	112732	177643	387735	57708.3	0	0	0	0	0	0	0	0	161054	275689	26467.5	0	48565.8	21821.8	0	0	0	0	0	107273	145599	8773.84	0	0	0	T	49934.8	1	6	5	0.15862	25	0	19.2019	0	P18031	P18031	PTPN1	Homo sapiens	Tyrosine-protein phosphatase non-receptor type 1	QLELENLTTQETR|FSYLAVIEGAK|LTLISEDIK|LHQEDNDYINASLIK|EMIFEDTNLK	MGLIQTADQLR
0	0	0	0	0	0	0	0	0	0	49054.1	0	0	0	0	0	0	0	0	0	0	103732	0	0	0	0	0	0	0	0	0	0	0	T	12529.8	1	1	1	0.08182	2	0.0484773	13.1291	0.00324384	P18077	P18077	RPL35A	Homo sapiens	60S ribosomal protein L35a	DETEFYLGK
0	0	0	0	0	0	0	0	0	0	1.81119e+06	0	0	0	0	0	0	0	0	0	0	3.26194e+06	0	0	0	0	0	0	56119.8	0	0	0	4129888	T	20497.7	1	10	5	0.64444	35	0	20.171	0	P18085	P18085	ARF4	Homo sapiens	ADP-ribosylation factor 4	NICFTVWDVGGQDR|QDLPNAMAISEMTDK|IQEVADELQK|DAVLLLFANK|LGLQSLR	LGEIVTTIPTIGFNVETVEYK|ILMVGLDAAGK|MLLVDELR|HYFQNTQGLIFVVDSNDR|HYFQNTQGLIFVVDSNDRER
0	0	0	0	0	0	0	0	0	682925	0	0	0	0	0	0	0	0	0	0	172465	0	0	0	0	0	0	0	0	0	7725.32	183551	0	T	29207.2	1	2	2	0.10081	7	0	19.2475	0	P18124	P18124	RPL7	Homo sapiens	60S ribosomal protein L7	IALTDNALIAR|IVEPYIAWGYPNLK
208509	1.56617e+06	878085	745115	0	0	223894	396434	57011.1	134315	0	257823	2.50812e+06	494384	693758	115481	125320	264454	344029	0	0	0	526572	1.92377e+06	400615	356130	81278.5	111149	254701	375077	0	0	0	T	123722	1	42	33	0.46384	240	0	26.2949	0	P18206	P18206	VCL	Homo sapiens	Vinculin	GILSGTSDLLLTFDEAEVR|VAMANIQPQMLVAGATSIAR|VLQLTSWDEDAWASK|AIPDLTAPVAAVQAAVSNLVR|AQQVSQGLDVLTAK|KIDAAQNWLADPNGGPEGEEQIR|MLGQMTDQVADLR|AVAGNISDPGLQK|QVATALQNLQTK|ETVQTTEDQILK|STVEGIQASVK|SLGEISALTSK|LLAVAATAPPDAPNR|WIDNPTVDDR|SLLDASEEAIK|GWLRDPSASPGDAGEQAIR|TNISDEESEQATEMLVHNAQNLMQSVK|ELTPQVVSAAR|TDAGFTLR|VDQLTAQLADLAAR|EAFQPQEPDFPPPPPDLEQLR|SLLDASEEAIKK|SFLDSGYR|NQGIEEALK|ALASQLQDSLK|GNDIIAAAK|EVEN…	MQEAMTQEVSDVFSDTTTPIK|DPSASPGDAGEQAIR|LVQAAQMLQSDPYSVPAR|MTGLVDEAIDTK|MSAEINEIIR|VMLVNSMNTVK|LANVMMGPYR|MALLMAEMSR|ELLPVLISAMK
0	0	0	0	0	0	34007	19186.2	0	0	0	0	0	0	0	0	0	0	0	0	0	0	0	0	0	0	0	0	0	0	0	0	0	T	43213.7	1	2	2	0.06842	2	0	19.1662	0	P18615	P18615	NELFE	Homo sapiens	Negative elongation factor E	SISADDDLQESSR|QSSSSTTSQGGVK
0	0	0	0	0	0	0	0	0	25232.1	480947	0	0	0	0	0	0	0	0	0	0	778148	0	0	0	0	0	0	0	0	0	20008.3	545270	T	21383.3	1	2	2	0.13043	6	0	18.245	0	P18621	P18621	RPL17	Homo sapiens	60S ribosomal protein L17	EQIVPKPEEEVAQK|YSLDPENPTK
0	0	0	0	0	0	0	0	1892.54	2.72635e+06	5271.31	0	0	0	0	0	0	0	0	0	1.59423e+06	13153.2	0	0	0	0	0	0	0	0	38678	1.494e+06	20964.5	T	28785.8	1	6	2	0.35827	27	0	19.1905	0	P18669	P18669	PGAM1	Homo sapiens	Phosphoglycerate mutase 1	HGESAWNLENR|FSGWYDADLSPAGHEEAK	HLEGLSEEAIMELNLPTGIPIVYELDK|VLIAAHGNSLR|ALPFWNEEIVPQIK|HYGGLTGLNK
0	0	0	0	0	0	503720	397575	0	0	0	0	0	0	0	0	20640.4	448033	283366	0	0	0	0	0	0	0	0	0	485170	285699	0	0	0	T	44940.5	1	7	5	0.24228	37	0	22.2898	0	P18754	P18754	RCC1	Homo sapiens	Regulator of chromosome condensation	DTSVEGSEMVPGK|VVQVSAGDSHTAALTDDGR|VFLWGSFR|LGLGEGAEEK|VPELFANR	SMVPVQVQLDVPVVK|SHSTEPGLVLTLGQGDVGQLGLGENVMER
0	67523.6	0	0	0	0	0	0	0	0	0	0	63275.2	0	0	0	0	0	0	0	0	0	0	107214	0	0	0	0	0	0	0	0	0	T	101673	1	3	3	0.04897	4	0	18.1936	0	P18858	P18858	LIG1	Homo sapiens	DNA ligase 1	DIEQIAEFLEQSVK|GDVGLVAENSR|IDGAVIPDHWLDPSAVWEVK
0	0	111700	231968	18116.2	7130.41	0	0	0	0	0	0	0	79611.2	209519	29125.5	12160.8	0	0	0	0	0	0	0	190168	31199.9	19796.1	0	0	0	0	0	0	T	69433.9	1	5	5	0.09479	30	0	21.3556	0	P18887	P18887	XRCC1	Homo sapiens	DNA repair protein XRCC1	ILQGVVVVLSGFQNPFR|YSQVLGLGGR|DSPFGLSFVR|TPATAPVPAR|LLPHQLYGVVPQA
0	0	48142.7	57407	0	0	69651.5	0	63333.5	0	0	0	0	50532.2	76995.1	5856.39	25411.2	66391.9	0	0	0	0	0	0	0	0	0	0	0	55742.4	65631.9	176949	0	T	56109.3	1	8	4	0.16538	44	0	20.2688	0	P19013	P19013	KRT4	Homo sapiens	Keratin, type II cytoskeletal 4	NLEPLFETYLSVLR|VDSLNDEINFLK|GAFSSVSMSGGAGR|VQFLEQQNK	NLDLDSIIAEVR|AQYEEIAQR|FASFIDK|EYQELMSVK
0	118029	0	0	0	0	0	0	0	0	0	80855.7	39097.6	0	0	0	0	0	0	0	0	0	0	0	0	0	0	0	0	0	0	0	0	T	148438	1	3	3	0.03411	5	0	22.2509	0	P19174	P19174	PLCG1	Homo sapiens	1-phosphatidylinositol 4,5-bisphosphate phosphodiesterase gamma-1	NNYSEDLELASLLIK|SGDITYGQFAQLYR|IGTAEPDYGALYEGR
45737.9	130678	657885	187208	209820	371275	0	0	0	0	0	34403	67397.3	387572	95173.7	86859.9	140514	0	0	0	0	0	20314.2	298828	241150	188864	147689	210569	0	0	0	0	0	T	76568.4	1	14	14	0.22113	74	0	23.2359	0	P19338	P19338	NCL	Homo sapiens	Nucleolin	TLVLSNLSYSATEETLQEVFEK|GFGFVDFNSEEDAK|GYAFIEFASFEDAK|FGYVDFESAEDLEK|GLSEDTTEETLK|VEGTEPTTAFNLFVGNLNFNK|VTQDELKEVFEDAAEIR|SISLYYTGEK|TGISDVFAK|EVFEDAAEIR|ALELTGLK|GIAYIEFK|KFGYVDFESAEDLEK|LELQGPR
0	0	249468	0	0	0	0	0	0	0	0	0	0	327175	8167.01	3649.99	6033.36	0	0	0	0	0	0	154704	153845	15683.5	0	0	0	0	0	0	0	T	102420	1	12	9	0.14286	34	0	21.3463	0	P19367	P19367	HK1	Homo sapiens	Hexokinase-1	SANLVAATLGAILNR|LSDETLIDIMTR|LVDEYSLNAGK|IDEAILITWTK|FLLSESGSGK|HIDLVEGDEGR|GAALITAVGVR|ASGVEGADVVK|FNTSDVSAIEK	GAAMVTAVAYR|FLSQIESDR|NILIDFTK
0	0	0	0	0	0	0	0	140721	0	0	0	0	0	0	0	0	0	0	290450	14482.9	0	0	0	0	0	0	0	0	0	73881	0	23256.4	T	31421.7	1	3	3	0.17455	6	0	22.2556	0	P19387	P19387	POLR2C	Homo sapiens	DNA-directed RNA polymerase II subunit RPB3	FIIENTDLAVANSIR|ITELTDENVK|SEYSELDEDESQAPYDPNGKPER
0	0	0	0	0	0	0	0	0	292791	3363.11	0	0	0	0	0	0	0	0	0	271686	134894	0	0	0	0	0	0	0	0	0	249708	47584.5	T	24535.7	1	4	4	0.23333	8	0	25.2383	0	P19388	P19388	POLR2E	Homo sapiens	DNA-directed RNA polymerases I, II, and III subunit RPABC1	GYLVTQDELDQTLEEFK|ALIVVQQGMTPSAK|IQAGDPVAR|MDDEEETYR
0	0	0	0	0	0	0	0	0	137922	0	0	0	0	0	0	0	0	0	0	99213.3	0	0	0	0	0	0	0	0	0	0	79614.8	22039.9	T	27374	1	3	3	0.13655	4	0	19.231	0	P19404	P19404	NDUFV2	Homo sapiens	NADH dehydrogenase [ubiquinone] flavoprotein 2, mitochondrial	AAAVLPVLDLAQR|DIEEIIDELK|NSDSILEAIQK
0	0	0	0	0	0	255521	38700.6	0	0	0	0	0	0	0	0	0	114785	0	0	0	0	0	0	0	0	0	0	136325	0	0	0	0	T	54135.1	1	7	7	0.16842	14	0	19.2515	0	P19474	P19474	TRIM21	Homo sapiens	E3 ubiquitin-protein ligase TRIM21	LAQQSQALQELISELDR|HYWEVDVTGK|LGDTQQSIPGNEER|SGFWTIWLWNK|DLDITSPELR|LQVALGELR|NFLVEEEQR
12295.1	11617.1	0	0	295897	53386.2	0	0	15816.7	372505	13808.8	0	0	0	0	107421	0	0	0	12810.3	202231	39673.3	0	0	0	81759.6	165821	6231.89	0	0	39060.6	137021	15872.9	T	62055.6	1	5	5	0.11071	21	0	20.3077	0	P19525	P19525	EIF2AK2	Homo sapiens	Interferon-induced, double-stranded RNA-activated protein kinase	VLALELFEQITK|AGDLSAGFFMEELNTYR|IGDFGLVTSLK|DLKPSNIFLVDTK|LAVEILNK
0	0	0	0	0	0	0	0	386542	0	0	0	0	0	0	0	0	0	0	462269	107158	29053.1	0	0	0	0	0	0	0	0	241674	0	39881.1	T	33802.7	1	4	4	0.15894	10	0	18.3617	0	P19623	P19623	SRM	Homo sapiens	Spermidine synthase	MEPGPDGPAASGPAAIR|VLIIGGGDGGVLR|YQDILVFR|AAFVLPEFAR
0	0	0	0	0	0	0	0	846390	220058	0	0	0	0	0	0	0	0	178406	832041	188606	72791.3	0	0	0	0	0	0	0	0	400065	101376	0	T	41187.1	1	8	8	0.33429	28	0	22.3145	0	P19784	P19784	CSNK2A2	Homo sapiens	Casein kinase II subunit alpha'	YSEVFEAINITNNER|TPALVFEYINNTDFK|VLGTEELYGYLK|EYWDYEAHVPSWGNQDDYQLVR|QLYQILTDFDIR|VYAEVNSLR|HLVSPEALDLLDK|LIDWGLAEFYHPAQEYNVR
0	0	0	0	0	0	0	0	0	0	0	0	0	0	0	0	0	0	0	0	0	0	0	0	0	0	0	141636	0	0	0	0	0	T	49924.2	1	4	4	0.12241	5	0	20.2416	0	P19971	P19971	TYMP	Homo sapiens	Thymidine phosphorylase	MLAAQGVDPGLAR|VAAALDDGSALGR|DVTATVDSLPLITASILSK|FGGAAVFPNQEQAR
0	0	0	0	0	209136	1046229	177211	0	0	0	0	0	0	0	47819.8	337150	947000	58908.4	0	0	0	0	0	0	0	0	184524	564201	77575.9	0	0	0	T	38364.4	1	11	11	0.38739	43	0	20.4349	0	P20042	P20042	EIF2S2	Homo sapiens	Eukaryotic translation initiation factor 2 subunit 2	IFDIDEAEEGVK|DASDDLDDLNFFNQK|DLEADEEDTR|FPDEDEILEK|KPFMLDEEGDTQTEETQPSETK|DYTYEELLNR|KIFDIDEAEEGVK|SPDTILQK|IESDVQEPTEPEDDLDIMLGNK|EVEPEPTEDKDLEADEEDTR|TGFQAVTGK
0	0	0	0	0	0	2528824	2.62107e+06	0	0	0	0	0	0	0	12410.8	132722	3.72464e+06	907885	0	0	0	0	0	0	0	0	0	1.76153e+06	1.09525e+06	0	0	0	T	52705.8	1	15	12	0.31352	90	0	23.4143	0	P20073	P20073	ANXA7	Homo sapiens	Annexin A7	GFGTDEQAIVDVVANR|LGTDESCFNMILATR|LLVSMCQGNR|PAANFDAIR|EFSGYVESGLK|GAGTDDSTLVR|VLIEILCTR|DLLSSVSR|TILQCALNR|PAFFAER|TILQCALNRPAFFAER|LLLAIVGQ	DENQSINHQMAQEDAQR|TLGTMIAGDTSGDYR|ATMEAYSR
0	0	0	0	0	0	0	0	0	197903	548916	0	0	0	0	0	0	0	0	0	137117	386164	0	0	0	0	0	0	0	0	0	84348.7	290805	T	22154.4	1	4	4	0.3835	16	0	18.0665	0	P20290	P20290	BTF3	Homo sapiens	Transcription factor BTF3	LGVNNISGIEEVNMFTNQGTVIHFNNPK|QLTEMLPSILNQLGADSLTSLR|APLATGEDDDDEVPDLVENFDEASKNEAN|APLATGEDDDDEVPDLVENFDEASK
0	0	0	0	0	0	0	0	0	508350	0	0	0	0	0	0	0	0	0	0	472126	90896.1	0	0	0	0	0	0	0	0	0	518451	17555.6	T	23643.8	1	7	4	0.46977	21	0	26.2622	0	P20339	P20339	RAB5A	Homo sapiens	Ras-related protein Rab-5A	GAQAAIVVYDITNEESFAR|AVDFQEAQSYADDNSLLFMETSAK|GVDLTEPTQPTR|QASPNIVIALSGNK	FEIWDTAGQER|LVLLGESAVGK|YHSLAPMYYR
0	0	0	0	0	0	0	0	260277	601436	226718	0	0	0	0	0	0	0	0	0	360388	556409	0	0	0	0	0	0	0	0	0	559800	216773	T	23577.9	1	7	3	0.32692	29	0	18.3458	0	P20340	P20340	RAB6A	Homo sapiens	Ras-related protein Rab-6A	STGGDFGNPLRK|STGGDFGNPLR|ELNVMFIETSAK	LVFLGEQSVGK|GSDVIIMLVGNK|VAAALPGMESTQDR|TMYLEDR
0	0	36608.6	1.57971e+06	661414	23724.4	70035.6	141105	198838	134778	90917.3	0	0	0	362489	125967	0	0	0	0	0	0	0	0	187661	1.01743e+06	142149	32292.8	0	0	0	0	0	T	75473.2	1	18	12	0.46073	90	0	26.3015	0	P20591	P20591	MX1	Homo sapiens	Interferon-induced GTP-binding protein Mx1	VSYQDYEIEISDASEVEK|GQQEIQDQLSLSEALQR|DVPDLTLIDLPGITR|VAVGNQPADIGYK|ISSHIPLIIQFFMLQTYGQQLQK|ADPAAASHPLLLNGDATVAQK|LAFTDVSIK|YGVDIPEDENEK|AQNAIAGEGMGISHELITLEISSR|ALEEPAVDMLHTVTDMVR|MFFLIDK|NLVFHLK	ALGVEQDLALPAIAVIGDQSSGK|SSVLEALSGVALPR|VNAFNQDITALMQGEETVGEEDIR|QETISLVVVPSNVDIATTEALSMAQEVDPEGDR|AMLQLLQDKDTYSWLLK|MVVSEVDIAK
0	0	0	0	0	0	0	0	0	727790	268505	0	0	0	0	0	0	0	0	0	541747	518380	0	0	0	0	0	0	0	0	0	573666	180951	T	26472.4	1	8	8	0.42739	33	0	26.3938	0	P20618	P20618	PSMB1	Homo sapiens	Proteasome subunit beta type-1	FFPYYVYNIIGGLDEEGK|GAVYSFDPVGSYQR|RFFPYYVYNIIGGLDEEGK|DVYTGDALR|AMTTGAIAAMLSTILYSR|DVFISAAER|NMQNVEHVPLSLDR|AGGSASAMLQPLLDNQVGFK
0	0	0	0	0	0	0	0	0	0	914356	0	0	0	0	0	0	0	0	0	8225.21	776671	0	0	0	0	0	0	0	0	0	0	1.21797e+06	T	16751.7	1	6	6	0.56667	12	0	18.2109	0	P20674	P20674	COX5A	Homo sapiens	Cytochrome c oxidase subunit 5A, mitochondrial	GINTLVTYDMVPEPK|SHGSQETDEEFDAR|LNDFASTVR|EIYPYVIQELRPTLNELGISTPEELGLDKV|RLNDFASTVR|WVTYFNKPDIDAWELR
0	0	0	0	0	0	0	0	0	0	0	0	0	0	35316.4	0	0	0	0	0	0	0	0	0	0	0	0	0	0	0	0	0	0	T	163760	1	1	1	0.02497	1	0.0116319	13.0588	0.000889835	P20742	P20742	PZP	Homo sapiens	Pregnancy zone protein	NALFCLESAWNVAKEGTHGSHVYTKALLAYAFSLLGK
0	59450.7	0	0	0	0	0	0	0	0	0	0	59010.7	0	0	0	0	0	0	103259	0	0	0	105141	0	0	0	0	0	0	0	0	0	T	76526.3	1	3	3	0.05791	7	0	19.2292	0	P20810	P20810	CAST	Homo sapiens	Calpastatin	SESELIDELSEDFDR|LAAAISEVVSQTPASTTQAGAPPR|PRSESELIDELSEDFDR
0	0	0	0	0	5796.35	0	0	0	0	0	0	0	0	0	0	0	0	0	0	0	0	0	0	0	0	0	0	0	0	0	0	0	T	55370.5	1	1	1	0.02335	1	0.000764234	17.1638	7.65e-05	P20839	P20839	IMPDH1	Homo sapiens	Inosine-5'-monophosphate dehydrogenase 1	IAQGVSGSIQDK
0	0	0	0	0	0	0	0	0	279197	105497	0	0	0	0	0	0	0	0	0	260925	20521.5	0	0	0	0	0	0	0	0	0	258782	0	T	26542.1	1	6	5	0.28889	10	0	18.2778	0	P21266	P21266	GSTM3	Homo sapiens	Glutathione S-transferase Mu 3	LLLEFTDTSYEEK|LDLDFPNLPYLLDGK|LKPQYLEELPGQLK|FKLDLDFPNLPYLLDGK|VDIIENQVMDFR	ITQSNAILR
0	0	0	0	0	227737	0	0	0	0	0	0	0	0	0	0	166112	0	0	0	0	0	0	0	0	0	0	147924	0	0	0	0	0	T	56464.9	1	9	5	0.2544	31	0	22.3381	0	P21281	P21281	ATP6V1B2	Homo sapiens	V-type proton ATPase subunit B, brain isoform	TVFETLDIGWQLLR|AVVQVFEGTSGIDAK|SGQVLEVSGSK|AVVGEEALTSDDLLYLEFLQK|IPQSTLSEFYPR	GFPGYMYTDLATIYER|TPVSEDMLGR|QIYPPINVLPSLSR|HVLVILTDMSSYAEALR
0	0	0	0	0	0	0	151066	0	0	0	0	0	0	0	0	0	0	188331	0	0	0	0	0	0	0	0	0	0	72611.7	0	0	0	T	43914	1	3	2	0.08901	8	0	22.2935	0	P21283	P21283	ATP6V1C1	Homo sapiens	V-type proton ATPase subunit C 1	VGTLDVLVGLSDELAK|LDAFVEGVVK	VFVESVLR
0	0	0	0	0	0	0	0	0	84372.5	1.5607e+06	0	0	0	0	0	0	0	0	0	254555	3.74368e+06	0	0	0	0	0	0	0	0	0	119563	2.31434e+06	T	20553.8	1	4	4	0.24352	12	0	25.2934	0	P21291	P21291	CSRP1	Homo sapiens	Cysteine and glycine-rich protein 1	GYGYGQGAGTLSTDK|GFGFGQGAGALVHSE|GLESTTLADK|GYGYGQGAGTLSTDKGESLGIK
1.46944e+06	400251	167130	20761	0	0	0	0	0	0	0	863392	208271	110151	30801.1	0	0	0	0	91393.8	506452	32816	560200	180189	67836.6	28546.4	0	0	0	0	0	0	0	T	280564	1	62	57	0.35474	171	0	24.3771	0	P21333	P21333	FLNA	Homo sapiens	Filamin-A	VTAQGPGLEPSGNIANK|VANPSGNLTETYVQDR|EGPYSISVLYGDEEVPR|GLVEPVDVVDNADGTQTVNYVPSR|EAGAGGLAIAVEGPSK|AFGPGLQGGSAGSPAR|AGQSAAGAAPGGGVDTR|DAGEGGLSLAIEGPSK|GAGTGGLGLAVEGPSEAK|EEGPYEVEVTYDGVPVPGSPFPLEAVAPTKPSK|IANLQTDLSDGLR|SADFVVEAIGDDVGTLGFSVEGPSQAK|ASGPGLNTTGVPASLPVEFTIDAK|YTPVQQGPVGVNVTYGGDPIPK|VPVHDVTDASK|ANLPQSFQVDTSK|VDINTEDLEDGTCR|EATTEFSVDAR|VGSAADIPINISETDLSLLTATVVPPSGR|LQVEPAVDTSGVQCYGPGIEGQGVFR…	LIALLEVLSQK|NDNDTFTVK|QMQLENVSVALEFLDR|VNQPASFAVSLNGAK|LLGWIQNK
0	0	0	0	0	0	0	0	671369	162503	0	0	0	0	0	0	0	0	0	876744	377504	22632.1	0	0	0	0	0	0	0	0	643848	153973	0	T	30753.6	1	10	10	0.5477	28	0	18.2315	0	P21796	P21796	VDAC1	Homo sapiens	Voltage-dependent anion-selective channel protein 1	VTQSNFAVGYK|TDEFQLHTNVNDGTEFGGSIYQK|WTEYGLTFTEK|LTFDSSFSPNTGK|WNTDNTLGTEITVEDQLAR|KLETAVNLAWTAGNSNTR|LGLGLEFQA|TKSENGLEFTSSGSANTETTK|GALVLGYEGWLAGYQMNFETAK|GYGFGLIK
0	0	0	0	0	0	0	0	0	1384342	0	0	0	0	0	0	0	0	0	8773.88	1.28014e+06	82937.3	0	0	0	0	0	0	0	0	0	624620	0	T	31608.8	1	7	6	0.22857	17	0	19.1892	0	P21912	P21912	SDHB	Homo sapiens	Succinate dehydrogenase [ubiquinone] iron-sulfur subunit, mitochondrial	IKNEVDSTLTFR|NEVDSTLTFR|DLVPDLSNFYAQYK|LQDPFSLYR|DDFTEER|QQYLQSIEER	YLGPAVLMQAYR
0	0	0	0	0	0	0	0	42861.3	0	0	0	0	0	0	0	0	0	0	23568.5	0	0	0	0	0	0	0	0	0	0	0	0	0	T	43094.9	1	1	1	0.04337	2	0.000764234	14.1562	7.65e-05	P21953	P21953	BCKDHB	Homo sapiens	2-oxoisovalerate dehydrogenase subunit beta, mitochondrial	MNLFQSVTSALDNSLAK
0	0	0	0	0	0	0	0	0	825980	122551	0	0	0	0	0	0	0	0	0	452205	221559	0	0	0	0	0	0	0	0	0	494799	86133.1	T	30017.6	1	6	6	0.2952	18	0	20.2679	0	P21964	P21964	COMT	Homo sapiens	Catechol O-methyltransferase	VTLVVGASQDIIPQLK|AIYKGPGSEAGP|YLPDTLLLEECGLLR|DKVTLVVGASQDIIPQLK|IVDAVIQEHQPSVLLELGAYCGYSAVR|MVDFAGVK
0	0	0	0	0	0	0	0	0	0	0	0	0	0	57493	0	0	0	0	0	0	0	0	0	0	46952.8	0	0	0	0	0	0	0	T	83081.7	1	2	2	0.036	3	0	18.1832	0	P22033	P22033	MMUT	Homo sapiens	Methylmalonyl-CoA mutase, mitochondrial	IDSGSEVIVGVNK|NTQIIIQEESGIPK
0	0	68935	0	0	0	0	0	0	0	0	0	0	94179.4	0	0	0	0	0	0	0	0	0	0	84553.5	0	0	0	0	0	0	0	0	T	89364.6	1	3	3	0.10533	5	0	18.2326	0	P22059	P22059	OSBP	Homo sapiens	Oxysterol-binding protein 1	GATVLPANTPGNVGSGK|WFVLSNGLLSYYR|GDAGPGSGAASGTVVAAAAGGPGPGAGGVAAAGPAPAPPTGGSGGSGAGGSGSAR
0	0	0	0	0	0	0	0	35441.1	8094810	1.11669e+06	0	0	0	0	0	0	0	0	13086.4	9104881	4242300	0	0	0	0	0	0	0	0	50052.6	7379095	1.61786e+06	T	24620.6	1	14	10	0.66079	96	0	26.3343	0	P22061	P22061	PCMT1	Homo sapiens	Protein-L-isoaspartate(D-aspartate) O-methyltransferase	ALDVGSGSGILTACFAR|MKPLMGVIYVPLTDKEK|KDDPTLLSSGR|SGGASHSELIHNLR|SGGASHSELIHNLRK|VQLVVGDGR|DDPTLLSSGR|VIGIDHIK|MKPLMGVIYVPLTDK|LILPVGPAGGNQMLEQYDKLQDGSIK	MGYAEEAPYDAIHVGAAAPVVPQALIDQLKPGGR|TDKVFEVMLATDR|LILPVGPAGGNQMLEQYDK|VFEVMLATDR
53116.2	0	0	0	0	0	0	0	0	0	0	0	0	0	0	0	0	0	0	0	0	0	0	0	0	0	0	0	0	0	0	0	0	T	80236.9	1	1	1	0.01404	1	0.000764234	16.2548	7.65e-05	P22079	P22079	LPO	Homo sapiens	Lactoperoxidase	ISNVFTFAFR
3779.18	0	0	249922	0	0	0	0	488491	0	16166.9	0	0	0	0	0	0	0	0	286173	53486.1	50449.6	87824.4	0	0	0	0	0	0	0	209905	0	0	T	33763.4	1	6	6	0.28972	7	0.000414594	16.0747	2.56e-05	P22087	P22087	FBL	Homo sapiens	rRNA 2'-O-methyltransferase fibrillarin	DHAVVVGVYRPPPK|GGRGGRGGFGGGR|GGGGGGGGGGGGGR|VLYLGAASGTTVSHVSDIVGPDGLVYAVEFSHR|GGRGGFGGGR|PGFSPRGGGFGGRGGFGDR
56422.1	392835	369976	60010.7	20746	329833	316188	0	0	0	0	26895.3	578438	190917	81398.9	23415.5	237717	173298	0	0	0	0	0	566548	0	0	38657.5	270057	181340	0	0	0	0	T	107699	1	19	18	0.26832	93	0	27.2631	0	P22102	P22102	GART	Homo sapiens	Trifunctional purine biosynthetic protein adenosine-3	VAVLISGTGSNLQALIDSTR|VDLGGFAGLFDLK|LDLSVTEAVVAGIAK|IEFVVVGPEAPLAAGIVGNLR|KIEFVVVGPEAPLAAGIVGNLR|LGVDLDAQTWR|ENLISALEEAK|HGIPTAQWK|ESGVDIAAGNMLVK|IYSHSLLPVLR|AIAFLQQPR|ITEGDVVVGIASSGLHSNGFSLVR|FEGAIYR|AFAHITGGGLLENIPR|AAGFKDPLLASGTDGVGTK|GVEITGFPEAQALGLEVFHAGTALK|MLNIHPSLLPSFK|VLAVTAIR	TVDGMQQEGTPYTGILYAGIMLTK
0	0	0	0	0	0	745613	4.60303e+06	232861	365255	141475	0	0	0	0	0	0	806343	1.75104e+06	104036	231396	189533	0	0	0	0	0	0	462892	1.06893e+06	157369	114602	106472	T	47049.1	1	14	13	0.32235	93	0	23.4335	0	P22234	P22234	PAICS	Homo sapiens	Multifunctional protein ADE2	EIVLADVIDNDSWR|DDANNDPQWSEEQLIAAK|ITSCIFQLLQEAGIK|AEYEGDGIPTVFVAVAGR|TKEVYELLDSPGK|ASILNTWISLK|ATAEVLNIGK|VELFFKDDANNDPQWSEEQLIAAK|ATAEVLNIGKK|EVYELLDSPGK|IKAEYEGDGIPTVFVAVAGR|IEFGVDVTTK|NFEWVAER	EVTPEGLQMVK
0	0	0	0	0	0	0	0	0	0	271447	0	0	0	0	0	0	0	0	0	0	390758	0	0	0	0	0	0	0	0	0	25254.8	329753	T	58955.6	1	5	5	0.09324	12	0	17.2713	0	P22307	P22307	SCP2	Homo sapiens	Non-specific lipid-transfer protein	MNPQSAFFQGK|KLEEEGEQFVK|LQNLQLQPGNAK|IGGIFAFK|EATWVVDVK
52072.5	753160	1.25552e+06	177283	200655	83211.9	152435	142258	0	0	0	77897.3	692184	951381	98029.9	90134.5	85130	179700	55052.9	0	0	0	27537.3	1.5096e+06	278444	129251	160350	75977.9	124856	21590.6	0	0	0	T	117774	1	22	20	0.32703	141	0	26.4425	0	P22314	P22314	UBA1	Homo sapiens	Ubiquitin-like modifier-activating enzyme 1	NEEDAAELVALAQAVNAR|YDGQVAVFGSDLQEK|IYDDDFFQNLDGVANALDNVDAR|SLVASLAEPDFVVTDFAK|LAYVAAGDLAPINAFIGGLAAQEVMK|YFLVGAGAIGCELLK|NGSEADIDEGLYSR|AAVATFLQSVQVPEFTPK|LAGTQPLEVLEAVQR|ALPAVQQNNLDEDLIR|GNVQVVIPFLTESYSSSQDPPEK|KPLLESGTLGTK|LQTSSVLVSGLR|AENYDIPSADR|QPAENVNQYLTDPK|IIPAIATTTAAVVGLVCLELYK|DEFEGLFK|IHVSDQELQSANASVDDSRLEELK|AVTLHDQGTAQWADLSSQFYLR|GLGVEIAK	LDQPMTEIVSR|KLAYVAAGDLAPINAFIGGLAAQEVMK
0	0	0	0	0	0	0	0	0	0	331043	0	0	0	0	0	0	0	0	0	0	202497	0	0	0	0	0	0	0	0	0	0	363026	T	17286.9	1	8	0	0.5	24	0	23.1888	0	P22392	P22392	NME2	Homo sapiens	Nucleoside diphosphate kinase B		YMNSGPVVAMVWEGLNVVK|VMLGETNPADSKPGTIR|TFIAIKPDGVQR|VMLGETNPADSK|GDFCIQVGR|GLVGEIIKR|GLVGEIIK|NIIHGSDSVK
0	0	0	0	0	0	40255.8	0	0	0	0	0	0	0	0	0	0	26106.3	0	0	0	0	0	0	0	0	0	0	13264.3	0	0	0	0	T	53803	1	2	2	0.05092	3	0.00317684	15.1245	0.000335982	P22570	P22570	FDXR	Homo sapiens	NADPH:adrenodoxin oxidoreductase, mitochondrial	PILDPVDFLGLQDK|FGVAPDHPEVK
91874.3	116006	0	0	0	0	0	513753	15804812	2.69374e+06	2.28531e+06	0	0	0	0	0	0	100166	963869	12672887	4140621	2.38891e+06	67077	117779	0	0	41145.4	87586.3	115588	587864	10335926	2602737	3.42548e+06	T	37406.7	1	23	16	0.76771	213	0	33.2736	0	P22626	P22626	HNRNPA2B1	Homo sapiens	Heterogeneous nuclear ribonucleoproteins A2/B1	GFGFVTFDDHDPVDK|DYFEEYGKIDTIEIITDR|YHTINGHNAEVR|IDTIEIITDR|RGFGFVTFDDHDPVDK|GGNFGFGDSR|DYFEEYGK|LFIGGLSFETTEESLR|GGYGGGGPGYGNQGGGYGGGYDNYGGGNYGSGNYNDFGNYNQQPSNYGPMK|GFGFVTFDDHDPVDKIVLQK|NYYEQWGK|TLETVPLER|LTDCVVMR|EDTEEHHLRDYFEEYGKIDTIEIITDR|KLFIGGLSFETTEESLR|GFGFVTFSSMAEVDAAMAARPHSIDGR	NMGGPYGGGNYGPGGSGGSGGYGGR|GFGDGYNGYGGGPGGGNFGGSPGYGGGR|GFGFVTFSSMAEVDAAMAAR|GGNFGFGDSRGGGGNFGPGPGSNFR|GGGGNFGPGPGSNFR|QEMQEVQSSR|SGRGGNFGFGDSR
0	8377	0	0	0	0	0	0	0	0	0	0	21617.2	35876.8	6203	0	0	0	0	0	0	0	0	42470.7	0	0	0	0	0	0	0	0	0	T	99569.3	1	1	1	0.01325	4	0.00317684	13.1129	0.000290216	P22681	P22681	CBL	Homo sapiens	E3 ubiquitin-protein ligase CBL	PLRPLDTSQSSR
0	0	0	0	0	0	0	143787	0	0	0	0	0	0	0	0	0	14070.4	64402.5	0	0	0	0	0	0	0	0	0	9837.07	44922.5	0	0	0	T	40597	1	3	1	0.08547	9	0	19.3209	0	P22694	P22694	PRKACB	Homo sapiens	cAMP-dependent protein kinase catalytic subunit beta	ILQAVNFPFLVR	TLGTGSFGR|NLLQVDLTK
0	0	0	0	0	0	15029.9	256181	0	0	0	0	0	0	0	0	0	103128	141610	0	0	0	0	0	0	0	0	0	65837	92512.3	0	0	0	T	48412.9	1	2	2	0.06623	6	0	25.256	0	P22695	P22695	UQCRC2	Homo sapiens	Cytochrome b-c1 complex subunit 2, mitochondrial	TIAQGNLSNTDVQAAK|YEDFSNLGTTHLLR
0	0	0	0	0	0	0	19034.6	0	0	0	0	0	0	0	0	0	0	71252.2	0	0	0	0	0	0	0	0	0	0	0	0	0	0	T	47831.6	1	1	1	0.03546	2	0.017038	12.1133	0.00117742	P22830	P22830	FECH	Homo sapiens	Ferrochelatase, mitochondrial	YVHPLTEEAIEEMER
0	0	0	0	0	0	0	0	0	0	0	0	0	0	0	0	0	0	0	44977.3	0	0	0	0	0	0	0	0	0	0	0	0	0	T	33948	1	1	1	0.0299	1	0.0155167	13.1245	0.00105853	P23193	P23193	TCEA1	Homo sapiens	Transcription elongation factor A protein 1	DTYVSSFPR
0	0	0	0	0	0	0	0	0	0	0	0	36041.6	0	0	0	0	0	0	0	0	0	0	0	0	0	0	0	0	0	0	0	0	T	126526	1	1	1	0.01327	1	0.0589486	14.2166	0.00392575	P23229	P23229	ITGA6	Homo sapiens	Integrin alpha-6	LIATFPDTLTYSAYR
1.41546e+06	1.09319e+06	43168548	4.40968e+06	1.98195e+06	1.24693e+06	846628	2.58593e+06	759336	680317	373432	1.19389e+06	1.84106e+06	33624512	4.23814e+06	1.48487e+06	1.02807e+06	1.06883e+06	1577233	1.0869e+06	2.28996e+06	1.2337e+06	1440635	3.88026e+06	23995750	2.13166e+06	1047517	577154	2.00575e+06	941582	718980	587197	996646	T	76101.6	1	30	18	0.44413	579	0	30.3557	0	P23246	P23246	SFPQ	Homo sapiens	Splicing factor, proline- and glutamine-rich	NLSPYVSNELLEEAFSQFGPIER|LFVGNLPADITEDEFKR|LFVGNLPADITEDEFK|CSEGVFLLTTTPR|FAQHGTFEYEYSQR|YGEPGEVFINK|FATHAAALSVR|CSEGVFLLTTTPRPVIVEPLEQLDDEDGLPEK|QHHPPYHQQHHQGPPPGGPGGR|PGGGPGLSTPGGHPKPPHR|ISDSEGFK|GIVEFASK|GIVEFASKPAAR|MGYMDPR|RMEELHNQEMQK|FRSRGGGGGGFHR|SLDEMEK|FATHAAALSVRNLSPYVSNELLEEAFSQFGPIER	PVIVEPLEQLDDEDGLPEK|MGGGGAMNMGDPYGSGGQK|FGQGGAGPVGGQGPR|GMGPGTPAGYGR|MEELHNQEMQK|DKLESEMEDAYHEHQANLLR|AELDDTPMR|SPPPGMGLNQNR|AVVIVDDR|MPGGPKPGGGPGLSTPGGHPKPPHR|AVVIVDDRGR|DAKDKLESEMEDAYHEHQANLLR
0	0	0	0	0	0	563534	366791	0	0	0	0	0	0	0	0	0	679988	220470	0	0	0	0	0	0	0	0	0	216405	194558	0	0	0	T	51137.8	1	12	2	0.45898	35	0	19.148	0	P23258	P23258	TUBG1	Homo sapiens	Tubulin gamma-1 chain	VSGLMMANHTSISSLFER|EAFLEQFR	LHIQNPSFSQINQLVSTIMSASTTTLR|LANFIPWGPASIQVALSR|LYNPENIYLSEHGGGAGNNWASGFSQGEK|LHFLMTGYTPLTTDQSVASVR|KLANFIPWGPASIQVALSR|EADGSDSLEGFVLCHSIAGGTGSGLGSYLLER|YPGYMNNDLIGLIASLIPTPR|AVLLDLEPR|IHEDIFDIIDR|VIHSILNSPYAK
0	0	0	0	0	0	0	0	925657	96404.7	11754322	0	0	0	0	0	0	0	0	0	148728	13978909	0	0	0	0	0	0	904118	0	723659	827870	7430144	T	23727.5	1	13	9	0.55556	46	0	20.3787	0	P23284	P23284	PPIB	Homo sapiens	Peptidyl-prolyl cis-trans isomerase B	TVDNFVALATGEK|HYGPGWVSMANAGK|IGDEDVGR|IEVEKPFAIAK|LKHYGPGWVSMANAGK|VIFGLFGK|DKPLKDVIIADCGK|FPDENFK|TAWLDGK	DTNGSQFFITTVK|DFMIQGGDFTR|VIKDFMIQGGDFTR|VLEGMEVVR
0	0	0	0	0	499019	114406	183722	0	0	0	0	0	0	0	0	169534	41671.4	100165	0	0	0	0	0	0	0	0	383706	0	0	0	0	0	T	53131.6	1	6	6	0.23142	20	0	23.2828	0	P23381	P23381	WARS1	Homo sapiens	Tryptophan--tRNA ligase, cytoplasmic	DLTLDQAYSYAVENAK|ISFPAIQAAPSFSNSFPQIFR|DMNQVLDAYENK|PALLHSTFFPALQGAQTK|WLQDVFNVPLVIQMTDDEK|PNSEPASLLELFNSIATQGELVR
62874.9	32776.8	0	0	0	0	57057	56472	9801187	10462627	3.0022e+06	68317.9	55294.1	45374.9	48449.3	113170	36426.9	67712.6	113440	9669166	11325771	2.89176e+06	0	0	0	0	0	0	75843.6	52077.5	5.89869e+06	2.728e+06	2.20228e+06	T	26671.4	1	17	14	0.68724	183	0	22.4089	0	P23396	P23396	RPS3	Homo sapiens	40S ribosomal protein S3	ELAEDGYSGVEVR|FGFPEGSVELYAEK|GLCAIAQAESLR|KPLPDHVSIVEPK|RFGFPEGSVELYAEK|DEILPTTPISEQK|TEIIILATR|AELNEFLTR|KFVADGIFK|IRELTAVVQK|LLGGLAVR|ACYGVLR|RACYGVLR|ELTAVVQK	FVDGLMIHSGDPVNYYVDTAVR|GGKPEPPAMPQPVPTA|IMLPWDPTGK
0	0	0	0	0	0	0	48194.9	0	0	0	0	0	0	0	0	0	0	0	0	0	0	0	0	0	0	0	0	0	0	0	0	0	T	214625	1	1	1	0.01674	1	0.0388994	13.0459	0.00261515	P23468	P23468	PTPRD	Homo sapiens	Receptor-type tyrosine-protein phosphatase delta	ITVTAHTDVGPGPESLSVLIRTNEDVPSGPPR
0	0	0	0	0	0	429686	3504853	153624	203629	59022.7	0	0	0	0	0	0	1.42703e+06	4479418	182562	367261	120705	0	0	0	0	0	0	1.18596e+06	2.9486e+06	278172	249974	170167	T	47685.2	1	15	13	0.40972	83	0	20.5296	0	P23526	P23526	AHCY	Homo sapiens	Adenosylhomocysteinase	VAVVAGYGDVGK|GISEETTTGVHNLYK|VPAINVNDSVTK|VADIGLAAWGR|DGPLNMILDDGGDLTNLIHTK|KLDEAVAEAHLGK|IILLAEGR|WLNENAVEK|VNIKPQVDR|YPQLLPGIR|YPVGVHFLPK|GETDEEYLWCIEQTLYFK|SDKLPYK	ALDIAENEMPGLMR|ATDVMIAGK
99128.2	144367	116737	122294	424625	536966	88274.3	173993	124820	194573	19058458	78352	92622.2	90486.3	103071	185518	235892	83707.5	89931.8	79326.5	135521	21918338	0	126603	85009.6	140724	327237	463035	305213	41570.6	76850	91229.8	17864962	T	18490.7	1	12	7	0.66867	123	0	27.2968	0	P23528	P23528	CFL1	Homo sapiens	Cofilin-1	EILVGDVGQTVDDPYATFVK|KNIILEEGKEILVGDVGQTVDDPYATFVK|NIILEEGKEILVGDVGQTVDDPYATFVK|LGGSAVISLEGKPL|HELQANCYEEVKDR|AVLFCLSEDKK|KAVLFCLSEDKK	KEDLVFIFWAPESAPLK|EDLVFIFWAPESAPLK|ASGVAVSDGVIK|YALYDATYETK|ESKKEDLVFIFWAPESAPLK
0	0	63954.7	1.36442e+06	155927	141061	69007.2	95067.6	56820.3	95551.3	39071.9	0	0	125091	2.34196e+06	477311	325393	0	0	166843	128222	108464	0	0	1.36073e+06	1.70715e+06	285495	331074	252538	228455	174067	230096	242074	T	69110.3	1	14	14	0.30278	79	0	26.2111	0	P23588	P23588	EIF4B	Homo sapiens	Eukaryotic translation initiation factor 4B	TISLTDFLAEDGGTGGGSTYVSK|SPPYTAFLGNLPYDVTEESIK|PVSWADETDDLEGDVSTTWHSNDDDVYR|YAALSVDGEDENEGEDYAE|AASIFGGAKPVDTAAR|RGDDSFGDKYR|ARPATDSFDDYPPR|VDVADQAQDK|VAPAQPSEEGPGR|IRVDVADQAQDK|SPPYTAFLGNLPYDVTEESIKEFFR|KPEENPASK|AFGSGYR|GLNISAVR
0	0	0	0	11365.8	15349.4	0	0	0	0	0	0	0	0	0	14326.4	7808.83	0	0	0	0	0	0	0	0	0	21742.6	8271.78	0	0	0	0	0	T	73730.4	1	2	2	0.04711	4	0.00317684	15.1126	0.000277681	P23786	P23786	CPT2	Homo sapiens	Carnitine O-palmitoyltransferase 2, mitochondrial	YILSDSSPAPEFPLAYLTSENR|SEYNDQLTR
0	0	0	0	0	0	0	0	0	265228	133376	0	0	0	0	0	0	0	0	0	308131	364601	0	0	0	0	0	0	0	0	0	359386	169111	T	23804.5	1	5	5	0.30189	10	0	18.3236	0	P23919	P23919	DTYMK	Homo sapiens	Thymidylate kinase	YAFSGVAFTGAK|YENGAFQER|GALIVLEGVDR|QPDVGLPKPDLVLFLQLQLADAAK|LLSSYLQK
0	0	55815	298644	0	0	0	0	0	0	0	0	0	42559.1	186608	0	0	0	0	0	0	0	0	0	89273.8	21728.9	0	0	0	0	0	0	0	T	90012.5	1	6	6	0.11616	8	0	16.1358	0	P23921	P23921	RRM1	Homo sapiens	Ribonucleoside-diphosphate reductase large subunit	VIQGLYSGVTTVELDTLAAETAATLTTK|EQGPYETYEGSPVSK|YPFESAEAQLLNK|SAGGIGVAVSCIR|TRPAANPIQFTLNK|LNSAIIYDR
0	0	0	0	0	0	0	0	0	0	304543	0	0	0	0	0	0	0	0	0	0	0	0	0	0	0	0	0	0	0	0	0	151527	T	24526	1	2	2	0.14623	4	0	18.2936	0	P24390	P24390	KDELR1	Homo sapiens	ER lumen protein-retaining receptor 1	SQVLFAVVFTAR|TGEAETITSHYLFALGVYR
0	0	0	0	0	0	0	0	1.79569e+06	4.55118e+06	508755	0	0	0	0	0	0	0	0	940246	4309850	392429	0	0	0	0	0	0	0	0	964880	1.23358e+06	231805	T	24748.3	1	8	5	0.48889	39	0	29.2749	0	P24534	P24534	EEF1B2	Homo sapiens	Elongation factor 1-beta	YGPADVEDTTGSGATDSK|SPAGLQVLNDYLADK|VGTDMLEEQITAFEDYVQSMDVAAFNK|SIQADGLVWGSSK|ASLPGVK	SSILLDVKPWDDETDMAK|LQIQCVVEDDK|KLQIQCVVEDDK
0	0	0	0	0	0	0	0	0	573234	96667.3	0	0	0	0	0	0	0	0	0	291252	438215	0	0	0	0	0	0	0	0	14194	303855	102459	T	28890.3	1	4	4	0.18359	6	0	18.2973	0	P24539	P24539	ATP5PB	Homo sapiens	ATP synthase F(0) complex subunit B1, mitochondrial	HVVQSISTQQEK|YGLIPEEFFQFLYPK|LDYHISVQNMMR|HYLFDVQR
0	0	0	0	0	0	0	0	0	18370.3	2.77319e+06	0	0	0	0	0	0	0	0	0	16329.8	3.76657e+06	0	0	0	0	0	0	0	0	0	16701.9	3.16814e+06	T	18030.8	1	10	10	0.74051	22	0	21.4225	0	P24666	P24666	ACP1	Homo sapiens	Low molecular weight phosphotyrosine protein phosphatase	VDSAATSGYEIGNPPDYR|LVTDQNISENWR|SVLFVCLGNICR|QLIIEDPYYGNDSDFETVYQQCVR|KLVTDQNISENWR|IELLGSYDPQK|EDFATFDYILCMDESNLR|SPIAEAVFR|HGIPMSHVAR|AKIELLGSYDPQK
0	0	0	0	0	0	55760.3	226972	123898	0	0	0	0	0	0	0	0	7823.54	379471	0	0	0	0	0	0	0	0	0	22241.1	174406	0	0	0	T	45170.6	1	6	6	0.2178	13	0	21.3732	0	P24752	P24752	ACAT1	Homo sapiens	Acetyl-CoA acetyltransferase, mitochondrial	NEQDAYAINSYTR|TPIGSFLGSLSLLPATK|DGLTDVYNK|EVVIVSATR|LGSIAIQGAIEK|IVGHLTHALKQGEYGLASICNGGGGASAMLIQK
0	0	0	0	0	0	0	0	11824.1	132319	0	0	0	0	0	0	0	0	0	0	312447	47035.2	0	0	0	0	0	0	0	0	27510.8	142167	0	T	33221	1	2	2	0.0742	6	0	17.3525	0	P24863	P24863	CCNC	Homo sapiens	Cyclin-C	LIAAATSVLK|VEEFGVVSNTR
16489.6	0	0	0	0	0	0	0	0	0	0	31638.1	10075.6	0	0	0	0	0	0	0	0	0	0	0	0	0	0	0	0	0	0	0	0	T	217039	1	2	2	0.01523	4	0	23.3447	0	P24928	P24928	POLR2A	Homo sapiens	DNA-directed RNA polymerase II subunit RPB1	LSGEAFDWLLGEIESK|TPSLTVFLLGQSAR
0	0	0	0	0	0	0	0	10777.7	36634.5	0	0	0	0	0	0	0	0	0	32950.6	120617	0	0	0	0	0	0	0	0	0	25577.3	13187.8	0	T	33908	1	3	2	0.12081	8	0	17.2634	0	P24941	P24941	CDK2	Homo sapiens	Cyclin-dependent kinase 2	FMDASALTGIPLPLIK|LTGEVVALK	IGEGTYGVVYK
259545	346429	11761099	34858884	595076	1.0733e+06	1.22678e+06	1217389	843671	532682	944990	205499	448353	7468577	1.40247e+06	464521	844058	1.02034e+06	952570	1.02083e+06	261305	1.04425e+06	113564	1.27389e+06	4.53169e+06	741220	372775	583161	495435	428168	430664	78296.5	594514	T	90924	1	53	46	0.69926	627	0	27.4254	0	P25205	P25205	MCM3	Homo sapiens	DNA replication licensing factor MCM3	DYLDFLDDEEDQGIYQSK|GSSGVGLTAAVTTDQETGER|DSEEPFSSVEIQAALSK|DEENNPLETEYGLSVYK|IIKPVLTQESATYIAEEYSR|TVDLQDAEEAVELVQYAYFK|YSDLTTLVAFPSSSVYPTK|ALKDFVASIDATYAK|TLTSCFLSCVVCVEGIVTK|LLNNAFEELVAFQR|CSVLAAANPVYGR|SVDVILDDDLVDK|GDINILLIGDPSVAK|QYEEFYVGLEGSFGSK|YRAPGEQDGDAMPLGSAVDILATDDPNFSQEDQQDTQIYEK|AILCLLLGGVER|DFVASIDATYAK|AGTVVLDDVELR|MQDDNQVMVSEGIIFLI|DAQPSFSAEDIAK|GVVCIDEFDK|SLAPSIHGHDYVK|RYSDLTTLVAF…	FDLLFIMLDQMDPEQDR|TPMENIGLQDSLLSR|APGEQDGDAMPLGSAVDILATDDPNFSQEDQQDTQIYEK|DHQTITIQEMPEK|RLEAGAMVLADR|TAIHEVMEQGR|MVSAAFMK
119307	0	80008.8	151957	0	0	58368.7	95044.5	0	0	0	0	0	0	0	0	0	31630.7	146419	0	0	0	148559	64080.5	0	0	0	0	0	0	81555.4	124408	75912.8	T	34237.1	1	3	3	0.15772	10	0.0011325	14.1919	0.00011095	P25311	P25311	AZGP1	Homo sapiens	Zinc-alpha-2-glycoprotein	EIPAWVPFDPAAQITK|HVEDVPAFQALGSLNDLQFFR|AGEVQEPELR
0	0	0	0	0	0	0	0	508595	26043.7	26519.1	0	0	0	0	0	0	0	0	356610	77691	24139	0	0	0	0	0	0	0	0	152314	0	0	T	33157.6	1	3	3	0.17172	9	0	20.3596	0	P25325	P25325	MPST	Homo sapiens	3-mercaptopyruvate sulfurtransferase	ALVSAQWVAEALR|DGIEPGHIPGTVNIPFTDFLSQEGLEK|ARPEDVISEGR
0	0	0	0	0	0	0	0	10167.2	14482.5	2.838e+06	0	0	0	0	0	0	0	0	3894.61	5367.14	3455231	0	0	0	0	0	0	0	0	32255.1	0	1.93931e+06	T	14505.5	1	3	2	0.30303	21	0	32.3759	0	P25398	P25398	RPS12	Homo sapiens	40S ribosomal protein S12	DVIEEYFK|TALIHDGLAR	AEEGIAAGGVMDVNTALQEVLK
0	0	0	0	392991	180515	84047.3	65089.8	86882	73267.3	72979.9	0	0	0	0	309551	168692	78140.2	98701.8	66810	54127.5	92287.4	0	0	0	0	483932	178234	62774.3	33417.6	101371	35565.3	49555.2	T	44684.7	1	5	2	0.20531	35	0	30.4184	0	P25490	P25490	YY1	Homo sapiens	Transcriptional repressor protein YY1	SYLSGGAGAAGGGGADPGNK|AEDGFEDQILIPVPAPAGGDDDYIEQTLVTVAAAGK	EEVVGGDDSDGLR|FSLDFNLR|FAQSTNLK
0	0	0	0	0	0	19426.3	789334	1.65954e+06	652621	744818	0	0	0	0	0	0	67379.6	1.38542e+06	1.98758e+06	683664	1.20652e+06	0	0	0	0	0	0	35737.7	500971	1.0033e+06	550579	577140	T	38020.4	1	14	13	0.36176	81	0	23.3034	0	P25685	P25685	DNAJB1	Homo sapiens	DnaJ homolog subfamily B member 1	FKEIAEAYDVLSDPR|EGDQTSNNIPADIVFVLK|EIAEAYDVLSDPR|DYYQTLGLAR|NPFDTFFGQR|VPGEGLPLPK|TVLEQVLPI|KVPGEGLPLPK|DGSDVIYPAR|KQDPPVTHDLR|GKDYYQTLGLAR|RGDLIIEFEVIFPER|GDLIIEFEVIFPER	VSLEEIYSGCTK
0	0	0	0	0	0	0	0	8795.43	0	0	0	0	0	0	0	0	0	55699	29167.2	0	28747.7	0	0	0	0	0	0	0	22916.1	0	0	0	T	35558.4	1	4	3	0.1358	6	0	16.297	0	P25686	P25686	DNAJB2	Homo sapiens	DnaJ homolog subfamily B member 2	SVSTSTTFVQGR|AQHQDPGLGGTQEGAR|AQHQDPGLGGTQEGARGEATKR	VEVEEDGQLK
0	0	0	0	6818.99	3215563	852540	99059.7	149454	211657	115349	0	0	0	0	8254.26	1599958	582616	120606	267640	224131	191845	0	0	0	0	0	1.49133e+06	1.85331e+06	45237.4	107763	143972	87779.9	T	59713.6	1	19	16	0.42134	119	0	31.4703	0	P25705	P25705	ATP5F1A	Homo sapiens	ATP synthase subunit alpha, mitochondrial	EVAAFAQFGSDLDAATQQLLSR|ILGADTSVDLEETGR|TGAIVDVPVGEELLGR|LKEIVTNFLAGFEA|VVDALGNAIDGK|FENAFLSHVVSQHQALLGTIR|HALIIYDDLSK|VLSIGDGIAR|EIVTNFLAGFEA|AVDSLVPIGR|TSIAIDTIINQK|GIRPAINVGLSVSR|PAINVGLSVSR|STVAQLVK|LELAQYR|APGIIPR	GMSLNLEPDNVGVVVFGNDK|TGTAEMSSILEER|QGQYSPMAIEEQVAVIYAGVR
0	0	0	0	0	0	0	0	100110	207252	0	0	0	0	0	0	0	0	0	64286.1	700746	0	0	0	0	0	0	0	0	0	167252	186695	4729.49	T	29536.9	1	6	6	0.29658	16	0	20.3431	0	P25786	P25786	PSMA1	Homo sapiens	Proteasome subunit alpha type-1	NQYDNDVTVWSPQGR|AQPAQPADEPAEK|ETLPAEQDLTTK|THAVLVALK|NVSIGIVGK|ILHVDNHIGISIAGLTADAR
0	0	0	0	0	0	0	0	7491.41	1.0717e+06	479649	0	0	0	0	0	0	0	0	0	402791	562735	0	0	0	0	0	0	0	0	0	442325	190187	T	25882.3	1	7	7	0.37607	33	0	21.1932	0	P25787	P25787	PSMA2	Homo sapiens	Proteasome subunit alpha type-2	LVQIEYALAAVAGGAPSVGIK|YNEDLELEDAIHTAILTLK|KLAQQYYLVYQEPIPTAQLVQR|RYNEDLELEDAIHTAILTLK|LAQQYYLVYQEPIPTAQLVQR|AANGVVLATEK|HIGLVYSGMGPDYR
0	0	0	0	0	0	0	0	412742	1.0674e+06	291974	0	0	0	0	0	0	0	0	0	1.04752e+06	86607.1	0	0	0	0	0	0	0	0	31478.9	729193	0	T	28415.1	1	8	7	0.3451	17	0	20.2138	0	P25788	P25788	PSMA3	Homo sapiens	Proteasome subunit alpha type-3	SSIGTGYDLSASTFSPDGR|ESLKEEDESDDDNM|AVENSSTAIGIR|HVGMAVAGLLADAR|SNFGYNIPLK|YAKESLKEEDESDDDNM|SLADIAR	VFQVEYAMK
0	0	0	0	0	0	0	0	295179	1.37544e+06	471837	0	0	0	0	0	0	0	0	127627	1.35183e+06	515174	0	0	0	0	0	0	0	0	183769	525096	50082.4	T	29465.2	1	4	4	0.15326	12	0	16.3615	0	P25789	P25789	PSMA4	Homo sapiens	Proteasome subunit alpha type-4	LLDEVFFSEK|RPFGVSLLYIGWDK|SALALAIK|VEIATLTR
0	0	0	0	0	0	0	0	0	0	0	0	0	0	0	0	0	0	0	0	0	0	0	0	0	0	0	42234.3	0	0	0	0	0	T	10393.2	1	1	1	0.13684	1	0	22.2797	0	P25815	P25815	S100P	Homo sapiens	Protein S100-P	YSGSEGSTQTLTK
0	10759.8	5386.25	306560	221047	32634.7	0	0	0	0	0	0	0	11669.4	313402	405336	6269.76	0	0	0	0	0	0	0	65189.1	528003	369494	34856	0	0	0	0	0	T	67777.8	1	19	12	0.43674	75	0	24.2496	0	P26038	P26038	MSN	Homo sapiens	Moesin	IAQDLEMYGVNYFSIK|EVWFFGLQYQDTK|FYPEDVSEELIQDITQR|GSELWLGVDALGLNIYEQNDR|ALTSELANAR|AQQELEEQTR|ESEAVEWQQK|QRIDEFESM|EDAVLEYLK|GMLREDAVLEYLK|EGILNDDIYCPPETAVLLASYAVQSK|KTQEQLALEMAELTAR	VTTMDAELEFAIQPNTTGK|TQEQLALEMAELTAR|TAMSTPHVAEPAENEQDEQDENGAEASADLR|IGFPWSEIR|AQMVQEDLEK|RKPDTIEVQQMK|APDFVFYAPR
0	0	8685.29	0	74645.5	2.8313e+06	465804	155803	0	0	0	73184	26547.8	0	0	83697.1	1.99696e+06	584630	114421	0	0	0	0	0	0	0	16033.9	1.19162e+06	229975	55915.6	0	0	0	T	54382.3	1	22	19	0.63975	90	0	24.3773	0	P26196	P26196	DDX6	Homo sapiens	Probable ATP-dependent RNA helicase DDX6	GIDIQAVNVVINFDFPK|SLYVAEYHSEPVEDEKP|QILLYSATFPLSVQK|LLSQDFVQIMEDIILTLPK|GVTQYYAYVTER|LQINQSIIFCNSSQR|ELALQVSQICIQVSK|SGAYLIPLLER|FGHLGLAINLITYDDRFNLK|LDDTVHVVIATPGR|NLVCTDLFTR|FGHLGLAINLITYDDR|DNIQAMVIVPTR|STARTENPVIMGLSSQNGQLR|VDHVQMIVLDEADK|SIEEQLGTEIKPIPSNIDK|LAETYLHR|KDNIQAMVIVPTR|VMATTGGTNLRDDIMR	GPVKPTGGPGGGGTQTQQQMNQLK|ELLMGIFEMGWEKPSPIQEESIPIALSGR|VMATTGGTNLR
645573	259037	623051	2635553	2.26722e+06	2.05575e+06	0	0	0	0	0	497163	1.08328e+06	415591	429408	554024	343532	0	0	0	0	0	4250130	1.22329e+06	2.09311e+06	1.5215e+06	1.22986e+06	940952	0	0	0	0	0	T	183050	1	18	18	0.14356	75	0	22.2011	0	P26358	P26358	DNMT1	Homo sapiens	DNA (cytosine-5)-methyltransferase 1	LVYQIFDTFFAEQIEK|NLGPINEWWITGFDGGEK|VLEQLEDLDSR|YGQHPPDAVDEPQMLTNEK|AIILAAAPGEK|GSNLDAPEPYR|IVVEFLQSNSDSTYEDLINK|LPLFPEPLHVFAPR|DTMSDLPEVR|FYFLEAYNAK|VARPLPAEEPER|DLPNIEVR|VGDGVYLPPEAFTFNIK|LFGNILDK|FFLLENVR|QVGNAVPPPLAK|LAGVTLGQR|AGVQADEDEDGDEKDEKK
0	0	0	0	695077	869158	0	0	0	0	0	0	0	0	0	331923	527067	0	0	0	0	0	0	0	0	0	270652	315769	106302	73934.9	0	0	0	T	53467.2	1	8	8	0.25895	31	0	23.3403	0	P26368	P26368	U2AF2	Homo sapiens	Splicing factor U2AF 65 kDa subunit	LFIGGLPNYLNDDQVK|LGGLTQAPGNPVLAVQINQDK|IFVEFTSVFDCQK|SVDETTQAMAFDGIIFQGQSLK|LFIGGLPNYLNDDQVKELLTSFGPLK|NFAFLEFR|RPHDYQPLPGMSENPSVYVPGVVSTVVPDSAHK|ELLTSFGPLK
0	0	0	0	0	0	0	0	0	212882	0	0	0	0	0	0	0	0	0	0	335227	0	0	0	0	0	0	0	0	0	0	182963	0	T	24246.5	1	4	4	0.18957	9	0.00290381	16.2322	0.000253023	P26373	P26373	RPL13	Homo sapiens	60S ribosomal protein L13	LATQLTGPVMPVR|TIGISVDPR|GFSLEELR|VATWFNQPAR
0	0	0	0	0	0	0	0	0	0	0	0	0	0	0	0	0	0	0	0	0	0	0	0	0	0	0	0	0	0	0	0	25738.1	T	11720.7	1	1	1	0.08911	1	0.0163988	11.1508	0.00115332	P26447	P26447	S100A4	Homo sapiens	Protein S100-A4	LMSNLDSNR
0	0	0	0	0	87880.1	0	0	0	0	0	0	0	0	0	0	86612.3	80764.2	0	0	0	0	0	0	0	0	0	0	67758.4	0	0	0	0	T	50846.4	1	3	3	0.09663	6	0	16.2512	0	P26572	P26572	MGAT1	Homo sapiens	Alpha-1,3-mannosyl-glycoprotein 2-beta-N-acetylglucosaminyltransferase	LAQDAEVELER|GLLQQIGDALSSQR|LNQQFVHFTQLDLSYLQR
0	0	0	0	0	0	0	0	0	167479	29376.8	0	0	0	0	0	0	0	0	0	0	0	0	0	0	0	0	0	0	0	0	311862	26636.9	T	24018.7	1	2	2	0.07177	4	0	17.2804	0	P26583	P26583	HMGB2	Homo sapiens	High mobility group protein B2	SEHPGLSIGDTAK|IKSEHPGLSIGDTAK
66372.4	99152.2	66816.3	61248	213075	2.80487e+06	209818	232436	436116	471300	30536.2	83106.5	87156	46527.2	43960.5	109144	1.49615e+06	153168	203132	312634	319024	153234	0	61362.9	0	0	98626.8	1.32007e+06	142792	94435.8	238711	199536	116584	T	57185.6	1	15	12	0.58569	102	0	29.2544	0	P26599	P26599	PTBP1	Homo sapiens	Polypyrimidine tract-binding protein 1	IAIPGLAGAGNSVLLVSNLNPER|VTPQSLFILFGVYGDVQR|LPIDVTEGEVISLGLPFGK|NNQFQALLQYADPVSAQHAK|DYTRPDLPSGDSQPSLDQTMAAAFGLSVPNVHGALAPLAIPSAAAAAAAAGR|KLPIDVTEGEVISLGLPFGK|GQPIYIQFSNHK|VLFSSNGGVVK|NFQNIFPPSATLHLSNIPPSVSEEDLK|DYGNSPLHR|HQNVQLPR|NQAFIEMNTEEAANTMVNYYTSVTPVLR	MDGIVPDIAVGTK|AQAALQAVNSVQSGNLALAASAAAVDAGMAMAGQSPVLR|MALIQMGSVEEAVQALIDLHNHDLGENHHLR
0	0	130534	1.36844e+06	94990.6	9618.3	0	0	0	0	0	0	0	26634	640580	65456.4	26152.7	0	0	0	0	0	0	0	386974	754180	47806.6	6722.52	0	0	0	0	0	T	83381.9	1	17	15	0.25588	63	0	19.4457	0	P26639	P26639	TARS1	Homo sapiens	Threonine--tRNA ligase 1, cytoplasmic	GAYIYNALIEFIR|NELSGALTGLTR|GFQEVVTPNIFNSR|FLGDIEVWDQAEK|AELNPWPEYIYTR|TVYSVFGFSFK|WELNSGDGAFYGPK|DQELYFFHELSPGSCFFLPK|IYGISFPDPK|QLENSLNEFGEKWELNSGDGAFYGPK|LADFGVLHR|TISETIER|QLENSLNEFGEK|ADMETLQR|ISGTVNIR	MIAILTENYGGK|AILGSVER
21416.8	768861	113044	189975	0	0	0	0	3665.95	46501.4	126596	101744	1.0463e+06	106762	155479	33030.4	87585.8	0	0	0	0	0	0	655088	137390	87983.1	29536.5	59644.3	0	0	7123.81	0	161007	T	140387	1	23	22	0.25475	92	0	25.4025	0	P26640	P26640	VARS1	Homo sapiens	Valine--tRNA ligase	VQGSDSDEEVVVATTR|SSAQDPQAVLGALGR|STLYVSPHPDAFPSLR|DPGVITYDLPTPPGEK|AVLGEVVLYSGAR|IPAYFVTVSDPAVPPGEDPDGR|LSAAVTEAFVR|DVSGPMPDSYSPR|LLSPFMPFVTEELFQR|VPLEVQEADEAK|GALINVPPPFLGLPR|DPEAEAALELALSITR|YGEAGEGPGWGGAHPR|ITPAHDQNDYEVGQR|ALSPLEEWLR|LGSSLDWDR|KVDEAIALFQK|PLSHQPGPEAPALPK|EVYLHAIVR|IETMLGDVAVAVHPK|EAFLQEVWK|HGLEAISIMDSR	SLPIVFDEFVDMDFGTGAVK
45264.8	98197.7	332022	124699	23422	588868	10203074	3.88247e+06	339035	255832	195881	53709	88840.9	183382	130424	18265.5	552893	7.29977e+06	1.46574e+06	289360	267703	247826	38026.4	94920	214513	26936.1	20436.7	249452	4695144	827758	206161	120950	236144	T	50087.1	1	20	19	0.51487	154	0	23.212	0	P26641	P26641	EEF1G	Homo sapiens	Elongation factor 1-gamma	GQELAFPLSPDWQVDYESYTWR|VPAFEGDDGFCVFESNAIAYYVSNEELR|ALIAAQYSGAQVR|EYFSWEGAFQHVGK|WFLTCINQPQFR|RILGLLDAYLK|ILGLLDAYLK|KLDPGSEETQTLVR|KNAFASVILFGTNNSSSISGVWVFR|DGWSLWYSEYR|NAFASVILFGTNNSSSISGVWVFR|YSNEDTLSVALPYFWEHFDK|AAGTLYTYPENWR|STFVLDEFK|STFVLDEFKR|AKDPFAHLPK|KYSNEDTLSVALPYFWEHFDK|LDPGSEETQTLVR|DPFAHLPK	FPEELTQTFMSCNLITGMFQR
0	0	0	0	0	0	0	0	35978.7	0	530618	0	0	0	0	0	0	0	0	0	0	566862	0	0	0	0	0	0	0	0	0	0	0	T	15639.3	1	3	3	0.38732	4	0	22.2351	0	P26885	P26885	FKBP2	Homo sapiens	Peptidyl-prolyl cis-trans isomerase FKBP2	IPGGATLVFEVELLK|LEDGTEFDSSLPQNQPFVFSLGTGQVIK|LVIPSELGYGER
0	0	0	0	0	0	0	0	0	0	0	0	0	0	0	0	0	0	0	0	0	0	0	0	0	0	0	0	0	0	0	44351.8	0	T	80267.5	1	1	1	0.02391	1	0.0547736	12.3123	0.00368643	P26927	P26927	MST1	Homo sapiens	Hepatocyte growth factor-like protein	MVCGPSGSQLVLLKLER
80974.8	126033	103521	60793.7	18792.9	28716.5	0	0	419457	7212336	69156.3	93548.9	120594	108807	58587.4	25615.4	41609.9	27845.5	40218.8	399895	18086182	426880	69147.1	112771	94202.5	33344.5	26033	84673.5	0	0	1.41934e+06	6.86149e+06	188770	T	27746.8	1	14	10	0.46939	109	0	29.3489	0	P27348	P27348	YWHAQ	Homo sapiens	14-3-3 protein theta	TAFDEAIAELDTLNEDSYK|AVTEQGAELSNEER|YLIANATNPESK|YLAEVACGDDR|SICTTVLELLDK|YLAEVACGDDRK|QTIDNSQGAYQEAFDISKK|KQTIDNSQGAYQEAFDISKK|YDDMATCMK|SICTTVLELLDKYLIANATNPESK	KQTIDNSQGAYQEAFDISK|QTIDNSQGAYQEAFDISK|DSTLIMQLLR|NLLSVAYK
0	0	0	0	0	0	3208.19	330573	50929.7	0	0	0	0	0	0	0	0	114390	502167	64760.9	0	27426.8	0	0	0	0	0	0	94314.2	233900	62893.2	0	72805.9	T	43108.1	1	10	7	0.34037	45	0	24.3941	0	P27361	P27361	MAPK3	Homo sapiens	Mitogen-activated protein kinase 3	AAAAAQGGGGGEPR|YTQLQYIGEGAYGMVSSAYDHVR|NYLQSLPSK|FRHENVIGIR|FQPGVLEAP|LKELIFQETAR|IADPEHDHTGFLTEYVATR	DVYIVQDLMETDLYK|APEIMLNSK|YIHSANVLHR
0	0	0	0	0	0	0	0	0	0	0	0	0	0	32804.8	0	0	0	0	0	0	0	0	0	0	0	0	0	0	0	0	0	0	T	84376.1	1	2	1	0.03453	2	0.00290381	14.2797	0.000253023	P27448	P27448	MARK3	Homo sapiens	MAP/microtubule affinity-regulating kinase 3	TPVASTHSISSAATPDR	LFEVIETEK
0	0	0	0	0	0	0	0	0	0	0	0	0	0	0	0	0	0	0	0	0	0	0	0	0	0	0	83239.2	0	0	0	0	0	T	16880	1	1	1	0.08054	1	0	18.2946	0	P27482	P27482	CALML3	Homo sapiens	Calmodulin-like protein 3	SLGQNPTEAELR
0	0	0	0	800869	48173.1	0	0	29837.5	210314	37202.9	0	0	0	0	460369	13516.5	0	0	0	0	0	0	0	0	0	418557	12519.6	0	0	0	0	0	T	68095.3	1	13	12	0.32143	48	0	29.3291	0	P27694	P27694	RPA1	Homo sapiens	Replication protein A 70 kDa DNA-binding subunit	GWFDAEGQALDGVSISDLK|IGNPVPYNEGLGQPQVAPPAPAASPAASSR|LFSLELVDESGEIR|SLSVLSSSTIIANPDIPEAYK|VIDQQNGLYR|DKNEQAFEEVFQNANFR|VKVETYNDESR|ATAFNEQVDKFFPLIEVNK|NIYLMDTSGK|SENLGQGDKPDYFSSVATVVYLR|ATAFNEQVDK|VVPIASLTPYQSK	VVILMELEVLK
0	0	0	0	0	0	0	0	654212	2476446	39360.6	0	0	0	0	0	0	0	0	2.79999e+06	1.13216e+06	50065.3	0	0	0	0	0	0	0	0	2.2966e+06	394177	1.67233e+06	T	35532.2	1	12	12	0.41824	36	0	22.3254	0	P27695	P27695	APEX1	Homo sapiens	DNA-(apurinic or apyrimidinic site) endonuclease	EAAGEGPALYEDPPDQK|VSYGIGDEEHDQEGR|LPAELQELPGLSHQYWSAPSDK|GAVAEDGDELR|QGFGELLQAVPLADSFR|LPAELQELPGLSHQYWSAPSDKEGYSGVGLLSR|EGYSGVGLLSR|KNDKEAAGEGPALYEDPPDQK|NAGFTPQER|VIVAEFDSFVLVTAYVPNAGR|GAVAEDGDELRTEPEAK|NDKEAAGEGPALYEDPPDQK
0	0	0	0	0	0	0	0	0	106066	0	0	0	0	0	0	0	0	0	0	251134	0	0	0	0	0	0	0	0	0	0	0	0	T	30499.1	1	2	2	0.09231	3	0	18.1582	0	P27707	P27707	DCK	Homo sapiens	Deoxycytidine kinase	ISIEGNIAAGK|LKDAEKPVLFFER
537920	63160.3	0	0	0	0	0	0	0	0	0	464147	59004.5	0	0	0	0	0	0	0	0	0	178362	28360.5	0	0	0	0	0	0	0	0	0	T	242829	1	32	31	0.22022	61	0	22.2674	0	P27708	P27708	CAD	Homo sapiens	CAD protein	VLGTSPEAIDSAENR|QIALAVLSTELAVR|LAADFSVPLIIDIK|LGGAVLSFSEATSSVQK|TLGVDLVALATR|LFVEALGQIGPAPPLK|LLDTIGISQPQWR|VNEISVEVDSDPR|AIVHAVGQELQVTGPFNLQLIAK|FLSSAAAVSK|ATGYPLAYVAAK|ALKEENIQTLLINPNIATVQTSQGLADK|VLGTPVETIELTEDR|AAFALGGLGSGFASNREELSALVAPAFAHTSQVLVDK|SVGEVMGIGR|VPQFSFSR|LSLDDLLQR|PVFGICLGHQLLALAIGAK|AALVLEDGSVLR|IHRASDPGLPAEEPK|LVQNGTEPSSLPFLDPNARPLVPEVSIK|EELSALVAPAFAHTSQVLVDK|VFNTGGAPR|ELSDLE…	MALLATVLGR
0	0	0	0	76492.9	647536	0	0	0	0	0	0	0	0	0	43828.8	333915	0	0	0	0	0	0	0	0	0	116908	493751	0	0	58496.1	104596	49709.7	T	48111.8	1	5	5	0.18705	17	0	23.3845	0	P27797	P27797	CALR	Homo sapiens	Calreticulin	FYALSASFEPFSNK|SGTIFDNFLITNDEAYAEEFGNETWGVTK|EQFLDGDGWTSR|IKDPDASKPEDWDER|VHVIFNYK
284770	92390.9	0	0	0	0	0	0	0	0	0	250108	131082	0	0	0	0	0	0	0	0	0	150802	97956.7	0	0	0	0	0	0	0	0	0	T	120930	1	7	7	0.09896	21	0	20.2889	0	P27816	P27816	MAP4	Homo sapiens	Microtubule-associated protein 4	NVVLPTETEVAPAK|VALSSETEVALAR|TTTAAAVASTGPSSR|LATNTSAPDLK|DLVLLSEIEVAQANDIISSTEISSAEK|TDYIPLLDVDEK|ADLSLADALTEPSPDIEGEIKR
78943.9	100829	2.98842e+06	688110	394875	130930	375922	159337	285953	17082.2	123390	60858.9	32752	1.40666e+06	817748	112236	79348.4	0	0	212653	6726.83	1.17251e+06	0	0	2.36392e+06	163234	165979	145607	174951	95891.4	152873	19578.7	86359.8	T	67525.9	1	18	17	0.40709	106	0	21.2695	0	P27824	P27824	CANX	Homo sapiens	Calnexin	APVPTGEVYFADSFDR|IVDDWANDGWGLK|DKGDEEEEGEEKLEEK|IPNPDFFEDLEPFR|KIPNPDFFEDLEPFR|GTLSGWILSK|IPDPEAVKPDDWDEDAPAK|PVIDNPNYK|KPEDWDERPK|TPELNLDQFHDK|TDAPQPDVKEEEEEKEEEK|EIEDPEDR|HDGHDDDVIDIEDDLDDVIEEVEDSKPDTTAPPSSPK|AEEDEILNR|QKSDAEEDGGTVSQEEEDR|GLVLMSR|YDGKWEVEEMK	TPYTIMFGPDK
0	0	13384.7	26036.8	0	0	0	0	0	0	0	0	0	0	0	0	0	0	0	0	0	0	0	0	0	0	0	0	0	0	0	0	0	T	102312	1	1	1	0.02008	1	0.0355895	12.0297	0.00243861	P27987	P27987	ITPKB	Homo sapiens	Inositol-trisphosphate 3-kinase B	VGMFEAHIQAQSSAIQAPR
0	0	0	0	0	0	0	0	0	69902.3	117299	0	0	0	0	0	0	0	0	0	93582.5	183198	0	0	0	0	0	0	0	0	0	0	0	T	30334.6	1	2	2	0.08333	3	0.00317684	16.2182	0.000277681	P28062	P28062	PSMB8	Homo sapiens	Proteasome subunit beta type-8	ASAGSYISALR|FQHGVIAAVDSR
0	0	0	0	0	0	0	0	0	2166.28	139136	0	0	0	0	0	0	0	0	0	0	67936.4	0	0	0	0	0	0	0	0	0	14022.5	195457	T	23249.5	1	2	2	0.14155	4	0.00290381	17.2847	0.000253023	P28065	P28065	PSMB9	Homo sapiens	Proteasome subunit beta type-9	VSAGEAVVNR|DGSSGGVIYLVTITAAGVDHR
0	0	0	0	0	0	0	0	0	2.67585e+06	241053	0	0	0	0	0	0	0	0	21795.4	1.23093e+06	325906	0	0	0	0	0	0	0	0	21704	1.15437e+06	160703	T	26394.2	1	5	5	0.24481	24	0	24.4566	0	P28066	P28066	PSMA5	Homo sapiens	Proteasome subunit alpha type-5	PFGVALLFGGVDEK|LFQVEYAIEAIK|ITSPLMEPSSIEK|GVNTFSPEGR|EELEEVIKDI
0	0	0	0	0	0	0	0	0	779583	43327.5	0	0	0	0	0	0	0	0	60860.8	891805	299506	0	0	0	0	0	0	0	0	40014.1	678659	139736	T	29185.5	1	8	8	0.38636	18	0	26.22	0	P28070	P28070	PSMB4	Homo sapiens	Proteasome subunit beta type-4	FEGGVVIAADMLGSYGSLAR|IPSTPDSFMDPASALYR|TQNPMVTGTSVLGVK|SGLWAGGPAPGQFYR|FQIATVTEK|MEAFLGSR|AIHSWLTR|QPVLSQTEAR
0	0	0	0	0	0	0	0	0	151046	173222	0	0	0	0	0	0	0	0	0	165504	627055	0	0	0	0	0	0	0	0	0	253782	341441	T	25341.4	1	4	4	0.29289	10	0	19.3481	0	P28072	P28072	PSMB6	Homo sapiens	Proteasome subunit beta type-6	LAAIAESGVER|TTTGSYIANR|QVLLGDQIPK|SGSAADTQAVADAVTYQLGFHSIELNEPPLVHTAASLFK
0	0	0	0	0	0	0	0	0	0	0	0	0	0	0	0	0	0	0	0	0	0	0	0	0	0	0	0	0	0	0	34129.2	52458.2	T	28462.2	1	1	1	0.04943	1	0.000764234	17.1741	7.65e-05	P28074	P28074	PSMB5	Homo sapiens	Proteasome subunit beta type-5	ATAGAYIASQTVK
0	0	0	0	35600	0	0	0	0	0	0	0	0	0	0	16589.5	0	0	0	0	0	0	0	0	0	0	0	0	0	0	0	0	0	T	75427.6	1	1	1	0.01821	2	0	16.3746	0	P28288	P28288	ABCD3	Homo sapiens	ATP-binding cassette sub-family D member 3	VLGELWPLFGGR
13182.9	227274	88204.1	34624.3	0	0	0	0	0	0	0	12939.2	445947	88149.4	40677.6	0	0	0	0	0	0	0	0	201117	34649.6	0	0	0	0	0	0	0	0	T	123553	1	21	20	0.27191	41	0	23.2238	0	P28340	P28340	POLD1	Homo sapiens	DNA polymerase delta catalytic subunit	VAGLGTPSFAPYEANVDFEIR|SEGGEDYTGATVIEPLK|VSANSVYGFTGAQVGK|SEDPLFVLEHSLPIDTQYYLEQQLAK|VQMDMLQVLLR|FGVSSVAEAMALGR|VYFPYLLISK|IFEPILGEGR|VTGVPLSYLLSR|EEDLLQAWSTFIR|LGLTEDQFIR|VQSYEKEEDLLQAWSTFIR|DLEDQEQLLR|DPGSAPSLGDR|YTVENGYSTSAK|TPTGDEFVK|EDVQHSIITDLQNGNDQTR|VPYVIISAAK|RPGPGPGVPPKR|LQEQEEEELQSVLEGVADGQVPPSAIDPR	IMDPDVITGYNIQNFDLPYLISR
0	12440.9	0	0	0	0	0	0	0	0	0	0	32716.2	0	0	0	0	0	0	0	0	0	0	0	0	0	0	0	0	0	0	0	0	T	122527	1	4	2	0.037	5	0	15.1193	0	P28370	P28370	SMARCA1	Homo sapiens	Probable global transcription activator SNF2L1	TLQTIALLGYLK|LITDNTVEER	LDSIVIQQGR|LFELLEK
0	0	0	0	0	0	18927.5	819381	738320	25037.3	247930	0	0	0	0	0	0	80124.8	2.35765e+06	1.00435e+06	114685	628388	0	0	0	0	0	0	10546.2	829333	748194	94221.2	513098	T	41363.2	1	17	13	0.50556	86	0	24.3941	0	P28482	P28482	MAPK1	Homo sapiens	Mitogen-activated protein kinase 1	VADPDHDHTGFLTEYVATR|IEVEQALAHPYLEQYYDPSDEPIAEAPFK|LKELIFEETAR|FDMELDDLPK|YTNLSYIGEGAYGMVCSAYDNVNK|IEVEQALAHPYLEQYYDPSDEPIAEAPFKFDMELDDLPK|APTIEQMKDVYIVQDLMETDLYK|APTIEQMK|NYLLSLPHK|GQVFDVGPR|FRHENIIGINDIIR|RIEVEQALAHPYLEQYYDPSDEPIAEAPFK|ELIFEETAR	DVYIVQDLMETDLYK|AAAAAAGAGPEMVR|APEIMLNSK|YIHSANVLHR
0	0	0	0	0	0	0	0	0	1.24092e+06	129260	0	0	0	0	0	0	0	0	0	544694	280804	0	0	0	0	0	0	0	0	0	432346	115434	T	23994.5	1	5	4	0.25806	12	0	23.2214	0	P28676	P28676	GCA	Homo sapiens	Grancalcin	DHLQQGSANFIYDDFLQGTMAI|ELWAALNAWK|MGFNAFK|QAIGLMGYR	IMIAMLDR
0	0	0	0	39405.2	13383.3	0	0	0	0	0	0	0	0	0	25668.8	6315.15	0	0	0	0	0	0	0	0	69961.2	0	0	0	0	0	0	0	T	56885.6	1	1	1	0.03189	3	0.000764234	14.2171	7.65e-05	P28702	P28702	RXRB	Homo sapiens	Retinoic acid receptor RXR-beta	IPHFSSLPLDDQVILLR
0	0	0	64490.1	108347	81427.1	0	0	26895.5	55996	79917	0	0	0	79363.9	178243	110376	0	0	0	0	0	0	0	0	89946.7	225701	119506	0	0	35219.6	41642.6	39184.3	T	63499.8	1	2	2	0.03879	19	0	20.3495	0	P28799	P28799	GRN	Homo sapiens	Progranulin	EVVSAQPATFLAR|GSEIVAGLEK
0	0	0	0	0	402619	0	0	0	0	0	0	0	0	0	0	128692	0	0	0	0	0	0	0	0	0	0	226035	0	0	0	0	0	T	56130.8	1	8	8	0.19075	16	0	18.3038	0	P28838	P28838	LAP3	Homo sapiens	Cytosol aminopeptidase	GITFDSGGISIK|TIQVDNTDAEGR|LFEASIETGDR|GVLFASGQNLAR|TFYGLHQDFPSVVLVGLGK|TLIEFLLR|EKEDDVPQFTSAGENFDK|FAEIIEK
0	0	0	0	0	0	0	0	0	10860.1	0	0	0	0	0	0	0	0	0	0	0	0	0	0	0	0	0	0	0	0	0	0	0	T	63705.6	1	1	1	0.02185	1	0.0620482	12.1212	0.0040731	P28908	P28908	TNFRSF8	Homo sapiens	Tumor necrosis factor receptor superfamily member 8	LTRAPDSPSSVGR
0	0	0	0	25486.6	97388.4	0	0	0	0	0	0	0	0	0	29153.6	93900.5	0	0	0	0	0	0	0	0	0	29874.9	59052.8	0	0	0	0	0	T	49421	1	3	3	0.12984	9	0	17.1463	0	P29083	P29083	GTF2E1	Homo sapiens	General transcription factor IIE subunit 1	GFYGIEHALALDILIR|DHAATTAGAASLAGGHHR|ETEDVNLAYEILEPEPTEIPALK
0	0	0	0	0	0	0	0	16336.6	0	0	0	0	0	0	0	0	0	0	24428.5	0	0	0	0	0	0	0	0	0	0	0	0	0	T	33023.4	1	1	1	0.06529	2	0.00290381	14.1986	0.000253023	P29084	P29084	GTF2E2	Homo sapiens	Transcription initiation factor IIE subunit beta	GLGGILLEDIEEALPNSQK
0	0	0	0	0	0	0	0	325240	0	0	0	0	0	0	0	0	0	0	334506	0	0	0	0	0	0	0	0	0	0	152367	0	18019	T	32847.8	1	3	3	0.13087	7	0	19.3976	0	P29372	P29372	MPG	Homo sapiens	DNA-3-methyladenine glycosylase	GPLEPSEPAVVAAAR|LGLEFFDQPAVPLAR|AFLGQVLVR
0	0	0	0	0	0	0	0	0	0	1.18483e+06	0	0	0	0	0	0	0	0	0	0	2.04675e+06	0	0	0	0	12419.6	25120.1	0	0	0	0	1.62856e+06	T	15683	1	4	3	0.28261	10	0	20.3008	0	P29373	P29373	CRABP2	Homo sapiens	Cellular retinoic acid-binding protein 2	VGEEFEEQTVDGR|SENFEELLK|PNFSGNWK	VLGVNVMLR
0	0	0	0	4194065	638668	1.47744e+06	641779	237869	542682	525627	0	0	0	0	2.64499e+06	686661	1.48864e+06	348833	224102	451181	497724	0	0	58688.9	206791	4712864	683765	730920	481370	202810	486467	470727	T	67834.7	1	25	22	0.49599	209	0	29.3185	0	P29401	P29401	TKT	Homo sapiens	Transketolase	DDQVTVIGAGVTLHEALAAAELLK|SKDDQVTVIGAGVTLHEALAAAELLK|TSRPENAIIYNNNEDFQVGQAK|VYCLLGDGELSEGSVWEAMAFASIYK|LDNLVAILDINR|SVPTSTVFYPSDGVATEK|ILATPPQEDAPSVDIANIR|IIALDGDTK|NSTFSEIFK|TVPFCSTFAAFFTR|HQPTAIIAK|KISSDLDGHPVPK|ISSDLDGHPVPK|AVELAANTK|AYGQALAK|MPSLPSYK|VLDPFTIKPLDR|SKDDQVTVIGAGVTLHEALAAAELLKK|KLILDSAR|DAIAQAVR|NSTFSEIFKK|LGQSDPAPLQHQMDIYQK	NMAEQIIQEIYSQIQSK|ILTVEDHYYEGGIGEAVSSAVVGEPGITVTHLAVNR|MFGIDRDAIAQAVR
0	0	0	0	0	0	0	0	0	0	0	0	0	0	0	0	0	9006.4	482648	0	0	0	0	0	0	0	0	0	0	0	0	0	0	T	133191	1	1	1	0.0133	1	0.070243	10.0834	0.0045947	P29474	P29474	NOS3	Homo sapiens	Nitric oxide synthase, endothelial	PSPGPPAPEQLLSQAR
0	0	0	0	0	0	0	0	0	0	0	0	0	0	0	0	0	0	25406.5	0	0	0	0	0	0	0	0	181512	0	0	0	0	0	T	44536.5	1	4	1	0.14103	5	0	19.2439	0	P29508	P29508	SERPINB3	Homo sapiens	Serpin B3	VLHFDQVTENTTGK	INSWVESQTNEK|FMFDLFQQFR|GKDLSMIVLLPNEIDGLQK
0	21240.6	60223.1	0	0	0	0	0	0	0	0	0	0	41679.3	12928.5	0	0	0	0	0	0	0	0	0	0	0	0	0	0	0	0	0	0	T	97488.9	1	2	2	0.02608	3	0.00317684	14.129	0.000335982	P29590	P29590	PML	Homo sapiens	Protein PML	APASEEEFQFLR|LWGPGLPNFFR
0	0	14436	0	0	0	0	0	0	0	0	0	125436	15516.9	0	0	0	0	0	0	0	0	0	0	0	0	0	0	0	0	0	0	0	T	133565	1	5	5	0.0556	8	0	17.1935	0	P29597	P29597	TYK2	Homo sapiens	Non-receptor tyrosine-protein kinase TYK2	SQAPDGMQSLR|LSDPGVGLGALSR|MVVAQQLASALSYLENK|AAALSFVSLVDGYFR|HGIPLEEVAK
0	0	163163	204765	0	0	12847.4	309797	6406589	548961	882880	0	0	110446	158252	30931.5	49969.1	55026.4	822963	12766008	1.0378e+06	1.16918e+06	0	0	114823	39499.1	0	0	20968.8	310414	3.90297e+06	235548	782531	T	31102.8	1	19	14	0.7153	106	0	27.2425	0	P29692	P29692	EEF1D	Homo sapiens	Elongation factor 1-delta	SLAGSSGPGASSGTSGDHGELVVR|FEEHVQSVDIAAFNKI|VGTDLLEEEITKFEEHVQSVDIAAFNK|SIQLDGLVWGASK|VGTDLLEEEITK|GVVQELQQAISK|IASLEVENQSLR|FEEHVQSVDIAAFNK|ATNFLAHEK|KPATPAEDDEDDDIDLFGSDNEEEDKEAAQLR|KPATPAEDDEDDDIDLFGSDNEEEDK|VGTDLLEEEITKFEEHVQSVDIAAFNKI|LQIQCVVEDDKVGTDLLEEEITK|FKYDDAER	FYEQMNGPVAGASR|LQIQCVVEDDK|ATAPQTQHVSPMR|KLQIQCVVEDDK|SSILLDVKPWDDETDMAQLEACVR
0	0	0	0	32814.5	0	0	0	0	0	0	0	0	0	0	0	0	0	0	0	0	0	0	0	0	0	0	0	0	0	0	0	0	T	82378.5	1	1	1	0.02086	1	0	17.1834	0	P29728	P29728	OAS2	Homo sapiens	2'-5'-oligoadenylate synthase 2	GNSDGTLVLFFSDLK
0	0	105052	378464	0	0	0	0	0	0	0	0	0	101312	556878	0	0	0	0	0	0	0	5876.02	43820.5	641605	422717	0	0	0	0	0	0	0	T	31535.9	1	7	6	0.59036	38	0	25.561	0	P29966	P29966	MARCKS	Homo sapiens	Myristoylated alanine-rich C-kinase substrate	EAGEGGEAEAPAAEGGK|EAPAEGEAAEPGSPTAAEGEAASAASSTSSPK|GEPAAAAAPEAGASPVEK|AEDGATPSPSNETPK|GEAAAERPGEAAVASSPSK|DEAAGGAAAAAAEAGAASGEQAAAPGEEAAAGEEGAAGGDPQEAKPQEAAVAPEKPPASDETK	EELQANGSAPAADKEEPAAAGSGAASPSAAEK
0	0	0	0	0	0	0	0	123731	11120001	393035	0	0	0	0	0	0	0	0	229777	8659957	475947	0	0	0	0	0	0	0	0	610962	5885041	324557	T	28975.2	1	13	11	0.44828	73	0	25.2481	0	P30040	P30040	ERP29	Homo sapiens	Endoplasmic reticulum resident protein 29	LAENSASSDDLLVAEVGISDYGDK|DGDFENPVPYTGAVK|SLNILTAFQK|ESYPVFYLFR|GALPLDTVTFYK|FDTQYPYGEK|YKLDKESYPVFYLFR|WAEQYLK|LDKESYPVFYLFR|LNMELSEK|KWAEQYLK	ILDQGEDFPASEMTR|LAENSASSDDLLVAEVGISDYGDKLNMELSEK
0	0	0	0	0	0	0	0	272637	11504116	1.86125e+06	0	0	0	0	0	0	0	0	251829	6048901	2188340	0	0	0	0	0	0	0	0	92338.1	4.89771e+06	1296102	T	25019.2	1	15	13	0.75893	78	0	28.3955	0	P30041	P30041	PRDX6	Homo sapiens	Peroxiredoxin-6	PGGLLLGDVAPNFEANTTVGR|LIALSIDSVEDHLAWSK|DINAYNCEEPTEK|VVISLQLTAEK|FHDFLGDSWGILFSHPR|DFTPVCTTELGR|LPFPIIDDR|LSILYPATTGR|VVFVFGPDK|VVFVFGPDKK|VATPVDWKDGDSVMVLPTIPEEEAK|ELAILLGMLDPAEKDEK|NFDEILR	ELAILLGMLDPAEK|DGDSVMVLPTIPEEEAK
0	0	0	0	0	0	0	0	0	1.29847e+06	1.10117e+06	0	0	0	0	0	0	0	0	0	712424	1.60951e+06	0	0	0	0	0	0	0	0	0	1.4629e+06	1381209	T	22105.4	1	6	5	0.42718	39	0	27.3833	0	P30043	P30043	BLVRB	Homo sapiens	Flavin reductase (NADPH)	PAHVVVGDVLQAADVDK|TVAGQDAVIVLLGTR|NDLSPTTVMSEGAR|LPSEGPRPAHVVVGDVLQAADVDK|LQAVTDDHIR	YVAVMPPHIGDQPLTGAYTVTLDGR
0	0	0	0	0	0	0	0	0	0	3.55003e+06	0	0	0	0	0	0	0	0	0	0	4505387	0	0	0	0	0	0	0	0	9846.86	0	3.60889e+06	T	22072.5	1	6	5	0.36916	27	0	25.4045	0	P30044	P30044	PRDX5	Homo sapiens	Peroxiredoxin-5, mitochondrial	ETDLLLDDSLVSIFGNR|VGDAIPAVEVFEGEPGNK|LLADPTGAFGK|THLPGFVEQAEALK|VNLAELFK	FSMVVQDGIVK
0	0	0	0	0	0	0	0	0	0	907671	0	0	0	0	0	0	0	0	0	0	0	0	0	0	0	0	0	0	0	0	0	678612	T	12703.7	1	3	1	0.30508	5	0	19.3464	0	P30046	P30046	DDT	Homo sapiens	D-dopachrome decarboxylase	FFPLESWQIGK	PFLELDTNLPANR|SHSAHFFEFLTK
0	0	0	0	0	0	0	0	0	1.98261e+06	1.05842e+06	0	0	0	0	0	0	0	0	0	1.27641e+06	1578116	0	0	0	0	0	0	0	0	0	952360	481895	T	27675.2	1	5	5	0.21484	23	0	23.4809	0	P30048	P30048	PRDX3	Homo sapiens	Thioredoxin-dependent peroxide reductase, mitochondrial	DYGVLLEGSGLALR|GLFIIDPNGVIK|HLSVNDLPVGR|GTAVVNGEFK|DLSLDDFK
0	0	0	0	0	0	0	0	0	0	247741	0	0	0	0	0	0	0	0	0	0	562481	0	0	0	0	0	0	0	0	0	0	433742	T	17479.2	1	2	2	0.1369	6	0	22.3636	0	P30049	P30049	ATP5F1D	Homo sapiens	ATP synthase subunit delta, mitochondrial	AQAELVGTADEATR|IEANEALVK
0	0	0	0	0	0	0	0	0	0	2.0596e+06	0	0	0	0	0	0	0	0	0	0	1.40968e+06	0	0	0	0	0	0	0	0	0	0	1.22575e+06	T	17807.5	1	4	4	0.33333	13	0	24.3296	0	P30050	P30050	RPL12	Homo sapiens	60S ribosomal protein L12	CTGGEVGATSALAPK|QAQIEVVPSASALIIK|HSGNITFDEIVNIAR|IGPLGLSPK
0	0	0	0	0	0	0	0	0	1.18067e+06	0	0	0	0	0	0	0	0	0	0	874279	112559	0	0	0	0	0	0	0	0	0	326832	0	T	31367.1	1	5	4	0.25172	19	0	25.3808	0	P30084	P30084	ECHS1	Homo sapiens	Enoyl-CoA hydratase, mitochondrial	TFEEDPAVGAIVLTGGDK|AQFAQPEILIGTIPGAGGTQR|ASGANFEYIIAEK|AFAAGADIK	SLAMEMVLTGDR
0	0	0	0	0	0	0	0	0	208608	155887	0	0	0	0	0	0	0	0	0	117948	166366	0	0	0	0	0	0	0	0	0	185100	113254	T	22208.3	1	3	3	0.16837	5	0.000764234	16.1703	7.65e-05	P30085	P30085	CMPK1	Homo sapiens	UMP-CMP kinase	YGYTHLSAGELLR|FLIDGFPR|IVPVEITISLLK
0	0	0	0	0	0	0	0	0	389984	1.3722e+06	0	0	0	0	0	0	0	0	0	346467	2251058	0	0	0	0	0	0	0	0	0	527792	1.50904e+06	T	21043.7	1	5	5	0.47594	23	0	25.2366	0	P30086	P30086	PEBP1	Homo sapiens	Phosphatidylethanolamine-binding protein 1	GNDISSGTVLSDYVGSGPPK|LYTLVLTDPDAPSR|NRPTSISWDGLDSGK|WSGPLSLQEVDEQPQHPLHVTYAGAAVDELGK|LYEQLSGK
118830	203450	175887	66379.7	39164.2	2.9039e+06	424065	314998	146851	57269.2	552101	123322	152422	106139	64366.4	59401.6	1.40908e+06	275778	139644	103908	103328	434744	196563	163965	0	0	93003.9	2374058	261620	143069	98525.2	52167.6	435383	T	56746.7	1	24	21	0.58812	113	0	23.2243	0	P30101	P30101	PDIA3	Homo sapiens	Protein disulfide-isomerase A3	SDVLELTDDNFESR|FISDKDASIVGFFDDSFSEAHSEFLK|DLLIAYYDVDYEK|DGEEAGAYDGPR|ELSDFISYLQR|TFSHELSDFGLESTAGEIPVVAIR|YGVSGYPTLK|EATNPPVIQEEKPK|SEPIPESNDGPVK|FLQDYFDGNLKR|GFPTIYFSPANK|FEDKTVAYTEQK|VVVAENFDEIVNNENK|LAPEYEAAATR|TADGIVSHLK|IFRDGEEAGAYDGPR|DPNIVIAK|LSKDPNIVIAK|PSHLTNKFEDK|QAGPASVPLR|LNFAVASR	MDATANDVPSPYEVR|FAHTNVESLVNEYDDNGEGIILFR|FVMQEEFSR
0	0	0	0	659432	2.42025e+06	46727.1	15366.3	0	0	0	52507.2	31033.1	0	0	482039	710865	88369.9	11773.8	68782.8	104564	17899.3	0	0	0	0	526853	606815	58900.2	7364.22	57946.2	48737.7	61075.6	T	65266.9	1	16	10	0.39559	83	0	25.2012	0	P30153	P30153	PPP2R1A	Homo sapiens	Serine/threonine-protein phosphatase 2A 65 kDa regulatory subunit A alpha isoform	AAADGDDSLYPIAVLIDELR|LTQDQDVDVK|YFAQEALTVLSLA|VLAMSGDPNYLHR|ELVSDANQHVK|VLELDNVK|HMLPTVLR|AISHEHSPSDLEAHFVPLVK|DNTIEHLLPLFLAQLKDECPEVR|LAGGDWFTSR	SEIIPMFSNLASDEQDSVR|SALASVIMGLSPILGK|QLSQSLLPAIVELAEDAK|MAGDPVANVR|LSTIALALGVER|LAIIEYMPLLAGQLGVEFFDEK
0	0	0	0	27621.3	16497.9	0	0	0	0	0	0	0	0	0	15623.1	11819	0	0	0	0	0	0	0	0	0	20836.1	7876.94	0	18366.1	0	0	0	T	66171.5	1	5	2	0.14143	31	0	21.2723	0	P30154	P30154	PPP2R1B	Homo sapiens	Serine/threonine-protein phosphatase 2A 65 kDa regulatory subunit A beta isoform	YFAQEAISVLALA|QISQEHTPVALEAYFVPLVK	QLSQSLLPAIVELAEDAK|LSTIALALGVER|LAIIEYMPLLAGQLGVEFFDEK
0	0	0	0	0	0	0	0	0	0	1.36964e+06	0	0	0	0	0	0	0	0	0	0	1.41301e+06	0	0	0	0	0	0	0	0	0	0	580135	T	22026.2	1	2	2	0.18357	10	0	17.0951	0	P30405	P30405	PPIF	Homo sapiens	Peptidyl-prolyl cis-trans isomerase F, mitochondrial	GSGDPSSSSSSGNPLVYLDVDANGKPLGR|FPDENFTLK
0	0	0	0	0	0	0	0	0	0	0	0	0	0	0	0	0	0	80392.1	0	0	0	0	0	0	0	0	0	3028.39	74386	0	0	0	T	39037.4	1	4	3	0.17341	6	0.0026227	16.0728	0.000249034	P30511	P30511	HLA-F	Homo sapiens	HLA class I histocompatibility antigen, alpha chain F	DGEEQTQDTELVETRPAGDGTFQK|FDSDAAIPR|AHVAHHPISDHEATLR	YLENGKETLQR
0	0	0	0	0	0	481665	700347	0	0	0	0	0	0	0	0	0	407705	222805	0	0	0	0	0	0	0	0	0	232088	152874	0	0	0	T	50065.8	1	4	3	0.12939	29	0	26.3284	0	P30520	P30520	ADSS2	Homo sapiens	Adenylosuccinate synthetase isozyme 2	VGIGAFPTEQDNEIGELLQTR|SIYPTLEIDIEGELQK|FIEDELQIPVK	LDILDMFTEIK
0	0	0	0	0	0	0	0	0	0	0	0	0	0	0	0	0	0	47261.4	0	0	0	0	0	0	0	0	0	0	0	0	0	0	T	41440.9	1	1	1	0.04482	1	0.00290381	13.1674	0.000253023	P30533	P30533	LRPAP1	Homo sapiens	Alpha-2-macroglobulin receptor-associated protein	VSHQGYSTEAEFEEPR
0	0	0	0	0	0	0	0	0	0	142977	0	0	0	0	0	0	0	0	0	0	130978	0	0	0	0	0	0	0	0	0	0	585977	T	18815.6	1	2	2	0.18343	4	0	14.1184	0	P30536	P30536	TSPO	Homo sapiens	Translocator protein	APPWVPAMGFTLAPSLGCFVGSR|FVHGEGLR
0	0	0	0	0	324019	229431	77445.5	0	0	0	0	0	0	0	0	251925	210891	108475	0	0	0	0	0	0	0	0	248258	166424	39400.6	0	0	0	T	54854	1	7	7	0.20248	28	0	19.2412	0	P30566	P30566	ADSL	Homo sapiens	Adenylosuccinate lyase	KVDIEVLSVLASLGASVHK|AAGGDHGSPDSYR|AFIITGQTYTR|VLSQQAASVVK|NALDLLLPK|SNLENIDFK|IQVDAYFSPIHSQLDHLLDPSSFTGR
0	0	0	0	0	0	0	0	0	0	0	0	0	0	0	0	0	0	371666	0	0	0	0	0	0	0	0	0	0	0	0	0	0	T	162147	1	1	1	0.00765	1	0.0439147	10.0496	0.00288324	P30622	P30622	CLIP1	Homo sapiens	CAP-Gly domain-containing linker protein 1	TPTAVVAPVEK
0	0	0	0	0	0	0	0	1008.36	17109.7	4.03343e+06	0	0	0	0	0	0	0	0	0	53883.8	7721194	0	0	0	0	0	0	96479.5	17839.4	25140.3	79955.4	5172523	T	21662.4	1	9	7	0.74747	44	0	22.1858	0	P30626	P30626	SRI	Homo sapiens	Sorcin	AYPGHPGAGGGYYPGGYGGAPGGPAFPGQTQDPLYGYFAAVAGQDGQIDADELQR|DMSGTMGFNEFK|SGTVDPQELQK|ELWAVLNGWR|ITFDDYIACCVK|QHFISFDTDR|DTAQQGVVNFPYDDFIQCVMSV	LMVSMLDR|ALTTMGFR
0	0	0	0	0	0	29577.2	689794	0	0	0	0	0	0	0	0	0	42686.8	390322	0	0	0	0	0	0	0	0	0	73691.5	462458	0	0	0	T	42714.7	1	13	12	0.43008	28	0	19.1499	0	P30740	P30740	SERPINB1	Homo sapiens	Leukocyte elastase inhibitor	IPELLASGMVDNMTK|HNSSGSILFLGR|TYNFLPEFLVSTQK|LGVQDLFNSSK|VLELPYQGEELSMVILLPDDIEDESTGLK|TYGADLASVDFQHASEDAR|FAYGYIEDLK|MEQLSSANTR|ADLSGMSGAR|TFHFNTVEEVHSR|VLELPYQGEELSMVILLPDDIEDESTGLKK|KIEEQLTLEK	LVLVNAIYFK
0	0	0	0	0	122452	0	0	0	0	0	0	0	0	0	0	0	0	0	0	0	0	0	0	0	0	0	44185.4	0	0	0	0	0	T	57170.2	1	3	2	0.07544	4	0	21.2322	0	P30837	P30837	ALDH1B1	Homo sapiens	Aldehyde dehydrogenase X, mitochondrial	VAEQTPLSALYLASLIK|TFVEESIYNEFLER	YFAGWADK
0	0	0	0	0	0	0	0	0	0	0	0	0	0	0	0	0	0	0	0	0	0	0	0	0	0	0	0	0	0	73825.2	22536	66802.5	T	50362.8	1	1	1	0.117	1	0.0821719	9.07061	0.0053197	P30838	P30838	ALDH3A1	Homo sapiens	Aldehyde dehydrogenase, dimeric NADP-preferring	VMGLIEGQKVAYGGTGDAATRYIAPTILTDVDPQSPVMQEEIFGPVLPIVCVR
0	0	0	0	0	0	0	0	0	0	0	0	87763.4	0	0	0	0	0	0	0	0	0	0	0	0	0	0	0	0	0	0	0	0	T	133811	1	3	3	0.02641	3	0	12.1451	0	P30876	P30876	POLR2B	Homo sapiens	DNA-directed RNA polymerase II subunit RPB2	DGAPSPMMPNEAR|QEVPIIIVFR|LLLAALGR
35609	11000.8	0	0	1.67986e+06	135468	108247	105359	0	0	0	0	0	3060.6	81969.8	1.38735e+06	132580	83484	97452.8	0	0	0	0	0	7162.41	138109	1926011	134314	116546	60561.6	46015.4	30240	20192.2	T	72645.3	1	16	16	0.33283	82	0	24.2907	0	P31040	P31040	SDHA	Homo sapiens	Succinate dehydrogenase [ubiquinone] flavoprotein subunit, mitochondrial	AAFGLSEAGFNTACVTK|LPGISETAMIFAGVDVTK|LGANSLLDLVVFGR|IDEYDYSKPIQGQQK|NTVVATGGYGR|GEGGILINSQGER|KHTLSYVDVGTGK|TYFSCTSAHTSTGDGTAMITR|VTLEYRPVIDK|VGSVLQEGCGK|TGHSLLHTLYGR|LPGISETAMIFAGVDVTKEPIPVLPTVHYNMGGIPTNYK|WHFYDTVK|HTLSYVDVGTGK|VSDSISAQYPVVDHEFDAVVVGAGGAGLR|FADGSIR
0	0	0	0	0	191648	0	0	0	0	0	0	0	0	0	0	164928	0	0	0	0	0	0	0	0	0	4741.03	138501	0	0	0	0	0	T	50993.8	1	3	3	0.11931	7	0	20.1346	0	P31146	P31146	CORO1A	Homo sapiens	Coronin-1A	KSDLFQEDLYPPTAGPDPALTAEEWLGGR|AAPEASGTPSSDAVSR|DAGPLLISLK
0	0	0	0	0	14469.9	0	0	0	0	0	0	0	0	0	0	15679.1	0	0	0	0	0	0	0	0	0	0	31329.4	8288.69	0	28123.1	13089.8	15553.1	T	50550.1	1	9	1	0.19687	100	0	27.4234	0	P31150	P31150	GDI1	Homo sapiens	Rab GDP dissociation inhibitor alpha	KQNDVFGEAEQ	SPYLYPLYGLGELPQGFAR|KFDLGQDVIDFTGHALALYR|FDLGQDVIDFTGHALALYR|LYSESLAR|FLMANGQLVK|MLLYTEVTR|DWNVDLIPK|GRDWNVDLIPK
0	0	0	0	0	0	0	0	0	0	990878	0	0	0	0	0	0	0	0	0	0	433246	0	0	0	0	0	97520.3	0	0	0	19702	2170609	T	11463.6	1	2	2	0.30693	5	0	16.4382	0	P31151	P31151	S100A7	Homo sapiens	Protein S100-A7	GTNYLADVFEK|KIDFSEFLSLLGDIATDYHK
0	0	0	0	0	0	815004	2.34135e+06	91091.6	0	0	0	0	0	0	0	0	1.36879e+06	2.32056e+06	91208.4	22951.9	21372.8	0	0	0	0	0	0	755573	915669	114490	19260.2	31325.8	T	43633.3	1	7	5	0.23544	44	0	24.2803	0	P31153	P31153	MAT2A	Homo sapiens	S-adenosylmethionine synthase isoform type-2	FVIGGPQGDAGLTGR|TCNVLVALEQQSPDIAQGVHLDR|YLDEDTIYHLQPSGR|DSFPWEVPK|GAVLPIR	TGMILLAGEITSR|TQVTVQYMQDR
0	0	0	0	0	0	112642	1.2065e+06	0	0	0	0	0	0	0	0	0	334560	478314	0	0	0	0	0	0	0	0	0	142667	364538	0	0	0	T	44848.8	1	10	8	0.35733	29	0	19.2599	0	P31350	P31350	RRM2	Homo sapiens	Ribonucleoside-diphosphate reductase subunit M2	FSQEVQITEAR|IEQEFLTEALPVK|YFISHVLAFFAASDGIVNENLVER|LMLELGFSK|GLSLVDKENTPPALSGTR|DIQHWESLKPEER|RIFQEPTEPK|EIIINAVR	VPLAPITDPQQLQLSPLK|GLMPGLTFSNELISR
0	0	0	0	0	0	757760	1.54759e+06	119724	22934.6	0	0	0	0	0	1405.27	20419.2	865061	1.0602e+06	101718	40270.1	11071.9	0	0	0	0	0	0	384162	494111	97734.9	0	25325.5	T	42935.6	1	10	7	0.36269	71	0	21.2271	0	P31483	P31483	TIA1	Homo sapiens	Nucleolysin TIA-1 isoform p40	WDAENAIQQMGGQWLGGR|DTSSSTVVSTQR|SQDHFHVFVGDLSPEITTEDIK|GYGFVSFFNK|AAFAPFGR|HAAAALAAMNGR|FNSHESAAHAIVSVNGTTIEGHVVK	QTFSPFGQIMEIR|VNWATTPSSQK|TLYVGNLSR
0	0	0	0	0	0	0	0	0	0	0	300779	25233.9	0	0	0	0	0	0	0	0	0	0	0	0	0	0	0	0	0	0	0	0	T	59994.4	1	1	1	0.0282	1	0.0572996	10.1785	0.00384837	P31513	P31513	FMO3	Homo sapiens	Dimethylaniline monooxygenase [N-oxide-forming] 3	VAIIGAGVSGLASIR
0	0	0	0	0	0	1.58902e+06	1.17079e+06	0	0	0	0	0	0	0	0	138283	2.31016e+06	687163	0	0	0	0	0	0	0	0	0	721246	585015	0	0	0	T	44839.5	1	11	9	0.39547	63	0	22.2922	0	P31689	P31689	DNAJA1	Homo sapiens	DnaJ homolog subfamily A member 1	ITFHGEGDQEPGLEPGDIIIVLDQK|TIVITSHPGQIVK|HYNGEAYEDDEHHPR|KEVEETDEMDQVELVDFDPNQER|EGGAGGGFGSPMDIFDMFFGGGGR|QISQAYEVLSDAK|NVVHQLSVTLEDLYNGATR|CVLNEGMPIYR|RHYNGEAYEDDEHHPR	EVEETDEMDQVELVDFDPNQER|VNFPENGFLSPDK
0	0	0	0	0	0	299169	20727.6	0	0	0	0	0	0	0	0	0	259267	0	0	0	0	0	0	0	0	0	0	129837	13162.5	0	0	0	T	52612.4	1	3	3	0.13125	8	0	21.2028	0	P31930	P31930	UQCRC1	Homo sapiens	Cytochrome b-c1 complex subunit 1, mitochondrial	DVVFNYLHATAFQGTPLAQAVEGPSENVR|TATFAQALQFVPETQVSLLDNGLR|IAEVDASVVR
0	0	0	0	0	0	0	0	0	0	0	0	0	0	0	0	0	0	0	58924.8	80121.9	0	0	0	0	0	0	0	0	0	0	0	0	T	35305.8	1	2	2	0.08036	2	0	18.2432	0	P31937	P31937	HIBADH	Homo sapiens	3-hydroxyisobutyrate dehydrogenase, mitochondrial	DLGLAQDSATSTK|SPILLGSLAHQIYR
0	0	0	0	370979	94801.8	0	0	0	0	0	0	0	0	0	196583	51208.9	0	0	0	0	0	0	0	0	0	311420	57091.8	0	0	0	0	0	T	64575.3	1	18	17	0.45101	50	0	25.3274	0	P31939	P31939	ATIC	Homo sapiens	Bifunctional purine biosynthesis protein ATIC	NLTALGLNLVASGGTAK|AEISNAIDQYVTGTIGEDEDLIK|SGVAYIAAPSGSAADK|LTEVSISSDAFFPFR|EVSDGIIAPGYEEEALTILSK|NGQVIGIGAGQQSR|TVASPGVTVEEAVEQIDIGGVTLLR|ALFEEVPELLTEAEK|YGMNPHQTPAQLYTLQPK|SLFSNVVTK|RAEISNAIDQYVTGTIGEDEDLIK|AFTHTAQYDEAISDYFR|TGLVEFAR|DLIVATIAVK|TLTPISAAYAR|HVSPAGAAVGIPLSEDEAK|TLHPAVHAGILAR	DVSELTGFPEMLGGR
0	0	0	0	0	0	0	0	7108869	2098913	920959	0	0	0	0	0	0	121476	469380	8.1243e+06	1.58279e+06	1.31235e+06	0	0	0	0	0	0	68640.1	123227	4.76074e+06	1.19133e+06	1.24926e+06	T	36903.1	1	13	8	0.67919	122	0	27.2917	0	P31942	P31942	HNRNPH3	Homo sapiens	Heterogeneous nuclear ribonucleoprotein H3	MGMGNNYSGGYGTPDGLGGYGR|RGGDGYDGGYGGFDDYGGYNNYGYGNDGFDDR|GGGGSGGYYGQGGMSGGGWR|GGDGYDGGYGGFDDYGGYNNYGYGNDGFDDR|STGEAFVQFASK|VHIDIGADGR|EEIVQFFQGLEIVPNGITLTMDYQGR|EIAENALGK	YIELFLNSTPGGGSGMGGSGMGGYGR|ATENDIANFFSPLNPIR|DGMDNQGGYGSVGR|GMGGHGYGGAGDASSGFHGGHFVHMR|ATGEADVEFVTHEDAVAAMSK
13815.4	49927.2	0	0	0	2.67849e+06	1.16138e+06	130077	169115	577084	209048	17360.4	12942.2	18067.6	24535.9	14611.5	1.5499e+06	799045	209573	259400	709931	416161	0	18656.3	0	0	4028.43	1.38855e+06	433484	97135.2	140253	558603	296742	T	49198.4	1	15	6	0.45434	236	0	26.3626	0	P31943	P31943	HNRNPH1	Homo sapiens	Heterogeneous nuclear ribonucleoprotein H	PSGEAFVELESEDEVK|GLPWSCSADEVQR|EGRPSGEAFVELESEDEVK|GAYGGGYGGYDDYNGYNDGYGFGSDR|VTGEADVEFATHEDAVAAMSK|YVELFLNSTAGASGGAYEHR	STGEAFVQFASQEIAEK|RGAYGGGYGGYDDYNGYNDGYGFGSDR|ATENDIYNFFSPLNPVR|MLGTEGGEGFVVK|MMLGTEGGEGFVVK|SNNVEMDWVLK|HTGPNSPDTANDGFVR|VHIEIGPDGR|YGDGGSTFQSTTGHCVHMR
0	0	0	0	0	0	0	0	11892.4	1.56009e+06	117372	0	0	0	0	0	0	0	0	21936.5	951422	209058	0	0	2828.5	25338.4	0	0	0	0	174766	1113826	156854	T	27662	1	12	10	0.49587	53	0	24.4	0	P31944	P31944	CASP14	Homo sapiens	Caspase-14	RDPTAEQFQEELEK|DPTAEQFQEELEK|GSCFIQTLVDVFTK|GHILELLTEVTR|LENLFEALNNK|KTNPEIQSTLR|SLEEEKYDMSGAR|KGHILELLTEVTR|LALILCVTK|VYIIQACR	DPGETVGGDEIVMVIK|MAEAELVQEGK
0	0	0	0	0	0	0	0	35107.1	4.0388e+06	9568.4	0	0	0	0	0	0	0	0	53663	2952562	90624.4	0	0	0	0	12581.9	66457.9	0	0	530350	6586120	66372.5	T	28064.8	1	11	6	0.58943	57	0	27.3381	0	P31946	P31946	YWHAB	Homo sapiens	14-3-3 protein beta/alpha	TAFDEAIAELDTLNEESYK|AVTEQGHELSNEER|DNLTLWTSENQGDEGDAGEGEN|YLSEVASGDNK|YLIPNATQPESK|QTTVSNSQQAYQEAFEISKK	QTTVSNSQQAYQEAFEISK|YDDMAAAMK|DSTLIMQLLR|LGLALNFSVFYYEILNSPEK|NLLSVAYK
0	0	0	0	0	0	0	0	195721	3.01174e+06	159936	0	0	0	0	0	0	0	0	70603.8	3.15345e+06	152082	0	0	0	0	11531.4	195785	0	0	331385	1.01363e+06	195072	T	27756.7	1	11	6	0.57661	58	0	22.3352	0	P31947	P31947	SFN	Homo sapiens	14-3-3 protein sigma	SNEEGSEEKGPEVR|LGLALNFSVFHYEIANSPEEAISLAK|YLAEVATGDDKKR|DNLTLWTADNAGEEGGEAPQEPQS|YLAEVATGDDK|GEELSCEER	YEDMAAFMK|SAYQEAMDISK|DSTLIMQLLR|TTFDEAMADLHTLSEDSYK|NLLSVAYK
0	0	0	0	480139	160222	0	0	0	0	0	0	0	0	0	313834	112271	0	0	0	0	0	0	0	0	0	512217	90149.8	0	0	0	0	0	T	62599.4	1	9	8	0.17864	23	0	19.3669	0	P31948	P31948	STIP1	Homo sapiens	Stress-induced-phosphoprotein 1	LAYINPDLALEEK|DPQALSEHLK|MEQVNELKEK|LLEFQLALK|IGNSYFK|ALSVGNIDDALQCYSEAIK|IGNSYFKEEK|TYEEGLKHEANNPQLK	LMDVGLIAIR
0	0	0	0	0	0	0	0	0	0	418006	0	0	0	0	0	0	0	0	0	0	180686	0	0	0	0	0	136143	0	0	0	0	928788	T	11732.8	1	4	3	0.40952	11	0	23.2548	0	P31949	P31949	S100A11	Homo sapiens	Protein S100-A11	CIESLIAVFQK|DGYNYTLSK|DPGVLDR	TEFLSFMNTELAAFTK
21441.8	11659.3	0	0	0	0	0	0	112264	5773645	14735936	30784.8	10045.4	0	0	0	0	6233.08	123447	158558	4.6113e+06	26161830	67458.4	18558.9	14943.8	0	0	0	197466	59889.7	93171.7	5298812	10586145	T	21878.2	1	11	10	0.5101	97	0	21.2739	0	P32119	P32119	PRDX2	Homo sapiens	Peroxiredoxin-2	EGGLGPLNIPLLADVTR|ATAVVDGAFKEVK|LGCEVLGVSVDSQFTHLAWINTPR|ATAVVDGAFK|LSEDYGVLK|KEGGLGPLNIPLLADVTR|RLSEDYGVLK|TDEGIAYR|IGKPAPDFK|GLFIIDGK	QITVNDLPVGR
0	0	0	0	0	0	0	0	85831.6	33379.8	0	0	0	0	0	0	0	0	0	153326	68029.8	0	0	0	0	0	0	0	0	0	113414	38786.2	0	T	33339.6	1	1	1	0.03448	4	0	19.2487	0	P32322	P32322	PYCR1	Homo sapiens	Pyrroline-5-carboxylate reductase 1, mitochondrial	LGAQALLGAAK
0	0	0	0	37469.3	0	0	0	0	0	0	0	0	0	0	0	0	0	0	0	0	0	0	0	0	0	40449.2	12186.6	0	0	0	0	0	T	67887.7	1	3	2	0.07432	4	0	16.1335	0	P32455	P32455	GBP1	Homo sapiens	Guanylate-binding protein 1	TLSGGIQVNGPR|ILSAITQPMVVVAIVGLYR	GIQAEEILQTYLK
0	0	0	0	0	0	0	0	105354	12991766	14636213	0	0	0	0	0	0	0	0	67892.3	3.82194e+06	10829563	0	0	0	0	0	0	100998	0	49904.6	6.18213e+06	5.24199e+06	T	21849.8	1	11	10	0.65625	113	0	27.1602	0	P32969	P32969	RPL9	Homo sapiens	60S ribosomal protein L9	SVYAHFPINVVIQENGSLVEIR|TILSNQTVDIPENVDITLK|DFNHINVELSLLGK|KFLDGIYVSEK|FLDGIYVSEK|TICSHVQNMIK|MRPGVACSVSQAQK|DFNHINVELSLLGKK|MRPGVACSVSQAQKDELILEGNDIELVSNSAALIQQATTVK|GVTLGFR	DELILEGNDIELVSNSAALIQQATTVK
0	0	0	0	0	0	0	0	0	0	0	0	0	0	0	57248.1	0	0	0	0	0	0	0	0	0	93660.8	48729.5	0	0	0	0	0	0	T	77892.9	1	3	2	0.04011	5	0	17.2311	0	P33121	P33121	ACSL1	Homo sapiens	Long-chain-fatty-acid--CoA ligase 1	MQAHELFR|IGFFQGDIR	LAQGEYIAPEK
9288.74	132537	87024.9	0	0	0	0	0	0	0	0	15204.8	305967	98701.2	0	0	0	0	0	0	0	0	6400.92	299824	0	0	0	0	0	0	0	0	0	T	109617	1	13	9	0.19003	34	0	25.3814	0	P33176	P33176	KIF5B	Homo sapiens	Kinesin-1 heavy chain	SAEIDSDDTGGSAAQK|SLSALGNVISALAEGSTYVPYR|NTIQWLENELNR|SLTEYLQNVEQK|LQAENDASKEEVK|LITDLQDQNQK|QLDDKDEEINQQSQLVEK|QLEESVDALSEELVQLR|LFVQDLATR	ISFLENNLEQLTK|LYLVDLAGSEK|HVAVTNMNEHSSR|EVLQALEELAVNYDQK
0	0	0	0	317884	14975.7	0	0	0	0	0	0	0	0	0	313849	23997	105049	176296	0	0	0	0	0	0	0	362756	0	0	0	0	0	0	T	60920.5	1	6	3	0.16291	22	0	19.1502	0	P33240	P33240	CSTF2	Homo sapiens	Cleavage stimulation factor subunit 2	SLGTGAPVIESPYGETISPEDAPESISK|IVDPEIALK|GSLPANVPTPR	NMLLQNPQLAYALLQAQVVMR|GGTLLSVTGEVEPR|GLLGDAPNDPR
0	0	0	0	0	0	0	0	2273.61	0	1.44318e+06	0	0	0	0	0	0	0	0	0	26673.6	1.29553e+06	0	0	41373.4	0	0	0	0	0	889.911	16995.1	908788	T	26546.6	1	7	7	0.39286	20	0	26.2594	0	P33316	P33316	DUT	Homo sapiens	Deoxyuridine 5'-triphosphate nucleotidohydrolase, mitochondrial	IFYPEIEEVQALDDTER|GNVGVVLFNFGK|LSEHATAPTR|ASTVGAAGWKGELPKAGGSPAPGPETPAISPSK|ARPAEVGGMQLR|HFIDVGAGVIDEDYR|GELPKAGGSPAPGPETPAISPSK
0	0	0	0	0	0	0	0	29965.3	0	5.68527e+06	0	0	0	0	0	0	0	0	0	0	951376	0	0	0	0	0	0	0	0	0	0	313796	T	24406	1	3	2	0.21698	8	0	16.1391	0	P33947	P33947	KDELR2	Homo sapiens	ER lumen protein-retaining receptor 2	LTGDLSHLAAIVILLLK|ALYLVNWIWR	TGEAETITTHYLFFLGLYR
0	0	12648.2	0	0	0	0	0	0	0	0	0	0	0	0	0	0	0	0	0	0	0	0	0	5905.77	0	0	0	0	0	0	0	0	T	97011.1	1	1	1	0.01517	2	0	17.1116	0	P33981	P33981	TTK	Homo sapiens	Dual specificity protein kinase TTK	GAVPLEMLEIALR
0	0	870102	167870	70805	17577.1	0	0	0	0	0	0	0	599839	104352	59625.6	70726.3	0	0	0	0	0	0	0	462620	175176	63240.5	38959.7	0	0	0	0	0	T	96497.6	1	22	18	0.38586	79	0	25.3016	0	P33991	P33991	MCM4	Homo sapiens	DNA replication licensing factor MCM4	TSVLAAANPIESQWNPK|GLQVDLQSDGAAAEDIVASEQSLGQK|GILLQLFGGTR|LHGLDEEAEQK|ALADDDFLTVTGK|LSNKVEAIDVEEAKR|SQLLQYVYNLVPR|GQSDIAITK|RLHGLDEEAEQK|SVLHEVMEQQTLSIAK|TTIENIQLPHTLLSR|GSSAVGLTAYVMKDPETR|VNVTGIYR|THIDVIHYR|LAHHLVALYYQSEEQAEEELLDMAVLK|LQESPEDMPAGQTPHTVILFAHNDLVDK|DMFEEALR|AGIICQLNAR	NLNPEDIDQLITISGMVIR|TGIVDISILTTGMSATSR|FIDPLAKEEENVGIDITEPLYMQR|LSEEASQALIEAYVDMR
181268	151745	2.60945e+06	4.86789e+06	260189	654944	340695	161769	460586	244186	70503.6	134038	21064.3	1.40711e+06	4.42107e+06	167599	412792	412963	118370	503267	258330	13326.1	0	0	2328065	546933	124574	408304	204092	55434.4	0	0	0	T	82233.2	1	32	22	0.48501	200	0	22.3955	0	P33992	P33992	MCM5	Homo sapiens	DNA replication licensing factor MCM5	VLGIQVDTDGSGR|IPGIIIAASAVR|SFAGAVSPQEEEEFR|SGFDDPGIFYSDSFGGDAQADEGQAR|CSVLAAANSVFGR|AIACLLFGGSR|NTLTNIAMRPGLEGYALPR|LAALPNVYEVISK|LQPFATEADVEEALR|FAIGSQVSEHSIIK|GEDNIDFMPTILSR|PGLEGYALPR|AGITTTLNSR|NTLTNIAMR|VLQLMLR|FGLTTSR|MKLQPFATEADVEEALR|SIAPSIFGGTDMKK|SFAGAVSPQEEEEFRR|RGDINLLMLGDPGTAK|GSSAAGLTASVMRDPSSR|RLPDGLTR	PSGEEVLQDIQVMLK|LFQVSTLDAALSGTLSGVEGFTSQEDQEMLSR|SIAPSIFGGTDMK|GSSAAGLTASVMR|WDETKGEDNIDFMPTILSR|VAIHEAMEQQTISIAK|FDMIFIVKDEHNEER|VTIMGIYSIK|FDMIFIVK|LQELPDAVPHGEMPR
0	0	251805	4266290	637444	112819	88632.2	253639	0	0	0	0	0	168338	3.00952e+06	591076	66369.8	118077	151484	0	0	0	0	0	1.05862e+06	1.83003e+06	223735	43150.2	54665.2	74468	0	0	0	T	81256.6	1	32	27	0.53825	203	0	23.2397	0	P33993	P33993	MCM7	Homo sapiens	DNA replication licensing factor MCM7	ALLLLLVGGVDQSPR|SLEQNIQLPAALLSR|QVVQGLLSETYLEAHR|SEDDESGAGELTR|FLQEFYQDDELGK|GFTPAQFQAALDEYEELNVWQVNASR|IAQPGDHVSVTGIFLPILR|LFADAVQELLPQYK|GSSGVGLTAAVLR|SITVLVEGENTR|TQRPADVIFATVR|EVVNKDVLDVYIEHR|FLQEFYQDDELGKK|RFELYFQGPSSNKPR|CSILAAANPAYGR|GNINICLMGDPGVAK|LAQHITYVHQHSR|SQLLSYIDR|PADVIFATVR|FDLLWLIQDRPDR|AGILTTLNAR|YGNQLVR|QPPSQFEPLDMK|QIAEEDFYEK|MQEHSDQVPVGNIPR|DVLDVYIEHR|FDLLWLIQDRPDRDNDLR	TAIHEVMEQQTISIAK|SPQNQYPAELMR|MVDVVEKEDVNEAIR|QPMVPESLADYITAAYVEMR|EKQPMVPESLADYITAAYVEMR
0	0	0	0	9748.34	28236.5	112649	0	0	0	0	0	0	0	0	8382.05	28847.3	94002.3	31211.5	0	0	0	0	0	0	0	0	6689.45	57485.7	27496.7	0	0	0	T	53049	1	3	2	0.0911	19	0	21.3281	0	P34896	P34896	SHMT1	Homo sapiens	Serine hydroxymethyltransferase, cytosolic	VNPDTGYINYDQLEENAR|ALSEALTELGYK	ISATSIFFESMPYK
0	0	0	0	0	2.51186e+06	1.24295e+06	122125	148898	118634	31843.5	0	0	0	0	0	1758306	1.11434e+06	246515	326832	367157	404394	0	0	0	0	0	1.23401e+06	540946	63902.9	107696	121339	74631.3	T	55957.7	1	17	13	0.50794	108	0	25.2832	0	P34897	P34897	SHMT2	Homo sapiens	Serine hydroxymethyltransferase, mitochondrial	VVDFIDEGVNIGLEVK|ALEAFDLDPAQWGVNVQPYSGSPANLAVYTALLQPHDR|YYGGAEVVDEIELLCQR|AALEALGSCLNNK|VLELVSITANK|LIIAGTSAYAR|INFAVFPSLQGGPHNHAIAAVAVALK|SGLIFYR|GYSLVSGGTDNHLVLVDLRPK|SAITPGGLR|YSEGYPGK|EIPYTFEDR|AHLLADMAHISGLVAAK	GWTGQESLSDSDPEMWELLQR|ISATSIFFESMPYK|AMADALLER|LGAPALTSR
0	0	0	0	44363.5	497597	18079	0	0	0	0	0	0	0	0	83137	108098	8820.46	0	0	0	0	0	0	0	0	25888.8	237280	12545.2	0	0	13296.3	0	T	70331.3	1	12	1	0.26209	226	0	27.3399	0	P34931	P34931	HSPA1L	Homo sapiens	Heat shock 70 kDa protein 1-like	NQVAMNPQNTVFDAK	SINPDEAVAYGAAVQAAILMGDK|IINEPTAAAIAYGLDK|ATAGDTHLGGEDFDNR|QTQIFTTYSDNQPGVLIQVYEGER|AFYPEEISSMVLTK|DAGVIAGLNVLR|NALESYAFNMK|TTPSYVAFTDTER|YKAEDEVQR|LSKEEIER|DNNLLGR
0	279896	682334	48196.2	0	0	0	0	0	0	0	15441.7	258261	466841	5999.49	0	0	0	0	0	0	0	0	954745	229773	0	0	0	0	0	0	0	0	T	94271.2	1	20	17	0.35	79	0	24.3741	0	P34932	P34932	HSPA4	Homo sapiens	Heat shock 70 kDa protein 4	SNLAYDIVQLPTGLTGIK|TSTVDLPIENQLLWQIDR|VLATAFDTTLGGR|ELSTTLNADEAVTR|AGGIETIANEYSDR|EDIYAVEIVGGATR|EFSITDVVPYPISLR|AFSDPFVEAEK|NAEQNGPVDGQGDNPGPQAAEQGTDTAVPSDSDK|NAVEEYVYEMR|NKEDQYDHLDAADMTK|SEENEEPMETDQNAKEEEK|SEENEEPMETDQNAK|KEPFTLEAYYSSPQDLPYPDPAIAQFSVQK|VTYMEEER|LFEELGK|EPFTLEAYYSSPQDLPYPDPAIAQFSVQK	LMNETTAVALAYGIYK|NFTTEQVTAMLLSK|MQVDQEEPHVEEQQQQTPAENK
0	0	0	0	0	0	0	0	0	0	0	0	0	0	0	0	0	0	0	0	102870	34987.1	0	0	0	0	0	0	0	0	0	0	0	T	41774.5	1	1	1	0.1592	2	0.0418766	11.0643	0.00274282	P34995	P34995	PTGER1	Homo sapiens	Prostaglandin E2 receptor EP1 subtype	SPCGPLNLSLAGEATTCAAPWVPNTSAVPPSGASPALPIFSMTLGAVSNLLALALLAQAAGRLR
39373.2	31555.9	47654.7	94623.6	0	0	0	0	0	0	0	0	0	32877.9	40218.9	0	37174.9	0	0	0	0	0	0	48189.7	20901.2	45431.6	0	0	12351.9	34229.6	0	19371.1	70668.8	T	32508	1	1	1	0.04276	10	0	19.2115	0	P35030	P35030	PRSS3	Homo sapiens	Trypsin-3	VLEGNEQFINAAK
0	0	0	0	0	0	0	0	0	0	1.68838e+06	0	0	0	0	0	0	0	0	0	0	3574891	0	0	0	0	0	0	28552	0	0	48916.7	2.10341e+06	T	15036.3	1	4	4	0.44286	17	0	21.2113	0	P35080	P35080	PFN2	Homo sapiens	Profilin-2	YVWAATAGGVFQSITPIEIDMIVGK|SQGGEPTYNVAVGR|DREGFFTNGLTLGAK|VLVFVMGK
0	0	139591	38334.3	0	0	0	0	0	0	0	0	0	90349.7	24470.6	0	0	0	0	0	0	0	0	0	32276.6	0	0	0	0	0	0	0	0	T	85442.2	1	3	3	0.04225	6	0	21.2236	0	P35222	P35222	CTNNB1	Homo sapiens	Catenin beta-1	NEGVATYAAAVLFR|LLNDEDQVVVNK|LVQLLVR
0	0	0	0	0	0	0	0	0	0	0	0	0	0	0	0	0	0	0	0	0	0	0	0	0	0	0	0	88338.4	122275	0	0	0	T	131033	1	1	1	0.00694	1	0.0556405	9.2343	0.00375014	P35228	P35228	NOS2	Homo sapiens	Nitric oxide synthase, inducible	FYSISSSR
0	0	0	0	0	0	0	0	92782.6	1.39202e+06	0	0	0	0	0	0	0	0	0	12581.8	903144	44831.4	0	0	0	0	0	0	0	0	118348	519051	0	T	29785.9	1	10	10	0.5	32	0	26.2332	0	P35232	P35232	PHB	Homo sapiens	Prohibitin	AAELIANSLATAGDGLIELR|NITYLPAGQSVLLQLPQ|IFTSIGEDYDER|FGLALAVAGGVVNSALYNVDAGHR|FDAGELITQR|DLQNVNITLR|AAIISAEGDSK|KLEAAEDIAYQLSR|EFTEAVEAK|QVSDDLTER
0	0	0	0	0	0	0	441410	309063	32289	0	0	0	0	0	0	0	13071.5	558118	304888	20969.6	0	0	0	0	0	0	0	0	284628	238330	0	0	T	42594.1	1	6	6	0.23138	19	0	19.2047	0	P35237	P35237	SERPINB6	Homo sapiens	Serpin B6	GNTAAQMAQILSFNK|NLGMTDAFELGK|IAELLSPGSVDPLTR|LVLVNAVYFR|GNWDEQFDKENTEER|SGGGGDIHQGFQSLLTEVNK
0	0	0	147735	30460	0	0	0	0	0	0	0	0	0	178070	40449	0	0	0	0	0	0	0	0	65468.4	151438	17178	0	0	0	0	0	0	T	68521.4	1	8	4	0.17324	32	0	23.3548	0	P35241	P35241	RDX	Homo sapiens	Radixin	EVWFFGLQYVDSK|QLQALSSELAQAR|AFAAQEDLEK|NQEQLAAELAEFTAK	VTTMDAELEFAIQPNTTGK|IGFPWSEIR|RKPDTIEVQQMK|APDFVFYAPR
0	0	0	0	0	0	0	0	0	0	5.96133e+06	0	0	0	0	0	0	0	0	0	0	3.56319e+06	0	0	0	0	0	0	0	0	0	0	2.35805e+06	T	13559.9	1	5	4	0.64463	25	0	25.3281	0	P35244	P35244	RPA3	Homo sapiens	Replication protein A 14 kDa subunit	IIHDFPQFYPLGIVQHD|MFILSDGEGK|ATILCTSYVQFK|EDSHPFDLGLYNEAVK	NGTIELMEPLDEEISGIVEVVGR
0	0	0	0	0	0	0	0	1.6306e+06	51743	67534.5	0	0	0	0	0	0	0	0	2.68787e+06	186483	361436	0	0	0	0	0	0	0	0	985624	124942	38281.8	T	39656.9	1	11	10	0.41047	46	0	28.2441	0	P35249	P35249	RFC4	Homo sapiens	Replication factor C subunit 4	SLEGADLPNLLFYGPPGTGK|VITDIAGVIPAEK|ISDEGIAYLVK|NFAQLTVSGSR|DLIDEGHAATQLVNQLHDVVVENNLSDK|AITFLQSATR|TSTILAAAR|ELFGPELFR|VLELNASDER|AKPVPWVEK	IVILDEADSMTSAAQAALR
0	0	0	0	0	0	0	801208	379476	6127.56	0	0	0	0	0	0	0	52146.2	1.59504e+06	893590	16303.5	64034.7	0	0	0	0	0	0	0	546070	393956	0	0	T	39132.1	1	12	8	0.49435	81	0	29.3382	0	P35250	P35250	RFC2	Homo sapiens	Replication factor C subunit 2	LNEIVGNEDTVSR|EGNVPNIIIAGPPGTGK|QALNNLQSTFSGFGFINSENVFK|LTDAQILTR|IIEPIQSR|TMEIYSK|TFQMAEYLK|ILAHLWHLGYSPEDIIGNIFR	IIILDEADSMTDGAQQALR|IAEGVNSLLQMAGLLAR|VPYTDDGLEAIIFTAQGDMR|DAMLELNASNDR
0	0	0	0	0	0	0	0	0	0	0	0	46537.3	0	0	0	0	0	0	0	0	0	0	0	0	0	0	0	0	0	0	0	0	T	128175	1	1	1	0.01481	1	0.023871	14.0828	0.00158211	P35251	P35251	RFC1	Homo sapiens	Replication factor C subunit 1	LTPTSVLDYFGTGSVQR
0	0	0	0	0	0	0	0	0	0	4261835	0	0	0	0	0	0	0	0	0	0	4.3548e+06	0	0	0	0	0	0	0	0	0	0	4.69078e+06	T	14777.8	1	4	4	0.50781	15	0	22.2708	0	P35268	P35268	RPL22	Homo sapiens	60S ribosomal protein L22	YFQINQDEEEEEDED|FTLDCTHPVEDGIMDAANFEQFLQER|ITVTSEVPFSK|AGNLGGGVVTIER
0	0	0	271369	98511.9	19125.3	0	0	0	0	0	0	0	0	184744	95374.6	0	0	0	0	0	0	0	0	41558.9	186526	50427.7	0	0	0	0	0	0	T	58205.1	1	4	4	0.10832	13	0	19.1736	0	P35269	P35269	GTF2F1	Homo sapiens	General transcription factor IIF subunit 1	AALGPSSQNVTEYVVR|TLTAEEAEEEWER|LDTGPQSLSGK|TTPNSGDVQVTEDAVR
0	0	0	0	0	0	0	0	0	2133903	137052	0	0	0	0	0	0	0	0	0	1.779e+06	92690.3	0	0	0	0	0	0	0	0	20842.7	931462	29889.7	T	28030.8	1	4	3	0.2682	22	0	30.3866	0	P35270	P35270	SPR	Homo sapiens	Sepiapterin reductase	VPADLGAEAGLQQLLGALR|LLLINNAGSLGDVSK|TLAPLLASLLSPGSVLVLSAR	DMLFQVLALEEPNVR
0	0	0	0	0	0	0	0	0	0	0	0	0	0	0	0	0	0	0	0	0	97670.3	0	0	0	0	0	0	0	0	0	0	0	T	7959.67	1	1	1	0.18056	1	0.0567419	12.1988	0.00382478	P35326	P35326	SPRR2A	Homo sapiens	Small proline-rich protein 2A	YPPVTPSPPCQSK
0	0	0	0	99973.7	20106.2	0	0	0	0	0	0	0	0	0	61001.7	19267.9	0	0	0	0	0	0	0	0	69300.8	129640	48294.3	0	0	0	0	0	T	72624.5	1	5	5	0.10413	12	0	19.1862	0	P35475	P35475	IDUA	Homo sapiens	Alpha-L-iduronidase	KPSTFNLFVFSPDTGAVSGSYR|AAVLIYASDDTR|AAEDPVAAAPR|SSISILEQEK|LGGPGDSFHTPPR
7.87608e+06	1.07621e+06	723061	2.65118e+06	833338	772268	6.43021e+06	306509	383224	2.32462e+06	8747953	5.17603e+06	3.37491e+06	3353593	5.24809e+06	1.84163e+06	458168	419824	1345960	2.64548e+06	2814968	4.15595e+06	8060858	3.8704e+06	1.68686e+06	4.23215e+06	763067	1.0812e+06	1269152	2.29194e+06	289603	9975821	2.61988e+06	T	62026.8	1	35	25	0.7512	755	0	35.3507	0	P35527	P35527	KRT9	Homo sapiens	Keratin, type I cytoskeletal 9	GGSGGSYGGGGSGGGYGGGSGSR|GGSGGSHGGGSGFGGESGGSYGGGEEASGSGGGYGGGSGK|HGVQELEIELQSQLSK|SGGGGGGGLGSGGSIR|EIETYHNLLEGGQEDFESSGAGK|DIENQYETQITQIEHEVSSSGQEVQSSAK|VQALEEANNDLENK|FSSSSGYGGGSSR|QEIECQNQEYSLLLSIK|KDIENQYETQITQIEHEVSSSGQEVQSSAK|HGVQELEIELQSQLSKK|YCGQLQMIQEQISNLEAQITDVR|LASYLDKVQALEEANNDLENK|FSSSGGGGGGGRFSSSSGYGGGSSR|IGLGGRGGSGGSYGR|NYSPYYNTIDDLKDQIVDLTVGNNK|TLLDIDNTR|QGVDADINGLR|NRKDIENQYETQIT…	GGGGSFGYSYGGGSGGGFSASSLGGGFGGGSR|GSRGGSGGSYGGGGSGGGYGGGSGSR|SDLEMQYETLQEELMALK|GFGGASGGGYSSSGGFGGGFGGGSGGGFGGGYGSGFGGFGGFGGGAGGGDGGILTANEK|TLNDMRQEYEQLIAK|STMQELNSR|IKFEMEQNLR|MTLDDFR|QVLDNLTMEK|LASYLDK
794735	71743.5	0	0	0	0	0	0	0	0	0	542010	30499.9	0	0	0	0	0	0	0	0	0	375957	35492.1	0	0	0	60527	0	0	0	0	0	T	226392	1	36	31	0.24286	84	0	28.3944	0	P35579	P35579	MYH9	Homo sapiens	Myosin-9	LQVELDNVTGLLSQSDSK|TELEDTLDSTAAQQELR|ANLQIDQINTDLNLER|IAQLEEELEEEQGNTELINDR|ELESQISELQEDLESER|VISGVLQLGNIVFK|IIGLDQVAGMSETALPGAFK|IAEFTTNLTEEEEK|ELEDATETADAMNR|IAQLEEQLDNETK|DFSALESQLQDTQELLQEENR|KLEGDSTDLSDQIAELQAQIAELK|ALEQQVEEMKTQLEELEDELQATEDAK|ALELDSNLYR|INFDVNGYIVGANIETYLLEK|TFHIFYYLLSGAGEHLK|ALEQQVEEMK|QLEEAEEEAQR|EQLEEEEEAK|EMEAELEDER|VSHLLGINVTDFTR|IRELESQISELQEDLESER|TDLLLEPYNK|QAQQERDE…	TQLEELEDELQATEDAK|QLLQANPILEAFGNAK|LQQLFNHTMFILEQEEYQR|KFDQLLAEEK|KEEELQAALAR
0	0	991647	52103.9	0	0	0	0	0	0	0	0	0	432042	59453.2	0	0	0	0	0	0	0	0	0	205668	0	0	0	0	0	0	0	0	T	102422	1	13	13	0.19316	28	0	23.4023	0	P35606	P35606	COPB2	Homo sapiens	Coatomer subunit beta'	AAESLADPTEYENLFPGLK|GSNNVALGYDEGSIIVK|DNNQFASASLDR|LESTLNYGMER|LPEAAFLAR|SFKPDFGAESIYGGFLLGVR|FELALQLGELK|SVNGLAFYDWDNTELIR|EAFVVEEWVK|VFNYNTLER|TYLPSQVSR|NVMEEGKDFQPSR|VWQLGSSSPNFTLEGHEK
108124	149284	122470	284786	11557779	3234160	1.08607e+06	663111	464340	592304	4949926	133101	241183	158014	443002	12505835	2.56817e+06	709601	640106	407534	1.36481e+06	4.43672e+06	56630.4	171439	233508	822169	11858006	1.63701e+06	528075	489704	393240	457477	5620698	T	53393.8	1	10	5	0.26426	250	0	26.2391	0	P35637	P35637	FUS	Homo sapiens	RNA-binding protein FUS	HDSEQDNSDNNTIFVQGLGENVTIESVADYFK|AAIDWFDGKEFSGNPIK|LKGEATVSFDDPPSAK|GGFPSGGGGGGGQQR|GGRGRGGSGGGGGGGGGGYNR	GEATVSFDDPPSAK|APKPDGPGGGPGGSHMGGNYGDDR|TGQPMINLYTDR|KTGQPMINLYTDR|APKPDGPGGGPGGSHMGGNYGDDRR
0	0	0	0	0	0	70455.8	0	0	0	0	0	0	0	0	0	69439.5	0	0	0	0	0	0	0	0	0	0	0	58755.3	0	0	0	0	T	42647.9	1	3	2	0.13333	4	0	17.1898	0	P35659	P35659	DEK	Homo sapiens	Protein DEK	VYENYPTYDLTER|SASAPAAEGEGTPTQPASEKEPEMPGPR	SGVNSELVK
0	0	0	0	0	0	0	0	0	0	0	0	0	0	0	0	0	0	0	0	0	326391	0	0	0	0	0	0	0	0	0	0	0	T	46650.4	1	1	1	0.04082	1	0.00794199	13.0528	0.00067585	P35716	P35716	SOX11	Homo sapiens	Transcription factor SOX-11	SAAGGGGGSAGGGAGGAK
0	0	0	0	0	0	0	0	0	0	0	0	0	0	0	0	0	15795	0	0	0	0	0	0	0	0	0	0	0	0	0	0	0	T	52215.5	1	1	1	0.08753	1	0.0158051	13.0956	0.00109327	P35790	P35790	CHKA	Homo sapiens	Choline kinase alpha	QLGGQQPPLALPPPPPLPLPLPLPQPPPPQPPADEQPEPR
0	0	0	0	0	0	0	0	0	0	0	0	0	0	0	0	0	49117	128392	0	0	0	0	0	0	0	0	0	36646.9	103281	0	0	0	T	42420.7	1	3	2	0.10209	7	0	18.2587	0	P35813	P35813	PPM1A	Homo sapiens	Protein phosphatase 1A	NVIEAVYNR|GPTEQLVSPEPEVHDIER	IQNAGGSVMIQR
4.69139e+06	571951	785608	2.25842e+06	365948	1139473	2.46413e+06	231307	1.52289e+06	4749653	4.62281e+06	2.32483e+06	1.15543e+06	1.18009e+06	1.00244e+06	262974	254929	358653	930060	1.41209e+06	2.60478e+06	4.15362e+06	5557527	5183136	940777	780857	540811	882577	1.61279e+06	5217973	345415	2.78871e+06	1.55048e+06	T	65393.2	1	51	32	0.88263	1009	0	35.4208	0	P35908	P35908	KRT2	Homo sapiens	Keratin, type II cytoskeletal 2 epidermal	GGGFGGGSSFGGGSGFSGGGFGGGGFGGGR|GGSGGGGSISGGGYGSGGGSGGR|SISISVAGGGGGFGAAGGFGGR|GSSSGGGYSSGSSSYGSGGR|YGSGGGSKGGSISGGGYGSGGGK|HSSGGGSRGGSSSGGGYGSGGGGSSSVK|HGGGGGGFGGGGFGSR|FGGFGGPGGVGGLGGPGGFGPGGYPGGIHEVSVNQSLLQPLNVK|LNDLEEALQQAK|GGSISGGGYGSGGGK|NKLNDLEEALQQAK|NVQDAIADAEQR|VDLLNQEIEFLK|SKEEAEALYHSK|GGGGGGFRGFSSGSAVVSGGSR|FGGFGGPGGVGGLGGPGGFGPGGYPGGIHEVSVNQSLLQPLNVKVDPEIQNVKAQER|SLVGLGGTKSISISVAGGGGG…	AAFGGSGGRGSSSGGGYSSGSSSYGSGGR|VLYDAEISQIHQSVTDTNVILSMDNSR|GFSSGSAVVSGGSR|NLDLDSIIAEVK|FLEQQNQVLQTK|MSGDLSSNVTVSVTSSTISSNVASK|KYEDEINKR|DVDNAYMIK|NLDLDSIIAEVKAQYEEIAQR|TAAENDFVTLK|AQYEEIAQR|DYQELMNVK|GGSISGGGYGSGGGKHSSGGGSRGGSSSGGGYGSGGGGSSSVK|LALDVEIATYR|TSQNSELNNMQDLVEDYKK|FASFIDK|YEDEINKR|LLEGEECR|IEISELNR
0	0	0	0	0	0	0	0	38160.9	158467	0	0	0	0	0	0	0	0	0	17151.6	97456	0	0	0	0	0	0	0	0	0	71761.3	139725	0	T	34337.8	1	3	2	0.12	6	0.00290381	15.2088	0.000253023	P35914	P35914	HMGCL	Homo sapiens	Hydroxymethylglutaryl-CoA lyase, mitochondrial	AAQSANISVR|LIDMLSEAGLSVIETTSFVSPK	IVEVGPR
0	0	0	0	0	0	223686	87447.8	0	0	0	0	0	0	0	0	0	264626	22865.6	0	0	0	0	0	0	0	0	0	137980	60249.7	0	0	0	T	48603.1	1	7	7	0.18707	16	0	21.3583	0	P35998	P35998	PSMC2	Homo sapiens	26S proteasome regulatory subunit 7	FDDGAGGDNEVQR|ALDEGDIALLK|GVLLFGPPGTGK|QVEDDIQQLLK|IINADSEDPK|VIGSELVQK|TMLELINQLDGFDPR
0	0	0	0	0	0	0	0	0	0	0	0	0	0	0	0	0	0	0	0	0	102924	0	0	0	0	0	0	0	0	0	0	0	T	20864.9	1	1	1	0.06522	1	0	19.2417	0	P36404	P36404	ARL2	Homo sapiens	ADP-ribosylation factor-like protein 2	LAGATLLIFANK
0	0	0	0	0	0	0	0	0	85714.4	0	0	0	0	0	0	0	0	0	0	39717.5	0	0	0	0	0	0	0	0	0	0	65202.4	29034.5	T	20442.8	1	1	1	0.06044	4	0.00317684	16.2739	0.000277681	P36405	P36405	ARL3	Homo sapiens	ADP-ribosylation factor-like protein 3	ILLLGLDNAGK
0	0	0	0	0	0	150153	111515	0	0	0	0	0	0	0	0	0	281449	230819	0	0	0	0	0	0	0	0	0	113751	223364	0	0	0	T	44396.1	1	8	4	0.2375	13	0	15.113	0	P36507	P36507	MAP2K2	Homo sapiens	Dual specificity mitogen-activated protein kinase kinase 2	LNQPGTPTR|PVVDGEEGEPHSISPR|PAMAIFELLDYIVNEPPPK|RIPEEILGK	DVKPSNILVNSR|RLEAFLTQK|YPIPPPDAK|KLIHLEIKPAIR
0	0	0	0	0	0	0	0	356618	180527	0	0	0	0	0	0	0	0	0	414028	344065	0	0	0	0	0	0	0	0	0	311377	36206.3	0	T	32975.3	1	4	4	0.15436	14	0	20.3489	0	P36542	P36542	ATP5F1C	Homo sapiens	ATP synthase subunit gamma, mitochondrial	IYGLGSLALYEK|ELIEIISGAAALD|HLLIGVSSDR|SEVATLTAAGK
0	0	0	0	0	0	0	0	245318	118933	26661.3	0	0	0	0	0	0	0	0	542801	203942	88060.1	0	0	0	0	0	0	0	0	164228	0	0	T	26128.8	1	5	5	0.30088	18	0	18.2027	0	P36543	P36543	ATP6V1E1	Homo sapiens	V-type proton ATPase subunit E 1	LDLIAQQMMPEVR|ARDDLITDLLNEAK|IQMSNLMNQAR|GALFGANANR|YQVLLDGLVLQGLYQLLEPR
0	0	0	0	0	0	0	0	77648.6	0	0	0	0	0	0	0	0	0	0	84040.5	0	0	0	0	0	0	0	0	0	0	62847.7	0	0	T	50120	1	2	2	0.05727	4	0.00488315	14.2686	0.000442087	P36551	P36551	CPOX	Homo sapiens	Oxygen-dependent coproporphyrinogen-III oxidase, mitochondrial	ATSLGRPEEEEDELAHR|EAEILEVLR
0	0	0	0	0	0	231944	115617	0	0	0	0	0	0	0	0	0	207397	16013.9	0	0	0	0	0	0	0	0	0	83685.4	37262	0	0	0	T	47667.4	1	5	5	0.1452	11	0	17.2265	0	P36578	P36578	RPL4	Homo sapiens	60S ribosomal protein L4	AAAAAAALQAK|NIPGITLLNVSK|PLISVYSEK|QPYAVSELAGHQTSAESWGTGR|MINTDLSR
0	0	0	0	0	0	0	0	0	0	0	0	0	0	0	0	0	0	0	0	0	141367	0	0	0	0	0	0	0	0	0	0	145405	T	22505.1	1	2	2	0.14213	3	0.016092	12.2543	0.00114136	P36639	P36639	NUDT1	Homo sapiens	7,8-dihydro-8-oxoguanine triphosphatase	RELQEESGLTVDALHK|LYTLVLVLQPQR
0	0	54451.3	0	0	0	0	0	0	0	0	0	0	0	0	0	0	0	0	0	0	0	0	0	0	0	0	0	0	0	0	0	0	T	106422	1	2	2	0.04171	2	0.000414594	17.3541	2.56e-05	P36776	P36776	LONP1	Homo sapiens	Lon protease homolog, mitochondrial	ILEFIAVSQLR|IVSGEAESVEVTPENLQDFVGKPVFTVER
0	0	0	0	88163.4	37982.4	0	0	0	0	0	0	0	0	0	61909.1	43031.1	0	0	0	0	0	0	0	0	0	171256	57666.2	0	0	0	0	0	T	61410.5	1	4	4	0.08541	8	0	20.2965	0	P36871	P36871	PGM1	Homo sapiens	Phosphoglucomutase-1	ADNFEYSDPVDGSISR|TQAYQDQKPGTSGLR|SIFDFSALK|LYIDSYEK
0	0	0	0	0	0	0	0	147217	0	6824.67	0	0	0	0	0	0	0	0	428251	41569.7	89834.1	0	0	0	0	0	0	0	0	115857	23814	35457.9	T	36959.7	1	13	2	0.46749	86	0	25.2738	0	P36873	P36873	PPP1CC	Homo sapiens	Serine/threonine-protein phosphatase PP1-gamma catalytic subunit	NVQLQENEIR|ADLDKLNIDSIIQR	LFEYGGFPPESNYLFLGDYVDR|EIFLSQPILLELEAPLK|TFTDCFNCLPIAAIVDEK|AHQVVEDGYEFFAK|GVSFTFGAEVVAK|QSLETICLLLAYK|IKYPENFFLLR|IYGFYDECK|YPENFFLLR|HDLDLICR|SREIFLSQPILLELEAPLK
0	0	0	0	0	0	0	0	0	0	0	0	0	0	0	0	0	0	0	0	0	0	0	0	0	28097.7	0	0	0	0	0	0	0	T	68618.5	1	1	1	0.01977	1	0	16.233	0	P36915	P36915	GNL1	Homo sapiens	Guanine nucleotide-binding protein-like 1	LNQQPSQGLGPR
0	0	0	0	0	0	0	0	0	0	0	0	0	0	0	0	0	0	0	0	0	0	0	0	0	0	0	16015.4	0	0	0	0	0	T	42073.4	1	1	1	0.02933	1	0	17.1719	0	P36952	P36952	SERPINB5	Homo sapiens	Serpin B5	DVEDESTGLEK
0	0	0	0	0	0	0	0	0	0	175955	0	0	0	0	0	0	0	0	0	0	0	0	0	0	0	0	0	0	0	0	0	0	T	14513.6	1	1	1	0.184	1	0.0182648	13.0687	0.00127962	P36954	P36954	POLR2I	Homo sapiens	DNA-directed RNA polymerase II subunit RPB9	ITHEVDELTQIIADVSQDPTLPR
0	0	0	0	0	0	0	0	0	0	58603.4	0	0	0	0	0	0	0	0	0	0	152959	0	0	0	0	0	0	0	0	0	0	120425	T	22161	1	1	1	0.06091	3	0.00290381	15.3574	0.000253023	P36969	P36969	GPX4	Homo sapiens	Phospholipid hydroperoxide glutathione peroxidase	YGPMEEPLVIEK
0	0	0	0	0	0	0	0	0	0	4.11666e+06	0	0	0	0	0	0	0	0	0	0	3.07534e+06	0	0	0	0	0	0	0	0	0	0	2.43121e+06	T	14560.8	1	6	5	0.35294	23	0	24.2651	0	P37108	P37108	SRP14	Homo sapiens	Signal recognition particle 14 kDa protein	MVLLESEQFLTELTR|VLLESEQFLTELTR|KGTVEGFEPADNK|GTVEGFEPADNK|TSGSVYITLK	FQMAYSNLLR
0	0	0	0	23145.3	7267.53	0	0	0	0	0	0	0	0	0	0	0	0	0	0	0	0	0	0	0	0	20248.1	0	0	0	0	0	0	T	53222.5	1	1	1	0.02682	2	0.000764234	19.3022	7.65e-05	P37198	P37198	NUP62	Homo sapiens	Nuclear pore glycoprotein p62	ELEDLLSPLEELVK
0	0	0	0	0	0	202900	348543	0	0	0	0	0	0	0	0	0	221576	146885	0	0	0	0	0	0	0	0	0	136223	129310	0	0	0	T	48084.2	1	4	4	0.13429	15	0	23.2988	0	P37268	P37268	FDFT1	Homo sapiens	Squalene synthase	LFSASEFEDPLVGEDTER|QVLEDFPTISLEFR|SFAAVIQALDGEMR|DYLEDQQGGR
0	0	0	0	0	0	0	0	14435.8	760948	2.94708e+06	0	0	0	0	0	0	0	0	12210.2	584865	3.32603e+06	0	0	0	0	0	0	49510.8	6678.88	0	724085	2506115	T	22377.2	1	10	8	0.59799	65	0	27.3004	0	P37802	P37802	TAGLN2	Homo sapiens	Transgelin-2	YGINTTDIFQTVDLWEGK|DDGLFSGDPNWFPK|NVIGLQMGTNR|NFSDNQLQEGK|QMEQISQFLQAAER|IQASTMAFK|GPAYGLSR|ENFQNWLK	GASQAGMTGYGMPR|TLMNLGGLAVAR
0	0	0	0	0	0	0	0	1.93813e+06	106662	42247.1	0	0	0	0	0	0	0	155837	2.4441e+06	146272	149655	0	0	0	0	0	0	0	56138.9	1.68262e+06	110881	203926	T	37516.5	1	14	11	0.53412	53	0	19.2064	0	P37837	P37837	TALDO1	Homo sapiens	Transaldolase	LLGELLQDNAK|LFVLFGAEILK|LSSTWEGIQAGK|ALAGCDFLTISPK|SYEPLEDPGVK|LGGSQEDQIK|KLGGSQEDQIK|MESALDQLK|ILDWHVANTDKK|QFTTVVADTGDFHAIDEYKPQDATTNPSLILAAAQMPAYQELVEEAIAYGR|RLIELYK	WLHNEDQMAVEK|LSFDKDAMVAR|TIVMGASFR
0	0	0	0	0	0	0	0	0	190458	0	0	0	0	0	0	0	0	0	0	253971	0	0	0	0	0	0	0	0	0	0	315514	0	T	27826.2	1	4	4	0.15686	7	0	16.3109	0	P38117	P38117	ETFB	Homo sapiens	Electron transfer flavoprotein subunit beta	LSVISVEDPPQR|LGPLQVAR|VETTEDLVAK|EIDGGLETLR
0	0	0	0	0	0	251293	933062	894488	334572	172879	0	0	0	0	0	0	228314	342430	934118	471403	135461	0	0	0	0	0	0	140020	206662	670117	138877	148206	T	42306.3	1	8	2	0.22251	64	0	19.2846	0	P38159	P38159	RBMX	Homo sapiens	RNA-binding motif protein, X chromosome	VEQATKPSFESGR|ALEAVFGK	GFAFVTFESPADAK|LFIGGLNTETNEK|DSYESYGNSR|DRDYSDHPSGGSYR|IVEVLLMK|DVYLSPR
0	0	0	0	0	310275	248967	554199	0	0	0	0	0	0	0	3669.6	207342	245372	372264	0	0	0	0	0	0	0	0	175556	165196	256379	0	0	0	T	45389.7	1	4	4	0.1604	29	0	21.1679	0	P38571	P38571	LIPA	Homo sapiens	Lysosomal acid lipase/cholesteryl ester hydrolase	TGQEQVYYVGHSQGTTIGFIAFSQIPELAK|FQAFDWGSSAK|DLFGDKEFLPQSAFLK|LPDHLIK
0	0	0	0	492996	94584.7	0	0	0	0	0	0	0	0	0	388306	69989.7	0	0	7009.45	1314.39	24188.1	0	0	39865.7	478186	372884	90435.5	0	0	0	0	0	T	68260.5	1	20	19	0.45057	57	0	25.357	0	P38606	P38606	ATP6V1A	Homo sapiens	V-type proton ATPase catalytic subunit A	EILQEEEDLAEIVQLVGK|LAEMPADSGYPAYLGAR|EASIYTGITLSEYFR|SDYAQLLEDMQNAFR|VGSHITGGDIYGIVSENSLIK|IKSDYAQLLEDMQNAFR|GNEMSEVLR|FTMVQVWPVR|LEGDMATIQVYEETSGVSVGDPVLR|HFPSVNWLISYSK|TGKPLSVELGPGIMGAIFDGIQRPLSDISSQTQSIYIPR|VGHSELVGEIIR|KHFPSVNWLISYSK|AKEILQEEEDLAEIVQLVGK|TVISQSLSK|GVNVSALSR|LASFYER|LPANHPLLTGQR|GTVTYIAPPGNYDTSDVVLELEFEGVK	TALVANTSNMPVAAR
0	0	2045.68	693717	1.80126e+06	118143	0	0	0	0	0	0	0	38219	514511	1.32308e+06	98899.1	0	0	0	0	0	0	0	68629.8	2.04877e+06	739898	72479.2	0	0	0	0	0	T	73634.8	1	21	18	0.45655	124	0	28.3524	0	P38646	P38646	HSPA9	Homo sapiens	Stress-70 protein, mitochondrial	VINEPTAAALAYGLDK|SQVFSTAADGQTQVEIK|EQQIVIQSSGGLSK|VIAVYDLGGGTFDISILEIQK|AQFEGIVTDLIR|TTPSVVAFTADGER|LLGQFTLIGIPPAPR|VQQTVQDLFGR|SDIGEVILVGGMTR|QAVTNPNNTFYATK|DAGQISGLNVLR|NAVITVPAYFNDSQR|MKETAENYLGHTAK|LFEMAYK|AVNPDEAVAIGAAIQGGVLAGDVTDVLLLDVTPLSLGIETLGGVFTK|RYDDPEVQK|YDDPEVQK|VEAVNMAEGIIHDTETK	STNGDTFLGGEDFDQALLR|LYSPSQIGAFVLMK|DDIENMVK
0	0	0	0	0	0	1.23942e+06	1.15715e+06	18031.3	105130	31786.8	0	0	0	0	0	115671	2.0814e+06	819875	50891.1	86886.6	145078	0	0	0	0	0	0	1.26124e+06	566657	57822.3	96542.1	155107	T	46841.2	1	21	14	0.50122	132	0	25.3984	0	P38919	P38919	EIF4A3	Homo sapiens	Eukaryotic initiation factor 4A-III	GLDVPQVSLIINYDLPNNR|DVIAQSQSGTGK|VLISTDVWAR|ETQALILAPTR|LDYGQHVVAGTPGR|EANFTVSSMHGDMPQK|DIEQYYSTQIDEMPMNVADLI|KGVAINFVK|KLDYGQHVVAGTPGR|DELTLEGIK|FMTDPIR|RDELTLEGIK|YLPPATQVVLISATLPHEILEMTNK|GVAINFVK	GIYAYGFEKPSAIQQR|MLVLDEADEMLNK|ATTATMATSGSAR|GIYAYGFEK|VDWLTEK|RKVDWLTEK|KVDWLTEK
0	0	0	0	0	0	0	0	0	0	0	0	0	0	0	0	0	0	0	0	0	0	0	0	0	0	0	0	0	0	0	33577.9	0	T	109082	1	1	1	0.0141	1	0.082295	11.1	0.0053334	P38935	P38935	IGHMBP2	Homo sapiens	DNA-binding protein SMUBP-2	NGSLDPAKRAQLQR
0	0	0	0	0	0	0	0	14931.6	90320.1	12227905	0	0	0	0	0	0	0	0	0	26501	17490340	0	0	0	0	0	0	240018	17896.7	17330.5	18524.9	16368937	T	16050.5	1	9	9	0.42759	28	0	15.5288	0	P39019	P39019	RPS19	Homo sapiens	40S ribosomal protein S19	VLQALEGLK|HKELAPYDENWFYTR|DVNQQEFVR|RVLQALEGLK|NGVMPSHFSR|VPEWVDTVK|ELAPYDENWFYTR|LKVPEWVDTVK|ALAAFLK
0	0	0	0	0	0	10784	44435.5	0	0	0	0	0	0	0	0	0	33168.2	27764.4	0	0	0	0	0	0	0	0	0	0	0	0	0	0	T	46079.8	1	1	1	0.02233	2	0.00895009	12.1029	0.00073738	P39023	P39023	RPL3	Homo sapiens	60S ribosomal protein L3	HGSLGFLPR
0	0	0	0	0	0	0	0	0	0	0	29850.3	0	0	0	0	0	0	0	0	0	0	0	0	0	0	0	0	0	0	0	0	0	T	178077	1	2	2	0.02109	3	0	20.1257	0	P39060	P39060	COL18A1	Homo sapiens	Collagen alpha-1(XVIII) chain	TEAPSATGQASSLLGGR|DFQPVLHLVALNSPLSGGMR
0	0	0	0	0	0	0	0	0	0	48228.9	0	0	0	0	0	0	0	0	0	0	0	0	0	0	0	0	0	0	0	0	0	0	T	19720.4	1	1	1	0.13068	1	0.00488315	13.0885	0.000427807	P39210	P39210	MPV17	Homo sapiens	Protein Mpv17	VQVLTAGSLMGLGDIISQQLVER
0	0	0	0	0	0	4.39299e+06	3.03079e+06	294275	307003	248806	0	0	0	0	19415.9	87823.5	2.53485e+06	880286	197122	244206	270655	0	0	0	0	0	0	1.38144e+06	696540	167715	109138	140824	T	50769	1	14	13	0.53509	88	0	27.2139	0	P39656	P39656	DDOST	Homo sapiens	Dolichyl-diphosphooligosaccharide--protein glycosyltransferase 48 kDa subunit	VIFSGSLDFFSDSFFNSAVQK|YSQTGNYELAVALSR|VGETAPPNAYTVTDLVEYSIVIQQLSNGK|LPDVYGVFQFK|NTLLIAGLQAR|TLVLLDNLNVR|WVPFDGDDIQLEFVR|TADDPSLSLIK|TAVIDHHNYDISDLGQHTLIVADTENLLK|LGYTHLYSSTQVSVRPLQHTQYER|GFELTFK|WVFKEEGVLR|SSLNPILFR	GVGMVADPDNPLVLDILTGSSTSYSFFPDKPITQYPHAVGK
0	0	0	0	0	0	620186	1533457	72803.6	279930	314608	0	0	0	0	0	0	1.36706e+06	1.15845e+06	125127	347243	769328	0	0	0	0	0	0	846224	720526	131838	385432	830290	T	42566.1	1	7	6	0.26053	81	0	25.2793	0	P39748	P39748	FEN1	Homo sapiens	Flap endonuclease 1	QLQQAQAAGAEQEVEK|VAIDASMSIYQFLIAVR|WSEPNEEELIK|LIADVAPSAIR|EAHQLFLEPEVLDPESVELK|QGGDVLQNEEGETTSHLMGMFYR	KVAIDASMSIYQFLIAVR
0	0	0	0	0	0	0	290379	31753.3	0	0	0	0	0	0	0	0	42947.8	339843	0	0	0	0	0	0	0	0	0	67655	445754	87621.5	35525.8	19129.9	T	38474.5	1	7	5	0.27874	28	0	20.2755	0	P40121	P40121	CAPG	Homo sapiens	Macrophage-capping protein	QAALQVAEGFISR|EVQGNESDLFMSYFPR|YQEGGVESAFHK|ANAQAAALYK|EGNPEEDLTADK	VSDATGQMNLTK|AQVEIVTDGEEPAEMIQVLGPK
0	0	0	138512	0	0	0	0	0	0	0	42734.4	4694.21	2784.1	161951	0	0	0	0	0	0	0	0	0	56211.5	134906	0	0	0	0	0	0	0	T	61853.2	1	5	5	0.10989	11	0	28.3941	0	P40222	P40222	TXLNA	Homo sapiens	Alpha-taxilin	VQDLSAGGQGSLTDSGPER|RPEGPGAQAPSSPR|FEEFQNTLSK|DVSEELSR|SSEVFTTFK
0	0	0	0	1.02623e+06	2.07154e+06	0	0	740897	232337	1.05699e+06	0	0	0	0	353579	1163526	0	0	678544	118363	370016	0	0	0	0	740127	1.44484e+06	196335	84384	104851	116300	467876	T	57987.6	1	14	11	0.37288	77	0	27.3357	0	P40227	P40227	CCT6A	Homo sapiens	T-complex protein 1 subunit zeta	VATAQDDITGDGTTSNVLIIGELLK|VLAQNSGFDLQETLVK|AQLGVQAFADALLIIPK|AQAALAVNISAAR|VHAELADVLTEAVVDSILAIK|SETDTSLIR|IITEGFEAAK|ALQFLEEVK|KQDEPIDLFMIEIMEMK|GIDPFSLDALSK|DGNVLLHEMQIQHPTASLIAK	TEVNSGFFYK|MLVSGAGDIK|GFVVINQK
0	0	0	0	0	0	0	0	20685.1	460789	0	0	0	0	0	0	0	0	0	0	242075	28004.3	0	0	0	0	0	0	0	0	0	134315	0	T	28918.1	1	3	3	0.26374	7	0	29.3418	0	P40306	P40306	PSMB10	Homo sapiens	Proteasome subunit beta type-10	LPFTALGSGQDAALAVLEDR|YHFVPGTTAVLTQTVKPLTLELVEETVQAMEVE|TTIAGLVFQDGVILGADTR
0	0	0	0	0	0	0	0	0	0	0	0	0	0	0	0	0	31655.7	36373.6	0	0	0	0	0	0	0	0	0	0	0	0	0	0	T	46596.8	1	1	1	0.06744	1	0.0011325	13.0563	0.00013094	P40424	P40424	PBX1	Homo sapiens	Pre-B-cell leukemia transcription factor 1	GGGSAAAAAAAAASGGAGSDNSVEHSDYR
0	0	0	0	0	0	0	0	0	0	0	0	0	0	0	25126.2	0	0	0	0	0	0	0	0	0	0	0	0	0	0	0	0	0	T	45852.5	1	1	1	0.10233	1	0.090727	12.0654	0.00587293	P40425	P40425	PBX2	Homo sapiens	Pre-B-cell leukemia transcription factor 2	LLGPPPPGGGRGGLGLVSGEPGGPGEPPGGGDPGGGSGGVPGGR
0	0	0	0	0	0	0	0	0	101697	125205	0	0	0	0	0	0	0	0	0	0	127568	0	0	0	0	0	0	0	0	0	72203	30544.4	T	23562.4	1	2	1	0.10837	7	0	17.278	0	P40429	P40429	RPL13A	Homo sapiens	60S ribosomal protein L13a	AEVQVLVLDGR	YQAVTATLEEK
0	0	0	0	0	0	0	0	0	0	1.51747e+06	0	0	0	0	0	0	0	0	0	0	1.64963e+06	0	0	0	0	0	0	15912.5	0	0	0	1.19617e+06	T	20404.4	1	4	4	0.32597	15	0	18.5767	0	P40616	P40616	ARL1	Homo sapiens	ADP-ribosylation factor-like protein 1	ILILGLDGAGK|LQVGEVVTTIPTIGFNVETVTYK|GTGLDEAMEWLVETLK|AILVVFANK
0	0	0	0	0	0	0	0	0	0	0	0	0	15842.8	90300.6	0	0	0	0	0	0	0	0	0	43548.2	0	0	0	0	0	0	0	0	T	84548	1	3	3	0.06746	4	0	17.1795	0	P40692	P40692	MLH1	Homo sapiens	DNA mismatch repair protein Mlh1	HFTEDGNILQLANLPDLYK|IINLTSVLSLQEEINEQGHEVLR|RLDETVVNR
64235.5	13682.1	129402	645310	0	0	0	0	0	0	0	87184.6	55936.2	169866	759116	40158.9	9761.06	0	0	0	0	0	0	0	553705	256336	0	0	0	0	0	0	0	T	88011.4	1	15	15	0.26753	45	0	25.2041	0	P40763	P40763	STAT3	Homo sapiens	Signal transducer and activator of transcription 3	QFLAPWIESQDWAYAASK|AQWNQLQQLDTR|LLQTAATAAQQGGQANHPTAAVVTEK|LENWITSLAESQLQTR|TQIQSVEPYTK|IMDATNILVSPLVYLYPDIPK|ESHATLVFHNLLGEIDQQYSR|TLTDEELADWK|GLSIEQLTTLAEK|IMDATNILVSPLVYLYPDIPKEEAFGK|FPELNYQLK|YLEQLHQLYSDSFPMELR|RGLSIEQLTTLAEK|AILSTKPPGTFLLR|DSGDVAALR
0	0	0	0	0	0	0	0	1.4127e+06	25608.3	0	0	0	0	0	0	0	0	0	1.49335e+06	185769	0	0	0	0	0	0	0	0	0	1.00461e+06	42123.6	21066.2	T	36403	1	8	8	0.32635	21	0	25.2637	0	P40925	P40925	MDH1	Homo sapiens	Malate dehydrogenase, cytoplasmic	VIVVGNPANTNCLTASK|DLDVAILVGSMPR|DVIATDKEDVAFK|FVEGLPINDFSR|EVGVYEALKDDSWLK|NVIIWGNHSSTQYPDVNHAK|LGVTANDVK|ESAFEFLSSA
0	0	0	0	0	0	0	0	2.37568e+06	168839	334076	0	0	0	0	0	0	0	0	2105239	170480	289163	0	0	0	0	0	0	0	0	1.03479e+06	74864.1	164586	T	35480.7	1	12	11	0.4645	36	0	28.3775	0	P40926	P40926	MDH2	Homo sapiens	Malate dehydrogenase, mitochondrial	VAVLGASGGIGQPLSLLLK|AGAGSATLSMAYAGAR|IFGVTTLDIVR|LTLYDIAHTPGVAADLSHIETK|VDFPQDQLTALTGR|VNVPVIGGHAGK|MISDAIPELK|TIIPLISQCTPK|EGVVECSFVK|IQEAGTEVVK|ANTFVAELK	FVFSLVDAMNGK
0	0	0	0	0	0	0	0	2.02358e+06	133600	0	0	0	0	0	0	0	0	120521	1.81739e+06	92408	62040.7	0	0	0	0	0	0	0	0	878518	404957	23101.9	T	38472.2	1	15	14	0.58529	50	0	29.3569	0	P40937	P40937	RFC5	Homo sapiens	Replication factor C subunit 5	IQLSSLIAAFQVTR|ALNILQSTNMAFGK|DKEFGSMVLELNASDDR|GLALHDILTEIHLFVHR|GPILSFASTR|YRPQTLNDLISHQDILSTIQK|FGPLTPELMVPR|ALVTLSSGDMR|LPHLLLYGPPGTGK|MADIEYR|SDIANILDWMLNQDFTTAYR|FINEDRLPHLLLYGPPGTGK|LEHVVEEEK|VDFPSSVR	LVILDEADAMTQDAQNALR
0	0	0	0	0	0	0	152291	901628	4205.22	0	0	0	0	0	0	0	0	591746	762222	37082.5	0	0	0	0	15650	0	0	0	193906	531865	5908.87	0	T	40529.9	1	11	11	0.32584	51	0	22.2725	0	P40938	P40938	RFC3	Homo sapiens	Replication factor C subunit 3	TVAQSQQLETNSQR|VQQYPFTADQEIPETDWEVYLR|ETANAIVSQQTPQR|IEISTIASNYHLEVNPSDAGNSDR|VVLLTEVDK|VVLLTEVDKLTK|VVIQEMLK|IEHQTITTPSK|KIEISTIASNYHLEVNPSDAGNSDR|IEHQTITTPSKK|ELYGVGVEK
0	0	0	181274	233366	21751	0	0	0	0	0	0	0	0	109901	178160	12539.4	0	0	0	0	0	0	0	3077.13	375903	129264	10249.9	0	0	0	0	0	T	82946.9	1	11	10	0.19397	40	0	26.3311	0	P40939	P40939	HADHA	Homo sapiens	Trifunctional enzyme subunit alpha, mitochondrial	DSIFSNLTGQLDYQGFEK|TLQEVTQLSQEAQR|ADMVIEAVFEDLSLK|TIEYLEEVAITFAK|SEVSSDEDIQFR|TVLGTPEVLLGALPGAGGTQR|LTAYAMTIPFVR|ILQEGVDPK|DGPGFYTTR|FVDLYGAQK	FGGGNPELLTQMVSK
0	0	0	0	11998.1	2.98993e+06	4.68792e+06	336635	673852	108438	356222	0	0	0	0	22942.5	2.3782e+06	2.50315e+06	381553	673189	134461	491252	0	0	0	0	34619.1	1324941	2.05531e+06	289590	790420	62657.5	659872	T	51077.2	1	17	1	0.42373	105	0	24.3845	0	P41091	P41091	EIF2S3	Homo sapiens	Eukaryotic translation initiation factor 2 subunit 3	VGQEIEVRPGIVSK	NEVLMVNIGSLSTGGR|AGGEAGVTLGQPHLSR|EQYEQILAFVQGTVAEGAPIIPISAQLK|YNIEVVCEYIVK|IVLTNPVCTEVGEK|IVSLFAEHNDLQYAAPGGLIGVGTK|GVTIKPTVDDD|HILILQNK|LKHILILQNK|QDLTTLDVTK|GGVAGGSILK|RGVTIKPTVDDD|KIPVPPR|DFTSEPR|LIGWGQIR|LTPLSHEVISR
0	0	0	0	0	0	0	0	0	15447.9	433818	0	0	0	0	0	0	0	0	0	41868.7	388897	0	0	0	0	0	0	0	0	0	0	200661	T	16988.6	1	4	4	0.26389	8	0	15.169	0	P41223	P41223	BUD31	Homo sapiens	Protein BUD31 homolog	KAPPDGWELIEPTLDELDQK|APPDGWELIEPTLDELDQK|YIFDLFYK|KVESLWPIFR
0	0	0	0	0	0	0	0	357529	208927	7840.17	0	0	0	0	0	0	0	0	389899	395796	88008.1	0	0	0	0	0	0	0	0	277034	105177	0	T	26441.9	1	6	5	0.40426	15	0	24.3466	0	P41227	P41227	NAA10	Homo sapiens	N-alpha-acetyltransferase 10	DLSEVSETTESTDVK|HVVLGAIENK|AALHLYSNTLNFQISEVEPK|MEEDPDDVPHGHITSLAVK|YYFYHGLSWPQLSYIAEDENGK	AMIENFNAK
0	0	0	0	0	0	215493	144758	0	0	0	0	0	0	0	0	75211.8	326279	16255.6	0	0	0	0	0	0	0	0	0	145013	4830.05	0	0	0	T	50671.7	1	5	5	0.13111	14	0	21.2399	0	P41240	P41240	CSK	Homo sapiens	Tyrosine-protein kinase CSK	VMEGTVAAQDEFYR|NVLVSEDNVAK|HSNLVQLLGVIVEEK|GSLVDYLR|EGIIPANYVQK
51200	45298.4	21358.4	329327	1.14712e+06	58174.9	33758.1	289217	0	0	0	34123.2	14973.8	20013.6	201932	604160	27670.7	56360.4	165433	0	0	0	0	0	32959.4	1.46078e+06	430462	57602.2	32565.7	100149	0	0	0	T	83112.6	1	12	11	0.2571	66	0	26.3183	0	P41250	P41250	GARS1	Homo sapiens	Glycine--tRNA ligase	LGDAVEQGVINNTVLGYFIGR|TLYVEEVVPNVIEPSFGLGR|AEISELPSIVQDLANGNITWADVEAR|LPFAAAQIGNSFR|KSEMESVLAQLDNYGQQELADLFVNYNVK|TFFSFPAVVAPFK|TVNVVQFEPSK|LLEFNQGK|YPLFEGQETGKK|NNIIQTWR|GEFTIETEGK	SPITGNDLSPPVSFNLMFK
0	482191	89369	0	0	0	0	0	0	0	0	252550	206187	0	0	0	0	0	0	0	0	0	0	363758	0	0	0	0	0	0	0	0	0	T	144406	1	14	14	0.14659	41	0	26.3415	0	P41252	P41252	IARS1	Homo sapiens	Isoleucine--tRNA ligase, cytoplasmic	LFLNETQTQEITEDIPVK|FVDILTNWYVR|NTELAVFHDETEIQNQTDLLSLSGK|LESDYEILER|TVYVSVLPTTADF|VENMVDQLLR|APLKPYPVSPSDK|DVLLPWYNAYR|LYLINSPVVR|QLSSEELEQFQK|FLIQNVLR|LQKEEEIEFLYNENTVR|EEEGTGVVHQAPYFGAEDYR|LYTVVPR
0	0	0	0	0	0	0	0	0	0	372358	0	0	0	0	0	0	0	0	0	0	291569	0	0	0	0	0	0	0	0	0	0	355279	T	12724.6	1	2	1	0.27434	6	0	24.3285	0	P41567	P41567	EIF1	Homo sapiens	Eukaryotic translation initiation factor 1	SAIQNLHSFDPFADASK	TLTTVQGIADDYDK
0	0	0	0	104408	0	0	0	0	0	0	0	0	0	49338.1	58130.3	0	0	0	0	0	0	0	0	0	144074	39805.8	0	0	0	0	0	0	T	68218.3	1	5	5	0.12248	12	0	22.1948	0	P41743	P41743	PRKCI	Homo sapiens	Protein kinase C iota type	ELVNDDEDIDWVQTEK|ASSSLGLQDFDLLR|SPFDIVGSSDNPDQNTEDYLFQVILEK|DLKLDNVLLDSEGHIK|LDNVLLDSEGHIK
0	0	0	0	0	0	17497.5	204786	0	0	0	0	0	0	0	0	0	59733.9	122297	0	0	0	0	0	0	0	0	0	0	0	0	0	0	T	42266.7	1	3	2	0.14362	7	0	22.2198	0	P42025	P42025	ACTR1B	Homo sapiens	Beta-centractin	TLFANIVLSGGSTLFK|APELLFQPDLVGDESEGLHEVVAFAIHK	AGFAGDQIPK
0	0	0	0	0	0	0	0	0	121887	0	0	0	0	0	0	0	0	0	0	211644	0	0	0	0	0	0	0	0	0	0	120624	0	T	32795.2	1	2	2	0.08278	4	0	24.3001	0	P42126	P42126	ECI1	Homo sapiens	Enoyl-CoA delta isomerase 1, mitochondrial	VLVEPDAGAGVAVMK|DTLENTIGHR
0	0	0	89923.1	0	0	0	0	0	0	0	0	0	0	87314.3	0	0	0	0	0	0	0	0	0	24616.5	34401.6	0	0	0	0	0	0	0	T	75445.6	1	9	1	0.18876	39	0	20.1767	0	P42166	P42166	TMPO	Homo sapiens	Lamina-associated polypeptide 2, isoform alpha	EPLVATNLPGR	SELVANNVTLPAGEQR|SSTPLPTISSSAENTR|YGVNPGPIVGTTR|PEFLEDPSVLTK|GPPDFSSDEEREPTPVLGSGAAAAGR|NRPPLPAGTNSK|QEDKDDLDVTELTNEDLLDQLVK|LKSELVANNVTLPAGEQR
0	0	0	0	3876.62	281868	0	0	0	0	0	0	0	0	0	4556.23	152149	13391.2	0	0	0	0	0	0	0	0	5445.59	118174	7523.79	0	0	0	0	T	50639.5	1	13	5	0.40969	45	0	20.1767	0	P42167	P42167	TMPO	Homo sapiens	Lamina-associated polypeptide 2, isoforms beta/gamma	HASPILPITEFSDIPR|GAAGRPLELSDFR|IDGPVISESTPIAETIMASSNESLVVNR|PLELSDFR|GGPLQALTR	SELVANNVTLPAGEQR|SSTPLPTISSSAENTR|YGVNPGPIVGTTR|PEFLEDPSVLTK|GPPDFSSDEEREPTPVLGSGAAAAGR|NRPPLPAGTNSK|QEDKDDLDVTELTNEDLLDQLVK|LKSELVANNVTLPAGEQR
0	0	609187	1.98369e+06	0	0	0	0	0	0	0	0	0	179577	904689	0	0	0	0	0	0	0	0	0	984215	382887	0	0	0	0	0	0	0	T	87279.5	1	18	17	0.332	47	0	22.1742	0	P42224	P42224	STAT1	Homo sapiens	Signal transducer and activator of transcription 1-alpha/beta	FNQAQSGNIQSTVMLDK|LLGPNASPDGLIPWTR|ELSAVTFPDIIR|SQWYELQQLDSK|SLEDLQDEYDFK|TFSLFQQLIQSSFVVER|DQQPGTFLLR|EGAITFTWVER|QDWEHAANDVSFATIR|LQELNYNLK|FHDLLSQLDDQYSR|LQTTDNLLPMSPEEFDEVSR|TELISVSEVHPSR|FSLENNFLLQHNIR|EAPEPMELDGPK|WAQLSEVLSWQFSSVTK|IVGSVEFDSMMNTV	VMAAENIPENPLK
0	0	11399.2	0	0	0	0	0	0	0	0	0	0	6882.29	0	0	0	0	0	0	0	0	0	0	0	0	0	0	0	0	0	0	0	T	94075.2	1	1	1	0.02952	3	0.000414594	16.0846	2.56e-05	P42226	P42226	STAT6	Homo sapiens	Signal transducer and activator of transcription 6	LPIQLQALSLPLVVIVHGNQDNNAK
0	0	10044.4	0	0	0	0	0	0	0	0	0	0	0	0	0	0	0	0	0	0	0	0	0	0	0	0	0	0	0	0	0	0	T	90590.3	1	1	1	0.02015	1	0	15.112	0	P42229	P42229	STAT5A	Homo sapiens	Signal transducer and activator of transcription 5A	AQATQLLEGLVQELQK
85393.5	1057630	456574	74544.2	0	0	0	0	69159.2	176345	0	97748.4	947485	513081	143227	0	0	0	0	119238	240699	87744.4	129272	1.13435e+06	92071.2	12679.8	0	0	0	0	8281.78	87070.1	0	T	117729	1	24	20	0.3119	88	0	21.3431	0	P42285	P42285	MTREX	Homo sapiens	Exosome RNA helicase MTR4	ETIEILFSEGLIK|ADAFGDELFSVFEGDSTTAAGTK|NFQPVIIFSFSK|WISSGEYIQMSGR|DVDFEGTDEPIFGK|VEEINPEYMLEK|GSADPLNSAFHLTYNMVLNLLR|IVIPNEESVVIYYK|ALFATETFAMGINMPAR|RFPDGIPLLDPIDDMGIQDQGLK|EYPFILDAFQR|GEMQVVPVLVHLLSAISSVR|LPQVEHVLPLLK|LTEQLAGPLR|SFYQFQHYR|TVCAEYAIALALR|LDFNTDEEK|AIGNTELENK|TVLQMDELK|TVLFTNAR	IEESITEDLSLADLMPR|LGFATSSDVIEMK|MTDVFEGSIIR|GIVILMVDEK
0	0	0	0	0	0	0	0	149554	25554.3	0	0	0	0	0	0	0	0	0	77679.4	118738	22529.3	0	0	0	0	0	0	0	0	114357	20081.6	0	T	31587.5	1	1	1	0.03971	3	0	15.3075	0	P42574	P42574	CASP3	Homo sapiens	Caspase-3	SGTDVDAANLR
0	0	0	0	0	0	0	0	0	0	0	0	0	0	0	0	0	33202.7	0	0	0	0	0	0	0	0	0	0	0	0	0	0	0	T	50652.4	1	1	1	0.0354	1	0.00419434	15.0812	0.000396268	P42575	P42575	CASP2	Homo sapiens	Caspase-2	VGSFSQNVELLNLLPK
0	0	0	0	0	0	0	0	0	0	356235	0	0	0	0	0	0	0	0	0	0	901902	0	0	0	0	0	0	0	0	0	0	1.015e+06	T	9454.84	1	4	2	0.39286	12	0	19.26	0	P42677	P42677	RPS27	Homo sapiens	40S ribosomal protein S27	DLLHPSPEEEKR|DLLHPSPEEEK	LVQSPNSYFMDVK|LTEGCSFR
0	0	0	0	0	0	0	0	0	0	0	11233.5	0	0	0	0	0	0	0	0	0	0	0	0	0	0	0	0	0	0	0	0	0	T	218833	1	1	1	0.00566	1	0	16.237	0	P42694	P42694	HELZ	Homo sapiens	Probable helicase with zinc finger domain	DFYPLTFFTAR
79065.3	1.31279e+06	0	0	0	0	0	0	0	0	0	142355	651968	0	0	0	0	0	0	0	0	0	0	530781	0	0	0	0	0	0	0	0	0	T	157805	1	30	29	0.27547	85	0	25.2854	0	P42704	P42704	LRPPRC	Homo sapiens	Leucine-rich PPR motif-containing protein, mitochondrial	TVQLTSSELESTLETLK|VIEPQYFGLAYLFR|SEAANGNLDFVLSFLK|EQNIVFNAETYSNLIK|VIEEQLEPAVEK|DAGIEPGPDTYLALLNAYAEK|GPTEAVGYFLYNLIDSMSDSEVQAK|EGNQEVPFDVPELWYEDEK|TVLDQQQTPSR|AGYPQYVSEILEK|GFTLNDAANSR|DLLQIIFSFSK|NVQGIIEILK|LDSSAVLDTGK|GDVENIEVVQK|YAGEPVPFIEPPESFEFYAQQLR|NNNIDAAIENIENMLTSENK|SSLLLGFR|SGGLGGSHALLLLR|SNTLPISLQSIR|VIQALAMKGDVENIEVVQK|LQDAINILK|IQEENVIPR|GAYDIFLNAK|DIQEESTFSSR|DAHLLVESK|KVIEEQLEPAV…	MEEANIQPNR
0	0	0	0	0	0	0	297737	0	0	0	0	0	0	0	0	0	18134.3	126131	0	0	0	0	0	0	0	0	0	19156.8	101000	0	0	0	T	41897.6	1	6	5	0.25945	12	0	16.1287	0	P42765	P42765	ACAA2	Homo sapiens	3-ketoacyl-CoA thiolase, mitochondrial	DFTATDLSEFAAK|TNVNGGAIALGHPLGGSGSR|GVFVVAAK|YALQSQQR|DGTVTAGNASGVADGAGAVIIASEDAVK	VSPETVDSVIMGNVLQSSSDAIYLAR
0	0	0	0	0	0	0	0	0	4272.03	931456	0	0	0	0	0	0	0	0	0	0	1.9969e+06	0	0	0	0	0	0	0	0	0	0	1.00172e+06	T	14542.6	1	1	1	0.0813	4	0	14.3075	0	P42766	P42766	RPL35	Homo sapiens	60S ribosomal protein L35	VLTVINQTQK
0	0	0	0	0	0	0	0	0	0	671305	0	0	0	0	0	0	0	0	0	0	920617	0	0	0	0	0	0	0	0	0	0	597614	T	16522.4	1	3	3	0.26282	11	0	19.2301	0	P42771	P42771	CDKN2A	Homo sapiens	Cyclin-dependent kinase inhibitor 2A	ALLEAGALPNAPNSYGR|LPVDLAEELGHR|IDAAEGPSDIPD
0	0	0	0	0	61025.9	0	36130.2	0	0	0	0	0	0	0	0	33734.4	0	0	0	0	0	0	0	0	0	5153.42	41390.6	14329.5	24465.4	0	0	0	T	55763.9	1	1	1	0.03831	5	0	15.1084	0	P42785	P42785	PRCP	Homo sapiens	Lysosomal Pro-X carboxypeptidase	HLNFLTSEQALADFAELIK
0	0	0	0	0	0	0	0	0	0	0	0	0	0	0	0	0	0	0	0	0	0	0	0	0	0	23600.5	0	0	0	0	0	0	T	347383	1	1	1	0.01369	1	0.0130391	14.1568	0.00097777	P42858	P42858	HTT	Homo sapiens	Huntingtin	AISEEEEEVDPNTQNPKYITAACEMVAEMVESLQSVLALGHKR
0	0	0	38448.2	0	0	0	0	0	0	0	0	0	0	0	0	0	0	0	0	0	0	0	0	33865.7	0	0	0	0	0	0	0	0	T	55687.6	1	2	2	0.04511	2	0.00727147	14.1379	0.000613943	P43007	P43007	SLC1A4	Homo sapiens	Neutral amino acid transporter A	NLFPSNLVVAAFR|ETVDSFLDLAR
0	0	0	0	0	0	132259	29086.8	0	0	0	0	0	0	0	0	0	163307	16991.7	0	0	0	0	0	0	0	0	0	95733	10120.9	0	0	0	T	46608.2	1	4	4	0.1439	6	0.000414594	13.1065	2.56e-05	P43034	P43034	PAFAH1B1	Homo sapiens	Platelet-activating factor acetylhydrolase IB subunit alpha	VWDYETGDFER|LNEAKEEFTSGGPLGQK|TAPYVVTGSVDQTVK|GHTDSVQDISFDHSGK
0	0	0	0	0	0	0	0	0	0	0	0	0	0	0	0	0	0	0	69197.3	24154.8	30666.2	0	0	0	0	0	0	0	0	0	0	0	T	40028	1	1	1	0.14485	1	0.0394945	12.0438	0.00264053	P43088	P43088	PTGFR	Homo sapiens	Prostaglandin F2-alpha receptor	SMNNSKQLVSPAAALLSNTTCQTENRLSVFFSVIFMTVGILSNSLAIAILMK
0	0	0	0	0	0	0	0	0	0	0	0	0	0	0	0	0	0	0	84300.6	13757.7	0	0	0	0	0	0	0	0	0	0	0	0	T	43281.3	1	1	1	0.03077	1	0.0163988	13.1135	0.00115332	P43115	P43115	PTGER3	Homo sapiens	Prostaglandin E2 receptor EP3 subtype	ATASQSSAQWGR
5618.42	100651	28847.5	18429.6	0	0	0	0	0	0	0	0	136250	12423.9	0	0	0	0	0	0	0	0	0	56625.8	0	0	0	0	0	0	0	0	0	T	94564.8	1	5	5	0.09917	14	0	22.2734	0	P43243	P43243	MATR3	Homo sapiens	Matrin-3	GDADQASNILASFGLSAR|DLSAAGIGLLAAATQSLSMPASLGR|YQLLQLVEPFGVISNHLILNK|SQESGYYDR|TEEGPTLSYGR
0	0	962253	53007.1	88794.9	181532	154905	100408	0	0	0	45962	97279.4	739917	51897.9	43182.1	88408.7	0	0	0	0	0	13831.2	692493	373767	9655.85	36873.9	82287.6	0	0	0	0	0	T	104677	1	21	21	0.30835	76	0	30.2979	0	P43246	P43246	MSH2	Homo sapiens	DNA mismatch repair protein Msh2	ALNLFQGSVEDTTGSQSLAALLNK|LYQGINQLPNVIQALEK|LNLVEAFVEDAELR|LLLAVFVTPLTDLR|LDSSAQFGYYFR|TEYEEAQDAIVK|GVSTFMAEMLETASILR|ALELEEFQYIGESQGYDIMEPAAK|NNSFVNEIISR|LTSLNEEYTK|QVGVGYVDSIQR|DSLIIIDELGR|MQSTLISAAR|ETLQLESAAEVGFVR|GDFYTAHGEDALLAAR|NLQSVVLSK|NFSTVDIQK|KGEQMNSAVLPEMENQVAVSSLSAVIK|FFQGMPEKPTTTVR|NKTEYEEAQDAIVK|DLGLDPGK
0	0	0	0	47170.4	0	0	0	0	0	0	0	0	0	0	0	0	0	0	0	0	0	0	0	0	0	0	0	0	0	0	0	0	T	80801.6	1	1	1	0.01238	1	0.0125127	12.4582	0.000929832	P43304	P43304	GPD2	Homo sapiens	Glycerol-3-phosphate dehydrogenase, mitochondrial	VIFFLPWQK
0	0	0	0	0	0	0	0	1.87319e+06	384107	0	0	0	0	0	0	0	0	0	1.73553e+06	236242	0	0	0	0	0	0	0	0	0	1.0918e+06	100087	0	T	32215.3	1	6	6	0.35315	24	0	22.4601	0	P43307	P43307	SSR1	Homo sapiens	Translocon-associated protein subunit alpha	GTEDFIVESLDASFR|PFGLVINLNYK|EDGLDGETIFMYMFLAGLGLLVIVGLHQLLESR|GEDFPANNIVK|FLVGFTNK|EEEDVSGEPEASPSADTTILFVK
0	0	0	0	0	0	54823.1	35451.5	0	0	0	0	0	0	0	0	0	61916.1	13845.9	0	0	0	0	0	0	0	0	0	0	0	0	0	0	T	34725.3	1	2	2	0.11465	2	0	15.1315	0	P43357	P43357	MAGEA3	Homo sapiens	Melanoma-associated antigen 3	AGLLIIVLAIIAR|IWEELSVLEVFEGREDSILGDPK
0	0	0	0	14748.9	15621.6	0	0	0	0	0	0	0	0	0	13820.1	13809.8	0	0	0	0	0	0	0	0	0	14017.9	10911.4	0	0	0	0	0	T	67976.8	1	1	1	0.01855	3	0	17.1761	0	P43378	P43378	PTPN9	Homo sapiens	Tyrosine-protein phosphatase non-receptor type 9	VPYSIISLLLK
0	0	0	0	0	0	0	0	956550	7348955	152292	0	0	0	0	0	0	0	0	464155	5.97748e+06	350448	0	0	0	0	0	0	0	0	1.09974e+06	4.14662e+06	340028	T	23295.6	1	6	6	0.39801	32	0	17.3758	0	P43487	P43487	RANBP1	Homo sapiens	Ran-specific GTPase-activating protein	FASENDLPEWK|TLEEDEEELFK|VAEKLEALSVK|FLNAENAQK|DTHEDHDTSTENTDESNHDPQFEPIVSLPEQEIK|VAEKLEALSVKEETK
0	0	0	0	12983.8	624768	0	0	0	0	0	0	0	0	0	0	299738	0	0	0	0	0	0	0	0	0	0	316969	83311.4	36907.3	0	0	0	T	55486.6	1	11	11	0.389	24	0	26.2107	0	P43490	P43490	NAMPT	Homo sapiens	Nicotinamide phosphoribosyltransferase	VIQGDGVDINTLQEIVEGMK|MWSIENIAFGSGGGLLQK|MNPAAEAEFNILLATDSYK|GTDTVAGLALIK|TPAGNFVTLEEGKGDLEEYGQDLLHTVFK|YEETVFYGLQYILNK|DAFEHIVTQFSSVPVSVVSDSYDIYNACEK|VKYEETVFYGLQYILNK|STQAPLIIRPDSGNPLDTVLK|DVYKEHFQDDVFNEK|YDGHLPIEIK
0	0	0	0	0	0	1.11441e+06	31803.8	0	0	0	0	0	0	0	0	0	0	0	0	0	0	0	0	0	0	0	0	126434	26843.8	0	0	0	T	47336.5	1	5	5	0.21053	7	0	21.1998	0	P43686	P43686	PSMC4	Homo sapiens	26S proteasome regulatory subunit 6B	ILLELLNQMDGFDQNVNVK|ENAPAIIFIDEIDAIATK|LIFSTITSK|VVGSEFVQK|AQDEIPALSVSRPQTGLSFLGPEPEDLEDLYSR
0	0	0	0	0	0	0	0	0	0	0	0	0	0	0	0	0	0	0	98899.2	108123	0	0	0	0	0	0	0	0	0	0	0	0	T	35368.2	1	3	3	0.22769	4	0	17.1373	0	P43897	P43897	TSFM	Homo sapiens	Elongation factor Ts, mitochondrial	LGQHVVGMAPLSVGSLDDEPGGEAETK|GFLNSSELSGLPAGPDR|MLSQPYLLDPSITLGQYVQPQGVSVVDFVR
0	0	0	0	0	0	0	0	0	482723	113079	0	0	0	0	0	0	0	0	0	0	0	0	0	0	0	0	0	0	0	0	0	0	T	22748.8	1	2	2	0.10849	2	0	17.2749	0	P45877	P45877	PPIC	Homo sapiens	Peptidyl-prolyl cis-trans isomerase C	TVENFVALATGEK|TPFVVEIADW
0	0	0	0	0	0	0	0	1.15547e+06	330108	16473.3	0	0	0	0	0	0	0	0	1585202	804482	73658.2	0	0	0	0	0	0	0	0	901449	183925	40430.5	T	31546.5	1	6	6	0.2517	26	0	19.1674	0	P45880	P45880	VDAC2	Homo sapiens	Voltage-dependent anion-selective channel protein 2	TGDFQLHTNVNDGTEFGGSIYQK|LTFDTTFSPNTGK|YQLDPTASISAK|LTLSALVDGK|NNFAVGYR|GFGFGLVK
0	80324.4	355139	129730	0	0	0	0	0	0	0	18959	99503	240327	80766	0	0	0	0	0	0	0	0	192752	246256	14624.2	0	0	0	0	0	0	0	T	95725.3	1	8	7	0.14918	23	0	20.2647	0	P45974	P45974	USP5	Homo sapiens	Ubiquitin carboxyl-terminal hydrolase 5	SAADSISESVPVGPK|IVILPDYLEIAR|EEDPATGTGDPPR|FASFPDYLVIQIK|DRVTSAVEALLSADSASR|GTGLQPGEEELPDIAPPLVTPDEPK|LGHGLLSGEYSKPVPESGDGER	FTFGLDWVPK
0	0	0	0	0	0	19940.3	59544.7	0	0	0	0	0	0	0	0	0	25221.4	54981.2	0	0	0	0	0	0	0	0	0	0	0	0	0	0	T	48264.4	1	1	1	0.03044	1	0.000764234	15.2111	7.65e-05	P45983	P45983	MAPK8	Homo sapiens	Mitogen-activated protein kinase 8	NIIGLLNVFTPQK
0	0	0	0	0	26565.1	54299.9	35637.5	9168.99	0	0	0	0	0	0	0	27996.5	0	42019.2	14745.4	4162.9	0	0	0	0	0	0	15107	9575.8	14212.4	0	0	0	T	48108.1	1	2	1	0.0684	9	0	18.2614	0	P45984	P45984	MAPK9	Homo sapiens	Mitogen-activated protein kinase 9	FEELFPDWIFPSESER	NIISLLNVFTPQK
0	0	0	0	0	0	0	0	0	0	0	0	0	0	0	0	0	0	0	0	0	0	0	0	0	0	29206.9	0	0	0	0	0	0	T	63502.3	1	1	1	0.02044	1	0	17.19	0	P46060	P46060	RANGAP1	Homo sapiens	Ran GTPase-activating protein 1	LEGNTVGVEAAR
0	0	0	0	192822	0	0	0	0	0	0	0	0	0	0	110208	0	0	0	0	0	0	0	0	0	0	130001	0	0	0	0	0	0	T	73410	1	8	8	0.15254	13	0	20.2537	0	P46063	P46063	RECQL	Homo sapiens	ATP-dependent DNA helicase Q1	ISSMVVMENVGQQK|SMENYYQESGR|VAGVVAPTLPR|IIAHFLIQQYLK|FRPLQLETINVTMAGK|VKDILQNVFK|WSANEIQVVVATVAFGMGIDKPDVR|DILQNVFK
0	0	0	0	0	0	0	0	29682.8	37323.2	0	0	0	0	0	0	0	0	0	20387.3	19124.2	0	0	0	0	0	0	0	0	0	18023.3	24950.9	0	T	33810	1	1	1	0.05592	3	0	24.3088	0	P46108	P46108	CRK	Homo sapiens	Adapter molecule crk	IGDQEFDSLPALLEFYK
0	0	0	0	0	0	0	474433	553146	33242.5	14960.1	0	0	0	0	0	0	45794.8	774307	606337	16318.5	153792	0	0	0	0	0	0	0	667174	292274	0	42145.6	T	33755.9	1	11	10	0.60726	41	0	23.2522	0	P46109	P46109	CRKL	Homo sapiens	Crk-like protein	TLYDFPGNDAEDLPFK|TALALEVGDIVK|GEILVIIEKPEEQWWSAR|IFDPQNPDENE|KGEILVIIEKPEEQWWSAR|IGDQEFDHLPALLEFYK|SAWYMGPVSR|IHYLDTTTLIEPAPR|VGMIPVPYVEK|NSNSYGIPEPAHAYAQPQTTTPLPAVSGSPGAAITPLPSTQNGPVFAK	YPSPPMGSVSAPNLPTAEDNLEYVR
136362	506310	0	0	0	0	0	0	0	0	0	466821	293394	0	0	0	0	0	0	0	0	0	206946	372214	0	0	0	0	0	0	0	0	0	T	119334	1	17	17	0.25883	40	0	21.3351	0	P46379	P46379	BAG6	Homo sapiens	Large proline-rich protein BAG6	ENASPAPGTTAEEAMSR|LLGNTFVALSDLR|ESFSLVQVQPGVDIIR|DLEAPEVQESYR|AGSSESIAAFIQR|LQEDPNYSPQR|TFIVGAQMNVK|SFFHQHYLGGQEPTPSNIR|LQVVLEHMPVGPDAILR|LINLVGESLR|APAQNPELTPGPAPAGPTPAPETNAPNHPSPAEYVEVLQELQR|APPQTHLPSGASSGTGSASATHGGGSPPGTR|MATHTLITGLEEYVR|LQEYNVGGK|RVGDPPQPLPEEPMEVQGAER|YYEVLGAAATTDYNNNHEGREEDQR|PLTSPESLSR
0	0	0	436846	295300	0	0	0	0	0	0	0	0	0	278256	110962	0	0	0	0	0	0	0	0	0	142767	0	0	0	0	0	0	0	T	82542.1	1	8	8	0.13038	13	0	22.4549	0	P46459	P46459	NSF	Homo sapiens	Vesicle-fusing ATPase	FSNLVLQALLVLLK|NFSGAELEGLVR|TPLVSVLLEGPPHSGK|VLDDGELLVQQTK|LLIIGTTSR|AENSSLNLIGK|SIDSNPYDTDK|DIEAMDPSILK
0	0	0	0	0	0	0	0	0	0	579360	0	0	0	0	0	0	0	0	0	0	381497	0	0	0	0	0	0	0	0	0	0	133425	T	16551	1	1	1	0.07432	7	0	17.4099	0	P46776	P46776	RPL27A	Homo sapiens	60S ribosomal protein L27a	TGAAPIIDVVR
0	0	0	0	0	0	0	0	0	0	323617	0	0	0	0	0	0	0	0	0	16348.6	584646	0	0	0	0	0	0	0	0	0	25335.6	150393	T	18553.1	1	1	1	0.09375	3	0.0011325	11.0989	9.24e-05	P46778	P46778	RPL21	Homo sapiens	60S ribosomal protein L21	VYNVTQHAVGIVVNK
0	0	0	0	0	0	0	0	0	151871	976961	0	0	0	0	0	0	0	0	0	93800.2	1.78741e+06	0	0	0	0	0	0	0	0	0	75594.4	663982	T	22577.6	1	6	6	0.21649	13	0.000764234	15.4472	7.65e-05	P46781	P46781	RPS9	Homo sapiens	40S ribosomal protein S9	LFEGNALLR|RLQTQVFK|LIGEYGLR|LDYILGLK|IEDFLER|MKLDYILGLK
0	0	0	0	0	0	0	0	6270.95	2.90356e+06	10546958	0	0	0	0	0	0	0	0	0	1.71027e+06	9245575	0	0	0	0	0	0	0	0	29760.9	2.5227e+06	6.48162e+06	T	22862.1	1	10	9	0.55392	69	0	23.3775	0	P46782	P46782	RPS5	Homo sapiens	40S ribosomal protein S5	MTEWETAAPAVAETPDIK|TIAECLADELINAAK|WSTDDVQINDISLQDYIAVK|VNQAIWLLCTGAR|RVNQAIWLLCTGAR|QAVDVSPLR|RQAVDVSPLR|HAFEIIHLLTGENPLQVLVNAIINSGPR|AQCPIVER	TEWETAAPAVAETPDIK
75094.4	60438.5	27392.8	24303.4	0	0	46736	210704	101677	581812	38706792	29762.7	29132	8363.05	6556.7	0	0	0	0	51980.1	246776	31062800	0	0	0	0	0	0	335936	27603.9	46443.8	189069	20531810	T	18885.9	1	7	3	0.42424	86	0	25.3445	0	P46783	P46783	RPS10	Homo sapiens	40S ribosomal protein S10	HFYWYLTNEGIQYLR|IAIYELLFK|DYLHLPPEIVPATLR	KAEAGAGSATEFQFR|AEAGAGSATEFQFR|HPELADKNVPNLHVMK|NVPNLHVMK
0	0	0	0	0	0	0	0	311710	166207	0	0	0	0	0	0	0	0	0	233151	430651	37036.5	0	0	0	0	0	0	0	0	210537	56320.2	16862.6	T	32647.6	1	4	3	0.22145	10	0	16.1704	0	P46926	P46926	GNPDA1	Homo sapiens	Glucosamine-6-phosphate isomerase 1	TLAMDTILANAR|AAGGIELFVGGIGPDGHIAFNEPGSSLVSR|IIQFNPGPEK	TFNMDEYVGLPR
0	0	0	0	35398.3	0	0	0	0	0	0	0	0	0	0	0	0	0	0	0	0	0	0	0	0	13292	0	0	0	0	0	0	0	T	54427.5	1	2	2	0.07143	2	0	19.1331	0	P46937	P46937	YAP1	Homo sapiens	Transcriptional coactivator YAP1	SQLPTLEQDGGTQNPVSSPGMSQELR|LDKESFLTWL
326141	193272	64591.6	0	0	0	0	0	0	0	0	185760	191257	87980.6	0	0	0	0	0	0	0	0	147442	60186.3	0	0	0	0	0	0	0	0	0	T	189134	1	16	15	0.13579	45	0	26.3089	0	P46940	P46940	IQGAP1	Homo sapiens	Ras GTPase-activating-like protein IQGAP1	FALGIFAINEAVESGDVGK|EEIQSSISGVTAAYNR|NVIFEISPTEEVGDFEVK|GVLLEIEDLQVNQFK|ILAIGLINEALDEGDAQK|LAAVALINAAIQK|EQLWLANEGLITR|ALESGDVNTVWK|LQQTYAALNSK|ATFYGEQVDYYK|LPYDVTPEQALAHEEVK|LTELGTVDPK|TLQALQIPAAK|LEGVLAEVAQHYQDTLIR|ALQSPALGLR	VNVNLLIFLLNK
0	0	0	0	58286.2	327204	285368	0	0	0	0	0	0	0	0	36556	152028	156854	0	0	0	0	0	0	0	0	43721	118047	119727	0	0	0	0	T	80476.8	1	7	7	0.11631	21	0	15.2616	0	P46977	P46977	STT3A	Homo sapiens	Dolichyl-diphosphooligosaccharide--protein glycosyltransferase subunit STT3A	FYSLLDPSYAK|ENDYYTPTGEFR|FLAEEGFYK|FESVIHEFDPYFNYR|IIFDDFR|FGQVYTEAK|DFELDVLEEAYTTEHWLVR
0	0	0	0	0	0	0	0	0	0	0	0	0	0	0	0	0	0	0	0	0	176693	0	0	0	0	0	0	0	0	0	0	108062	T	13829.8	1	2	2	0.21951	3	0	19.1847	0	P47224	P47224	RABIF	Homo sapiens	Guanine nucleotide exchange factor MSS4	MEPAEQPSELVSAEGR|VLQPGTALFSR
0	0	8291.76	0	0	0	0	0	0	0	0	0	0	0	0	0	0	0	0	0	0	0	0	0	0	0	0	0	0	0	0	0	0	T	21657.6	1	1	1	0.0973	1	0.0625564	8.10657	0.00408198	P47710	P47710	CSN1S1	Homo sapiens	Alpha-S1-casein	MRLLILTCLVAVALARPK
0	0	0	0	0	0	0	0	630597	58892.1	0	0	0	0	0	0	0	0	38490.4	606241	44105.9	26177.3	0	0	0	0	0	0	0	0	279157	0	0	T	32928.6	1	6	5	0.28671	19	0	19.2825	0	P47755	P47755	CAPZA2	Homo sapiens	F-actin-capping protein subunit alpha-2	FTITPSTTQVVGILK|ADLEEQLSDEEK|FIIHAPPGEFNEVFNDVR|EGAAHAFAQYNLDQFTPVK|TSVETALR	LLLNNDNLLR
0	0	0	0	0	0	0	0	257701	258495	41556.1	0	0	0	0	0	0	0	0	385176	617473	247229	0	0	0	0	0	0	0	0	278185	312888	65063.4	T	31330.8	1	6	5	0.24188	26	0	21.2466	0	P47756	P47756	CAPZB	Homo sapiens	F-actin-capping protein subunit beta	LEVEANNAFDQYR|SPWSNKYDPPLEDGAMPSAR|STLNEIYFGK|KLEVEANNAFDQYR|RLPPQQIEK	SGSGTMNLGGSLTR
0	0	0	0	0	692980	0	0	0	0	0	0	0	0	0	0	504141	0	0	0	0	0	0	0	0	0	3209.05	815418	166053	0	0	0	0	T	56072.8	1	12	10	0.32422	36	0	21.4299	0	P47895	P47895	ALDH1A3	Homo sapiens	Aldehyde dehydrogenase family 1 member A3	VFVEEQVYSEFVR|ANSTDYGLTAAVFTK|ELGEYALAEYTEVK|LLHQLADLVER|EEIFGPVQPILK|ATANGAVENGQPDR|AVEAAQVAFQR|TEQGPQIDQK|EAGFPPGVVNIVPGFGPTVGAAISSHPQINK|ILELIESGKK	GLFIKPTVFSEVTDNMR|YFAGWADK
0	0	214129	905877	0	0	0	0	0	0	0	0	0	114706	877883	0	0	0	0	0	0	0	0	0	159604	198519	0	0	0	0	0	0	0	T	87742.9	1	12	12	0.18968	26	0	21.2208	0	P47897	P47897	QARS1	Homo sapiens	Glutamine--tRNA ligase	EAATQAQQTLGSTIDK|LSFLVSYIASK|ILQLVATGAVR|GFHQVPFAPIVFIER|HTGYVIELQHVVK|SLDIQVPNFPADETK|HRPQLLVER|FSEGEATLR|LFTLTALR|DVLNDTAPR|YHFNMGLLMGEAR|AALDSLSLFTSLGLSEQK
0	0	0	0	0	0	0	0	0	0	31201.8	0	0	0	0	0	0	0	0	0	4087.31	18189	0	0	0	0	0	0	0	0	0	0	0	T	17741.1	1	1	1	0.09434	2	0	19.2884	0	P47914	P47914	RPL29	Homo sapiens	60S ribosomal protein L29	AQAAAPASVPAQAPK
0	0	0	0	0	0	0	0	0	0	0	0	0	0	0	0	0	0	0	0	0	72872.7	0	0	0	0	0	0	0	0	0	0	0	T	16611.6	1	1	1	0.09938	1	0	20.2393	0	P47928	P47928	ID4	Homo sapiens	DNA-binding protein inhibitor ID-4	TPLTALNTDPAGAVNK
0	0	0	0	0	0	0	0	0	0	0	0	0	0	0	0	0	0	0	0	0	0	0	0	0	0	0	317799	0	0	0	0	0	T	15065.8	1	2	2	0.19853	3	0	17.2471	0	P47929	P47929	LGALS7	Homo sapiens	Galectin-7	LDTSEVVFNSK|GQPFEVLIIASDDGFK
0	0	0	0	0	0	0	0	0	0	0	0	0	0	0	0	0	0	0	0	0	0	36006.9	18094.1	0	0	0	0	0	0	0	0	0	T	146330	1	1	1	0.00675	1	0.0127218	9.29034	0.000932686	P47989	P47989	XDH	Homo sapiens	Xanthine dehydrogenase/oxidase	LDSPATPEK
0	0	0	0	0	0	0	0	0	329302	808182	0	0	0	0	0	0	0	0	0	349961	1.47472e+06	0	0	0	0	0	0	0	0	0	533809	869605	T	23262.7	1	7	7	0.3615	29	0	18.25	0	P48047	P48047	ATP5PO	Homo sapiens	ATP synthase subunit O, mitochondrial	YATALYSAASK|FSPLTTNLINLLAENGR|TDPSILGGMIVR|VAASVLNPYVK|SFLSQGQVLK|LVRPPVQVYGIEGR|ERFSPLTTNLINLLAENGR
0	0	0	0	0	0	0	0	61463.6	0	0	0	0	0	0	0	0	0	0	124803	0	0	0	0	0	0	0	0	0	0	0	0	0	T	37225.8	1	1	1	0.03692	3	0	19.3029	0	P48059	P48059	LIMS1	Homo sapiens	LIM and senescent cell antigen-like-containing domain protein 1	VIEGDVVSALNK
0	0	0	0	0	0	0	0	42122.2	12333.9	38197	0	0	0	0	0	0	0	0	0	0	0	0	0	0	0	0	0	0	0	0	0	0	T	56086.1	1	1	1	0.05835	1	0.049287	10.0297	0.00329239	P48167	P48167	GLRB	Homo sapiens	Glycine receptor subunit beta	DGDVLVSMRLSITLSCPLDLTLFPMDTQR
0	0	0	0	109456	300127	0	0	0	0	0	0	0	0	0	83835.6	174425	0	0	0	0	0	0	0	0	0	89831.9	105618	0	0	0	0	0	T	57174.1	1	6	6	0.13112	19	0	19.3611	0	P48444	P48444	ARCN1	Homo sapiens	Coatomer subunit delta	NSNILEDLETLR|LFTAESLIGLK|VTQVDGNSPVR|FSTETTFLVDKYEIL|LYMVLITTK|ENVNLAQIR
0	0	0	0	0	0	0	0	0	215720	0	0	0	0	0	0	0	0	0	0	3162516	0	0	0	0	0	0	0	0	0	0	163688	0	T	30707.8	1	3	3	0.14234	7	0	20.3136	0	P48507	P48507	GCLM	Homo sapiens	Glutamate--cysteine ligase regulatory subunit	TLNEWSSQINPDLVR|LFIVESNSSSSTR|IVAIGTSDLDK
6565.8	4741.26	0	0	0	0	0	0	0	0	0	0	0	0	0	0	0	0	0	0	0	0	0	0	0	0	0	0	0	0	0	0	0	T	57722.2	1	1	1	0.04272	1	0.085088	8.03071	0.00549281	P48551	P48551	IFNAR2	Homo sapiens	Interferon alpha/beta receptor 2	IGGIITVFLIALVLTSTIVTLK
0	0	0	0	0	0	0	0	0	446089	0	0	0	0	0	0	0	0	0	0	272205	0	0	0	0	0	0	0	0	0	16775.2	71929	0	T	39586.8	1	3	3	0.10286	5	0	21.3704	0	P48556	P48556	PSMD8	Homo sapiens	26S proteasome non-ATPase regulatory subunit 8	LVLLELNFLPTTGTK|DILEIGAQWSILR|ILFFNTPK
413346	147230	74842.2	72385.6	0	0	149235	98462.3	0	0	0	564740	276524	105277	25704.6	0	0	0	0	0	0	0	180965	171665	0	0	57486.6	97365	0	0	0	0	0	T	228724	1	26	25	0.1924	72	0	23.3569	0	P48634	P48634	PRRC2A	Homo sapiens	Protein PRRC2A	LAWVGDVFTATPAEPR|GVGSGGQGPPPPR|AVGTPGGGGGGAVPGISAMSR|EEFPTLQAAGDQDK|GPAGNWGPPGDYPDR|LKAEPAAPPAAPSTPAPPPAVPK|SDSGGSSSEPFDR|GSEGKPSLTLPASAPGPEEALTTVTVAPAPR|SETPPVPPPPPYLASYPGFPENGAPGPPISR|GNSPNSEPPTPK|GPDELEGPDSK|EGTLTQVPLAPPPPGAPPSPAPAR|SEGSEYEEIPK|AENKGNDPNVSLVPK|DSQSASGEERPPEADGK|AVGTPGGGGGGAVPGISAMSRGDLSQR|GSETGSETHESDLAPSDK|SSDASTAQPPESQPLPASQTPASNQPK|FSREEFPTLQAAGDQDK|FPLEEPGPRPLPWPPGSDEVAK|A…	EGPEPPEEVPPPTTPPVPK
0	0	0	0	0	0	101030	0	0	0	0	0	0	0	0	0	71276.9	87453.4	0	0	0	0	0	0	0	0	0	0	106145	0	0	0	0	T	52352.3	1	4	4	0.10549	8	0	18.1716	0	P48637	P48637	GSS	Homo sapiens	Glutathione synthetase	EGIAQTVFLGLNR|AWELYGSPNALVLLIAQEK|ALAEGVLLR|AIENELLAR
60902.5	24754.5	0	0	533916	1.53454e+06	150117	135775	0	0	0	87136.5	5573.17	0	0	287263	896784	85237	104046	0	0	0	0	0	0	0	455888	777176	59359.3	30560.6	0	0	0	T	59632.8	1	17	14	0.40665	91	0	25.456	0	P48643	P48643	CCT5	Homo sapiens	T-complex protein 1 subunit epsilon	LGFAGLVQEISFGTTK|WVGGPEIELIAIATGGR|SQDDEIGDGTTGVVVLAGALLEEAEQLLDR|IADGYEQAAR|ISDSVLVDIKDTEPLIQTAK|LDVTSVEDYK|ISDSVLVDIK|EKFEEMIQQIK|FSELTAEK|TSLGPNGLDK|VAIEHLDK|AFADALEVIPMALSENSGMNPIQTMTEVR|HKLDVTSVEDYK|QQHVIETLIGK	ASMGTLAFDEYGRPFLIIK|LMGLEALK|QQISLATQMVR
0	0	0	0	0	0	0	0	28879.6	0	0	0	0	0	0	0	0	0	0	0	0	0	0	0	0	0	0	0	0	0	48056	0	0	T	55491.1	1	1	1	0.0296	2	0.000764234	15.2321	7.65e-05	P48651	P48651	PTDSS1	Homo sapiens	Phosphatidylserine synthase 1	AVLQFTPASWTYVR
0	0	0	0	0	0	0	0	300787	0	0	0	0	0	0	0	0	0	0	389296	11374.5	0	0	0	0	0	0	0	0	0	138069	0	2176.08	T	38889.9	1	6	4	0.23739	18	0	24.2377	0	P48729	P48729	CSNK1A1	Homo sapiens	Casein kinase I isoform alpha	AAQQAASSSGQGQQAQTPTGK|FEEAPDYMYLR|DIKPDNFLMGIGR|RDDMESLGYVLMYFNR	LFLIDFGLAK|HPQLLYESK
0	0	0	0	0	0	77630.9	91673.6	0	0	0	0	0	0	0	0	0	182650	86650.9	0	0	0	0	0	0	0	0	0	58648.8	39130.3	0	0	0	T	47300.2	1	6	1	0.1494	18	0	20.275	0	P48730	P48730	CSNK1D	Homo sapiens	Casein kinase I isoform delta	GAPVNISSSDLTGR	GNLVYIIDFGLAK|TVLLLADQMISR|KGNLVYIIDFGLAK|HPQLHIESK|DVKPDNFLMGLGK
0	0	0	0	0	0	574929	1826615	0	0	0	0	0	0	0	0	0	715292	868679	0	0	0	0	0	0	0	0	0	398700	623794	42325.7	67280.8	69900.4	T	50876.9	1	15	13	0.28982	65	0	26.3712	0	P48735	P48735	IDH2	Homo sapiens	Isocitrate dehydrogenase [NADP], mitochondrial	DQTDDQVTIDSALATQK|PVVEMDGDEMTR|VAKPVVEMDGDEMTR|LNEHFLNTTDFLDTIK|GRPTSTNPIASIFAWTR|GKLDGNQDLIR|ATDFVADR|PTSTNPIASIFAWTR|IIWQFIK|LDGNQDLIR|YFDLGLPNR|DIFQEIFDK|FKDIFQEIFDK	LIDDMVAQVLK|NILGGTVFR
0	0	0	0	0	0	0	0	144325	1878.43	0	0	0	0	0	0	0	0	0	300131	62607.4	74148.3	0	0	0	0	0	0	0	0	216077	35479.9	78342.6	T	31519.9	1	4	3	0.15498	10	0	20.2356	0	P48739	P48739	PITPNB	Homo sapiens	Phosphatidylinositol transfer protein beta isoform	NETGGGEGIEVLK|SQVEPADYKADEDPALFQSVK|SQVEPADYK	GPLGPNWK
0	0	0	19790.7	8947.88	0	0	0	0	0	0	0	0	0	0	6128.53	0	0	0	0	0	0	0	0	0	8050.53	0	0	0	0	0	0	0	T	91809.1	1	1	1	0.01916	4	0	16.171	0	P48960	P48960	ADGRE5	Homo sapiens	Adhesion G protein-coupled receptor E5	HLIATQLLSNLEDIMR
0	0	0	0	0	485091	980405	4856.03	0	0	0	0	0	0	0	0	296851	582749	48747.9	0	0	0	0	0	0	0	0	210687	269137	14349.8	0	0	0	T	51257	1	7	7	0.20043	27	0	23.2669	0	P49005	P49005	POLD2	Homo sapiens	DNA polymerase delta subunit 2	FLGTSGQNVSDIFR|VPVATYTNSSQPFR|LVTGTVLAVFGSVR|MFSEQAAQR|YSSMEDHLEILEWTLR|AHTLLSPPSANNATFAR|AMPLQPSILR
0	0	0	0	0	0	24885.4	57383.4	0	0	0	0	0	0	0	0	0	36710.6	57713.1	0	9051.76	0	0	0	0	0	0	0	61631	57085.3	0	0	0	T	19517.2	1	2	2	0.25128	11	0	22.4228	0	P49006	P49006	MARCKSL1	Homo sapiens	MARCKS-related protein	GDVTAEEAAGASPAK|GEGESPPVNGTDEAAGATGDAIEPAPPSQGAEAK
0	34320.9	0	0	0	0	0	0	0	0	0	0	0	0	0	0	0	0	0	0	0	0	0	0	0	0	0	0	0	0	0	0	0	T	45538.5	1	1	1	0.03	1	0.0635492	9.13911	0.00416386	P49137	P49137	MAPKAPK2	Homo sapiens	MAP kinase-activated protein kinase 2	KARALEAAALAH
0	0	0	0	0	0	412578	0	0	0	0	0	0	0	0	0	159327	195187	0	0	0	0	0	0	0	0	0	0	166098	0	0	0	0	T	53767	1	5	5	0.12146	8	0	18.3366	0	P49189	P49189	ALDH9A1	Homo sapiens	4-trimethylaminobutyraldehyde dehydrogenase	STGTFVVSQPLNYR|VSFTGSVPTGMK|ANDTTFGLAAGVFTR|GIKPVTLELGGK|ILLEAAR
0	0	0	0	0	0	0	0	844529	863699	24258.9	0	0	0	0	0	0	0	0	1.02284e+06	1.19617e+06	212197	0	0	0	0	0	0	0	0	628536	480800	60424.1	T	33248	1	12	11	0.55305	56	0	26.3101	0	P49247	P49247	RPIA	Homo sapiens	Ribose-5-phosphate isomerase	NNQVLGIGSGSTIVHAVQR|QLILQYGLTLSDLDR|VYFGMQDGSVNMR|AGPVVTDNGNFILDWK|MIPGVVDTGLFINMAER|FGGVVELR|IVAGYASR|FIVIADFR|HPEIDLAIDGADEVDADLNLIK|WSEVNTAIK|AGGAASGGGGNSWDLPGSHVR	GIPIEVIPMAYVPVSR
102021	215768	0	0	183777	0	0	0	0	0	0	218685	25745.1	0	0	102381	16201.3	0	0	0	0	0	113736	82790.4	0	0	105223	0	0	0	0	0	0	T	85186.1	1	8	7	0.16751	19	0	21.184	0	P49321	P49321	NASP	Homo sapiens	Nuclear autoantigenic sperm protein	LLAETHYQLGLAYGYNSQYDEAVAQFSK|VQIAANEETQER|EVSEEQPVVTLEK|SPEDKVQIAANEETQER|SGNVAELALK|DGAVNGPSVVGDQTPIEPQTSIER|SLAKPETDKEQDSEMEK	HLVMGDIPAAVNAFQEAASLLGK
2.07397e+06	1.00156e+06	974775	194689	0	0	0	0	0	0	0	2.03374e+06	899311	617875	286736	0	0	0	0	122404	83721.9	653048	1.91064e+06	3.83026e+06	719181	58582.4	0	0	0	0	106129	75997.4	468729	T	273254	1	72	69	0.42692	363	0	26.4016	0	P49327	P49327	FASN	Homo sapiens	Fatty acid synthase	LPEDPLLSGLLDSPALK|DTVTISGPQAPVFEFVEQLR|GLIAEAAQLGPVGGVFNLAVVLR|QGVQVQVSTSNISSLEGAR|VLFPATGYLSIVWK|VVVQVLAEEPEAVLK|FPQLDSTSFANSR|LFDHPESPTPNPTEPLFLAQAEVYK|VYATILNAGTNTDGFK|EDGLAQQQTQLNLR|IPGLLSPHPLLQLSYTATDR|DNLEFFLAGIGR|ACLDTAVENMPSLK|LLLEVTYEAIVDGGINPDSLR|CVLLSNLSSTSHVPEVDPGSAELQK|GNAGQSNYGFANSAMER|SEGVVAVLLTK|AFDTAGNGYCR|VAAAVDLIIK|LQVVDQPLPVR|ALGLGVEQLPVVFEDVVLHQATILPK|EQGVTFPSGDIQEQLIR|AFEVSE…	VLQGDLVMNVYR|SLLVNPEGPTLMR|MVVPGLDGAQIPR
0	0	0	0	0	0	0	109500	0	0	0	0	0	0	0	0	0	0	0	0	0	0	0	0	0	0	0	0	0	40533.6	0	0	0	T	40944.6	1	2	2	0.06504	3	0	20.3175	0	P49366	P49366	DHPS	Homo sapiens	Deoxyhypusine synthase	NPGLVLDIVEDLR|AVQQVNAMIEK
0	0	0	0	964835	1.263e+06	180733	383465	92492.4	113072	561455	0	0	0	0	653629	809544	159703	265408	0	0	0	0	0	0	0	740275	576549	96174	138300	50083.5	65995.9	366326	T	60495.3	1	14	12	0.33761	79	0	19.3169	0	P49368	P49368	CCT3	Homo sapiens	T-complex protein 1 subunit gamma	IPGGIIEDSCVLR|IVLLDSSLEYK|ELGIWEPLAVK|TAVETAVLLLR|AVAQALEVIPR|GESQTDIEITR|TLIQNCGASTIR|KGESQTDIEITR|NVLLDPQLVPGGGASEMAVAHALTEK|EIQVQHPAAK|IDDIVSGHK|IVSRPEELREDDVGTGAGLLEIK	ISIPVDISDSDMMLNIINSSITTK|AMTGVEQWPYR
0	0	0	0	0	0	0	0	54564.8	68858.4	0	0	0	0	0	0	0	0	0	23944	106738	0	0	0	0	0	0	0	0	0	0	0	0	T	33513.6	1	2	2	0.07877	2	0.0122366	14.2371	0.000929832	P49406	P49406	MRPL19	Homo sapiens	39S ribosomal protein L19, mitochondrial	GLGATFILR|VLHIPEFYVGSILR
0	0	0	0	0	0	2.16114e+06	4.99421e+06	538144	919992	148888	0	0	0	0	4058.4	106943	3.52486e+06	2.78565e+06	759408	1041184	529565	0	0	0	0	0	0	1.6183e+06	1.29423e+06	419987	629705	690456	T	49510.2	1	17	14	0.45354	135	0	26.3648	0	P49411	P49411	TUFM	Homo sapiens	Elongation factor Tu, mitochondrial	GITINAAHVEYSTAAR|DKPHVNVGTIGHVDHGK|LLDAVDTYIPVPAR|DLEKPFLLPVEAVYSVPGR|AEAGDNLGALVR|YEEIDNAPEER|KYEEIDNAPEER|VEAQVYILSK|TTLTAAITK|TVVTGIEMFHK|GTVVTGTLER|ELLTEFGYK|DPELGLK|QIGVEHVVVYVNK	ADAVQDSEMVELVELEIR|TIGTGLVTNTLAMTEEEK|ELAMPGEDLK
0	0	0	0	0	662423	516125	0	0	0	0	0	0	0	0	0	279002	438508	0	0	0	0	0	0	0	0	0	188348	197375	0	0	0	0	T	58450.1	1	6	5	0.19109	20	0	21.3157	0	P49419	P49419	ALDH7A1	Homo sapiens	Alpha-aminoadipic semialdehyde dehydrogenase	IQVLGSLVSLEMGK|VNLLSFTGSTQVGK|VGNPWDPNVLYGPLHTK|VMDRPGNYVEPTIVTGLGHDASIAHTETFAPILYVFK|QGLSSSIFTK	MIGGPILPSER
0	0	0	0	0	0	0	0	0	0	335229	0	0	0	0	0	0	0	0	0	0	279778	0	0	0	0	0	0	0	0	0	0	1123404	T	10105.1	1	2	2	0.22093	5	0.00290381	17.2515	0.000253023	P49458	P49458	SRP9	Homo sapiens	Signal recognition particle 9 kDa protein	PQYQTWEEFSR|LYLADPMK
0	0	0	0	0	0	0	0	0	0	0	0	0	0	0	0	0	0	0	0	0	0	0	0	0	0	0	0	0	0	0	0	55927.7	T	17304.5	1	1	1	0.06579	1	0.00290381	15.2524	0.000253023	P49459	P49459	UBE2A	Homo sapiens	Ubiquitin-conjugating enzyme E2 A	VSAIVEQSWR
0	83417.2	306672	166741	0	0	0	0	0	0	0	0	98087.3	268203	156850	0	0	0	0	0	0	0	0	307538	209206	126083	0	0	0	0	0	0	0	T	106743	1	15	13	0.21281	47	0	22.4483	0	P49588	P49588	AARS1	Homo sapiens	Alanine--tRNA ligase, cytoplasmic	EIADLGEALATAVIPQWQK|MDSTLTASEIR|DIINEEEVQFLK|VGDQVWLFIDEPR|GLVVDMDGFEEER|AVFDETYPDPVR|GLEVTDDSPK|IVAVTGAEAQK|VGAEDADGIDMAYR|RIVAVTGAEAQK|NSSHAGAFVIVTEEAIAK|TITVALADGGRPDNTGR|GGYVLHIGTIYGDLK	YNYHLDSSGSYVFENTVATVMALR|MALELLTQEFGIPIER
0	0	60156	467984	62056.2	0	0	0	0	0	0	0	0	60701.4	394305	64194.7	0	0	0	0	0	0	0	0	168378	214653	0	0	0	0	0	0	0	T	85419.2	1	7	7	0.1123	32	0	23.3383	0	P49589	P49589	CARS1	Homo sapiens	Cysteine--tRNA ligase, cytoplasmic	ALQEGEGDLSISADR|VPEILQLSDALR|VSEYVPEIVNFVQK|FLNEFFLNVK|WGEEEAELNK|SYISFDILR|IQHAVQLATEPLEK
0	0	0	0	89709.5	335052	0	0	0	0	0	0	0	0	0	55521.7	165760	0	0	0	0	0	0	0	0	0	101714	154890	0	0	0	0	0	T	58740	1	5	5	0.14397	20	0	18.1965	0	P49591	P49591	SARS1	Homo sapiens	Serine--tRNA ligase, cytoplasmic	KEPVGDDESVPENVLSFDDLTADALANLK|LLIDEAILK|VLDLDLFR|KLDLEAWFPGSGAFR|IEQFVYSSPHDNK
0	0	0	0	0	0	0	0	0	0	0	0	0	0	0	0	27307.7	0	0	0	0	0	0	0	0	0	0	0	0	0	0	0	0	T	49800.1	1	2	2	0.0859	2	0.0661502	14.1127	0.0043057	P49593	P49593	PPM1F	Homo sapiens	Protein phosphatase 1F	AIGDVFQKPYVSGEADAASR|HVSLPSFNQLFGLSDPVNR
0	0	0	0	0	0	0	0	0	0	0	0	0	59850.4	109637	0	0	0	0	0	0	0	0	0	0	0	0	0	0	0	0	0	0	T	31729.6	1	1	1	0.11511	1	0.070243	11.0812	0.00457494	P49638	P49638	TTPA	Homo sapiens	Alpha-tocopherol transfer protein	MAEARSQPSAGPQLNALPDHSPLLQPGLAALR
0	0	0	0	0	99275.2	216424	0	0	0	0	0	0	0	0	0	105883	205875	0	0	0	0	0	0	0	0	0	0	105074	0	0	0	0	T	49870.4	1	5	5	0.12381	13	0	19.3282	0	P49642	P49642	PRIM1	Homo sapiens	DNA primase small subunit	YQSFNNQSDLEK|SGIVEYLSLVK|LGAFQAQEK|VFEHFLENLDK|WLNYGGVIK
0	0	0	0	0	243040	0	0	0	0	0	0	0	0	0	0	122654	0	0	0	0	0	0	0	0	0	7744.33	65423.4	0	0	0	0	0	T	58769	1	3	3	0.07269	7	0	18.3132	0	P49643	P49643	PRIM2	Homo sapiens	DNA primase large subunit	IPFADALDLFR|ISLDQIDLLSTK|ISPGGISQILDLVK
0	0	0	0	0	0	0	40317.3	0	0	0	0	0	0	0	0	0	35063.8	50328	0	0	0	0	0	0	0	0	0	31630.2	46094.7	0	0	0	T	47285.2	1	7	2	0.18029	21	0	20.275	0	P49674	P49674	CSNK1E	Homo sapiens	Casein kinase I isoform epsilon	GAPANVSSSDLTGR|SAAEPVASTPASR	GNLVYIIDFGLAK|TVLLLADQMISR|KGNLVYIIDFGLAK|HPQLHIESK|DVKPDNFLMGLGK
0	0	0	0	0	0	0	0	0	389199	731151	0	0	0	0	0	0	0	0	0	164878	644213	0	0	0	0	0	0	0	0	0	257350	334117	T	22933.5	1	3	3	0.23415	13	0	20.2436	0	P49720	P49720	PSMB3	Homo sapiens	Proteasome subunit beta type-3	FGPYYTEPVIAGLDPK|FGIQAQMVTTDFQK|LYIGLAGLATDVQTVAQR
0	0	0	0	0	0	0	0	0	675574	1477349	0	0	0	0	0	0	0	0	0	303067	1.19401e+06	0	0	0	0	0	0	0	0	0	361993	714422	T	22821.7	1	6	5	0.47264	23	0	22.3516	0	P49721	P49721	PSMB2	Homo sapiens	Proteasome subunit beta type-2	FILNLPTFSVR|VAASNIVQMK|APFAAHGYGAFLTLSILDR|MEYLIGIQGPDYVLVASDR|ILLLCVGEAGDTVQFAEYIQK	NGYELSPTAAANFTR
0	473935	162812	48022.3	0	0	0	0	0	0	0	14861.6	660496	81208.4	38190	0	0	0	0	0	0	0	44270.6	430091	85185	13432.7	40351.2	1902.42	0	0	0	0	0	T	101832	1	22	21	0.35951	70	0	24.2909	0	P49736	P49736	MCM2	Homo sapiens	DNA replication licensing factor MCM2	AIFTTGQGASAVGLTAYVQR|YDPSLTFSENVDLTEPIISR|AIPELDAYEAEGLALDDEDVEELTASQR|EWTLEAGALVLADR|DYVIEDDVNMAIR|GLALALFGGEPK|CTVIAAANPIGGR|FGAQQDTIEVPEK|DTVDPVQDEMLAR|ESMATGSIPITVR|FGAQQDTIEVPEKDLVDK|DNNELLLFILK|QINIHNLSAFYDSELFR|QLVAEQVTYQR|TSIHEAMEQQSISISK|AGIVTSLQAR|FVVGSHVR|ISHLPLVEELR|DAILLADLVDSCKPGDEIELTGIYHNNYDGSLNTANGFPVFATVILANHVAKK|THVDSHGHNVFK|RDNNELLLFILK	VMLESFIDTQK
0	0	0	0	205479	58407.1	0	0	0	0	0	0	0	0	0	131582	23773.8	0	0	0	0	0	0	0	0	0	171441	53009.5	0	0	0	0	0	T	70345.4	1	9	9	0.1771	19	0	18.3042	0	P49748	P49748	ACADVL	Homo sapiens	Very long-chain specific acyl-CoA dehydrogenase, mitochondrial	ALEQFATVVEAK|ASNTAEVFFDGVR|IFEGTNDILR|TPVTDPATGAVK|GQLTTDQVFPYPSVLNEEQTQFLK|AGLGSGLSLSGLVHPELSR|FFEEVNDPAK|GILLFGTK|ELVEPVSR
217170	6956.86	0	0	0	0	0	0	0	0	0	143042	47600.6	0	0	0	0	0	0	0	0	0	0	0	0	0	0	0	0	0	0	0	0	T	241495	1	9	9	0.0671	16	0	17.2253	0	P49750	P49750	YLPM1	Homo sapiens	YLP motif-containing protein 1	TTVQQEPLESGAK|SALPYSSFSSDQGLGESSAAPSQPITAVK|AIGFVVGQTDWEK|HFDQFWSAAK|SQAEPLSGNKEPLADTSSNQQK|DKEVEFGGPAPR|DISTNKVEQIPYGER|DIPSLPPLPPLPPLPPLDR|ITLRPDPLPER
0	0	0	0	0	0	0	0	0	0	821335	0	0	0	0	0	0	0	0	0	0	1417276	0	0	0	0	0	0	0	0	0	0	923796	T	24960	1	7	6	0.30137	17	0	21.2152	0	P49755	P49755	TMED10	Homo sapiens	Transmembrane emp24 domain-containing protein 10	LEDLSESIVNDFAYMK|ITDSAGHILYSK|RLEDLSESIVNDFAYMK|ISFHLPINSR|NYEEIAK|LKPLEVELR	IPDQLVILDMK
10326.9	389783	0	0	14570.2	13402.1	0	0	0	0	0	55211.4	1.12383e+06	180438	33207	26058.7	94144.1	210186	8733.42	0	0	0	0	577724	0	0	0	0	59830.5	4065.5	0	0	0	T	100124	1	13	12	0.16607	27	0	18.1093	0	P49756	P49756	RBM25	Homo sapiens	RNA-binding protein 25	FEDEDSDDVPR|IIEYIGEEEATLVDFVCSK|FPVAPLIPYPLITK|DREEDEEDAYER|ASNGNARPETVTNDDEEALDEETK|LLIYETEAK|RFPVAPLIPYPLITK|LPVDSVFNKFEDEDSDDVPR|LLHDLQIGEK|LGASNSPGQPNSVKR|KLPVDSVFNKFEDEDSDDVPR|LLAEGHPDPDAELQR	LGASNSPGQPNSVK
0	0	0	86135.5	0	0	0	0	0	0	0	0	0	5865.92	113093	0	0	0	0	0	0	0	0	0	12547.7	107201	0	0	0	0	0	0	0	T	70759.4	1	3	3	0.05376	5	0.00387324	15.1808	0.000368213	P49757	P49757	NUMB	Homo sapiens	Protein numb homolog	TNPSPTNPFSSDLQK|AVLWVSADGLR|HAPIEQLAR
0	0	0	0	0	0	0	0	123424	0	0	0	0	0	0	0	0	0	0	0	0	0	0	0	0	0	0	0	0	0	0	0	0	T	38964.9	1	1	1	0.05128	1	0.00317684	14.1491	0.000277681	P49770	P49770	EIF2B2	Homo sapiens	Translation initiation factor eIF-2B subunit beta	FVAPEEVLPFTEGDILEK
0	0	0	0	0	0	0	0	0	0	812049	0	0	0	0	0	0	0	0	0	0	0	0	0	0	0	0	0	0	0	0	0	1.79758e+06	T	13793.1	1	4	4	0.46032	6	0.000764234	17.1188	9.24e-05	P49773	P49773	HINT1	Homo sapiens	Histidine triad nucleotide-binding protein 1	AQVARPGGDTIFGK|PGGDTIFGK|MVVNEGSDGGQSVYHVHLHVLGGR|CLAFHDISPQAPTHFLVIPK
0	0	0	0	0	0	0	0	0	0	0	0	0	0	0	0	0	0	0	33005.8	0	0	0	0	0	0	0	0	0	0	63988.6	0	35336.1	T	33264.2	1	1	1	0.03061	3	0.000764234	15.3085	7.65e-05	P49788	P49788	RARRES1	Homo sapiens	Retinoic acid receptor responder protein 1	VLAEVQEGR
0	0	0	0	0	0	0	0	0	0	0	0	0	0	0	0	0	43761.1	0	0	0	0	0	0	0	0	0	0	0	0	0	0	0	T	50784.8	1	1	1	0.05819	1	0.000764234	15.1009	9.24e-05	P49821	P49821	NDUFV1	Homo sapiens	NADH dehydrogenase [ubiquinone] flavoprotein 1, mitochondrial	HAGGVTGGWDNLLAVIPGGSSTPLIPK
0	0	2816.5	0	0	0	0	0	0	0	0	0	1369.29	0	0	0	0	0	0	0	0	0	0	0	0	0	0	0	0	0	0	0	0	T	50949	1	1	0	0.0352	3	0.00488315	12.07	0.000427807	P49840	P49840	GSK3A	Homo sapiens	Glycogen synthase kinase-3 alpha		SGGGPSGGGPGGSGRAR
0	0	0	0	0	0	362561	419458	43893.1	47702.7	0	0	0	0	0	0	0	594855	260898	6042.32	112320	6342.38	0	0	0	0	0	0	245583	144090	0	0	0	T	46714.9	1	5	5	0.22857	26	0	28.4083	0	P49841	P49841	GSK3B	Homo sapiens	Glycogen synthase kinase-3 beta	IQAAASTPTNATAASDANTGDR|KDEVYLNLVLDYVPETVYR|DIKPQNLLLDPDTAVLK|DTPALFNFTTQELSSNPPLATILIPPHAR|LLEYTPTAR
0	0	0	0	0	0	0	0	0	160657	0	0	0	0	0	0	0	0	0	0	83637.7	24783.4	0	0	0	0	0	0	0	0	0	106929	14438.5	T	40890.3	1	2	2	0.07065	4	0.00290381	16.3013	0.000253023	P49842	P49842	STK19	Homo sapiens	Serine/threonine-protein kinase 19	ELLLSELLGR|DSEITHLVNAGVLTVR
0	0	0	0	39791.2	357969	0	0	0	0	0	0	0	0	0	29291.6	271206	0	0	0	0	0	0	0	0	0	62235.8	260226	0	0	0	0	0	T	64928.3	1	3	3	0.08021	7	0	19.2335	0	P49902	P49902	NT5C2	Homo sapiens	Cytosolic purine 5'-nucleotidase	GLVFDTLYGNLLK|LVSIGYPQELLSFAYDSTFPTR|VFLATNSDYK
0	0	0	0	0	0	0	909501	0	0	0	0	0	0	0	0	0	77642.4	1.20191e+06	110816	29022	0	0	0	0	0	0	0	58665.1	424229	82579.2	0	0	T	42882.7	1	7	6	0.27041	27	0	24.2365	0	P49903	P49903	SEPHS1	Homo sapiens	Selenide, water dikinase 1	IIEVAPQVATQNVNPTPGATS|ESFNPESYELDK|VMPLIIQGFK|YGEGHQAWIIGIVEK|VPQDVLQK|NEVSFVIHNLPVLAK	HGGLSLVQTTDYIYPIVDDPYMMGR
58363.1	66379.3	0	0	879866	108715	0	0	0	0	0	57763.6	53727.5	29762.3	106824	543070	79100.2	0	0	0	0	0	0	0	24320.3	787776	445490	61052.7	0	0	0	0	0	T	76667	1	16	12	0.34776	79	0	23.1717	0	P49915	P49915	GMPS	Homo sapiens	GMP synthase [glutamine-hydrolyzing]	VVYIFGPPVKEPPTDVTPTFLTTGVLSTLR|ELFVQSEIFPLETPAFAIK|SGNIVAGIANESK|EPPTDVTPTFLTTGVLSTLR|DEPDWESLIFLAR|ELGLPEELVSR|HPFPGPGLAIR|IVADFSASVK|VVYIFGPPVK|VINAAHSFYNGTTTLPISDEDR|IANEVIGEMNLKPEEVFLAQGTLRPDLIESASLVASGK|ESQSVEEALKK	IMYDLTSKPPGTTEWE|TLNMTTSPEEK|LMQITSLHSLNAFLLPIK|ALNQEQVIAVHIDNGFMR
0	0	201472	0	0	0	0	0	0	0	0	0	0	140992	13501.9	0	0	0	0	0	0	0	0	0	90866.3	4094.45	0	0	0	0	0	0	0	T	112835	1	6	6	0.07136	14	0	21.2784	0	P49916	P49916	LIG3	Homo sapiens	DNA ligase 3	SLLTIQEVDEFLLR|VIQEGLEGLVLK|DLEQGDVSETIR|VLLDIFTGVR|VLHNAQEVEKEPGQR|TQIIQDFLR
0	0	0	29996.9	0	0	0	0	0	0	0	0	0	0	0	0	0	0	0	0	0	0	0	0	15646.7	0	0	0	0	0	0	0	0	T	80543.3	1	2	2	0.05791	2	0.00317684	14.1041	0.000304327	P49959	P49959	MRE11	Homo sapiens	Double-strand break repair protein MRE11	GNDTFVTLDEILR|NVTTKNYSEVIEVDESDVEEDIFPTTSK
0	0	0	0	0	0	0	0	0	0	0	0	0	0	0	0	0	0	9884.45	0	0	0	0	0	0	0	0	0	0	14555.1	0	0	0	T	42115.3	1	1	1	0.05292	2	0	14.144	0	P50148	P50148	GNAQ	Homo sapiens	Guanine nucleotide-binding protein G(q) subunit alpha	VPTTGIIEYPFDLQSVIFR
0	0	0	0	0	0	0	0	0	0	0	0	0	0	0	0	0	0	0	140576	0	0	0	0	0	0	0	0	0	0	82410.9	0	0	T	39566.1	1	2	2	0.06011	3	0	16.2712	0	P50213	P50213	IDH3A	Homo sapiens	Isocitrate dehydrogenase [NAD] subunit alpha, mitochondrial	IAEFAFEYAR|TPYTDVNIVTIR
0	0	0	0	0	0	54359.2	0	0	0	0	0	0	0	0	0	44832.7	0	0	0	0	0	0	0	0	0	0	55836.1	70130.8	0	0	0	0	T	50733.6	1	3	3	0.08386	6	0	19.441	0	P50336	P50336	PPOX	Homo sapiens	Protoporphyrinogen oxidase	SILLGLLLGAGR|TPQPDSALIR|TLLLVSELGLDSEVLPVR
0	0	0	0	0	55002.5	1.7707e+06	743245	301402	689138	392212	0	0	0	0	5407.54	144483	1.29975e+06	225948	230919	676813	326110	0	0	0	0	0	36890.7	706101	164839	339476	329148	305303	T	50630.9	1	21	11	0.52809	174	0	29.4072	0	P50395	P50395	GDI2	Homo sapiens	Rab GDP dissociation inhibitor beta	NPYYGGESASITPLEDLYK|VPSTEAEALASSLMGLFEK|YIAIVSTTVETK|DLGTESQIFISR|TDDYLDQPCYETINR|FVSISDLLVPK|EIRPALELLEPIEQK|NPYYGGESASITPLEDLYKR|IPGSPPESMGR|TFEGIDPK|VTEGSFVYK	SPYLYPLYGLGELPQGFAR|KFDLGQDVIDFTGHALALYR|FDLGQDVIDFTGHALALYR|LSAIYGGTYMLNKPIEEIIVQNGK|LYSESLAR|FLMANGQLVK|MLLYTEVTR|FKIPGSPPESMGR|DWNVDLIPK|GRDWNVDLIPK
0	0	0	0	0	0	0	0	1.21799e+06	107744	121699	0	0	0	0	0	0	0	0	2596755	646567	292478	0	0	0	0	0	0	15789	37037.2	1.63263e+06	146198	450460	T	28975.9	1	14	11	0.64961	72	0	26.3027	0	P50402	P50402	EMD	Homo sapiens	Emerin	GYNDDYYEESYFTTR|KEDALLYQSK|LSPPSSSAASSYSFSDLNSTR|RLSPPSSSAASSYSFSDLNSTR|APGAGLGQDR|SSLDLSYYPTSSSTSFMSSSSSSSSWLTR|KIFEYETQR|YNIPHGPVVGSTR|IFEYETQR|RYNIPHGPVVGSTR|DSAYQSITHYRPVSASR	MDNYADLSDTELTTLLR|TYGEPESAGPSR|GDADMYDLPK
0	0	0	0	0	0	0	0	0	0	0	0	0	0	0	0	0	0	0	0	0	0	0	0	35244.5	21237.6	0	0	0	0	0	0	0	T	88310.7	1	1	1	0.01811	1	0	18.2441	0	P50416	P50416	CPT1A	Homo sapiens	Carnitine O-palmitoyltransferase 1, liver isoform	ILDNTSEPQPGEAR
0	0	0	0	0	0	0	0	0	0	0	0	0	0	0	0	0	0	0	0	0	0	0	0	0	0	0	0	23594.2	8969.3	0	0	0	T	81608.9	1	2	2	0.09743	2	0.0288	11.0627	0.00191477	P50443	P50443	SLC26A2	Homo sapiens	Sulfate transporter	LHENYNSSIAGHIPTGFMPPKVPEWNLIPSVAVDAIAISIIGFAITVSLSEMFAK|SVLGVITIVNLRGALRK
0	0	0	0	0	0	4929523	5.48455e+06	291539	644522	331328	0	0	0	0	5342.51	337282	4030109	2.5971e+06	191777	408408	416506	0	0	0	0	0	0	2204179	1.25703e+06	127615	191744	209164	T	46411.2	1	19	17	0.50957	106	0	23.3434	0	P50454	P50454	SERPINH1	Homo sapiens	Serpin H1	LYGPSSVSFADDFVR|HLAGLGLTEAIDK|SALQSINEWAAQTTDGK|DQAVENILVSPVVVASSLGLVSLGGK|DLYLASVFHATAFELDTDGNPFDQDIYGR|DTQSGSLLFIGR|LFYADHPFIFLVR|HLAGLGLTEAIDKNK|TGLYNYYDDEK|GVVEVTHDLQK|TGLYNYYDDEKEK|SALQSINEWAAQTTDGKLPEVTK|KAVAISLPK|DEEVHAGLGELLR|AVAISLPK|AVLSAEQLRDEEVHAGLGELLR|AVLSAEQLR	SAGLAFSLYQAMAK|LQIVEMPLAHK
0	0	0	0	0	862358	1.05643e+06	36348.6	0	0	0	0	0	0	0	0	429598	891759	0	0	0	0	0	0	0	0	0	352046	644876	8091.86	0	0	0	T	41305.5	1	5	0	0.15176	23	0	22.3548	0	P50502	P50502	ST13	Homo sapiens	Hsc70-interacting protein		VAAIEALNDGELQK|LDYDEDASAMLK|AIEINPDSAQPYK|AIDLFTDAIK|VMNLISK
0	0	0	0	0	1.09133e+06	1.69408e+06	144467	0	0	0	0	0	0	0	11038.7	1.387e+06	2.56051e+06	85603.6	0	0	0	0	0	0	0	20071.2	774755	1.60625e+06	79503.2	0	0	0	T	39805.1	1	17	15	0.62895	86	0	22.3765	0	P50552	P50552	VASP	Homo sapiens	Vasodilator-stimulated phosphoprotein	VKEEIIEAFVQELR|VQIYHNPTANSFR|TPKDESANQEEPEAR|DESANQEEPEAR|SGGGGLMEEMNAMLAR|EEIIEAFVQELR|VKQELLEEVKK|KMQPDQQVVINCAIVR|YNQATPNFHQWR|WLPAGTGPQAFSR|VKEEIIEAFVQELRK|SETVICSSR|VSKQEEASGGPTAPK|RQQPGPSEHIER|ATVMLYDDGNKR	VSNAGGPPAPPAGGPPPPPGPPPPPGPPPPPGLPPSGVPAAAHGAGGGPPPAPPLPAAQGPGGGGAGAPGLAAAIAGAK|RVSNAGGPPAPPAGGPPPPPGPPPPPGPPPPPGLPPSGVPAAAHGAGGGPPPAPPLPAAQGPGGGGAGAPGLAAAIAGAK
735563	206011	3.30673e+06	536334	281352	143339	0	0	472764	710907	256418	182995	281398	4.09768e+06	562242	391221	101829	121003	174668	193216	313237	293554	459102	415999	3.63502e+06	479765	393826	115734	205219	159853	136277	298119	159258	T	98003.2	1	40	21	0.55057	311	0	24.4741	0	P50570	P50570	DNM2	Homo sapiens	Dynamin-2	IEGSGDQVDTLELSGGAR|QIELACDSQEDVDSWK|CVDLVIQELINTVR|VPVGDQPPDIEYQIK|DQAENEDGAQENTFSMDPQLER|TGLFTPDLAFEAIVK|NLVDSYVAIINK|VPVGDQPPDIEYQIKDMILQFISR|HVFAIFNTEQR|RPLILQLIFSK|FTDFDEVRQEIEAETDR|TLNQQLTNHIR|PGPQSVFANSDLFPAPPQIPSR|RIEGSGDQVDTLELSGGAR|IPPGIPPGVPSR|SKLQSQLLSLEK|TKDQILLLIDIEQSYINTNHEDFIGFANAQQR|IVTTYIR|QEIEAETDR|LQDAFSSIGQSCHLDLPQIAVVGGQSAGK|TEHAEFLHCK	ALLQMVQQFGVDFEK|ESSLILAVTPANMDLANSDALK|VYSPHVLNLTLIDLPGITK|AFIHHELLAYLYSSADQSSLMEESADQAQR|AGVYPEKDQAENEDGAQENTFSMDPQLER|GWLTINNISLMK|LDLMDEGTDAR|GMEELIPLVNK|SSVLENFVGR|GISPVPINLR|FTDFDEVR|GYIGVVNR|RGWLTINNISLMK|FFLSHPAYR|DMILQFISR|YMLPLDNLK|KFTDFDEVR|EVDPQGLR|ALLQMVQQFGVDFEKR
0	0	0	0	0	0	0	0	132737	10234.2	69346.7	0	0	0	0	0	0	0	0	180261	18011.1	82128.9	0	0	0	0	0	0	0	0	109219	462372	74017.5	T	39013.5	1	4	4	0.12717	8	0	19.336	0	P50613	P50613	CDK7	Homo sapiens	Cyclin-dependent kinase 7	VPFLPGDSDLDQLTR|APELLFGAR|TEALEQGGLPK|AYTHQVVTR
0	0	0	0	0	0	33207.6	82421.1	503684	51030.1	0	0	0	0	0	0	0	55413.8	231201	551786	78930.6	0	0	0	0	0	0	0	0	0	208722	0	48527.2	T	42750.2	1	4	4	0.12634	13	0	19.2856	0	P50750	P50750	CDK9	Homo sapiens	Cyclin-dependent kinase 9	NPATTNQTEFER|DPYALDLIDK|VVTLWYRPPELLLGER|LLVLDPAQR
0	0	0	0	0	0	0	0	26177.8	0	0	0	0	0	0	0	0	0	0	0	0	0	0	0	0	0	0	0	0	0	57752.3	22397.2	0	T	34171.3	1	1	1	0.04902	2	0	14.1345	0	P50897	P50897	PPT1	Homo sapiens	Palmitoyl-protein thioesterase 1	ETIPLQETSLYTQDR
0	0	0	0	0	0	0	0	0	391325	49889.8	0	0	0	0	0	0	0	0	0	208908	63161.1	0	0	0	0	0	0	0	0	0	0	0	T	23417	1	1	1	0.05581	3	0	19.3693	0	P50914	P50914	RPL14	Homo sapiens	60S ribosomal protein L14	LVAIVDVIDQNR
0	0	0	0	381772	2.67349e+06	0	0	79967.6	115856	76074.5	0	0	0	0	279324	1.27015e+06	48699.5	166665	240731	103411	207008	0	0	0	0	405612	1.12753e+06	0	0	70830.9	36109	163085	T	59582.5	1	18	15	0.34307	83	0	23.3723	0	P50990	P50990	CCT8	Homo sapiens	T-complex protein 1 subunit theta	AIADTGANVVVTGGK|DMLEAGILDTYLGK|LFVTNDAATILR|LATNAAVTVLR|HFSGLEEAVYR|FAEAFEAIPR|NVGLDIEAEVPAVK|AVDDGVNTFK|EDGAISTIVLR|TVGATALPR|DIDEVSSLLR|HEKEDGAISTIVLR|VDQIIMAK|YNIMLVR|ETEGDVTSVK	GEENLMDAQVK|GSTDNLMDDIER|TAEELMNFSK
0	0	0	0	73996.1	2.331e+06	195098	195831	311975	82405.2	220265	0	0	0	0	47497.2	1.35848e+06	197116	371845	250859	104787	215976	0	0	0	0	122872	1.18984e+06	109873	113125	184417	140974	139054	T	57887.8	1	19	17	0.52319	57	0	22.4403	0	P50991	P50991	CCT4	Homo sapiens	T-complex protein 1 subunit delta	VIDPATATSVDLR|ALIAGGGAPEIELALR|GDVTITNDGATILK|TDMDNQIVVSDYAQMDR|ETLLNSATTSLNSK|AFADAMEVIPSTLAENAGLNPISTVTELR|AQDIEAGDGTTSVVIIAGSLLDSCTK|IGLIQFCLSAPK|GIHPTIISESFQK|GGISNILEELVVQPLLVSVSALTLATETVR|LVIEEAER|FSNISAAK|AYILNLVK|IDDVVNTR|DALSDLALHFLNK|VVSQYSSLLSPMSVNAVMK|TLSGMESYCVR	MIQDGKGDVTITNDGATILK|GIEILTDMSRPVELSDR
0	0	0	0	3159.77	1.3681e+06	103681	48160.8	0	0	0	0	0	0	0	20704.2	1.01052e+06	134023	83138.2	75761.1	121029	218744	0	0	0	0	119452	1.38594e+06	174184	41489.7	0	0	0	T	54355.1	1	13	12	0.26931	42	0	21.2665	0	P50995	P50995	ANXA11	Homo sapiens	Annexin A11	DESTNVDMSLAQR|EMSGDLEEGMLAVVK|SLYHDISGDTSGDYRK|LLISLSQGNRDESTNVDMSLAQR|DAQELYAAGENR|GVGTDEACLIEILASR|GTITDAPGFDPLR|LLISLSQGNR|SETDLLDIR|TPVLFDIYEIK|SLYHDISGDTSGDYR|AHLVAVFNEYQR	SELSGNFEK
0	0	0	43135.8	76214.3	0	0	0	0	0	0	0	0	0	94065.7	108074	0	0	0	0	0	0	0	0	4984.45	90789	65281.4	0	0	0	0	0	0	T	69677.9	1	5	5	0.13527	13	0	20.1017	0	P51114	P51114	FXR1	Homo sapiens	Fragile X mental retardation syndrome-related protein 1	AINGPTSASGDDISK|RGPNYTSGYGTNSELSNPSETESER|EISEGDEVEVYSR|IYGESADAVK|IFYHPETTQLMILSASEATVK
0	0	74374.1	0	0	0	0	0	0	0	0	0	0	27210.8	0	0	0	0	0	0	0	0	0	0	23395.4	0	0	0	0	0	0	0	0	T	74178	1	3	2	0.06835	4	0	21.2195	0	P51116	P51116	FXR2	Homo sapiens	Fragile X mental retardation syndrome-related protein 2	SYLEFSEDSVQVPR|EITEGDEVEVYSR	EDLMGLAIGTHGANIQQAR
0	0	0	0	0	0	0	0	0	2.11699e+06	194017	0	0	0	0	0	0	0	0	0	1.79196e+06	511658	0	0	0	0	0	0	0	0	0	1.54693e+06	197724	T	23467.8	1	9	5	0.58796	45	0	26.3188	0	P51148	P51148	RAB5C	Homo sapiens	Ras-related protein Rab-5C	GAQAAIVVYDITNTDTFAR|GVDLQENNPASR|TAMNVNEIFMAIAK|NEPQNATGAPGR|QASPNIVIALAGNK	AVEFQEAQAYADDNSLLFMETSAK|FEIWDTAGQER|LVLLGESAVGK|YHSLAPMYYR
0	0	0	0	0	0	0	0	0	359206	931277	0	0	0	0	0	0	0	0	0	183815	909240	0	0	0	0	0	0	0	0	0	352905	483530	T	23474.8	1	5	5	0.30918	25	0	21.2772	0	P51149	P51149	RAB7A	Homo sapiens	Ras-related protein Rab-7a	EAINVEQAFQTIAR|DPENFPFVVLGNK|VIILGDSGVGK|ATIGADFLTK|TLDSWRDEFLIQASPR
0	0	0	0	0	0	0	0	0	51927.2	266578	0	0	0	0	0	0	0	0	0	30665.7	376586	0	0	0	0	0	0	0	0	0	24357.6	79098.9	T	22759.7	1	6	4	0.36453	16	0	20.2791	0	P51153	P51153	RAB13	Homo sapiens	Ras-related protein Rab-13	GAMGIILVYDITDEK|FAEDNFNNTYISTIGIDFK|SSMNVDEAFSSLAR|LQVWDTAGQER	TITTAYYR|FFETSAK
0	0	0	0	0	0	0	0	0	25516.8	0	0	0	0	0	0	0	0	0	0	25163.7	0	0	0	0	0	0	0	0	0	0	51852.3	0	T	24852.3	1	3	1	0.13122	5	0.000764234	16.2509	9.24e-05	P51159	P51159	RAB27A	Homo sapiens	Ras-related protein Rab-27A	FLALGDSGVGK	FITTVGIDFR|SLTTAFFR
0	0	0	0	0	0	0	41782.2	104395	0	0	0	0	0	0	0	0	0	247441	159744	33359.4	0	0	0	0	0	0	0	0	0	0	0	0	T	45537.6	1	4	4	0.14322	11	0	22.3115	0	P51398	P51398	DAP3	Homo sapiens	28S ribosomal protein S29, mitochondrial	ELLFLSNANPSLLER|NATDAVGIVLK|EGFDALDPFIPILVSNYNPK|KPALELLHYLK
0	0	0	0	0	0	0	0	0	0	0	0	0	0	0	0	0	0	0	0	0	55455.1	0	0	0	0	0	0	0	0	0	0	36408.7	T	20465.3	1	1	1	0.05405	2	0.000764234	15.1589	7.65e-05	P51452	P51452	DUSP3	Homo sapiens	Dual specificity protein phosphatase 3	DSGITYLGIK
0	0	0	0	0	0	0	0	0	0	0	16286.9	0	0	0	0	0	0	0	0	0	0	0	0	0	0	0	0	0	0	0	0	0	T	181166	1	6	1	0.04465	12	0	20.3267	0	P51531	P51531	SMARCA2	Homo sapiens	Probable global transcription activator SNF2L2	ILLDPNSEEVSEK	FNVLLTTYEYIIK|VDLNEEETILIIR|QLSEVFIQLPSR|ELPEYYELIR|LCTVNSVEEK
196596	0	0	0	0	0	0	0	0	0	0	219962	61577.1	0	0	0	0	0	0	0	0	0	0	0	0	0	0	0	0	0	0	0	0	T	184530	1	11	6	0.08865	23	0	23.2793	0	P51532	P51532	SMARCA4	Homo sapiens	Transcription activator BRG1	TFNEPGSEYFIFLLSTR|AIEEGTLEEIEEEVR|IPDPDSDDVSEVDAR|QDVDDEYGVSQALAR|GLDPVEILQER|GLQSYYAVAHAVTER	FNVLLTTYEYIIK|VDLNEEETILIIR|QLSEVFIQLPSR|ELPEYYELIR|LCTVNSVEEK
0	0	0	0	0	0	0	175257	182092	0	0	0	0	0	0	0	0	0	353719	251697	30722.9	31254.4	0	0	0	0	0	0	0	157191	151497	0	0	T	42245.6	1	6	6	0.21173	16	0	19.2641	0	P51570	P51570	GALK1	Homo sapiens	Galactokinase	SLETSLVPLSDPK|HSLASSEYPVR|EVQLEELEAAR|KDGLVSLLTTSEGADEPQR|LQFPLPTAQR|AFREEFGAEPELAVSAPGR
0	0	0	0	0	0	0	0	0	0	9982718	0	0	0	0	0	0	0	0	0	0	8672597	0	0	0	0	0	0	95824.6	0	0	0	6079640	T	18986.6	1	5	5	0.47399	26	0	21.345	0	P51571	P51571	SSR4	Homo sapiens	Translocon-associated protein subunit delta	GTWNGPWVSTEVLAAAIGLVIYYLAFSAK|NNEDISIIPPLFTVSVDHR|FFDEESYSLLR|VQNMALYADVGGK|YQVSWSLDHK
0	0	0	0	0	0	0	0	0	1.16366e+06	31533.2	0	0	0	0	0	0	0	0	0	778853	191088	0	0	0	0	0	0	0	0	3819.49	1.03092e+06	57446.9	T	27974	1	7	5	0.25203	26	0	24.2791	0	P51572	P51572	BCAP31	Homo sapiens	B-cell receptor-associated protein 31	LVTLISQQATLLASNEAFK|LQAAVDGPMDKKEE|RLVTLISQQATLLASNEAFK|LDVGNAEVK|YMEENDQLKK	LQAAVDGPMDK|AENQVLAMR
43481.7	115058	0	0	0	0	0	0	0	0	0	44712.4	126763	29606	87531.3	0	0	0	0	0	0	0	0	0	0	0	0	0	0	0	0	0	0	T	208602	1	6	6	0.05504	7	0	23.3841	0	P51610	P51610	HCFC1	Homo sapiens	Host cell factor 1	ASAVSPANLPAVLLQPR|IATGHGQQGVTQVVLK|GPFSEISAFK|VASSPVMVSNPATR|TVESGLEVAAAPSVTPQAGTALLAPFPTQR|ANTNSLEVSWGAVATADSYLLQLQK
0	0	0	312329	76418.1	0	0	0	0	0	0	0	0	0	395735	107511	5595.87	0	0	0	0	0	0	0	116659	290259	0	0	0	0	0	0	0	T	76488.6	1	12	11	0.2823	35	0	27.3809	0	P51617	P51617	IRAK1	Homo sapiens	Interleukin-1 receptor-associated kinase 1	GPNQPVESDESLGGLSAALR|AHSGAAPWQPLAAPSGASAQAAEQLQR|LALYEDGALDSLQLLSSSSLPGLGLEQDR|PSSIPAPAEAEAWSPR|DLVEEEAEEAGVALR|VADLVHILTHLQLLR|GTLAYLPEEYIK|DIITAWHPPAPLPSPGTTAPR|SSNVLLDER|TASVLWPWINR|QSFLTEVEQLSR	FAGSSPSQSSMVAR
0	0	0	0	0	221183	271315	0	0	0	0	0	0	0	0	0	236109	274692	0	0	0	0	0	0	0	0	0	204338	207242	0	0	0	0	T	54812.9	1	6	6	0.15876	29	0	20.2268	0	P51648	P51648	ALDH3A2	Homo sapiens	Aldehyde dehydrogenase family 3 member A2	IAFGGETDEATR|NVDEAINFINER|YIAPTVLTDVDPK|VMQEEIFGPILPIVPVK|ILSLLEGQK|FDHIFYTGNTAVGK
0	0	0	1.1874e+06	168585	28822.2	633210	945063	1.12837e+06	134344	152829	0	0	33474	1.12441e+06	171995	53918.6	907785	733389	1.26101e+06	231631	91387.1	0	0	285269	711067	0	0	336648	334473	579931	91004.7	0	T	79636.3	1	20	19	0.38451	138	0	24.3136	0	P51659	P51659	HSD17B4	Homo sapiens	Peroxisomal multifunctional enzyme type 2	ATSTATSGFAGAIGQK|VVLVTGAGAGLGR|GALVVVNDLGGDFK|LGLLGLANSLAIEGR|AVANYDSVEEGEK|VLQQFADNDVSR|LQSTFVFEEIGR|VAVAIPNRPPDAVLTDTTSLNQAALYR|FIYEGSSDFSCLPTFGVIIGQK|IDVVVNNAGILR|VQETGDIVISNAYVDLAPTSGTSAK|TALDAFGR|AYALAFAER|FAKPVYPGQTLQTEMWK|VLHGEQYLELYKPLPR|RVLQQFADNDVSR|ISDEDWDIIHR|TLGAIVR|LKDIGPEVVK	IIMTSSASGIYGNFGQANYSAAK
0	0	0	0	0	0	0	244842	0	0	0	0	0	0	0	0	0	4218.41	257093	0	0	0	0	0	0	0	0	0	10392.7	128333	0	0	0	T	37002.5	1	4	3	0.20679	6	0	17.3329	0	P51665	P51665	PSMD7	Homo sapiens	26S proteasome non-ATPase regulatory subunit 7	VVGVLLGSWQK|VVVHPLVLLSVVDHFNR|TFEHVTSEIGAEEAEEVGVEHLLR	TNDQMVVVYLASLIR
0	0	0	0	0	0	0	0	0	6514.23	102446	0	0	0	0	0	0	0	0	0	6647.39	144261	0	0	0	0	0	0	0	0	0	8815.75	35420.2	T	24919	1	2	2	0.14091	4	0	19.1888	0	P51809	P51809	VAMP7	Homo sapiens	Vesicle-associated membrane protein 7	VMETQAQVDELK|LELLIDKTENLVDSSVTFK
0	0	0	0	0	0	0	0	0	0	0	0	0	0	83119.8	0	0	0	0	0	0	0	0	0	19911.9	0	0	0	0	0	0	0	0	T	83682.9	1	2	1	0.04054	3	0.00317684	13.1314	0.000290216	P51812	P51812	RPS6KA3	Homo sapiens	Ribosomal protein S6 kinase alpha-3	DLKPSNILYVDESGNPESIR	EVMFTEEDVK
0	0	0	0	0	0	68182.3	389140	0	0	0	0	0	0	0	0	0	98826.7	366253	28845.3	0	1897.45	0	0	0	0	0	0	89312.2	256982	0	0	0	T	26771.9	1	7	6	0.30833	19	0	26.2711	0	P51858	P51858	HDGF	Homo sapiens	Hepatoma-derived growth factor	GPPQEEEEEEDEEEEATK|GPPQEEEEEEDEEEEATKEDAEAPGIR|IDEMPEAAVK|GFSEGLWEIENNPTVK|KGFSEGLWEIENNPTVK|DLFPYEESK	RAGDLLEDSPK
0	0	0	0	0	0	0	0	0	0	0	0	0	0	0	0	0	0	0	22327.9	8534.47	0	0	0	0	0	0	0	0	0	0	0	0	T	35800.3	1	1	1	0.0712	1	0.00590688	13.0603	0.000472767	P51948	P51948	MNAT1	Homo sapiens	CDK-activating kinase assembly factor MAT1	QAFLDELESSDLPVALLLAQHK
0	0	0	0	0	0	0	0	0	0	231348	0	0	0	0	0	0	0	0	0	0	145097	0	0	0	0	0	0	0	0	0	0	150141	T	20092.1	1	1	1	0.10465	3	0	17.0776	0	P51970	P51970	NDUFA8	Homo sapiens	NADH dehydrogenase [ubiquinone] 1 alpha subcomplex subunit 8	PGIVELPTLEELKVDEVK
0	0	0	0	0	0	1566.01	1.4376e+06	1.99472e+06	345076	168867	0	0	0	0	0	0	116228	2151905	2.00824e+06	535762	141172	0	0	0	0	0	0	67428.5	1.68876e+06	2.26131e+06	332335	594805	T	39570.6	1	14	13	0.34656	88	0	28.4189	0	P51991	P51991	HNRNPA3	Homo sapiens	Heterogeneous nuclear ribonucleoprotein A3	SSGSPYGGGYGSGGGSGGYGSR|LFIGGLSFETTDDSLR|IFVGGIKEDTEEYNLR|GFAFVTFDDHDTVDK|RGFAFVTFDDHDTVDK|EDSVKPGAHLTVK|KIFVGGIKEDTEEYNLR|EDTEEYNLR|RGEEGHDPKEPEQLR|KLFIGGLSFETTDDSLR|KLFIGGLSFETTDDSLREHFEK|MEVKPPPGRPQPDSGR|GEEGHDPKEPEQLRK	IETIEVMEDR
0	0	0	0	0	0	1.11969e+06	595718	0	0	0	0	0	0	0	0	0	724372	203840	0	0	0	0	0	0	0	0	0	439321	156758	0	0	0	T	53106	1	11	9	0.26915	54	0	26.4097	0	P52209	P52209	PGD	Homo sapiens	6-phosphogluconate dehydrogenase, decarboxylating	GILFVGSGVSGGEEGAR|LVPLLDTGDIIIDGGNSEYR|NPELQNLLLDDFFK|DAFDRNPELQNLLLDDFFK|DYFGAHTYELLAK|AGQAVDDFIEK|VDDFLANEAK|TIFQGIAAK|FQFDGDKK	IISYAQGFMLLR|YGPSLMPGGNK
0	0	15280.9	701118	1.82655e+06	251171	218535	134411	215553	292709	1.00664e+06	0	0	28869.4	730054	1.26526e+06	214767	177892	157261	176722	267916	922923	0	0	85368.7	3.49e+06	1.01216e+06	189713	106795	54677.6	106515	182244	577216	T	77464.3	1	26	17	0.40822	154	0	24.5334	0	P52272	P52272	HNRNPM	Homo sapiens	Heterogeneous nuclear ribonucleoprotein M	AAGVEAAAEVAATEIK|GNFGGSFAGSFGGAGGHAPGVAR|LGSTVFVANLDYK|AFITNIPFDVK|QGGGGGGGSVPGIER|EVFSMAGVVVR|FESPEVAER|INEILSNALK|MGPGIDR|LKEVFSMAGVVVR|MGPAIER|MGPVMDR|GGNRFEPYANPTKR|MGANNLER|ADILEDKDGK|KACQIFVR|MGLVMDR	MEEESGAPGVPSGNGAPGPK|VGEVTYVELLMDAEGK|MGLAMGGGGGASFDR|MGPAMGPALGAGIER|MGAGMGFGLER|MVPAGMGAGLER|MGPLGLDHMASSIER|MGANSLER|AAGVEAAAEVAATEIKMEEESGAPGVPSGNGAPGPK
0	0	0	0	99210.2	1.1651e+06	0	0	92521.7	177799	0	0	0	0	0	34014.6	444607	111712	58556.6	89992	124281	27796.6	0	0	0	0	39055.5	327577	0	0	65876.6	17877.9	0	T	57825.9	1	15	15	0.38941	51	0	24.336	0	P52292	P52292	KPNA2	Homo sapiens	Importin subunit alpha-1	GINSSNVENQLQATQAAR|NVSSFPDDATSPLQENR|IILVILDAISNIFQAAEK|AIGNIVTGTDEQTQVVIDAGALAVFPSLLTNPK|LLGASELPIVTPALR|NPAPPIDAVEQILPTLVR|NNQGTVNWSVDDIVK|TGVVPQLVK|NKNPAPPIDAVEQILPTLVR|STNENANTPAAR|EATWTMSNITAGR|ASLSLIEK|FVSFLGR|RIEVNVELRK|EKQPPIDNIIR
0	0	0	0	23843.1	11800.8	0	0	0	0	0	0	0	0	0	62621.1	109300	0	0	0	0	0	0	0	0	0	85451.7	74744.2	0	0	0	0	0	T	60183.5	1	3	2	0.08178	17	0	26.2167	0	P52294	P52294	KPNA1	Homo sapiens	Importin subunit alpha-5	EAAWAITNATSGGSAEQIK|SPEQQLSATQK	IVQVALNGLENILR
0	0	0	0	0	0	0	0	0	0	132464	0	0	0	0	0	0	0	0	0	0	262170	0	0	0	0	0	0	0	0	0	0	191671	T	17989.8	1	2	2	0.12179	4	0	16.3655	0	P52298	P52298	NCBP2	Homo sapiens	Nuclear cap-binding protein subunit 2	SDSYVELSQYR|TDWDAGFK
0	0	0	0	0	0	0	0	0	0	3.86338e+06	0	0	0	0	0	0	0	0	0	0	1.0745e+06	0	0	0	0	0	0	0	0	0	0	664289	T	17132.4	1	2	2	0.16667	6	0	22.4	0	P52434	P52434	POLR2H	Homo sapiens	DNA-directed RNA polymerases I, II, and III subunit RPABC3	IEGDETSTEAATR|AGILFEDIFDVK
0	0	0	0	0	0	0	0	0	771900	101426	0	0	0	0	0	0	0	0	0	998161	44979	0	0	0	0	0	0	0	0	57855.9	596683	43507.3	T	23192.7	1	5	5	0.22549	10	0	20.4824	0	P52565	P52565	ARHGDIA	Homo sapiens	Rho GDP-dissociation inhibitor 1	AEEYEFLTPVEEAPK|SIQEIQELDKDDESLR|TDYMVGSYGPR|IDKTDYMVGSYGPR|SIQEIQELDKDDESLRK
0	0	0	0	0	0	0	0	0	99519.9	0	0	0	0	0	0	0	0	0	0	210195	0	0	0	0	0	0	0	0	0	0	344548	0	T	22973.6	1	2	2	0.14925	6	0	19.2469	0	P52566	P52566	ARHGDIB	Homo sapiens	Rho GDP-dissociation inhibitor 2	TLLGDGPVVTDPK|APEPHVEEDDDDELDSK
0	0	0	0	0	0	0	0	0	0	0	0	0	0	0	10963.1	58577.3	0	0	0	0	0	0	0	0	0	0	0	0	0	0	0	0	T	58224.2	1	2	2	0.05338	2	0.0122366	14.2458	0.000929832	P52594	P52594	AGFG1	Homo sapiens	Arf-GAP domain and FG repeat-containing protein 1	APVGSVVSVPSQSSASSDK|GTPSQSPVVGR
57128.9	112886	69418.7	2732.43	25009.2	146780	4.0913e+06	2.4417e+06	449320	1.0208e+06	721541	103214	140893	61487.2	51957.1	35023.7	479368	3.3312e+06	834597	278557	734395	1169899	0	0	0	0	31789.2	143902	1.80356e+06	532521	466476	715936	684982	T	45642.9	1	11	5	0.44096	175	0	27.4132	0	P52597	P52597	HNRNPF	Homo sapiens	Heterogeneous nuclear ribonucleoprotein F	ITGEAFVQFASQELAEK|QSGEAFVELGSEDDVK|HSGPNSADSANDGFVR|TEMDWVLK|RYIGIVK	MRPGAYSTGYGGYEEYSGLSDGYGFTTDLFGR|ATENDIYNFFSPLNPVR|MLGPEGGEGFVVK|EEIVQFFSGLEIVPNGITLPVDPEGK|VHIEIGPDGR|VTGEADVEFATHEEAVAAMSK
0	0	0	0	0	0	0	0	138027	0	0	0	0	0	0	0	0	0	0	94853	0	0	0	0	0	0	0	0	0	0	119306	0	0	T	41488.5	1	2	2	0.05851	4	0	17.3049	0	P52655	P52655	GTF2A1	Homo sapiens	Transcription initiation factor IIA subunit 1	SVIEDVINDVR|ANSANTNTVPK
0	0	0	0	0	0	0	0	0	0	0	0	0	0	0	0	0	0	0	0	0	69751.8	0	0	0	0	0	0	0	0	0	0	170604	T	12449.4	1	1	1	0.08257	2	0.00290381	14.196	0.000253023	P52657	P52657	GTF2A2	Homo sapiens	Transcription initiation factor IIA subunit 2	AINAALAQR
153194	129876	0	0	0	0	0	0	0	0	0	199176	64882.7	0	0	0	0	0	0	0	0	0	141674	47418.5	0	0	0	0	0	0	0	0	0	T	152689	1	16	16	0.16324	24	0	22.2886	0	P52701	P52701	MSH6	Homo sapiens	DNA mismatch repair protein Msh6	GTQTYSVLEGDPSENYSK|AGFDSDYDQALADIR|GTATFDGTAIANAVVK|VEQTETPEMMEAR|GMTSESDSIGLTPGEK|IIDFLSALEGFK|TLVAHYPPVQVLFEK|TIVYWGIGR|PVILLPEDTPPFLELK|LANLPEEVIQK|YSDSLVQK|ISEVVELLK|YQLEIPENFTTR|VHVQFFDDSPTR|AAAAPGASPSPGGDAAWSEAGPGPR|GNWAHSGFPEIAFGR
0	0	0	0	0	0	0	184930	0	0	0	0	0	0	0	0	0	0	115886	0	0	0	0	0	0	0	0	0	0	115160	0	0	0	T	41241.8	1	1	1	0.05738	3	0.0136576	17.1148	0.000996796	P52788	P52788	SMS	Homo sapiens	Spermine synthase	LVEYDIDEVVYDEDSPYQNIK
0	0	201210	0	0	0	0	0	0	0	0	0	0	112636	0	0	0	0	0	0	0	0	0	0	75792.2	0	0	0	0	0	0	0	0	T	102313	1	6	4	0.07961	12	0	17.3234	0	P52789	P52789	HK2	Homo sapiens	Hexokinase-2	STIGVDGSVYK|STPDGTEHGEFLALDLGGTNFR|VTVGVDGTLYK|LSPELLNTGR	GAAMVTAVAYR|NILIDFTK
0	0	0	0	0	0	0	0	0	0	154032	0	0	0	0	0	0	0	0	0	0	143312	0	0	0	0	0	0	0	0	0	0	82525.3	T	21334.6	1	1	1	0.17172	4	0	20.1478	0	P52815	P52815	MRPL12	Homo sapiens	39S ribosomal protein L12, mitochondrial	IQDVGLVPMGGVMSGAVPAAAAQEAVEEDIPIAK
0	0	0	0	0	0	0	0	0	0	0	0	0	0	0	0	0	0	0	0	0	0	0	0	12167.9	82807.2	0	0	0	0	0	0	0	T	78789.5	1	4	4	0.09579	4	0	16.1389	0	P52888	P52888	THOP1	Homo sapiens	Thimet oligopeptidase	VDQALHTQTDADPAEEYAR|DFVEAPSQMLENWVWEQEPLLR|TSQTVATFLDELAQK|FKQEGVLNSK
0	0	0	0	0	0	0	0	972337	184656	55351.2	0	0	0	0	0	0	0	118459	1.24617e+06	82937.4	146845	0	0	0	0	0	0	0	0	666942	35036.7	25881.8	T	32902.3	1	7	6	0.41608	23	0	24.2422	0	P52907	P52907	CAPZA1	Homo sapiens	F-actin-capping protein subunit alpha-1	DVQDSLTVSNEAQTAK|FTITPPTAQVVGVLK|EASDPQPEEADGGLK|IIENAENEYQTAISENYQTMSDTTFK|FITHAPPGEFNEVFNDVR|EGAAHAFAQYNMDQFTPVK	LLLNNDNLLR
0	0	0	0	0	0	43334.3	37310.2	0	0	0	0	0	0	0	0	0	0	0	0	0	0	0	0	0	0	0	0	0	0	0	0	0	T	11825.1	1	1	1	0.11927	1	0.0484773	10.0323	0.0031941	P52926	P52926	HMGA2	Homo sapiens	High mobility group protein HMGI-C	QQQEPTGEPSPKR
0	0	0	0	0	0	0	0	0	931854	868023	0	0	0	0	0	0	0	0	0	1.52605e+06	2.14197e+06	0	0	0	0	0	0	0	0	0	584433	376583	T	22478	1	3	3	0.29808	17	0	22.1407	0	P52943	P52943	CRIP2	Homo sapiens	Cysteine-rich protein 2	GVNIGGAGSYIYEKPLAEGPQVTGPIEVPAAR|GVNTGAVGSYIYDR|ASSVTTFTGEPNTCPR
0	0	0	0	0	0	0	0	222010	0	0	0	0	0	0	0	0	0	0	128855	9902.51	0	0	0	0	0	0	0	0	64593.4	130100	0	0	T	33407.3	1	4	4	0.17568	10	0	17.3179	0	P53004	P53004	BLVRA	Homo sapiens	Biliverdin reductase A	FGVVVVGVGR|FGFPAFSGISR|SGSLENVPNVGVNK|NPHPSSAFLNLIGFVSR
0	0	0	0	0	0	0	0	0	646337	0	0	0	0	0	0	0	0	0	0	344407	0	0	0	0	0	0	0	0	0	48662.8	257563	7960.06	T	33991	1	4	3	0.13826	11	0	17.1778	0	P53007	P53007	SLC25A1	Homo sapiens	Tricarboxylate transport protein, mitochondrial	GTYQGLTATVLK|GLSSLLYGSIPK|FIHDQTSPNPK	FFVMTSLR
0	0	0	0	0	0	0	0	0	0	0	0	0	0	0	0	170153	0	0	0	0	0	0	0	0	0	0	0	0	0	0	0	0	T	56842.2	1	1	1	0.02004	1	0.0142715	11.0957	0.00100545	P53041	P53041	PPP5C	Homo sapiens	Serine/threonine-protein phosphatase 5	LSTLVETTLK
0	0	0	0	27068.2	0	0	0	0	0	0	0	0	0	0	19476.2	0	0	0	0	0	0	0	0	0	0	0	0	0	0	0	0	0	T	68211.6	1	2	2	0.05638	2	0	20.1371	0	P53350	P53350	PLK1	Homo sapiens	Serine/threonine-protein kinase PLK1	LILYNDGDSLQYIER|AGVPGVAAPGAPAAAPPAK
0	0	0	0	0	0	0	0	0	0	0	0	0	0	0	0	0	0	14591.2	0	0	0	0	0	0	0	0	0	0	7451.21	0	0	0	T	37832.4	1	1	1	0.04985	2	0.00150489	13.0734	0.000150246	P53365	P53365	ARFIP2	Homo sapiens	Arfaptin-2	HPSHSTTPSGPGDEVAR
0	0	0	0	0	0	0	0	0	0	0	0	0	0	0	0	0	0	0	0	0	0	0	0	0	0	611677	24045.2	0	0	0	0	0	T	41712.6	1	2	2	0.06971	2	0.00290381	14.4175	0.000253023	P53367	P53367	ARFIP1	Homo sapiens	Arfaptin-1	LAQQGSDLIVPAGGQR|TIEDTLMTVK
56096.1	603290	363423	16370.7	0	0	0	0	0	0	0	48387	978020	253087	21404.8	0	0	0	0	0	0	0	36933.7	714245	0	0	0	0	0	0	0	0	0	T	120762	1	22	21	0.27339	74	0	29.337	0	P53396	P53396	ACLY	Homo sapiens	ATP-citrate synthase	EEADEYIDIGALNGIFVLGR|ILIIGGSIANFTNVAATFK|DLVSSLTSGLLTIGDR|SAYDSTMETMNYAQIR|EAYPEEAYIADLDAK|LGLVGVNLTLDGVK|SGGMSNELNNIISR|TIAIIAEGIPEALTR|TTDGVYEGVAIGGDR|IGNTGGMLDNILASK|DGVYVLDLAAK|LLQDHPWLLSQNLVVKPDQLIK|WGDIEFPPPFGR|AIVWGMQTR|DYQGPLKEHEVTIFVR|LLVGVDEK|VDATADYICK|KHPEVDVLINFASLR|EAGVFVPR|LYRPGSVAYVSR|HLLVHAPEDKK	TILSLMTR
0	0	0	0	0	0	0	30567.7	0	0	0	0	0	0	0	0	0	17568.6	79088.9	0	0	0	0	0	0	0	0	0	0	0	0	0	0	T	43187.2	1	1	1	0.0285	2	0	17.1585	0	P53582	P53582	METAP1	Homo sapiens	Methionine aminopeptidase 1	LLSSEDIEGMR
0	0	0	0	0	0	0	0	68533.8	0	0	0	0	0	0	0	0	0	0	77502.5	41069.2	0	0	0	0	0	0	0	0	0	0	0	0	T	36226.8	1	1	1	0.06936	3	0	17.1112	0	P53597	P53597	SUCLG1	Homo sapiens	Succinate--CoA ligase [ADP/GDP-forming] subunit alpha, mitochondrial	ISALQSAGVVVSMSPAQLGTTIYK
0	0	0	0	0	0	0	430018	0	0	0	0	0	0	0	0	0	49709.4	595465	95784.3	21640	0	0	0	0	0	0	0	29664.5	181702	0	0	0	T	43377.2	1	3	3	0.0825	8	0	21.3498	0	P53602	P53602	MVD	Homo sapiens	Diphosphomevalonate decarboxylase	VYGVESDLSEVAR|ASVETSPLLR|VLILVVSAEK
0	0	0	0	0	0	0	0	70811.8	0	0	0	0	0	0	0	0	0	0	103173	0	0	0	0	0	0	0	0	0	0	0	0	0	T	36900.3	1	1	1	0.03323	2	0.000764234	15.1862	9.24e-05	P53611	P53611	RABGGTB	Homo sapiens	Geranylgeranyl transferase type-2 subunit beta	SDAPDTLLLEK
0	0	341718	39794.1	0	0	0	0	0	0	0	0	0	256329	0	0	0	0	0	0	0	0	0	0	93488.2	1578.54	0	0	0	0	0	0	0	T	107074	1	9	8	0.13851	23	0	22.3003	0	P53618	P53618	COPB1	Homo sapiens	Coatomer subunit beta	YEAAGTLVTLSSAPTAIK|TLQLALDLVSSR|VASTENGIIFGNIVYDVSGAASDR|NFEHLIPDAPELIHDFLVNEK|NAVLAIYTIYR|LPGLLMTIIR|LLLVFWEIVPK|TNNVSEHEDTDKYR	VLQDLVMDILR
19737.9	208551	0	0	0	0	0	0	0	0	0	169263	73178.5	4772.37	10017.6	0	0	0	0	0	0	0	0	140142	0	0	0	0	0	0	0	0	0	T	138258	1	12	12	0.11846	21	0	20.3432	0	P53621	P53621	COPA	Homo sapiens	Coatomer subunit alpha	LSFLYLITGNLEK|NLSPGAVESDVR|TLDLPIYVTR|GITGVDLFGTTDAVVK|ASNLENSTYDLYTIPK|QELILSNSEDK|TALNLFFK|GFFEGTIASK|LLHDQVGVIQFGPYK|LLELGPKPEVAQQTR|LVGQSIIAYLQK|LNDLIQR
0	0	0	0	0	0	0	0	0	34871	137675	0	0	0	0	0	0	0	0	0	24484	176151	0	0	0	0	0	0	0	0	0	72333.3	303561	T	51820.3	1	1	1	0.02592	3	0.0127218	11.1844	0.000932686	P53634	P53634	CTSC	Homo sapiens	Dipeptidyl peptidase 1	NVHGINFVSPVR
0	0	0	0	0	0	0	0	0	0	0	0	0	0	0	0	0	0	0	0	0	96852.2	0	0	0	0	0	0	0	0	0	0	60156.7	T	17006.7	1	1	1	0.05634	2	0.0272786	9.09514	0.00181171	P53680	P53680	AP2S1	Homo sapiens	AP-2 complex subunit sigma	HTNFVEFR
0	0	0	0	0	0	2211.7	0	0	0	0	0	0	0	0	0	0	1655.17	0	0	0	0	0	0	0	0	0	0	0	0	0	0	0	T	39725.5	1	1	1	0.02747	2	0.0127218	14.1348	0.000932686	P53990	P53990	IST1	Homo sapiens	IST1 homolog	TNQIGTVNDR
83343.2	1.6685e+06	690241	564125	198702	107365	17876.9	108656	258940	23729.7	439865	257145	3.17703e+06	454117	519782	122842	116503	123462	162293	142781	361560	630865	79762.4	1.55732e+06	267083	276030	88946.7	66075.8	50123.7	60404.5	117365	105913	41023.6	T	118249	1	25	21	0.30804	169	0	23.3332	0	P53992	P53992	SEC24C	Homo sapiens	Protein transport protein Sec24C	TLFQPQTGAYQTLAK|YASFQVENDQER|NCETDTLINYMAK|SPVESTTEPPAVR|SDVLQPGAEVTTDDR|AVDFFGAFYMSNTTDVELAGLDGDK|GPQSNYGGPYPAAPTFGSQPGPPQPLPPK|EGGAEESAIR|LFLFHTSLPIAEAPGK|LDPDAIPSPIQVIEDDR|NNKFPSPPAFIFMIDVSYNAIR|VGFVTYNK|GQVPPLVTTNFLVK|RLDPDAIPSPIQVIEDDR|SLLDFLPR|LLPVYLNCVLK|RLDPDAIPSPIQVIEDDRNNR|GTEPFVTGVR|VDAYDRPELSLGSYEFLATVDYCK|VLHFYNVK|FPSPPAFIFMIDVSYNAIR	QLVTSMDVTETNVFFYPR|AVITSLLDQIPEMFADTR|ETETVFVPVIQAGMEALK|VVGFDAVMR
0	0	0	0	0	0	0	0	0	44922.8	1.25972e+06	0	0	0	0	0	0	0	0	0	0	1.77168e+06	0	0	0	0	0	0	0	0	0	0	1.27118e+06	T	14386.4	1	3	3	0.25984	9	0	19.3191	0	P53999	P53999	SUB1	Homo sapiens	Activated RNA polymerase II transcriptional coactivator p15	GISLNPEQWSQLK|EQISDIDDAVR|DDNMFQIGK
0	0	0	0	0	0	0	0	136361	0	0	0	0	0	0	0	0	0	0	173488	0	16304.4	0	0	0	0	0	0	0	0	0	0	0	T	26198.9	1	2	2	0.22363	5	0	20.1688	0	P54105	P54105	CLNS1A	Homo sapiens	Methylosome subunit pICln	LSWLDGSGLGFSLEYPTISLHALSR|FEEESKEPVADEEEEDSDDDVEPITEFR
0	0	0	0	392029	75405.6	0	0	0	0	0	0	0	0	0	289698	34087.6	0	0	0	0	0	0	0	0	0	367359	7856.73	0	0	0	0	0	T	75330.9	1	15	15	0.29394	36	0	23.2835	0	P54136	P54136	RARS1	Homo sapiens	Arginine--tRNA ligase, cytoplasmic	SDGGYTYDTSDLAAIK|IYDALDVSLIER|GNTAAYLLYAFTR|VIVDFSSPNIAK|LFEFAGYDVLR|STIIGESISR|DFVSEQLTSLLVNGVQLPALGENKK|LANIDEEMLQK|AAYPDLENPPLLVTPSQQAK|LLQQEEEIK|VFHAGFGVVLGEDK|SLTAEIDR|LMDLLGEGLKR|GFDILGIKPVQR|LQEVFGHAIK
0	0	0	0	0	0	0	0	310564	0	22600.1	0	0	0	0	0	0	0	0	175249	0	120761	0	0	0	0	0	0	0	0	0	0	0	T	111764	1	2	2	0.04031	2	0.0740741	16.0665	0.00483679	P54198	P54198	HIRA	Homo sapiens	Protein HIRA	KQVETRTADGR|PAGDSVNKDSMNATSTPAALSPSVLTTPSK
122165	136057	0	0	0	0	0	0	0	0	0	289230	48905.3	0	0	0	0	0	0	0	0	0	135069	26495	0	0	0	0	0	0	0	0	0	T	125338	1	6	5	0.1042	11	0	22.2269	0	P54259	P54259	ATN1	Homo sapiens	Atrophin-1	NHPFYVPLGAVDPGLLGYNVPALYSSDPAAR|HGGLALQPGPPGLHPFPFHPSLGPLER|YTQPSLPSQAVWSQGPPPPPPYGR|GRASPGGVSTSSSDGKAEK|TASPPGPPPYGK	VAALGNDPLAR
0	0	0	0	126471	392125	0	0	0	0	0	0	0	0	0	100292	245010	0	0	0	0	0	0	0	0	0	207226	261437	0	0	0	0	0	T	59106.1	1	9	9	0.19697	33	0	18.3158	0	P54577	P54577	YARS1	Homo sapiens	Tyrosine--tRNA ligase, cytoplasmic	TVVSGLVQFVPK|VDAQFGGIDQR|QVEHPLLSGLLYPGLQALDEEYLK|NLQEVLGEEK|NSVEVALNK|IDVGEAEPR|VSYYENVIK|HPDADSLYVEK|APWELLELR
0	0	0	0	166186	476166	0	0	0	0	0	0	0	0	0	115665	220188	0	0	0	0	0	0	0	0	0	193728	233194	0	0	0	0	0	T	56033	1	6	4	0.15587	27	0	20.4599	0	P54578	P54578	USP14	Homo sapiens	Ubiquitin carboxyl-terminal hydrolase 14	AQLFALTGVQPAR|LSGGGDWHIAYVLLYGPR|PLYSVTVK|FDDDKVSIVTPEDILR	LPAYLTIQMVR|RVEIMEEESEQ
0	0	0	0	0	0	0	0	215174	0	0	0	0	0	0	0	0	0	0	448135	0	0	0	0	0	0	0	0	0	0	151088	11254.9	0	T	37555.8	1	3	2	0.14199	7	0	22.1714	0	P54619	P54619	PRKAG1	Homo sapiens	5'-AMP-activated protein kinase subunit gamma-1	LPVIDPESGNTLYILTHK|LVVVDENDVVK	QSFVGMLTITDFINILHR
53042.4	0	0	0	138499	0	0	0	0	0	0	9836.93	0	0	0	146198	0	0	0	0	0	0	19052	0	0	0	109364	0	0	0	0	0	0	T	69977.9	1	15	6	0.28795	188	0	25.4951	0	P54652	P54652	HSPA2	Homo sapiens	Heat shock-related 70 kDa protein 2	GQIQEIVLVGGSTR|SINPDEAVAYGAAVQAAILIGDK|VHSAVITVPAYFNDSQR|MVSHLAEEFKR|DAGTITGLNVLR|LDKGQIQEIVLVGGSTR	IINEPTAAAIAYGLDK|STAGDTHLGGEDFDNR|ARFEELNADLFR|FEELNADLFR|TTPSYVAFTDTER|NVLIFDLGGGTFDVSILTIEDGIFEVK|LLQDFFNGK|IINEPTAAAIAYGLDKK|VQVEYKGETK
0	0	0	0	0	123455	286874	554357	246430	0	0	0	0	0	0	0	73613.2	360253	477475	237077	0	28021.9	0	0	0	0	0	0	116407	111728	127995	0	33690.7	T	31492.1	1	3	3	0.12545	20	0	22.2922	0	P54709	P54709	ATP1B3	Homo sapiens	Sodium/potassium-transporting ATPase subunit beta-3	LFIYNPTTGEFLGR|PVTALEYTFSR|SLNQSLAEWK
0	0	0	0	0	191252	0	0	0	0	0	0	0	0	0	0	93730.2	0	0	0	0	0	0	0	0	0	8404.09	166715	0	0	0	0	0	T	39584.6	1	2	2	0.10744	5	0	20.2075	0	P54725	P54725	RAD23A	Homo sapiens	UV excision repair protein RAD23 homolog A	QVIQQNPALLPALLQQLGQENPQLLQQISR|ILSDDVPIR
0	0	0	0	110788	102141	0	0	0	0	0	0	0	0	0	46525.4	0	0	0	0	0	0	0	0	0	0	0	0	0	0	0	0	0	T	43144.6	1	2	2	0.16137	4	0	16.1789	0	P54727	P54727	RAD23B	Homo sapiens	UV excision repair protein RAD23 homolog B	QIIQQNPSLLPALLQQIGR|ESQAVVDPPQAASTGAPQSSAVAAAAATTTATTTTTSSGGHPLEFLR
0	0	0	0	0	0	0	0	179362	3.03743e+06	0	0	0	0	0	0	0	0	0	0	553484	0	0	0	0	0	0	0	0	0	79548.2	777958	0	T	26460.8	1	8	8	0.53556	16	0	18.2355	0	P54819	P54819	AK2	Homo sapiens	Adenylate kinase 2, mitochondrial	GIHSAIDASQTPDVVFASILAAFSK|APSVPAAEPEYPK|LDSVIEFSIPDSLLIR|LVSDEMVVELIEK|AVLLGPPGAGK|NGFLLDGFPR|LQAYHTQTTPLIEYYR|SYHEEFNPPKEPMKDDITGEPLIR
0	0	0	261201	0	0	0	0	0	0	0	0	0	0	206325	0	0	0	0	0	0	0	0	0	58167.8	51652.6	0	0	0	0	0	0	0	T	87247.5	1	7	7	0.12075	14	0	19.2821	0	P54886	P54886	ALDH18A1	Homo sapiens	Delta-1-pyrroline-5-carboxylate synthase	GPVGLEGLLTTK|LASIVEQVSVLQNQGR|QIAASSQDSVGR|VGTFFSEVKPAGPTVEQQGEMAR|TPLFDQIIDMLR|LRHEILLSQSVR|LNSLAIGLR
0	0	0	0	0	0	0	0	322714	0	0	0	0	0	0	0	0	0	0	350562	142020	0	0	0	0	0	0	0	0	0	243251	0	0	T	33211.3	1	7	6	0.31186	19	0	18.3376	0	P54920	P54920	NAPA	Homo sapiens	Alpha-soluble NSF attachment protein	YEELFPAFSDSR|VAGYAALLEQYQK|TIQGDEEDLR|NSQSFFSGLFGGSSK|LLEAHEEQNVDSYTESVK|EAEAMALLAEAER	LDQWLTTMLLR
0	0	0	0	0	354817	0	0	0	0	0	0	0	0	0	0	220151	0	0	0	0	0	0	0	0	0	0	338654	0	0	0	0	0	T	49191.8	1	4	4	0.09745	10	0	20.2778	0	P55010	P55010	EIF5	Homo sapiens	Eukaryotic translation initiation factor 5	AMGPLVLTEVLFNEK|VNILFDFVK|SVSDQFYR|VLTLSDDLER
75354.5	38321.9	0	0	0	0	0	0	0	0	0	88396.6	4456.92	0	0	0	0	0	0	0	0	0	0	0	0	0	0	0	0	0	0	0	0	T	131364	1	5	5	0.05941	6	0	20.1695	0	P55011	P55011	SLC12A2	Homo sapiens	Solute carrier family 12 member 2	AAAAAAAAAAAAAAAGAGAGAK|FQVDLVSENAGR|KENIIAFEEIIEPYR|LHEDDKEQDIADK|LLEASTQFQK
0	0	0	0	0	0	0	0	0	0	0	0	0	0	0	0	0	0	18627.1	0	0	0	0	0	0	0	0	0	0	0	0	0	0	T	40720.4	1	1	1	0.05495	1	0	15.1547	0	P55039	P55039	DRG2	Homo sapiens	Developmentally-regulated GTP-binding protein 2	GANIQLLDLPGIIEGAAQGK
0	0	549732	108610	0	0	0	0	0	0	0	0	0	490641	40007.9	0	0	0	0	0	0	0	0	0	304352	26348.9	0	0	0	0	0	0	0	T	110346	1	21	20	0.24717	53	0	27.3119	0	P55060	P55060	CSE1L	Homo sapiens	Exportin-2	LLQTDDEEEAGLLELLK|FVTAIWNLLVTTGQEVK|AADEEAFEDNSEEYIR|YGALALQEIFDGIQPK|DAAIYLVTSLASK|ILFSSLILISK|IPGLLGVFQK|FFEGPVTGIFSGYVNSMLQEYAK|GSNTIASAAADKIPGLLGVFQK|GSNTIASAAADK|DLEGSDIDTR|QLSDAISIIGR|SANVNEFPVLK|QIFILLFQR|LLQAFLER|IHLAQSLHK|YDEEFQR|HKDAAIYLVTSLASK|EHDPVGQMVNNPK|TLDPDPAIR	MELSDANLQTLTEYLK
0	0	3977611	1709934	313930	192892	0	0	0	0	0	0	0	1519992	510985	223645	52716.5	0	0	0	0	0	0	0	2.61769e+06	860280	377252	177235	61949.1	82879.4	61480.3	74088.8	158270	T	89265.7	1	33	25	0.567	185	0	29.3171	0	P55072	P55072	VCP	Homo sapiens	Transitional endoplasmic reticulum ATPase	LIVDEAINEDNSVVSLSQPK|NAPAIIFIDELDAIAPK|ASGADSKGDDLSTAILK|VINQILTEMDGMSTK|ETVVEVPQVTWEDIGGLEDVK|QTNPSAMEVEEDDPVPEIR|WALSQSNPSALR|ELQELVQYPVEHPDK|LDQLIYIPLPDEK|AIANECQANFISIK|FPSGNQGGAGPSQGSGGGTGGSVYTEDNDDDLYG|EVDIGIPDATGR|LAGESESNLR|KGDIFLVR|LEILQIHTK|LAGESESNLRK|LGDVISIQPCPDVK|GVLFYGPPGCGK|DVDLEFLAK|GDDLSTAILK|QAAPCVLFFDELDSIAK|LADDVDLEQVANETHGHVGADLAALCSEAALQAIR|EMVELPLR|NVFIIGATNRPDIIDPAILRPGR|…	GPELLTMWFGESEANVR|AVANETGAFFFLINGPEIMSK|IVSQLLTLMDGLK|RIVSQLLTLMDGLK|MDELQLFR|KYEMFAQTLQQSR|AHVIVMAATNRPNSIDPALR|AHVIVMAATNRPNSIDPALRR
0	0	0	0	13657.6	0	0	0	0	0	0	0	0	0	0	78533.6	5127.97	0	0	0	0	0	0	0	0	0	64698.1	0	0	0	0	0	0	T	51926.6	1	3	3	0.09567	4	0	13.1827	0	P55081	P55081	MFAP1	Homo sapiens	Microfibrillar-associated protein 1	AKEQEAEPEEQEEDSSSDPR|QPPIQSTAGAVPVR|ISEDVEER
0	0	0	0	0	0	448865	203310	0	0	0	0	0	0	0	38614.5	99872.8	640709	96933.9	0	0	0	0	0	0	0	0	0	496042	127828	0	0	0	T	51261.5	1	13	12	0.31857	42	0	17.3561	0	P55084	P55084	HADHB	Homo sapiens	Trifunctional enzyme subunit beta, mitochondrial	AMDSDWFAENYMGR|EAALGAGFSDK|DQLLLGPTYATPK|TPFLLSGTSYK|AQDEGLLSDVVPFK|EVVDYIIFGTVIQEVK|NVVVVDGVR|LAAAFAVSR|LEQDEYALR|KAQDEGLLSDVVPFK|LVMAAANR|AGLTMNDIDAFEFHEAFSGQILANFK	DFMYVSQDPK
0	0	0	0	0	0	0	0	156486	0	370242	0	0	0	0	0	0	0	0	10343.4	33825.9	271531	0	0	0	0	0	0	0	0	46070.1	27887	157817	T	20686.8	1	2	2	0.09341	6	0.000764234	17.2945	7.65e-05	P55145	P55145	MANF	Homo sapiens	Mesencephalic astrocyte-derived neurotrophic factor	DVTFSPATIENELIK|DRDVTFSPATIENELIK
0	0	0	0	0	0	0	0	0	0	0	20088.8	8063.05	0	0	0	0	0	0	0	0	0	0	0	0	0	0	0	0	0	0	0	0	T	206676	1	1	1	0.00713	1	0	17.1985	0	P55196	P55196	AFDN	Homo sapiens	Afadin	LAAGDQLLSVDGR
0	0	0	0	169075	1.42351e+06	291774	151901	242814	251599	22988.3	0	0	0	0	64653.7	586546	133184	83411.4	192561	132343	17787.5	0	0	0	0	120221	570452	0	0	93282.4	72006	0	T	45345.9	1	7	4	0.33248	32	0	21.307	0	P55209	P55209	NAP1L1	Homo sapiens	Nucleosome assembly protein 1-like 1	LDGLVETPTGYIESLPR|ADIDNKEQSELDQDLDDVEEVEEEETGEETK|KYAVLYQPLFDKR|GIPEFWLTVFK	FSDAGQPMSFVLEFHFEPNEYFTNEVLTK|FYEEVHDLER|QLTVQMMQNPQILAALQER
0	0	0	0	0	0	0	0	300806	19661.3	24904.5	0	0	0	0	0	0	0	0	193070	65980.1	24619.5	0	0	0	0	0	0	0	0	81951	9314.55	0	T	33288.5	1	3	3	0.12628	8	0	19.1954	0	P55212	P55212	CASP6	Homo sapiens	Caspase-6	YGSSLEFTELLTLVNR|IEIQTLTGLFK|FFWHLTLPER
0	0	0	0	0	0	100059	507943	35270	0	0	0	0	0	0	0	0	260973	294575	17453.9	0	0	0	0	0	0	0	0	147202	204567	0	0	0	T	40519.7	1	4	4	0.1326	28	0	23.3396	0	P55263	P55263	ADK	Homo sapiens	Adenosine kinase	IFTLNLSAPFISQFYK|AAAEEEPKPK|VEYHAGGSTQNSIK|IVIFTQGR
0	139466	93193	0	0	0	0	0	0	0	0	59791.9	103933	98086.8	0	0	0	0	0	0	0	0	0	153698	0	0	0	0	0	0	0	0	0	T	135981	1	8	8	0.07912	21	0	23.3119	0	P55265	P55265	ADAR	Homo sapiens	Double-stranded RNA-specific adenosine deaminase	TAESQTPTPSATSFFSGK|NTNSVPETAPAAIPETK|DINAVLIDMER|AMTILLEEAK|DGSAFEDGLR|LVDQSGPPHEPK|VENGQEPVIK|FLEELGEGK
0	0	0	0	0	0	0	0	21397.2	263362	0	0	0	0	0	0	0	0	0	0	226703	0	0	0	0	0	0	0	0	0	0	125103	0	T	24312.2	1	4	4	0.31696	7	0	20.237	0	P55327	P55327	TPD52	Homo sapiens	Tumor protein D52	VGGTKPAGGDFGEVLNSAANASATTTEPLPEK|ASAAFSSVGSVITK|VEEEIQTLSQVLAAK|LGINSLQELK
0	0	0	0	0	0	0	0	732980	49748.5	0	0	0	0	0	0	0	17551.1	71191.1	897421	92859.6	35870.1	0	0	0	0	0	0	0	0	278331	14830.4	0	T	35518.1	1	8	7	0.41304	17	0	23.2624	0	P55735	P55735	SEC13	Homo sapiens	Protein SEC13 homolog	GQGSVSASVTEGQQNEQ|VFIWTCDDASSNTWSPK|ESVDGQWVCISDVNK|DVAWAPSIGLPTSTIASCSQDGR|NGGQILIADLR|LWKEEEDGQWKEEQK|LEAHSDWVR	VSVINTVDTSHEDMIHDAQMDYYGTR
0	0	0	0	0	0	0	0	0	0	153640	0	0	0	0	0	0	0	0	0	0	376302	0	0	0	0	0	0	0	0	0	0	245046	T	14164.6	1	1	1	0.09375	3	0.0127218	12.2135	0.000932686	P55769	P55769	SNU13	Homo sapiens	NHP2-like protein 1	QQIQSIQQSIER
0	0	257647	0	0	0	0	0	0	0	0	0	0	176869	0	0	0	0	0	0	0	0	0	0	157105	20282.9	0	0	0	0	0	0	0	T	103211	1	8	4	0.12296	18	0	21.276	0	P55786	P55786	NPEPPS	Homo sapiens	Puromycin-sensitive aminopeptidase	LGLQNDLFSLAR|VLGATLLPDLIQK|YQGGFLISR|VLTFALSEEVRPQDTVSVIGGVAGGSK	YAAVTQFEATDAR|VTLSFPSTLQTGTGTLK|VALSNMNVIDR|ATFDISLVVPK
0	0	0	0	0	0	0	0	0	113136	13718.5	0	0	0	0	0	0	0	0	0	88858.8	14510.5	0	0	0	0	0	0	0	0	0	110141	0	T	23434.1	1	2	2	0.12683	4	0	18.2503	0	P55789	P55789	GFER	Homo sapiens	FAD-linked sulfhydryl oxidase ALR	SEMMDDLATDAR|FHGGNLFFLPGGAR
0	0	0	0	0	418238	322861	0	61804.9	139484	45932.4	11735.3	0	0	0	0	300248	177155	37717.3	46297.3	86957.2	51144.7	40896.5	0	0	0	0	257898	106493	0	21131.7	63673.3	23000.5	T	49232.3	1	9	4	0.31849	141	0	26.3626	0	P55795	P55795	HNRNPH2	Homo sapiens	Heterogeneous nuclear ribonucleoprotein H2	SNSVEMDWVLK|GAYGGGYGGYDDYGGYNDGYGFGSDR|EGRPSGEAFVELESEEEVK|EEIVQFFSGLEIVPNGMTLPVDFQGR	STGEAFVQFASQEIAEK|RGAYGGGYGGYDDYGGYNDGYGFGSDR|ATENDIYNFFSPLNPMR|HTGPNSPDTANDGFVR|VHIEIGPDGR
0	0	0	0	0	41180.1	0	0	0	0	0	0	0	0	0	0	0	0	0	0	0	0	0	0	0	0	0	0	0	0	0	0	0	T	56121.9	1	1	1	0.04038	1	0	17.134	0	P55809	P55809	OXCT1	Homo sapiens	Succinyl-CoA:3-ketoacid coenzyme A transferase 1, mitochondrial	GLTAVSNNAGVDNFGLGLLLR
174615	2406558	2.66553e+06	733259	410913	375770	407072	201846	0	0	0	158441	2.52194e+06	1.29325e+06	466888	234703	319975	378428	255179	0	0	0	124008	2.67358e+06	896884	540974	169190	150452	217390	260239	0	0	0	T	92423.8	1	34	30	0.543	266	0	24.2955	0	P55884	P55884	EIF3B	Homo sapiens	Eukaryotic translation initiation factor 3 subunit B	GYIFLEYASPAHAVDAVK|AQAVSEDAGGNEGR|DFSWSPGGNIIAFWVPEDK|TEPAAEAEAASGPSESPSPPAAEELPGSHAEPPVPAQGEAPGEQAR|GTQGVVTNFEIFR|QQANTIFWSPQGQFVVLAGLR|DRPQEADGIDSVIVVDNVPQVGPDR|MQDAENVAVPEAAEER|ITNDFYPEEDGK|FSHQGVQLIDFSPCER|TSIFWNDVKDPVSIEER|ETIIAFAWEPNGSK|VDNAYWLWTFQGR|FAVLHGEAPR|PRPPTLLSQEQIK|DQYSVIFESGDR|VNLFTDFDK|GIALWGGEK|NLFNVVDCK|DFSWSPGGNIIAFWVPEDKDIPAR|GTYLATFHQR|NGDYLCVK|YWLEEAECR|DPVSIEER|QVPVDVVEMK…	MAQELYMEQK|MTLDTLSIYETPSMGLLDK|VNLFTDFDKYMTISDEWDIPEK|VTLMQLPTR
0	0	0	0	0	0	0	0	0	287507	4.10334e+06	0	0	0	0	0	0	0	0	0	212016	1.42893e+06	0	0	0	0	0	0	0	0	0	116807	1443740	T	21981	1	6	6	0.49744	22	0	22.2803	0	P55957	P55957	BID	Homo sapiens	BH3-interacting domain death agonist	IEADSESQEDIIR|ELDALGHELPVLAPQWEGYDELQTDGNR|TMLVLALLLAK|DVFHTTVNFINQNLR|SIPPGLVNGLALQLR|DLATALEQLLQAYPR
0	0	0	0	0	0	0	0	0	0	552785	0	0	0	0	0	0	0	0	0	0	246090	0	0	0	0	0	0	0	0	0	0	305224	T	10910.7	1	2	2	0.25532	4	0	19.278	0	P56134	P56134	ATP5MF	Homo sapiens	ATP synthase subunit f, mitochondrial	DFSPSGIFGAFQR|LGELPSWILMR
0	0	941827	49275.6	0	0	0	0	0	0	0	0	0	602398	46918.8	0	0	0	0	0	0	0	0	0	506220	0	0	0	0	0	0	0	0	T	101052	1	14	13	0.22889	41	0	24.3813	0	P56192	P56192	MARS1	Homo sapiens	Methionine--tRNA ligase, cytoplasmic	GVGVFGDMAQDTGIPADIWR|NNSELLNNLGNFINR|GFVLQDTVEQLR|WFNISFDIFGR|PAVVETVTTAKPQQIQALMDEVTK|ITQDIFQQLLK|VPVLQLDSGNYLFSTSAICR|LENDQIESLR|LINAVELK|TLPGSDWTPNAQFITR|HGNQYIQVNEPWKR|LLAHVTLELQHYHQLLEK|QLAVAEGKPPEAPK	NPEQVDLYQFMAK
0	0	0	0	0	0	0	0	0	0	0	0	0	0	0	0	0	0	0	0	0	0	0	0	0	0	0	0	256878	307619	0	0	0	T	118966	1	1	1	0.01015	1	0.0883453	14.1652	0.00574719	P56524	P56524	HDAC4	Homo sapiens	Histone deacetylase 4	DQPVELLNPAR
0	0	0	0	0	0	0	0	0	1.50628e+06	0	0	0	0	0	0	0	0	0	0	584510	102058	0	0	0	0	0	0	0	0	58964	822449	0	T	26582.2	1	5	5	0.31429	14	0	21.3519	0	P56537	P56537	EIF6	Homo sapiens	Eukaryotic translation initiation factor 6	TSIEDQDELSSLLQVPLVAGTVNR|HGLLVPNNTTDQELQHIR|LNEAQPSTIATSMR|ETEEILADVLK|NSLPDTVQIR
0	0	0	0	0	0	369934	259220	0	0	0	0	0	0	0	0	0	401496	105437	0	0	0	0	0	0	0	0	0	135196	71182.5	0	0	0	T	48914.1	1	7	5	0.27865	22	0	21.1564	0	P56545	P56545	CTBP2	Homo sapiens	C-terminal-binding protein 2	AFGFSVIFYDPYLQDGIER|NTWLYQALR|GAALDVHESEPFSFAQGPLK|IGSGYDNVDIK|YPPGIVGVAPGGLPAAMEGIIPGGIPVTHNLPTVAHPSQAPSPNQPTK	PLVALLDGR|VQSVEQIR
[truncated: 2,091 more rows]
[truncated: 3 more columns]
