# Supplementary material for: An extracellular receptor tyrosine kinase motif orchestrating intracellular STAT activation
Source: Nat Commun. 2022 Nov 14;13:6953. doi: 10.1038/s41467-022-34539-4 (PMC9663514; doi:10.1038/s41467-022-34539-4)
Supplement: Supplementary file 5 — Supplementary Dataset 2 [file 41467_2022_34539_MOESM5_ESM.xlsx]

## Sheet: erbb4_interactome_ms_exp2
JM-A_1_1	JM-A_1_2	JM-A_1_3	JM-A_2_1	JM-A_2_2	JM-A_2_3	JM-A_3_1	JM-A_3_2	JM-A_3_3	JM-A_4_1	JM-A_4_2	JM-A_4_3	JM-A_5_1	JM-A_5_2	JM-A_5_3	JM-B_1_1	JM-B_1_2	JM-B_1_3	JM-B_2_1	JM-B_2_2	JM-B_2_3	JM-B_3_1	JM-B_3_2	JM-B_3_3	JM-B_4_1	JM-B_4_2	JM-B_4_3	JM-B_5_1	JM-B_5_2	JM-B_5_3	Vector_1_1	Vector_1_2	Vector_1_3	Vector_2_1	Vector_2_2	Vector_2_3	Vector_3_1	Vector_3_2	Vector_3_3	Vector_4_1	Vector_4_2	Vector_4_3	Vector_5_1	Vector_5_2	Vector_5_3	Protein Decoy/Contaminant/Target	Protein Unmodified Mass	Number of Proteins in Group	Number of Peptides	Number of Unique Peptides
0	0	0	0	0	0	0	0	0	0	0	0	0	0	0	0	0	0	656823	566604	876480	312453	219378	323973	0	0	0	0	0	0	0	0	0	0	0	0	0	0	0	0	0	0	0	0	0	T	440132	1	2	2
1.66403e+06	2.02511e+06	1.56094e+06	0	0	0	0	0	0	0	0	0	0	0	0	2.71925e+06	2.15846e+06	974091	0	0	0	0	0	0	0	0	0	0	0	0	0	0	0	0	0	0	0	0	0	0	0	0	0	0	0	T	40803.5	1	1	0
0	0	0	0	0	0	0	0	0	0	0	0	0	0	0	0	0	0	0	0	0	0	0	0	0	0	0	0	0	0	0	0	0	338171	225029	388065	0	0	0	0	0	0	0	0	0	T	13437.5	1	1	1
0	0	0	453332	516527	506205	0	0	0	0	0	0	0	0	0	0	0	0	0	0	0	0	0	0	0	0	0	0	0	0	0	0	0	0	0	0	0	0	0	0	0	0	0	0	0	T	13905.3	1	2	2
0	0	0	0	0	0	0	0	0	0	0	0	772904	427974	502466	0	0	0	0	0	0	0	0	0	0	0	0	0	0	0	0	0	0	0	0	0	681035	0	609357	0	0	0	0	0	0	T	48625.3	1	1	1
1437763	2.00831e+06	1.51742e+06	632601	1.85482e+06	1.59336e+06	8943961	9040089	8582318	0	0	0	0	0	0	0	0	0	1.00751e+06	1.22765e+06	949734	6719533	6305347	6.51292e+06	0	0	0	0	0	0	0	0	0	29795480	2.2241e+06	2.25448e+06	8799037	8387839	8328589	2.64056e+06	2.1371e+06	1.88972e+06	6.17246e+06	4.19188e+06	4889944	T	64058.2	1	20	16
0	0	0	0	0	0	0	0	0	646366	509333	547156	0	0	0	0	0	0	0	0	0	0	0	0	0	0	0	0	0	0	0	0	0	0	0	0	0	0	0	0	0	0	0	0	0	T	94107.5	1	1	1
1.08178e+06	1.14168e+06	452842	0	0	0	0	0	0	0	0	0	0	0	0	993657	286115	3.82292e+06	0	0	0	0	0	0	1.10963e+06	1.65319e+06	1.39103e+06	0	0	0	1.43238e+06	1.42679e+06	1.36323e+06	0	0	0	0	0	0	0	0	0	0	0	0	T	117895	1	3	3
2.39449e+06	1.57231e+06	1.7095e+06	4.10341e+06	4.1419e+06	3.86687e+06	0	0	0	0	0	0	0	0	0	1.58567e+06	1.95461e+06	1.67655e+06	5000219	5.12019e+06	6.79727e+06	0	0	0	0	0	0	0	0	0	2305182	2.25923e+06	1.22988e+06	3.94084e+06	3.86951e+06	3.42334e+06	883535	1.00384e+06	909066	0	0	0	0	0	0	T	102294	1	19	19
0	0	0	0	0	0	0	0	0	0	0	0	0	0	0	0	0	0	0	0	0	0	0	0	0	0	0	453706	383599	349880	0	0	0	0	0	0	0	0	0	0	0	0	0	0	0	T	99972.2	1	2	2
0	0	0	0	0	0	0	0	0	0	0	0	0	0	0	0	0	0	0	0	0	0	0	0	2.27336e+06	1.74443e+06	1.88503e+06	0	0	0	0	0	0	0	0	0	0	0	0	1467169	1.45798e+06	1.59828e+06	0	0	0	T	26256.5	1	3	1
0	0	0	0	0	0	0	0	0	0	0	0	2.94977e+06	2.3447e+06	2.77245e+06	0	0	0	0	0	0	0	0	0	0	0	0	6150708	6.07333e+06	6.69726e+06	0	0	0	0	0	0	0	0	0	0	0	0	3.80373e+06	3.97047e+06	3.61748e+06	T	22034.8	1	3	3
0	0	0	5.19192e+06	5992093	5255195	9267333	6.16322e+06	4521367	0	0	0	0	0	0	0	0	0	7.94924e+06	7.97269e+06	9301282	1.78298e+06	3.74265e+06	1.63677e+06	0	0	0	0	0	0	0	0	0	0	0	0	4880114	7090304	4946804	0	0	0	0	0	0	T	76230.9	1	21	21
0	0	0	0	0	0	0	0	0	0	0	0	5481157	4.61914e+06	5.06085e+06	0	0	0	0	0	0	0	0	0	0	0	0	3.0158e+06	2.75574e+06	3.27493e+06	0	0	0	0	0	0	0	0	0	0	0	0	3.32681e+06	4.13972e+06	4.10534e+06	T	20310.8	1	2	2
0	0	0	0	0	0	5145558	5119021	4307065	0	0	0	0	0	0	0	0	0	0	0	0	4431046	4.33048e+06	4264986	0	0	0	0	0	0	0	0	0	0	0	0	5823139	5.68291e+06	5308522	0	0	0	0	0	0	T	67824.7	1	10	6
4020368	3.87856e+06	4.50879e+06	13047735	13522106	12098831	0	0	0	0	0	0	0	0	0	6.1034e+06	5953224	5.05225e+06	13379938	13896903	14604250	1.53406e+06	1.61582e+06	1.45365e+06	961294	1255607	965767	0	0	0	3899275	3.55485e+06	3.90092e+06	15308902	16388016	15405371	5.80881e+06	6.60845e+06	10478141	0	0	0	0	0	0	T	101516	1	35	25
0	0	0	0	0	0	5008793	0	0	0	0	0	0	0	0	0	0	0	0	0	0	0	0	0	0	0	0	0	0	0	640400	960110	744431	0	0	0	0	0	0	0	0	0	0	0	0	T	63357.2	1	1	1
0	0	0	830265	1.05675e+06	849162	0	0	0	0	0	0	0	0	0	0	0	0	0	0	0	0	0	0	0	0	0	0	0	0	0	0	0	550664	547379	381133	0	0	0	0	0	0	0	0	0	T	268401	1	2	2
0	0	0	0	0	0	554795	405163	300962	0	0	0	0	0	0	0	0	0	0	0	0	0	0	0	0	0	0	0	0	0	0	0	0	0	0	0	0	0	0	0	0	0	0	0	0	T	29579.8	1	1	1
65626120	65444696	65265668	21909754	22765142	19934060	4.07674e+06	3.00069e+06	5891582	2.10528e+06	4.75212e+06	5.69629e+06	6415069	6247486	4909078	50401804	52875572	52597644	18918840	19107188	18368146	0	0	0	3442007	1.93712e+06	3.08972e+06	2.98677e+06	3.83738e+06	4.24277e+06	84573440	90620400	87754112	29854880	29340110	28330796	3.42171e+06	4769868	3.61635e+06	0	0	0	4.47033e+06	3.44367e+06	4.653e+06	T	214689	1	104	87
0	0	0	0	0	0	0	0	0	0	0	0	0	0	0	0	0	0	0	0	0	0	0	0	0	0	0	0	0	0	0	0	0	0	0	0	0	0	0	395909	433916	384893	0	0	0	T	117416	1	1	1
0	0	0	0	0	0	0	0	0	0	0	0	0	0	0	0	0	0	0	0	0	0	0	0	0	0	0	1.40059e+06	1417734	1.44476e+06	0	0	0	0	0	0	0	0	0	0	0	0	580886	541337	525700	T	97973.7	1	2	2
0	0	0	0	0	0	0	0	0	0	0	0	4896614	5475112	3675359	0	0	0	0	0	0	459125	717140	579738	0	0	0	0	0	0	0	0	0	0	0	0	0	0	0	0	0	0	0	0	0	T	83291.7	1	1	1
173752	128430	142454	0	0	0	0	0	0	0	0	0	0	0	0	0	0	0	0	0	0	0	0	0	0	0	0	0	0	0	0	0	0	0	0	0	0	0	0	0	0	0	0	0	0	T	47478.2	1	1	1
0	0	0	0	0	0	359105	565572	247320	0	0	0	0	0	0	0	0	0	0	0	0	0	0	0	0	0	0	0	0	150426	0	0	0	0	0	0	0	0	0	0	0	0	0	0	0	T	41152.2	1	2	2
0	0	0	0	0	0	0	0	0	2.49708e+06	3.43388e+06	2.73476e+06	0	0	0	0	0	0	223531	367196	307594	0	0	0	8908539	7.15585e+06	0	881187	903827	961966	0	0	0	0	0	0	0	0	0	0	0	2.84516e+06	843914	871892	0	T	382063	1	3	3
0	0	0	2.80375e+06	3.32659e+06	4.68368e+06	982386	992255	1.31753e+06	13049072	14453477	14190626	0	0	0	0	0	0	5723482	4029713	2.41345e+06	7.62265e+06	8.13515e+06	6.62209e+06	7942750	8787800	7341806	0	0	0	0	0	0	5928169	14721387	4315885	1.08095e+06	31142418	1.51926e+06	17877640	18978350	19898856	0	0	0	T	38634.6	1	8	3
0	0	0	0	0	0	0	0	0	0	0	0	0	0	0	0	0	0	0	0	0	0	0	0	0	0	0	0	0	0	0	0	0	0	0	0	787822	384296	993865	0	0	0	0	0	0	T	107431	1	1	1
15337049	16582479	15083342	0	0	0	0	0	0	72665.2	125039	301689	0	0	0	24908906	18709236	14596421	0	0	0	0	0	0	0	0	0	0	0	0	23817148	24674444	25630242	5759140	4293308	5808609	1632166	1.96325e+06	1.46503e+06	0	0	0	0	0	0	T	266768	1	68	58
1.34927e+06	1.31773e+06	1.16403e+06	159774	0	0	0	0	0	0	0	0	0	0	0	984365	993605	986914	0	0	0	0	0	0	0	0	0	0	0	0	1.48251e+06	1.87884e+06	1.54955e+06	0	0	0	0	0	0	0	0	0	0	0	0	T	53254	1	14	0
0	0	0	0	0	0	0	0	0	0	0	0	0	0	0	0	0	0	654505	589555	85842.4	0	0	0	0	0	0	0	0	0	0	0	0	0	0	0	0	0	0	0	0	0	0	0	0	T	293705	1	1	1
0	0	0	0	0	0	0	891231	1.45518e+06	1.59223e+06	1.21422e+06	1.41234e+06	0	0	0	0	0	0	0	0	0	444665	0	394285	0	0	0	0	0	0	0	0	0	0	0	0	0	0	0	2.46391e+06	2.1884e+06	2.28242e+06	0	0	0	T	37874.9	1	2	2
0	0	0	6385867	6.30843e+06	12928366	0	0	0	0	0	0	0	0	0	1.57527e+06	1.44762e+06	1.59416e+06	9638306	6212101	7388347	0	0	0	0	0	0	0	0	0	0	0	0	13744058	16053508	11079452	647100	561462	580966	0	0	0	0	0	0	T	90778.7	1	21	18
0	0	0	0	0	0	0	0	0	0	0	0	0	0	0	0	0	0	0	0	0	0	0	0	0	0	0	0	0	0	106119	0	252887	0	0	0	0	0	0	0	0	0	0	1.0345e+06	0	T	29927.4	1	3	3
0	0	0	696761	632302	658211	0	0	0	0	0	0	0	0	0	0	0	0	543172	805769	730641	0	0	0	0	0	0	0	0	0	0	0	0	914324	0	545793	0	0	0	0	0	0	0	0	0	T	71652.2	1	6	6
0	0	0	0	0	0	0	0	0	0	0	0	0	0	0	0	0	0	0	0	0	0	0	0	531665	223981	147619	0	0	0	0	0	0	0	0	0	0	0	0	0	0	0	0	0	0	T	33984.5	1	2	2
0	0	0	0	0	0	0	0	0	0	0	0	0	0	0	0	0	0	0	0	0	0	0	0	200026	342455	340548	0	0	0	0	0	0	0	0	0	0	0	0	0	0	0	0	0	0	T	33598.6	1	1	1
0	0	0	0	0	0	0	0	0	0	0	0	0	0	0	0	0	0	0	0	0	917142	764345	561395	0	0	0	0	0	0	0	0	0	0	0	0	0	0	0	0	0	0	0	0	0	T	40054	1	1	1
0	0	0	0	0	0	853615	973467	915410	0	0	0	0	0	0	0	0	0	2451691	3.4426e+06	2.15152e+06	941554	468906	665559	0	0	0	0	0	0	0	0	0	4.55049e+06	4.80777e+06	4.15531e+06	651840	1.02432e+06	897522	0	0	0	0	0	0	T	67521.9	1	3	2
0	0	0	0	0	0	19742314	23296122	16777888	0	0	0	0	0	0	0	0	112183	0	0	0	0	0	0	0	0	0	0	0	0	0	0	0	0	0	0	0	0	0	0	0	0	0	0	0	T	25151.3	1	2	2
10105954	8857587	10650793	0	0	0	0	0	0	0	0	0	0	0	0	9714644	10526550	9403307	0	0	0	0	0	0	0	0	0	0	0	0	0	0	0	13034946	11257462	12658645	0	0	0	0	0	0	0	0	0	T	49427.1	1	1	0
0	0	0	215317	0	0	0	0	0	1.8856e+06	2.10513e+06	0	0	0	0	0	0	0	0	0	0	0	0	0	9542491	8844459	11015732	0	0	0	0	0	0	0	0	0	0	0	0	0	218608	0	0	0	0	T	34782.1	1	4	2
6384939	5.71141e+06	6.84641e+06	0	0	0	0	0	0	0	0	0	0	0	0	7.97425e+06	6.67785e+06	6.77375e+06	0	0	0	0	0	0	0	0	0	0	0	0	11741874	10693174	10345011	0	0	0	0	0	0	0	0	0	0	0	0	T	226231	1	24	23
0	0	0	0	0	0	0	0	0	1.33735e+06	1.11908e+06	1.5207e+06	0	0	0	0	0	0	0	0	0	0	0	0	0	0	0	0	0	0	0	0	0	0	0	0	0	0	0	0	0	0	0	0	0	T	59051.8	1	1	1
0	0	0	0	0	0	0	0	0	0	0	0	2.01309e+06	1.97616e+06	1.65217e+06	0	0	0	0	0	0	0	0	0	1.76065e+06	384435	1.54083e+06	2.08814e+06	2.02233e+06	2.52386e+06	0	0	0	0	0	0	0	0	0	0	0	0	2.0521e+06	2.61639e+06	1.95807e+06	T	28119	1	4	3
0	0	0	0	0	0	0	0	0	5.31616e+06	5511103	4.99089e+06	0	0	0	0	0	0	0	0	0	506462	564885	361897	14384434	14176065	15436217	1.82985e+06	1.82135e+06	1.75349e+06	0	0	0	0	0	0	0	0	0	5.65607e+06	5943667	5526353	0	0	0	T	46091.6	1	16	10
0	0	0	0	0	0	0	0	0	1.23531e+06	1.86058e+06	1.31022e+06	0	0	0	0	0	0	0	0	0	0	0	0	3.89638e+06	3.4514e+06	3.44274e+06	619991	737707	749451	0	0	0	0	0	0	0	0	0	1.50343e+06	1.74524e+06	1.47373e+06	503242	805161	706840	T	33782.3	1	7	7
0	0	0	0	0	0	0	0	0	0	0	0	1.03788e+06	1.37779e+06	1.38599e+06	0	0	0	0	0	0	0	0	0	0	0	0	962220	1.01272e+06	1.24897e+06	0	0	0	0	0	0	0	0	0	0	0	0	881084	883304	460319	T	13163.8	1	2	2
0	0	0	0	0	0	0	0	0	0	0	0	657443	497187	752140	0	0	0	0	0	0	0	0	0	0	0	0	0	0	0	0	0	0	0	0	0	0	0	0	0	0	0	604509	395924	443892	T	18310.4	1	1	1
0	0	0	0	0	0	0	0	0	0	0	0	0	0	0	0	0	0	0	0	0	0	0	0	0	0	0	674791	0	608371	0	0	0	0	0	0	0	0	0	0	0	0	0	295189	335350	T	25179.3	1	1	1
0	0	0	0	0	0	541730	430123	528673	416408	559881	303376	0	0	0	0	0	0	0	0	0	509047	513832	380986	0	0	0	0	0	0	0	0	0	0	0	0	0	0	0	1.31033e+06	1.12025e+06	778150	0	0	0	T	45182	1	3	3
0	0	0	22407746	0	575941	0	0	0	5.23285e+06	687928	609122	0	0	0	0	0	0	0	0	0	0	0	0	8.20019e+06	2.60244e+06	944585	0	0	0	0	0	0	0	0	0	0	0	0	0	0	0	0	0	0	T	43525.8	1	3	3
0	0	0	0	0	0	0	0	0	0	0	0	0	0	0	299189	243073	159811	0	0	0	0	0	0	0	0	0	0	0	0	0	0	0	346921	482450	548798	0	0	0	0	0	0	0	0	0	T	63888.8	1	2	2
0	0	0	2.73686e+06	2471176	2.75575e+06	0	0	0	0	0	0	0	0	0	0	0	0	2438814	2919902	2222097	0	0	0	0	0	0	0	0	0	652427	599038	620541	2.69261e+06	0	2453179	0	0	0	0	0	0	0	0	0	T	46839.8	1	1	1
0	0	0	191329	266662	218888	0	0	0	0	0	0	0	0	0	0	0	0	223240	228383	259893	0	0	0	0	0	0	0	0	0	0	0	0	0	0	0	0	0	0	0	0	0	0	0	0	T	51505.8	1	1	1
117109	119677	142452	0	0	0	0	0	0	0	0	60033.2	0	0	0	125263	148436	112062	0	0	0	0	0	84455.5	0	0	0	0	0	0	196569	207996	99551.3	0	0	0	0	0	92702.6	60559.3	111222	0	0	0	0	T	38634.8	1	23	1
0	0	0	0	0	0	0	0	0	0	0	0	0	0	0	0	0	0	0	336269	362933	0	0	0	0	0	0	0	0	0	0	0	0	0	0	0	0	393825	480120	0	0	0	0	0	0	T	247019	1	2	2
0	0	0	0	0	0	0	0	0	0	0	0	0	0	0	0	0	0	0	0	0	0	0	0	0	0	0	1.01765e+06	1.00298e+06	1.07099e+06	0	0	0	0	0	0	0	0	0	0	0	0	502890	567045	438256	T	18079.3	1	2	2
0	0	0	0	0	0	0	0	0	0	0	0	0	0	0	0	0	0	0	0	0	0	0	0	0	0	0	488566	582807	224725	0	0	0	0	0	0	0	0	0	0	0	0	0	0	0	T	94616	1	1	1
2538936	2239942	2.51763e+06	0	0	0	0	0	0	0	0	0	0	0	0	1.92503e+06	2418702	2.13956e+06	73981.7	0	333514	0	0	0	0	0	0	0	0	0	3262542	3294850	3595456	0	0	0	546723	479850	607343	0	0	0	0	0	0	T	197173	1	17	17
12337742	12437797	12188966	0	0	0	0	0	0	0	0	0	5984696	9701426	11742078	7.02044e+06	7.47533e+06	7.36417e+06	0	0	0	0	0	0	0	0	0	10728790	9388624	11151083	16378426	11893865	12651764	5334074	4307103	4.8316e+06	0	0	0	0	0	0	0	0	0	T	230385	1	41	37
300276	136124	93502.6	727997	301498	833836	0	0	0	0	0	0	0	0	0	0	0	182658	0	0	0	0	0	0	0	0	0	0	0	0	228447	159353	253208	730671	962807	543522	0	0	0	0	0	0	0	0	0	T	125015	1	7	1
0	0	0	783860	1.14429e+06	1.08363e+06	0	0	0	0	0	0	0	0	0	0	0	0	908268	1.05797e+06	1.363e+06	0	0	0	0	0	0	0	0	0	0	0	0	1.09038e+06	1.2266e+06	1.42002e+06	0	0	0	0	0	0	0	0	0	T	101746	1	13	1
0	0	0	0	0	0	0	0	0	0	0	0	0	0	0	0	0	0	0	0	0	0	0	0	507117	548830	471156	0	0	0	0	0	0	0	0	0	0	0	0	0	0	0	0	0	0	T	27380.2	1	1	1
0	0	0	0	0	0	0	0	0	1.47508e+06	1756439	1.5145e+06	0	0	0	0	0	0	0	0	0	0	0	0	3.27468e+06	2.91689e+06	3.1877e+06	0	0	0	0	0	0	0	0	0	0	0	0	2081991	1.54705e+06	1.38691e+06	0	0	0	T	42206.6	1	8	8
0	0	0	0	139289	137150	1077940	1.41843e+06	1.28645e+06	0	0	0	0	0	0	0	0	0	0	0	0	0	0	0	0	0	0	0	0	0	0	0	0	0	0	0	1.47218e+06	1.52922e+06	1348126	0	0	0	0	0	0	T	289744	1	3	3
0	0	0	0	0	0	0	0	0	0	0	0	16765663	14588939	16824556	0	0	0	0	0	0	0	0	0	0	0	0	15586432	16681720	15327055	0	0	0	0	0	0	0	0	0	0	0	0	7732057	10030851	9498959	T	25406.8	1	8	8
0	0	0	830703	724227	838397	0	0	0	0	0	0	0	0	0	0	0	0	0	0	0	0	0	0	0	0	0	0	0	0	0	0	0	0	0	0	0	0	0	0	0	0	0	0	0	T	116369	1	1	1
2885477	2.65881e+06	3.44119e+06	0	0	0	0	0	0	0	0	0	0	0	0	2.6431e+06	2.82514e+06	1.01271e+06	0	0	0	0	0	0	0	0	0	0	0	0	2459687	2.7684e+06	2.52148e+06	0	0	0	0	0	0	0	0	0	0	0	0	T	292522	1	9	7
0	0	0	0	0	0	0	0	0	301180	173518	26564012	0	0	0	0	0	0	0	0	0	0	0	0	0	0	0	0	0	0	0	0	0	0	0	0	0	0	0	0	0	0	0	0	0	T	77882.9	1	1	1
1.17298e+06	1168644	1.21712e+06	0	0	0	0	0	0	0	0	0	7034347	7267684	7335320	1.04702e+06	942548	824060	0	0	0	0	0	0	0	0	0	6752520	6.42262e+06	6.20435e+06	1.10267e+06	1.14098e+06	1.02004e+06	1554031	1494952	1.66308e+06	0	0	0	0	0	0	3528457	3.95699e+06	3.73219e+06	T	35147.5	1	1	0
0	0	0	0	0	0	0	0	0	0	0	0	0	654137	0	0	0	0	0	0	0	0	0	0	0	0	0	0	0	0	0	0	0	0	0	0	0	0	0	3411778	2.77629e+06	2.3852e+06	0	0	0	T	80307.9	1	2	2
0	0	0	0	0	0	0	0	0	596389	948741	795397	0	0	0	0	0	0	0	0	0	167480	60315.7	1.08981e+06	0	0	0	0	0	0	0	0	0	0	0	0	0	0	0	852196	1.84098e+06	967596	0	0	0	T	29455.2	1	1	1
0	0	0	0	0	0	0	0	0	0	0	0	6.62565e+06	5.72582e+06	6691347	0	0	0	0	0	0	0	0	0	0	0	0	7765087	6.97428e+06	6110622	0	0	0	0	0	0	0	0	0	0	0	0	4405519	4.12313e+06	4144229	T	15190.3	1	4	4
0	0	0	0	0	0	0	0	0	0	0	0	14078546	14452901	15361110	0	0	0	0	0	0	0	0	0	0	0	0	14681491	15791194	13427381	0	0	0	0	0	0	0	0	0	0	0	0	5385434	4805783	5208654	T	18028.7	1	3	3
0	0	0	0	0	0	0	0	0	865218	824651	1.02099e+06	7115947	7515270	7.54183e+06	0	0	0	0	0	0	0	0	0	1.98418e+06	2.15165e+06	2281007	7.74836e+06	8.36801e+06	6450688	0	0	0	0	0	0	0	0	0	1.83221e+06	1.88122e+06	1.90637e+06	5.75661e+06	6015858	6103737	T	10913.6	1	4	4
0	0	0	254397	369743	348814	0	0	0	0	0	0	0	0	0	0	0	0	0	0	0	0	0	0	0	0	0	0	0	0	0	0	0	973492	318479	619742	0	0	0	0	0	0	0	0	0	T	189958	1	1	1
0	0	0	0	0	0	0	0	0	0	0	0	0	0	0	0	0	0	0	0	0	0	0	0	217716	270556	159469	0	0	0	0	0	0	0	0	0	0	0	0	0	0	0	0	0	0	T	11405.9	1	1	1
0	0	0	2.17153e+06	1.93535e+06	2.13046e+06	0	0	0	0	0	0	0	0	0	0	0	0	0	0	0	0	0	0	0	0	0	0	0	0	1.3324e+06	1.78251e+06	1.55107e+06	0	0	0	0	0	0	0	0	0	0	0	0	T	106852	1	2	2
2.29903e+06	2.08127e+06	3090495	9458444	1.28573e+06	8594775	0	0	0	27596076	28685574	29181022	21126950	19032748	20075902	0	0	0	8428550	8384645	8396858	535156	11613634	626514	59613240	68823648	72084968	19784870	16335582	16853472	2.17277e+06	1.86214e+06	2.05366e+06	3139798	2497614	2556754	4.17824e+06	3.60547e+06	3.67456e+06	30149692	25616192	28252950	18260168	16296297	17807894	T	205295	1	10	0
4.15213e+06	3.99379e+06	3845809	412264	608940	415233	0	0	0	0	0	0	3.93009e+06	3675754	3.69332e+06	0	0	0	0	0	0	0	0	0	0	0	0	9994583	11042537	10707351	0	0	0	0	0	0	0	0	0	0	0	0	7966558	8105555	8816305	T	14225.1	1	5	5
0	0	0	0	0	0	2.11541e+06	1941122	1.60121e+06	0	0	0	0	0	0	0	0	0	0	0	0	0	0	0	0	0	0	0	0	0	1.6414e+06	1.32265e+06	1.71519e+06	0	0	0	0	0	0	0	0	0	0	0	0	T	30333.2	1	2	2
1.49715e+06	1.3428e+06	1.03145e+06	0	0	0	6304150	6.37341e+06	5756480	0	0	0	0	0	0	0	0	0	0	0	0	5002774	4499872	5.28709e+06	0	0	0	0	0	0	0	0	0	0	0	0	5.07981e+06	4.73337e+06	5980329	0	0	0	0	0	0	T	72865.8	1	20	16
1.88942e+06	2106543	2.01064e+06	14408358	14995528	15267026	0	0	0	0	0	0	0	0	0	9707038	2437162	1.886e+06	15032185	14854090	15560439	0	0	0	0	528491	703546	953354	474048	3.19747e+06	2.39825e+06	2419996	2375803	5.52646e+06	4631864	4.50854e+06	4977647	5.57292e+06	5.10436e+06	0	0	0	0	0	0	T	79904.6	1	19	16
0	0	0	0	0	0	0	0	0	0	0	0	615597	521750	560872	0	0	0	0	0	0	0	0	0	0	0	0	707184	566946	694022	0	0	0	0	0	0	0	0	0	0	0	0	482805	397514	356774	T	30984.8	1	1	1
0	0	0	0	0	0	0	0	0	2648089	3.56042e+06	3.02926e+06	0	0	0	0	0	0	0	0	0	1.57738e+06	1.57575e+06	1.05142e+06	0	0	0	0	0	0	0	0	0	0	0	0	0	0	0	4.37474e+06	3317646	4454935	0	0	0	T	49098	1	4	1
0	0	0	0	0	0	0	0	0	0	0	0	0	0	0	0	0	0	0	0	0	0	0	0	1.98489e+06	2.28328e+06	1.57864e+06	0	0	0	0	0	0	0	0	0	0	0	0	1.12251e+06	978215	1.04981e+06	0	0	0	T	36049	1	5	5
0	0	0	0	0	0	0	0	0	514149	501604	481712	0	0	0	0	0	0	0	0	0	130107	142384	108946	776182	520090	451805	0	0	0	0	0	0	0	0	0	0	0	0	731102	917985	748699	0	0	0	T	41769.3	1	2	2
4.21157e+06	4.1022e+06	3.53097e+06	6.72888e+06	6.04144e+06	5858972	0	0	0	0	0	0	0	0	0	3.88605e+06	3.85584e+06	6493636	7.29417e+06	7254156	6.53678e+06	0	0	0	0	0	0	0	0	0	2.38244e+06	2717115	2.80921e+06	14396267	13475454	14766341	0	0	0	0	0	0	0	0	0	T	121606	1	33	29
0	0	0	0	0	0	0	0	0	3.8419e+06	3381009	5.23901e+06	1.39276e+06	1.65929e+06	1.26357e+06	0	0	0	0	0	0	0	0	0	7.57716e+06	7554189	8616757	1.55821e+06	1.44966e+06	1.47502e+06	0	0	0	0	0	0	0	0	0	7.88111e+06	8869181	3.00112e+06	1.43945e+06	1.50647e+06	1.85073e+06	T	31601.1	1	10	9
2.30419e+06	2.55911e+06	2241980	1.60917e+06	1.62016e+06	1.39068e+06	0	0	0	4092430	4.1808e+06	4301841	1.24858e+06	1.08126e+06	933933	2.11227e+06	2.17719e+06	1.88798e+06	991876	1.18909e+06	1.06337e+06	0	0	0	9869327	9889214	9918994	1.28531e+06	1.34892e+06	1.28293e+06	2.58989e+06	2310697	2.33393e+06	2.97772e+06	1.89969e+06	2.06816e+06	0	0	0	0	0	0	990802	1.00541e+06	1.04092e+06	T	37612.1	1	7	6
4503330	4.17546e+06	3.41816e+06	5.91492e+06	5547525	5944483	6.52405e+06	5.87579e+06	5338437	0	0	0	0	0	0	1.49422e+06	1.94646e+06	2.70351e+06	15864999	15597157	13007099	2.35551e+06	1.85728e+06	1.8741e+06	0	0	0	0	0	0	1.98998e+06	1.76247e+06	1.78983e+06	2160302	2.01672e+06	2.22776e+06	9298966	9277337	8876629	0	0	0	0	0	0	T	72408	1	20	15
0	0	0	0	0	0	0	0	0	374904	204037	303978	0	0	0	0	0	0	0	0	0	0	0	0	1.06536e+06	1513781	1.66798e+06	0	0	0	0	0	0	0	0	0	0	0	0	418568	246072	272819	0	0	0	T	39492.9	1	3	2
2.0059e+06	2066878	2.20239e+06	19035432	18034454	74061224	0	0	0	0	0	0	0	0	0	3396826	2.03257e+06	2.44406e+06	22785590	19188996	19764118	0	0	0	0	0	0	0	0	0	2091484	2.02544e+06	2142220	19187358	20819562	20937652	0	0	0	0	0	0	0	0	0	T	104577	1	26	24
0	0	0	0	0	0	0	0	0	0	0	0	292611	281251	436037	0	0	0	0	0	0	0	0	0	0	0	0	0	0	0	0	0	0	0	0	0	0	0	0	0	0	0	511823	430398	362092	T	20320.2	1	1	1
0	0	0	0	0	0	0	0	0	0	0	0	5971567	5336546	5.0088e+06	0	0	0	0	0	0	0	0	0	0	0	0	4748034	4821134	4525383	0	0	0	0	0	0	0	0	0	0	0	0	2.38577e+06	1.94552e+06	2.26818e+06	T	24592.2	1	6	3
2.09535e+06	2.09793e+06	1.80209e+06	5264472	6287595	5.48418e+06	804763	734650	625369	0	0	0	0	0	0	3603333	3.32678e+06	3.45384e+06	6.25992e+06	5.36491e+06	6656946	0	0	0	0	0	0	0	0	0	0	0	0	8580280	8.06599e+06	8225891	1.14024e+06	984471	1078692	0	0	0	0	0	0	T	121244	1	27	21
0	0	0	0	0	0	0	0	0	0	0	0	1.10538e+06	1.10312e+06	1.06916e+06	0	0	0	0	0	0	0	0	0	0	0	0	816797	886478	803154	0	0	0	0	0	0	0	0	0	0	0	0	674962	785034	912427	T	23397.8	1	1	1
0	0	0	0	0	0	0	0	0	0	0	0	34792772	33838072	28652524	0	0	0	0	0	0	0	0	0	0	0	0	31040860	31778140	33873648	0	0	0	0	0	0	0	0	0	0	0	0	23412828	18749958	19007364	T	23689.6	1	5	4
0	0	0	0	0	0	0	0	0	369950	393098	482621	0	0	0	0	0	0	0	0	0	0	0	0	0	0	0	0	0	0	0	0	0	0	0	0	0	0	0	491895	596187	554898	0	0	0	T	47434	1	2	2
0	0	0	0	0	0	0	0	0	0	0	0	6399018	6991371	6.75023e+06	0	0	0	0	0	0	0	0	0	0	0	0	5971190	5.62746e+06	5455537	0	0	0	891317	2.66563e+06	695636	0	0	0	0	0	0	4316933	5054341	4.87838e+06	T	24666.5	1	7	7
0	0	0	0	0	0	485478	0	255860	0	0	0	0	0	0	0	0	0	0	0	0	242464	280012	159682	0	0	0	0	0	0	0	0	0	0	0	0	721496	628631	457298	0	0	0	0	0	0	T	67980.9	1	2	2
0	0	0	0	0	0	0	0	0	0	0	0	0	0	0	0	0	0	173130	170955	567126	0	0	0	0	0	0	0	0	0	0	0	0	129324	177009	174370	311507	311757	297344	0	0	0	0	0	0	T	61329.5	1	2	2
0	0	0	0	0	0	0	0	0	0	0	0	14343939	19604684	21266712	0	0	0	0	0	0	0	0	0	0	0	0	16893518	16826170	18936814	0	0	0	0	0	0	0	0	0	0	0	0	8796778	7743225	8.16161e+06	T	21657.8	1	8	4
126040320	130567368	128689544	36783924	34618396	36133964	2.90855e+06	4.78263e+06	2.2603e+06	33979868	24025984	66855936	7.55851e+06	16152404	15126769	143132320	143691232	147626560	20771006	18167484	22563550	3.63363e+06	1.80848e+06	2.39428e+06	87079176	90105208	88252288	63029220	59986992	72331152	33284432	23467040	31967764	169806560	139526656	141550080	4372743	4.69226e+06	5419371	15251582	23374314	12926837	44332148	131714920	150723872	T	120925	1	63	33
0	0	0	0	0	0	0	0	0	0	0	0	0	0	0	0	0	0	0	0	0	0	0	0	0	0	0	0	0	0	0	0	0	172744	227679	154635	0	0	0	0	0	0	0	0	0	T	110047	1	3	1
4.13992e+06	4.87087e+06	4.8425e+06	3.21961e+06	2.98643e+06	2.98381e+06	0	0	0	3.5337e+06	3769545	3.34291e+06	10009684	9283945	9697579	4.12421e+06	4648864	4522946	2.54427e+06	2.54854e+06	2516497	0	0	0	6.63622e+06	6893567	7099925	9754801	9311182	7.79902e+06	5.66358e+06	5.35272e+06	3.78173e+06	3986771	3.0563e+06	4158368	1.2303e+06	1.23512e+06	1.33008e+06	0	0	0	12097730	11388799	11821542	T	26905.7	1	9	6
0	0	0	1.11231e+06	1.41049e+06	1.46174e+06	10386872	9331580	10780074	75681176	76811032	71782568	3.27463e+06	3.26649e+06	3.02575e+06	0	0	0	0	0	0	43205664	42542648	32596014	22294160	21412546	21688172	3.21624e+06	4364853	3.76252e+06	895158	895668	879293	1.4793e+06	1.83456e+06	1.60365e+06	4604010	4421189	5.3276e+06	109364048	92890024	93540056	4442815	4.54282e+06	4557263	T	37540.2	1	16	9
0	0	0	6.55373e+06	5.84731e+06	6523066	0	0	0	807649	717740	729862	0	0	0	0	0	0	4.83967e+06	4.82139e+06	4.7556e+06	0	0	0	0	0	0	0	0	0	0	0	0	6.22099e+06	5.96399e+06	5712893	0	0	0	656917	1100362	1.21252e+06	0	0	0	T	98850.1	1	10	8
0	0	0	0	0	0	976286	1.07941e+06	982500	0	0	0	0	0	0	0	0	0	0	0	0	377492	447940	629080	0	0	0	0	0	0	500834	90548.7	625103	0	0	0	822242	830844	665251	0	0	0	0	0	0	T	63847.7	1	3	3
0	0	0	0	0	0	93549	129194	182199	0	0	0	0	0	0	0	0	0	0	0	0	0	154550	168480	0	0	0	0	0	0	0	0	0	0	0	0	0	0	0	0	0	0	0	0	0	T	54088.8	1	2	2
0	0	0	0	0	0	0	0	0	0	0	0	0	0	0	0	0	0	0	0	0	0	0	0	0	0	0	0	0	0	0	0	0	0	0	0	0	0	0	1.58838e+06	2.37938e+06	1.76793e+06	0	0	0	T	106767	1	1	1
0	0	0	3.36309e+06	3.28713e+06	3.20849e+06	0	0	0	0	0	0	0	0	0	0	0	0	4.30036e+06	4.15369e+06	3.37511e+06	0	0	0	0	0	0	0	0	0	0	0	0	1.49122e+06	2.09784e+06	1974788	1.9246e+06	2.08329e+06	1.63332e+06	0	0	0	0	0	0	T	82525.5	1	16	16
0	0	0	0	0	0	0	0	0	0	0	0	437513	569404	606111	0	0	0	0	0	0	0	0	0	0	0	0	0	0	0	0	0	0	0	0	0	0	0	0	0	0	0	0	0	0	T	20733.6	1	1	1
0	0	0	0	0	0	0	0	0	0	0	0	0	0	0	0	0	0	0	0	0	0	0	0	417438	618251	294312	0	0	0	0	0	0	0	0	0	0	0	0	0	0	0	0	0	0	T	60869.8	1	1	1
2.57445e+06	2.28618e+06	2.49664e+06	4540379	3.99893e+06	3877650	33248720	38997560	32746924	2.66859e+06	2253825	2.09031e+06	7.30538e+06	6.13837e+06	5.97966e+06	2.7125e+06	2.44007e+06	2.40211e+06	4476843	6904118	5.08538e+06	19750736	21741762	20713944	3.50936e+06	2.91505e+06	2898265	8481479	6128353	8656150	2.74251e+06	3.24629e+06	2965410	4230499	4570737	8797395	32058184	30790198	36913872	2.6313e+06	4174473	4.04735e+06	5.42534e+06	6376843	5.48759e+06	T	54792.7	1	25	21
24277366	21100410	23815678	26611274	32379566	31795500	2.13096e+06	2.04738e+06	3.66929e+06	0	0	0	0	0	0	22032882	17432724	18635618	25657800	25419782	24991648	2547050	1.39723e+06	2.98489e+06	0	0	0	0	0	0	32359352	31305196	32228122	44316476	42098244	39716320	3.10347e+06	4102017	3.23342e+06	0	0	0	0	0	0	T	123550	1	26	17
2.03148e+06	1993090	1.96584e+06	1.21715e+06	1.16481e+06	1.68523e+06	597918	1519564	562493	0	0	0	0	0	0	4.1822e+06	4.14039e+06	3.49383e+06	0	0	0	0	0	0	0	0	0	0	0	0	3548057	2203586	2.19664e+06	5338729	3.95059e+06	4559301	0	0	0	0	0	0	0	0	0	T	138532	1	16	15
0	0	0	0	0	0	0	0	0	0	0	0	13682152	15953200	16608963	0	0	0	0	0	0	0	0	0	0	0	0	12294074	11912109	9329556	0	0	0	0	0	0	0	0	0	0	0	0	9477361	11062589	9411598	T	17550	1	9	8
2.49252e+06	2.40049e+06	4.70368e+06	1.30592e+06	1.60515e+06	1.28381e+06	16646729	16685852	17490396	3.41608e+06	2.81001e+06	1.3587e+06	1.10815e+06	1.41188e+06	1.24271e+06	2.76201e+06	2659456	2.40397e+06	2.83659e+06	3.02605e+06	3835362	11623290	11335080	11660382	1.92911e+06	2.92651e+06	1.59291e+06	1.86687e+06	5.03277e+06	1.12763e+06	3.09983e+06	3.02337e+06	3.45372e+06	2.29555e+06	2.36917e+06	2.7049e+06	18689950	17428682	17985044	1.67778e+06	4.04239e+06	1.62249e+06	0	0	0	T	63665.6	1	24	16
1.27602e+06	1.54801e+06	1.51171e+06	797512	1.63542e+06	337928	0	0	0	0	0	0	0	0	0	0	0	0	1083724	885697	1.0871e+06	0	0	0	0	0	0	0	0	0	2967256	2.48653e+06	2.07012e+06	0	0	0	920142	685866	916092	0	0	0	0	0	0	T	81826.1	1	6	5
0	0	0	0	0	0	0	0	0	1703337	863434	1.1121e+06	0	0	0	0	0	0	0	0	0	0	0	0	2162320	3.39774e+06	3.16027e+06	0	0	0	0	0	0	0	0	0	0	0	0	0	0	0	0	0	0	T	39311.4	1	5	5
6796154	5974027	5.99762e+06	0	0	0	6353064	8277444	8850472	0	0	0	0	0	0	7.84786e+06	6.13342e+06	5905755	0	0	0	0	0	0	0	0	0	0	0	0	9327314	14116155	12020458	0	0	0	0	0	0	0	0	0	0	0	0	T	190559	1	32	29
0	0	0	0	0	0	0	0	0	0	0	0	0	0	0	0	0	0	0	0	0	0	0	0	0	0	0	0	0	0	0	0	0	442499	359610	299929	0	0	0	0	0	0	0	0	0	T	42873.5	1	1	1
3955556	7013717	5207157	0	0	0	79570216	67346808	69821688	22221234	20300820	22285638	6034125	4975100	4.15146e+06	0	0	0	0	0	0	47888968	51442364	71029448	6.00803e+06	25749350	32510588	0	0	0	0	0	0	0	0	0	40794000	19763910	1.20673e+06	122312496	403446144	200169232	0	0	0	T	50236.4	1	12	8
0	0	0	0	0	0	1202458	1.85331e+06	0	0	0	0	0	0	0	0	0	0	0	0	0	0	0	0	0	0	0	3.56831e+06	1.27117e+06	3.77828e+06	0	0	0	0	0	0	0	1.6312e+06	2.09761e+06	0	0	0	0	0	0	T	81831.3	1	2	2
17576578	14442028	16714219	2.658e+06	2.38107e+06	10527099	0	0	0	0	0	0	0	0	0	34876596	11238496	12883199	0	0	0	0	0	0	0	0	0	0	0	0	24330580	24339908	17806672	2.12307e+06	2634792	2.63646e+06	0	0	0	0	0	0	0	0	0	T	217179	1	27	26
0	0	0	0	0	0	1339560	1436389	1.0736e+06	0	0	0	0	0	0	0	0	0	1.36038e+06	1.45103e+06	1.58918e+06	0	0	0	0	0	0	0	0	0	823363	922954	910386	0	0	0	1.35067e+06	1.22455e+06	1.21832e+06	0	0	0	0	0	0	T	81800.8	1	10	10
0	0	0	0	0	0	0	0	0	0	0	0	1.07435e+06	1.01833e+06	1.0544e+06	0	0	0	0	0	0	0	0	0	0	0	0	997156	1063296	1.12956e+06	1.7719e+06	1.77289e+06	1.77266e+06	0	0	0	0	0	0	0	0	0	0	0	0	T	9533.23	1	2	2
0	0	0	0	0	0	0	0	0	0	0	0	0	0	0	0	0	0	0	0	0	0	0	0	0	0	0	0	0	0	0	0	0	0	0	0	0	0	0	1.41222e+06	1.38549e+06	1.37058e+06	0	0	0	T	57640.5	1	1	1
0	0	0	0	0	0	0	0	0	0	0	0	1.81695e+06	2366497	1741467	0	0	0	0	0	0	0	0	0	0	0	0	1.80287e+06	2.15984e+06	3.22779e+06	0	0	0	0	0	0	0	0	0	0	0	0	4.28806e+06	4684160	4887231	T	9363.91	1	2	2
0	0	0	0	0	0	0	0	0	1.6281e+06	1.0948e+06	1.36668e+06	0	0	0	0	0	0	0	0	0	0	0	0	1.49163e+06	1.47673e+06	2.76056e+06	0	0	0	0	0	0	0	0	0	0	0	0	0	0	0	0	0	0	T	34554.6	1	3	3
0	0	0	0	0	0	0	0	0	0	0	0	10392272	9106729	8104246	0	0	0	0	0	0	0	0	0	0	0	0	7.50737e+06	8.34975e+06	8632865	0	0	0	0	0	0	0	0	0	0	0	0	6939682	6954435	6543223	T	15189.7	1	8	8
1.65543e+06	1.49358e+06	1.86501e+06	0	0	0	3584195	4.1656e+06	3.16971e+06	624852	693282	156314	0	0	0	1597655	1.42484e+06	1.48556e+06	0	0	0	2.49949e+06	2477601	2.48128e+06	285597	440900	377561	0	0	0	2.29936e+06	2097758	2.29339e+06	1.26857e+06	981740	916177	3.55667e+06	3.61729e+06	2616832	693175	466808	1.08283e+06	558058	1.20413e+06	1.03467e+06	T	57774.8	1	10	6
0	0	0	0	0	0	254778	367069	364657	1.03968e+06	1.33478e+06	932934	0	0	0	140950	0	0	0	0	0	343229	302943	213062	2.04947e+06	1.92165e+06	2.0028e+06	0	0	0	0	0	0	0	0	159301	0	0	0	1.65949e+06	1.17509e+06	621774	0	0	0	T	48081.8	1	8	2
3.3652e+06	3060649	3278681	0	0	0	0	0	0	0	0	0	0	0	0	3.31609e+06	3.83109e+06	3.35217e+06	0	0	0	19483218	13182226	13994167	0	0	0	0	0	0	4344749	4428295	4.95375e+06	0	0	0	0	0	0	69249056	26331940	27424678	0	0	0	T	149194	1	28	23
4.0752e+06	3.90145e+06	4404640	2.42243e+06	1.96345e+06	2403557	42899460	32347966	32738506	3.48747e+06	3.26415e+06	4.23556e+06	4478283	4757482	4518953	2.15426e+06	2.66959e+06	2466796	3544475	3.82409e+06	3.83055e+06	19800246	21356188	18502172	3.01463e+06	3.75685e+06	3.59347e+06	2.96418e+06	2.90188e+06	2910280	1.85449e+06	2.32975e+06	2063917	2653597	2.87254e+06	2.48561e+06	22123258	24699758	32012314	3040969	2.93529e+06	3.26177e+06	2.39289e+06	3.01954e+06	2.74675e+06	T	57096.8	1	25	18
0	0	0	0	0	0	0	0	0	0	0	0	0	0	0	0	0	0	959414	1.03382e+06	1321105	0	0	0	0	0	0	0	0	0	0	0	0	0	0	0	479852	696365	571962	0	0	0	0	0	0	T	84294.4	1	3	3
0	0	0	0	0	0	2.15419e+06	1.43721e+06	2.33601e+06	0	0	0	0	0	0	0	0	0	0	0	0	2.81815e+06	2.89107e+06	2.26896e+06	841105	57015952	678447	0	0	0	0	0	0	0	0	0	5300545	5.718e+06	6113996	632276	1.21556e+06	891941	0	0	0	T	67960	1	15	14
170739	352379	308217	0	0	0	0	0	0	0	0	0	0	0	0	0	0	0	0	0	0	0	0	0	0	0	0	0	0	0	0	0	0	0	0	0	0	0	0	0	0	0	0	0	0	T	282384	1	2	1
0	0	0	0	0	0	0	0	0	4.79243e+06	4.03784e+06	5.0959e+06	1.85288e+06	1.45743e+06	1.41735e+06	0	0	0	0	0	0	0	0	0	7664541	8997601	8628476	2.5984e+06	2.25663e+06	2.0574e+06	0	0	0	0	0	0	0	0	0	0	0	0	5417600	5.01465e+06	5216148	T	32423.9	1	8	5
3664774	2.89305e+06	3.30774e+06	1.14329e+06	1.15258e+06	1.02655e+06	0	0	0	0	0	0	0	0	0	5875706	3.97032e+06	3.95873e+06	759153	823248	785349	0	0	0	0	0	0	0	0	0	3.36812e+06	2.96974e+06	3.92043e+06	2493815	1.89984e+06	2.2029e+06	0	0	0	0	0	0	0	0	0	T	134763	1	12	11
0	0	0	0	0	0	1.41298e+06	1.19336e+06	1.25064e+06	0	0	0	0	0	0	0	0	0	0	0	0	834271	855555	1.0331e+06	1.13631e+06	1.39859e+06	1156875	0	0	0	0	0	0	0	0	0	1.57397e+06	2.17065e+06	1.63865e+06	0	0	0	0	0	0	T	66008.7	1	10	8
101522600	107446920	104945176	136507648	130297104	127164128	720773248	779471488	695153856	34667360	32603722	31922990	81643592	208023968	68201936	103006760	99525656	107182160	254234496	235304064	241509392	321156032	340556096	346924672	41524492	46232144	41107552	159540688	156288864	23588636	107615848	107537944	95186384	151515296	144495984	142588592	364809568	765357888	706786752	49244928	62464528	56125544	58446052	123753128	53082092	T	73198	1	51	14
0	0	0	612942	639965	488787	0	0	0	0	0	0	0	0	0	0	0	0	0	0	0	0	0	0	0	0	0	0	0	0	0	0	0	1.24414e+06	940053	937720	0	0	0	0	0	0	0	0	0	T	35056.1	1	1	1
0	0	0	0	0	0	0	0	0	0	0	0	0	0	0	0	0	0	0	0	0	0	0	0	340940	367898	324533	0	0	0	0	0	0	0	0	0	0	0	0	0	0	0	0	0	0	T	41998.3	1	1	1
0	0	0	0	0	0	0	0	0	0	0	0	0	0	0	0	0	0	0	0	0	0	0	0	1.17487e+06	841914	897767	0	0	0	0	0	0	0	0	0	0	0	0	0	0	0	0	0	0	T	40771.2	1	2	2
2.38194e+06	2.44171e+06	1.75591e+06	469816	626727	284250	3625371	3923755	4.39892e+06	486429	753214	776878	0	0	0	0	0	0	0	0	0	3.15808e+06	2.66749e+06	3598367	163412	488746	503222	761207	912833	720331	2306168	2.23851e+06	2.37981e+06	1355758	1.1621e+06	1.50571e+06	2.80844e+06	2.58753e+06	2651942	971717	935971	1.25326e+06	1.0281e+06	990150	854362	T	57850.6	1	9	4
2.43398e+06	2.31292e+06	1728051	1.3914e+06	1.35574e+06	1484557	10152218	10074671	11988509	12981585	11024527	12688600	1.37629e+06	1.28729e+06	1.1439e+06	1.44351e+06	1.15828e+06	1.06605e+06	1.59817e+06	1.52551e+06	1418359	10488756	10035933	8679480	3.97716e+06	4395647	4509481	1.81402e+06	1.98048e+06	2.10084e+06	0	0	0	2.824e+06	10888516	2.20428e+06	4598602	4315856	5170458	18565492	16043229	17786228	2.27702e+06	2295067	1.99338e+06	T	47412	1	16	10
0	0	0	0	0	0	0	0	0	863002	894639	994628	2.18918e+06	2.24645e+06	2.34481e+06	0	0	0	0	0	0	0	0	0	2386782	2413126	2.74104e+06	2.40457e+06	2423661	1.98317e+06	0	0	0	0	0	0	0	0	0	650126	0	681388	1.63169e+06	1.58284e+06	1.51383e+06	T	35121.5	1	4	4
72324584	73644632	9119481	0	0	0	0	0	0	0	0	0	0	0	0	63352124	58473028	37457836	0	0	0	0	0	0	0	0	0	0	0	0	84430848	101271032	59147560	8434968	4526108	33595836	0	0	0	0	0	0	0	0	0	T	184651	1	41	39
0	0	0	0	0	0	0	0	0	0	0	0	0	0	0	0	0	0	0	0	0	0	0	0	0	0	0	0	0	0	0	0	0	497010	403425	633592	0	0	0	0	0	0	0	0	0	T	113672	1	1	1
3.14323e+06	0	3.18222e+06	0	0	0	0	0	0	0	0	0	0	0	0	1.9345e+06	2436558	1934463	0	0	0	0	0	0	0	0	0	0	0	0	0	0	0	0	0	0	0	0	0	0	0	0	0	0	0	T	276365	1	1	1
0	0	0	0	0	0	0	0	0	912627	1.15761e+06	1110152	0	0	0	0	0	0	0	0	0	0	0	0	2.20031e+06	2570982	2.29426e+06	0	0	0	0	0	0	0	0	0	0	0	0	0	0	0	0	0	0	T	35079.9	1	2	2
5001137	3.80285e+06	4.64258e+06	0	0	0	0	0	0	1.36267e+06	918908	1.11938e+06	7.18829e+06	6.69003e+06	6268475	0	0	0	0	0	0	0	0	0	23325488	27474712	28116546	34910576	37935748	39918632	0	0	0	0	0	0	0	0	0	8112135	5.34202e+06	3.18111e+06	10452923	5.42767e+06	11214741	T	41496.1	1	11	8
0	0	0	0	0	0	0	0	0	872786	501706	492792	0	0	0	0	0	0	0	0	0	3.6138e+06	3.98696e+06	3689551	0	0	0	0	0	0	1.03503e+06	1.21735e+06	1109627	0	0	0	0	0	0	395262	842657	723417	1.04159e+06	583505	661870	T	241892	1	8	7
0	0	0	3767452	4.28243e+06	4523471	0	0	0	0	0	0	0	0	0	0	0	0	4802792	5.65162e+06	5.38126e+06	0	0	0	0	0	0	0	0	0	0	0	0	0	0	0	0	0	0	0	0	0	0	0	0	T	37207.3	1	1	1
1.24946e+06	1.36261e+06	1.44318e+06	2.95515e+06	3.03703e+06	2.99533e+06	0	0	0	0	0	0	0	0	0	1.5641e+06	2.09917e+06	1.93393e+06	4.74645e+06	4380818	5.45619e+06	0	0	0	0	0	0	0	0	0	0	0	0	0	0	0	828061	754425	545046	0	0	0	0	0	0	T	76134.3	1	6	6
0	0	0	0	0	0	0	0	0	0	0	0	0	0	0	0	0	0	0	0	0	0	0	0	0	0	0	0	0	0	544959	909779	863641	0	0	0	0	0	0	0	0	0	0	0	0	T	161577	1	2	1
436264	351277	108270	0	0	0	507427	621101	534998	0	0	0	0	0	0	0	0	0	0	0	0	344569	338124	543035	0	0	0	0	0	0	181491	377642	305763	0	0	0	0	0	0	0	0	0	0	0	0	T	64800.1	1	2	2
5447866	3.84897e+06	4689776	0	0	0	1.52812e+06	2607498	719052	23461926	23621644	31667370	0	0	0	8162406	4.45146e+06	3180883	1.28383e+06	1.7753e+06	1.6117e+06	456045	2.74546e+06	3.3667e+06	0	0	0	0	0	0	4955153	7.04605e+06	5854929	1.34799e+06	779646	3.02782e+06	3.56518e+06	750599	351763	0	0	0	3.78863e+06	4429061	2.71219e+06	T	231286	1	22	21
0	0	0	0	0	0	0	0	0	2.2404e+06	2.27223e+06	2.4764e+06	0	0	0	0	0	0	0	0	0	0	0	0	5.10396e+06	4526267	4.95414e+06	0	0	0	0	0	0	0	0	0	0	0	0	2.43366e+06	2.10841e+06	2.42501e+06	1.38115e+06	1724086	1768602	T	34460.3	1	7	6
0	0	0	0	0	0	0	0	0	0	0	0	0	0	0	0	0	0	0	0	0	0	0	0	98619.1	375169	299629	0	0	0	0	0	0	0	0	0	0	0	0	0	0	0	0	0	0	T	28085.1	1	1	1
25253648	26144992	25881694	2.95929e+06	3.51207e+06	3.49755e+06	0	0	0	0	0	0	0	0	0	30233240	31461158	27777854	4.46216e+06	3.50808e+06	3.56885e+06	0	0	0	0	0	0	0	0	0	12116866	13127905	13136418	23912124	22792824	21641672	0	0	0	0	0	0	0	0	0	T	130076	1	29	22
0	0	0	0	0	0	0	0	0	1.97355e+06	26932850	1892573	0	0	0	0	0	0	0	0	0	0	0	0	0	0	0	0	0	0	0	0	0	0	0	0	0	0	0	0	0	0	0	0	0	T	29022.4	1	1	1
0	0	0	1322922	971978	1.14863e+06	3.15384e+06	2786966	2.7185e+06	867853	959613	1.01997e+06	0	0	0	0	0	0	1.99763e+06	1.45672e+06	1.5981e+06	1.32038e+06	1.31719e+06	1.16357e+06	0	0	0	0	0	0	0	0	0	835548	5727459	941109	1.41026e+06	1.33927e+06	1.47831e+06	1.16875e+06	1.32665e+06	1.25027e+06	0	0	0	T	87631.1	1	13	11
727030	764328	885274	6956297	7009721	7400475	383363	490355	480378	450787	149379	84922.6	0	0	0	740554	701567	697463	6697140	6.68817e+06	7.24804e+06	0	0	0	1087303	296251	585136	0	0	0	393156	584815	609697	1.72178e+06	1.40562e+06	1.73013e+06	2143358	1.86878e+06	1.99253e+06	0	0	137108	0	0	0	T	78898.6	1	20	14
38061796	43468512	42727964	2577498	2.07652e+06	2.99107e+06	1.09298e+06	701695	962751	0	0	0	1.96577e+06	2870049	926767	43139112	39960968	39221676	2713006	2.18767e+06	2.01982e+06	0	0	0	0	0	0	1.61126e+06	757657	1.77388e+06	53314564	49851960	50318680	3.51215e+06	3.36936e+06	3552835	0	0	0	0	0	0	14885546	1.65163e+06	1.86079e+06	T	196567	1	73	49
7.19675e+06	9174433	9108162	1.73329e+06	1.27721e+06	1163831	850694	761888	0	0	0	0	0	0	0	11697003	10009141	9639595	844500	680454	545832	0	0	0	0	0	0	0	0	0	16049852	14479409	15223791	3.58569e+06	6748190	2.92119e+06	0	0	0	0	0	0	0	0	0	T	211214	1	39	22
0	0	0	0	0	0	0	0	0	0	0	0	17754830	23588020	16871610	0	0	0	0	0	0	0	0	0	0	0	0	20068126	21901042	21272252	0	0	0	0	0	0	0	0	0	0	0	0	12942753	12707284	14268315	T	24759.8	1	6	3
0	0	0	0	0	0	0	0	0	0	50764.2	0	0	0	0	0	0	0	0	0	0	0	0	0	186248	150751	125375	0	0	0	0	0	0	0	0	0	0	0	0	0	0	0	0	0	0	T	37008.2	1	2	2
0	0	0	9201892	8632811	8444982	1.48754e+06	1457048	1.64716e+06	1.34058e+06	1.31088e+06	1.38408e+06	1.07962e+06	1.08666e+06	1345793	0	0	0	7391722	7.94534e+06	8851210	1.03532e+06	1.2122e+06	883023	0	0	0	902095	892447	807527	0	0	0	2.05079e+06	2.50087e+06	16585419	3.62735e+06	3455510	3.78244e+06	0	0	0	0	0	0	T	84087.7	1	15	13
0	0	0	0	0	0	0	0	0	0	0	0	0	0	0	0	0	0	0	0	0	0	0	0	2.83663e+06	3.60748e+06	3.30174e+06	2.59469e+06	2331991	2.02224e+06	1.72755e+06	1.45165e+06	1.59358e+06	0	0	0	0	0	0	0	0	0	3.57902e+06	3.2049e+06	3.45289e+06	T	38939.7	1	5	5
0	0	0	0	0	0	0	0	0	0	0	0	339215	279748	366957	0	0	0	0	0	0	0	0	0	0	0	0	878495	747267	800255	0	0	0	0	0	0	0	0	0	0	0	0	676076	833866	549523	T	17091	1	1	1
0	0	0	0	0	0	0	0	0	0	0	0	0	0	0	0	0	0	0	0	0	1.44588e+06	1.08959e+06	1.12396e+06	0	0	0	0	0	0	0	0	0	0	0	0	0	0	0	0	0	0	0	0	0	T	593017	1	2	1
0	0	0	0	0	0	0	0	0	0	0	0	8821521	9498339	7.92769e+06	0	0	0	0	0	0	0	0	0	0	0	0	7.77539e+06	8606355	7.2525e+06	0	0	0	0	0	0	0	0	0	0	0	0	5.28478e+06	5205640	4.33819e+06	T	21768.9	1	7	6
0	0	0	0	0	0	0	0	0	0	0	0	0	0	0	0	0	0	0	0	0	0	0	0	0	0	0	0	0	0	0	0	0	0	0	0	82333.5	122397	109197	0	0	0	0	0	0	T	59055.3	1	1	1
0	0	0	0	0	0	0	0	0	3.51957e+06	3520611	3.8769e+06	4.1332e+06	4.70436e+06	4750115	0	0	0	0	0	0	0	0	0	5.93571e+06	6.55952e+06	7483723	4.51069e+06	3.72421e+06	4.11812e+06	0	0	0	0	0	0	0	0	0	0	0	0	10075247	11473550	10499127	T	31301.1	1	7	5
0	0	0	0	0	0	0	0	0	8156119	8.0613e+06	8125322	0	0	0	0	0	0	0	0	0	3.47962e+06	3.50242e+06	3.30567e+06	2.7335e+06	2.35357e+06	2.32067e+06	0	0	0	0	0	0	0	0	0	0	0	0	8593238	7133148	7125039	0	0	0	T	47454.5	1	16	14
0	0	0	0	0	0	0	0	0	3.76531e+06	3.57329e+06	3.724e+06	0	0	0	0	0	0	0	0	0	0	0	0	8118330	9103180	9123855	0	0	0	0	0	0	0	0	0	0	0	0	3.03902e+06	2086602	2.88629e+06	943076	1.11178e+06	847353	T	35891	1	6	6
0	0	0	0	0	0	0	0	0	0	0	0	2.36474e+06	2.37708e+06	2.5254e+06	0	0	0	0	0	0	0	0	0	0	0	0	7773143	8677773	8434335	0	0	0	0	0	0	0	0	0	0	0	0	5.56152e+06	4882609	5579058	T	23523.1	1	5	4
0	0	0	0	0	0	0	0	0	0	0	0	2.13072e+06	2.29495e+06	1.82329e+06	0	0	0	0	0	0	0	0	0	0	0	0	2.04173e+06	1956430	2.26669e+06	2.23265e+06	867244	942124	0	0	0	0	0	0	0	0	0	1.88447e+06	1.81301e+06	2.99626e+06	T	14276.3	1	5	5
1.68779e+06	1626826	1626205	2.67714e+06	2.37555e+06	2.57324e+06	8.37086e+06	8362475	8346095	679195	832852	9635183	0	0	0	0	0	0	3406130	3497803	2.35866e+06	5.81298e+06	5527700	4.77827e+06	0	0	0	0	0	0	1.96198e+06	1555288	2.12021e+06	2354394	3.93071e+06	2.56249e+06	11438242	10269555	11110480	951352	5638781	1.13714e+06	1.52225e+06	683607	887664	T	72637.5	1	21	14
2.25327e+06	1369075	1.19709e+06	0	0	0	0	0	0	3.1633e+06	2714867	2954852	0	0	0	915559	1.06661e+06	867841	0	0	0	1.3116e+06	959988	1.38466e+06	699345	186473	605451	0	0	0	832613	894197	1253943	0	0	0	0	0	0	2.8772e+06	2.02923e+06	1.85662e+06	0	0	0	T	38844.6	1	7	6
0	0	0	0	0	0	778331	911604	963234	0	0	0	0	0	0	0	0	0	0	0	0	678412	757154	693059	0	0	0	0	0	0	0	0	0	0	0	0	0	0	0	983380	987636	977046	0	0	0	T	54398.9	1	5	5
0	0	0	0	0	0	449935	435121	393596	0	0	0	0	0	0	0	0	0	0	0	0	486232	1323651	437408	0	0	0	0	0	0	0	0	0	0	0	0	281529	313779	126675	0	0	0	0	0	0	T	51756.8	1	3	1
0	0	0	0	0	0	0	0	0	0	0	0	0	0	0	241057	244211	220150	0	0	0	0	0	0	0	0	0	0	0	0	0	0	0	0	0	0	0	0	0	0	0	0	0	0	0	T	61209.6	1	2	2
44247208	46527756	45131044	2.20811e+06	2.18846e+06	2483671	0	0	0	634070	651436	1175644	1.27008e+06	2.7214e+06	1481523	50964496	52015224	60112596	2789670	2.47994e+06	3.03235e+06	452935	420863	383594	6941175	15064310	2.78078e+06	1.17898e+06	828987	921778	17234830	16924586	15362561	33261088	28251378	29342996	0	0	0	836098	913286	1.0239e+06	1.64322e+06	817760	955605	T	123823	1	55	46
2.13565e+06	2108894	2.21653e+06	323436416	339634080	1270517	2116490	2069409	2163578	0	0	0	0	0	0	2.37828e+06	2.38695e+06	2309418	231094720	287494656	250029408	0	0	0	0	0	0	0	0	0	2.27743e+06	2.50341e+06	2.22451e+06	311659200	335034720	314098720	2398550	2171129	2.38209e+06	0	0	0	0	0	0	T	73866.5	1	18	16
0	0	0	844812	285089	691281	0	0	0	0	0	0	0	0	0	0	0	0	301516	219589	217245	0	0	0	0	0	0	0	0	0	0	0	0	306698	308106	300729	91578.7	0	0	0	0	0	0	0	0	T	89370.7	1	2	2
3228029	3.01178e+06	3146003	3.47656e+06	3.24647e+06	2.97468e+06	0	0	0	0	0	0	0	0	0	3001434	2586555	2.83601e+06	4.80283e+06	4.08338e+06	4.88135e+06	0	0	0	0	0	0	0	0	0	3817504	4283061	4.00627e+06	4.31548e+06	4.36504e+06	4.80999e+06	802030	934250	708798	0	0	0	0	0	0	T	101322	1	13	6
3.93766e+06	3705794	4265903	0	0	0	0	0	0	0	0	0	0	0	0	0	0	0	0	0	0	0	0	0	0	0	0	0	0	0	0	0	0	0	0	0	0	0	0	0	0	0	0	0	0	T	180564	1	2	1
0	0	0	0	0	0	0	0	0	0	0	0	346551	811748	749843	0	0	0	0	0	0	0	0	0	0	0	0	450849	460697	496204	0	0	0	0	0	0	0	0	0	0	0	0	0	0	0	T	23831.4	1	2	2
0	0	0	0	0	0	0	0	0	0	0	0	14439996	13485040	14714504	0	0	0	0	0	0	0	0	0	0	0	0	16377603	15834693	14571330	0	0	0	0	0	0	0	0	0	0	0	0	9465215	9045008	10123087	T	27869.6	1	12	7
0	0	0	0	0	0	0	0	0	0	0	0	267375	0	479373	0	0	0	0	0	0	0	0	0	1.34278e+06	1.15078e+06	1.11386e+06	0	0	0	0	0	0	0	0	0	0	0	0	262044	794948	730462	0	0	0	T	38262.3	1	2	2
0	0	0	0	0	0	0	0	0	0	0	0	0	0	0	0	0	0	0	0	0	0	0	0	0	0	0	0	0	0	0	0	0	0	0	0	1.81108e+06	1.45132e+06	2.01826e+06	0	0	0	0	0	0	T	75744	1	1	1
0	0	0	0	0	0	0	0	0	3904220	3.24956e+06	3.76197e+06	0	0	0	0	0	0	0	0	0	438991	240065	163924	7.98868e+06	8836103	8638578	0	0	0	0	0	0	0	0	0	0	0	0	3.20639e+06	2.87394e+06	2.90052e+06	0	0	0	T	46331.2	1	6	5
0	0	0	0	0	0	0	0	0	0	0	0	12125729	1.40984e+06	5415996	0	0	0	0	0	0	0	0	0	0	0	0	10600305	1.98079e+06	2.18551e+06	0	0	0	0	0	0	0	0	0	0	0	0	1735082	5.08997e+06	8542130	T	16505.6	1	2	2
0	0	0	0	0	0	542276	314336	594746	0	0	0	28622822	22217204	23877970	0	0	0	0	0	0	0	0	0	0	0	0	19012960	18529586	15512439	0	0	0	0	0	0	405856	363939	519599	0	0	0	10994165	10282806	10695103	T	13726.1	1	4	4
0	0	0	0	0	0	0	0	0	10148749	10598902	11903782	1772483	2.10243e+06	1.64837e+06	0	0	0	0	0	0	0	0	0	15694751	19294642	18630962	2.4008e+06	1.96075e+06	1.78377e+06	0	0	0	0	0	0	0	0	0	8178860	7.83496e+06	6.77037e+06	2.23834e+06	1.86095e+06	2.06756e+06	T	36026.7	1	15	10
2748293	2.41395e+06	2.58329e+06	0	0	0	0	0	0	0	0	0	0	0	0	2.91185e+06	2.84154e+06	2474191	0	0	0	0	0	0	0	0	0	0	0	0	3.2084e+06	2.61833e+06	2.53526e+06	0	0	0	0	0	0	0	0	0	0	0	0	T	156261	1	13	11
0	0	0	0	0	0	0	0	0	0	0	0	21720904	22351282	19905180	0	0	0	0	0	0	0	0	0	0	0	0	38444892	36957720	37798776	0	0	0	0	0	0	0	0	0	0	0	0	22379842	20854816	22157232	T	21929	1	7	1
0	0	0	0	0	0	0	0	0	4.17397e+06	3.9919e+06	3929594	0	0	0	1.40238e+06	1.4857e+06	1.60945e+06	0	0	0	1.94462e+06	1908415	2.05926e+06	0	0	0	0	0	0	1.37475e+06	1.21442e+06	1.57365e+06	1.15752e+06	1.70143e+06	1413940	0	0	0	3.89274e+06	3.91111e+06	4214118	0	0	0	T	49480.8	1	8	5
0	0	0	0	0	0	0	0	0	0	0	0	0	0	0	0	0	0	0	0	0	0	0	0	0	0	0	475363	373314	440385	0	0	0	0	0	0	0	0	0	0	0	0	0	0	0	T	17757.2	1	2	2
0	0	0	2.51179e+06	3.19923e+06	3529385	0	0	0	0	0	0	0	0	0	0	0	0	3.28607e+06	3.20278e+06	3.59263e+06	0	0	0	923472	972801	808642	0	0	0	0	0	0	4.09734e+06	4570094	5.33106e+06	0	0	0	0	0	0	0	0	0	T	105056	1	12	11
0	0	0	0	0	0	0	0	0	0	0	0	0	0	0	0	0	0	0	0	0	0	0	0	0	0	0	0	0	0	0	0	0	0	0	0	0	0	0	0	0	0	1.8828e+06	2.16615e+06	1.59175e+06	T	9900.12	1	2	2
0	0	0	741937	723632	468367	0	0	0	0	0	0	0	0	0	592447	485611	451105	1.16416e+06	1869267	1.2942e+06	0	0	0	0	0	0	0	0	0	0	0	0	2937635	3288571	2.36326e+06	0	0	0	0	0	0	0	0	0	T	86137.5	1	2	2
1.80312e+06	2095281	1.7746e+06	635311	729226	511259	0	0	0	9496085	11469999	8584831	0	0	0	0	0	0	2090841	820799	1.25046e+06	5449683	4449881	4.38945e+06	2.53799e+06	1663849	2.08935e+06	0	0	0	0	0	0	1.95044e+06	5.21098e+06	1.46214e+06	870583	528207	1.11407e+06	11910224	13658507	11411234	0	0	0	T	45780.8	1	14	13
20136500	19437576	21436642	32622650	36010684	31177258	33194778	30928976	29940268	0	0	0	2.4013e+06	2.34707e+06	2.02203e+06	52385092	43036308	49586684	12851362	12105046	12630772	17915422	15796118	16025705	7.63242e+06	7.45525e+06	7222814	0	0	0	9204737	9686132	13447760	64300544	63960572	59989048	12412724	11336997	10924378	2.22319e+06	2.65406e+06	1.78924e+06	4882114	1.78478e+06	2.04588e+06	T	115211	1	67	48
9190691	10286536	10044094	2.60758e+06	886490	836776	0	0	0	0	0	0	0	0	0	11339927	9525435	7839759	0	0	0	0	0	0	0	0	0	0	0	0	10926840	9697317	9323630	7774348	8018727	7584853	0	0	0	0	0	0	0	0	0	T	143100	1	22	17
4.08111e+06	4515553	4740726	4.20915e+06	3.94004e+06	1.86954e+06	9701045	10523485	10820091	65380480	65306796	70822776	19580280	16101009	19105274	3676418	4.54746e+06	4.14895e+06	1.57066e+06	2.54385e+06	2.00519e+06	9178561	7678263	7567540	130629728	100807952	145579296	11651003	13322589	13142336	5.00171e+06	4048130	4691050	7.70089e+06	2.00045e+06	2.30196e+06	2495349	2.95114e+06	3.13795e+06	74695768	64935560	60701480	25101992	23991412	24819484	T	46409.1	1	15	6
5471257	6623479	6.30017e+06	7483946	9353972	8526375	0	0	0	0	0	0	0	0	0	4649800	4.77159e+06	5.58221e+06	9213093	8685275	8514512	0	0	0	0	0	0	0	0	0	12856166	10476624	10511949	18991474	17628012	19106586	0	0	0	0	0	0	0	0	0	T	123306	1	30	23
10193308	10364122	12373516	0	0	0	0	0	0	0	0	0	0	0	0	8560328	9138163	7982409	0	0	0	0	0	0	0	0	0	0	0	0	18644602	21437070	21039522	0	0	0	0	0	0	0	0	0	0	0	0	T	206756	1	43	42
4.72219e+06	0	0	0	0	0	0	0	0	0	0	0	0	0	0	0	0	0	0	0	0	0	0	0	0	0	0	0	0	0	0	0	1129525	0	0	0	280719	746872	466169	0	0	0	0	0	0	T	110182	1	5	1
1.70998e+06	1.6336e+06	1.82526e+06	0	0	0	0	0	0	0	0	0	0	0	0	508307	413990	893948	0	0	0	0	0	0	0	0	0	0	0	0	1.55577e+06	2.20087e+06	2300667	0	0	0	0	0	0	0	0	0	0	0	0	T	151098	1	3	2
8913894	14891844	3.42308e+06	0	0	0	0	0	0	0	0	0	0	0	0	0	0	0	0	0	0	0	0	0	0	0	0	0	0	0	6.38528e+06	3.46399e+06	5047877	0	0	0	0	0	0	0	0	0	0	0	0	T	271157	1	5	3
0	0	0	0	10406387	0	0	0	0	0	0	0	0	0	0	0	0	0	0	0	0	0	0	0	0	0	0	0	0	0	1.58244e+06	0	403101	0	0	0	0	0	0	0	0	0	0	0	0	T	283922	1	2	2
11360374	5708619	6.16109e+06	941608	615794	706242	0	0	0	0	0	0	0	0	0	11697970	5314371	4.93072e+06	0	0	0	0	0	0	0	0	0	0	0	0	29847854	7598294	8826699	0	0	0	0	0	0	0	0	0	0	0	0	T	251738	1	33	28
0	0	0	0	0	0	0	0	0	0	0	0	0	0	0	0	0	0	0	0	0	0	0	0	2.33313e+06	3.04902e+06	250539936	0	0	0	0	0	0	0	0	0	0	0	0	0	0	0	0	0	0	T	204997	1	1	1
1.54881e+06	1.70939e+06	1.67836e+06	3.45501e+06	2.55663e+06	2.947e+06	3509605	3.24732e+06	3.48835e+06	0	0	0	0	0	0	1913843	1.46097e+06	1.68165e+06	5.32897e+06	5274769	5.84839e+06	1.16111e+06	1.30653e+06	1.17099e+06	0	0	0	0	0	0	1.74333e+06	1.38358e+06	1525745	3.77097e+06	2.60267e+06	5.73747e+06	2.79338e+06	2468015	2.85981e+06	0	0	0	0	0	0	T	74487.4	1	17	14
0	0	0	1.17281e+06	197648	764726	0	0	0	0	0	0	0	0	0	0	0	0	0	0	0	0	0	0	0	0	0	0	0	0	0	0	0	0	0	0	0	0	0	0	0	0	0	0	0	T	89170.5	1	1	1
39779376	37570660	40161844	21103994	20164800	20725082	3.15358e+06	3517341	3.61823e+06	2.22662e+06	1.13661e+06	1.07778e+06	1.91156e+06	1.46792e+06	1.40259e+06	60341060	60982332	63514608	11895441	11490362	13369547	2.4716e+06	2.33842e+06	1904974	3.48146e+06	1.59561e+06	1.8315e+06	0	0	0	19543854	20954456	23202326	59431432	51109880	58052992	4170525	4423227	4480080	2.24923e+06	2.20931e+06	2.16256e+06	996342	497940	1.52898e+06	T	118219	1	43	32
0	0	0	0	0	0	515846	476237	472291	0	0	0	0	0	0	0	0	0	0	0	0	0	0	0	0	0	0	0	0	0	0	0	0	0	0	0	705611	409174	135001	0	0	0	0	0	0	T	60432.7	1	3	3
7.1847e+06	6809716	6872051	817947	710308	935991	0	0	0	0	0	0	0	0	0	6.43574e+06	7486031	6.98323e+06	0	0	0	0	0	0	0	0	0	0	0	0	8131580	8392089	9535165	0	0	0	0	0	0	0	0	0	0	0	0	T	165435	1	38	36
2.12051e+06	2.06726e+06	1945541	3.21353e+06	3095022	2.54548e+06	0	0	0	0	0	0	0	0	0	2.53416e+06	2.23205e+06	2302593	1.83919e+06	1570194	1.53022e+06	0	0	0	0	0	0	0	0	0	3.53039e+06	3.24294e+06	3.46512e+06	4.3558e+06	5069993	4658376	0	0	0	0	0	0	0	0	0	T	115946	1	14	13
607737	482074	503506	406436	349177	341600	0	0	0	0	0	0	0	0	0	0	0	0	778836	538373	634181	0	0	0	0	0	0	0	0	0	745702	786129	880278	0	0	0	0	0	0	0	0	0	0	0	0	T	85072.8	1	4	3
4.99119e+06	667413	811741	0	0	0	0	0	0	0	0	0	0	0	0	1.13687e+06	3.6625e+06	968128	0	0	0	0	0	0	0	0	0	0	0	0	163121	345656	463840	5.29028e+06	3.84329e+06	4578783	0	0	0	0	0	0	0	0	0	T	128029	1	6	5
751547	344421	538630	0	0	0	0	0	0	0	0	0	0	0	0	478749	592423	594258	0	0	0	0	0	0	0	0	0	0	0	0	704328	579331	1.34763e+06	0	0	0	0	0	0	0	0	0	0	0	0	T	167601	1	5	5
0	0	0	0	0	0	4206330	4215198	4.55434e+06	0	0	0	0	0	0	0	0	0	1.14494e+06	1.10746e+06	1.11543e+06	3444367	3.54461e+06	3.63482e+06	0	0	0	0	0	0	0	0	0	0	0	0	2.92037e+06	2.73411e+06	3186250	2.61468e+06	2.74652e+06	2441763	0	0	0	T	67272.5	1	11	9
0	0	0	0	0	0	0	0	0	0	0	0	47671764	28182216	40202040	0	0	0	0	0	0	0	0	0	0	0	0	29342378	48452796	51836384	0	0	0	0	0	0	0	0	0	0	0	0	26883932	27634066	25542024	T	15170.1	1	6	3
0	0	0	0	0	0	0	0	0	0	0	0	2.24368e+06	2.20717e+06	2.07841e+06	0	0	0	0	0	0	0	0	0	0	0	0	1.79953e+06	2.09003e+06	2.48359e+06	0	0	0	0	0	0	0	0	0	0	0	0	1401859	1.44483e+06	1.64705e+06	T	30894.1	1	3	2
0	0	0	13705596	17507220	14601764	0	0	0	0	0	0	0	0	0	0	0	0	0	0	0	0	0	0	0	0	0	0	0	0	0	0	0	22051214	19104836	24948500	0	0	0	0	0	0	0	0	0	T	37841.2	1	1	1
0	0	0	0	0	0	0	0	0	3.04741e+06	2600318	3535869	0	0	0	0	0	0	0	0	0	0	0	0	6066083	7645552	7867401	0	0	0	1.07106e+06	974862	1.33546e+06	0	0	0	0	0	0	3.14056e+06	2.80324e+06	3.05378e+06	1.42044e+06	1.26572e+06	4995317	T	40923.4	1	7	6
0	0	0	0	0	0	0	0	0	3.61436e+06	3341807	3.69863e+06	0	0	0	0	0	0	0	0	0	0	0	0	8843378	9686115	10909969	0	0	0	0	0	0	0	0	0	0	0	0	3.29242e+06	3.0872e+06	2.59771e+06	4.42865e+06	3876223	3867870	T	34311.5	1	12	12
0	0	0	0	0	0	0	0	0	0	0	0	14606510	13078770	13834264	0	0	0	0	0	0	0	0	0	0	0	0	14967651	13456319	12029834	0	0	0	0	0	0	0	0	0	0	0	0	9509908	8385509	9589465	T	20533.4	1	7	6
0	0	0	0	0	0	0	0	0	0	0	0	3.5481e+06	3672773	3542560	0	0	0	0	0	0	0	0	0	0	0	0	3468957	3.55975e+06	2605431	0	0	0	0	0	0	0	0	0	0	0	0	1.83687e+06	1.95081e+06	2.16128e+06	T	13280.8	1	2	2
0	0	0	0	0	0	0	0	0	0	0	0	0	0	0	0	0	0	0	0	0	0	0	0	2.9083e+06	3.53993e+06	3.13696e+06	0	0	0	0	0	0	0	0	0	0	0	0	1.09377e+06	1.00774e+06	1.58883e+06	0	0	0	T	39225	1	4	4
0	0	0	0	0	0	0	0	0	0	0	0	0	0	0	0	0	0	0	0	0	0	0	0	1.14341e+06	630321	892289	0	0	0	0	0	0	0	0	0	0	0	0	0	0	0	0	0	0	T	35025.8	1	1	1
2336123	2.20664e+06	2.16429e+06	1.75399e+06	1.88612e+06	1.38798e+06	0	0	0	0	0	0	0	0	0	4411811	3.54601e+06	4.02565e+06	776697	770925	1.00101e+06	0	0	0	0	0	0	0	0	0	1.65305e+06	1.70174e+06	1.96452e+06	3.40124e+06	2.84253e+06	3.22688e+06	0	0	0	0	0	0	0	0	0	T	116757	1	13	13
1.7488e+06	1.81746e+06	1.91595e+06	3.95515e+06	4.05312e+06	3.93804e+06	0	0	0	0	0	0	0	0	0	1.8182e+06	1.61263e+06	1.95272e+06	2.45193e+06	2.63032e+06	2.29636e+06	0	0	0	0	0	0	0	0	0	4.2646e+06	3.82524e+06	4307172	2.5436e+06	3.11264e+06	3.12671e+06	0	0	0	0	0	0	0	0	0	T	95575.6	1	17	16
0	0	0	0	0	0	0	0	0	0	0	0	3.01657e+06	3.95362e+06	2.94516e+06	0	135356	0	0	0	0	0	0	0	0	0	0	5114234	4570682	4.24302e+06	0	0	0	0	0	0	0	0	0	0	0	0	1.80731e+06	2753653	2.73826e+06	T	23803.7	1	5	5
0	0	0	0	0	0	0	0	0	0	0	0	761302	934188	951301	0	0	0	0	0	0	0	0	0	0	0	0	488768	1.30685e+06	1.05797e+06	0	0	0	0	0	0	0	0	0	0	0	0	670708	717053	834483	T	19537.9	1	2	2
0	0	0	443458	505749	470656	2.97401e+06	7.07736e+06	167644	0	0	0	0	0	0	0	0	0	1.67553e+06	575261	574707	0	0	0	0	0	0	0	0	0	0	0	0	0	0	0	250645	264295	257632	0	0	0	0	0	0	T	83497.7	1	1	1
0	0	0	0	0	0	0	0	0	0	0	0	0	0	0	0	0	0	0	0	0	0	0	0	0	0	0	0	0	0	0	0	0	12913259	12798453	10591597	0	0	0	0	0	0	0	0	0	T	14573.8	1	1	1
0	0	0	532554	696287	843018	0	0	0	0	0	0	0	0	0	0	0	0	549679	919137	896619	0	0	0	0	0	0	0	0	0	0	0	0	0	0	0	0	0	0	0	0	0	0	0	0	T	77624.2	1	3	3
0	0	0	0	0	0	0	0	0	0	0	0	0	0	0	0	0	0	0	0	0	0	0	0	0	0	0	0	0	0	0	0	0	0	0	0	0	0	0	1.07981e+06	1.00809e+06	1.25766e+06	0	0	0	T	55773.4	1	3	3
0	0	0	0	0	0	0	0	0	0	0	0	0	0	0	0	0	0	0	0	0	0	0	0	0	0	0	4.06609e+06	3577749	3.75678e+06	0	0	0	0	0	0	0	0	0	0	0	0	0	0	0	T	399479	1	1	1
1.84636e+06	1.89861e+06	1.55099e+06	5.19935e+06	4.81347e+06	5.71281e+06	962841	1.19896e+06	1.22248e+06	0	0	0	0	0	0	1.88847e+06	1.75044e+06	3.87238e+06	4.79852e+06	4.79884e+06	4.19099e+06	587291	662087	947531	0	0	0	0	0	0	1.4177e+06	1.57369e+06	1.35876e+06	4536338	4549206	4.65956e+06	2.41176e+06	2155142	2.2332e+06	0	0	0	0	0	0	T	73480.2	1	22	19
1.11267e+06	1911963	1.88502e+06	4.20999e+06	3975622	3.49492e+06	0	0	0	0	0	0	0	0	0	1.93007e+06	1.36417e+06	1.19082e+06	4104546	4.26134e+06	4.01335e+06	0	0	0	0	0	0	0	0	0	1.17451e+06	1.54795e+06	1.46135e+06	7460296	7.19936e+06	6.91704e+06	0	0	0	0	0	0	0	0	0	T	76231.5	1	13	13
0	0	0	0	0	0	0	0	0	0	0	0	28009050	31729982	39700164	0	0	0	0	0	0	0	0	0	0	0	0	26332080	25146838	27028504	0	0	0	0	0	0	0	0	0	0	0	0	19702618	19849196	22621736	T	15163	1	3	3
0	0	0	0	0	0	0	0	0	1.99105e+06	2.02059e+06	1.97833e+06	405927	302355	439043	0	0	0	0	0	0	0	0	0	0	0	0	422923	563525	488832	0	0	0	0	0	0	0	0	0	0	0	0	0	0	0	T	28338.4	1	2	1
1.79387e+06	1.81523e+06	1.82526e+06	0	0	0	0	0	0	0	0	0	1.85771e+06	1.84577e+06	1.74001e+06	0	0	0	0	0	0	0	0	0	0	0	0	6840091	7.01773e+06	7564147	1.85494e+06	1.85374e+06	1.79564e+06	0	0	0	0	0	0	0	0	0	5013636	5.37648e+06	5.23906e+06	T	22942.9	1	4	3
2.58278e+06	2.59987e+06	2577483	0	0	0	0	0	0	0	0	0	0	0	0	0	0	0	0	0	0	0	0	0	0	0	0	0	0	0	2.75732e+06	3.06851e+06	2.91487e+06	0	0	0	0	0	0	0	0	0	0	0	0	T	30373.8	1	2	2
0	0	0	0	0	0	0	0	0	2.37433e+06	2.06327e+06	3.08544e+06	0	0	0	0	0	0	0	0	0	0	0	0	4.17127e+06	4.85102e+06	3.99209e+06	0	0	0	0	0	0	0	0	0	0	0	0	1.89375e+06	1.89631e+06	1.83478e+06	0	0	0	T	42062.7	1	10	9
0	0	0	0	0	0	0	0	0	4.3809e+06	4.23845e+06	4.36e+06	0	0	0	0	0	0	0	0	0	3.02863e+06	3.0489e+06	2733756	376408	740587	129921	0	0	0	0	0	0	0	0	0	0	0	0	5.17374e+06	4694372	4987240	0	0	0	T	52710.5	1	8	8
0	0	0	0	0	0	717433	105518	134105	0	0	0	0	0	0	0	0	0	0	0	0	412892	183011	173601	0	0	0	0	0	0	0	0	0	0	0	0	0	0	0	0	0	0	0	0	0	T	62883.9	1	3	3
598687	2.36484e+06	2345560	1.72198e+06	1.83594e+06	4344238	0	0	0	0	0	0	0	0	0	0	0	0	1.56139e+06	2.86824e+06	1.67133e+06	0	0	0	0	0	0	0	0	0	0	0	0	5.23864e+06	3022529	2846001	0	0	0	0	0	0	0	0	0	T	116850	1	10	9
1.66007e+06	1.23013e+06	1.63655e+06	0	0	0	5023153	3583571	3.70893e+06	0	0	0	0	0	0	0	0	0	0	0	0	3.3404e+06	2.98504e+06	2.71743e+06	0	0	0	0	0	0	0	0	0	0	0	0	2.87459e+06	3498594	2.98837e+06	731862	800926	1.05459e+06	0	0	0	T	75202.6	1	10	9
0	0	0	0	0	0	0	0	0	0	0	0	8901869	8654397	8515583	0	0	0	0	0	0	0	0	0	0	0	0	6.97596e+06	6.54454e+06	6366746	0	0	0	0	0	0	0	0	0	0	0	0	5.5495e+06	5344768	5334403	T	22965.4	1	7	7
4197488	3976381	3.88104e+06	0	0	0	946817	998824	859767	0	0	0	0	0	0	3.32301e+06	3664450	3.27021e+06	0	0	0	541557	928545	865502	0	0	0	0	0	0	5.10897e+06	5.13568e+06	5269790	1.45897e+06	1.23889e+06	992189	1.62721e+06	1.56676e+06	1.59163e+06	0	0	0	0	0	0	T	59234.7	1	8	4
35422436	43175888	33682588	0	0	0	0	0	0	0	0	0	0	0	0	54599004	42263692	38772104	0	0	0	0	0	0	0	0	0	0	0	0	54377836	52199476	54649844	26867288	23870934	24438120	0	0	0	0	0	0	0	0	0	T	138513	1	3	3
7.16173e+06	6316419	6399747	5077105	4811964	3.79025e+06	74995944	77062136	79851576	5512152	4.85913e+06	5201102	6325017	6.78658e+06	7.29095e+06	5530399	5459902	4918221	4.59303e+06	4.47089e+06	4.88758e+06	49814972	53115436	51923612	6865246	6.4481e+06	14893705	6.54775e+06	6350008	6.00723e+06	6.03897e+06	6.33028e+06	6662802	6.0754e+06	5.32843e+06	4.79282e+06	60903652	67761080	65989424	5.88519e+06	5.23621e+06	6.05862e+06	6256092	6.694e+06	5.21605e+06	T	63932.4	1	26	13
11739858	12477346	11594160	5442144	3984745	5.07954e+06	0	0	0	44097492	39415412	42490604	6236533	6395038	6633749	11276978	7325116	12116085	3.3309e+06	3.33898e+06	2.60394e+06	1940774	2.27686e+06	2.54387e+06	103077904	98784416	96838592	8.15552e+06	9840376	9226982	10247441	9382244	12393704	4664713	4669472	4.87054e+06	5080378	1.27756e+06	1.37927e+06	50041828	46507724	47878932	13279509	9391858	9814765	T	39905.1	1	25	14
0	0	0	0	0	0	0	0	0	4.74439e+06	4963787	4.75804e+06	0	0	0	0	0	0	0	0	0	1.61528e+06	1.59721e+06	1.73269e+06	0	0	0	0	0	0	0	0	0	0	0	0	0	0	0	5.12672e+06	6.66949e+06	5053422	0	0	0	T	48816.4	1	5	5
341450	313978	311160	0	0	0	0	0	0	0	0	0	0	0	0	247564	320402	361396	0	0	0	0	0	0	0	0	0	0	0	0	0	0	0	1.87132e+06	1.6289e+06	1.80346e+06	0	0	0	0	0	0	0	0	0	T	94991	1	2	2
0	0	0	1.10164e+06	1.14998e+06	1.2665e+06	0	91205.3	0	0	0	0	1.759e+06	1822119	2.3267e+06	0	0	0	0	0	0	0	0	0	182600	0	0	0	0	0	0	0	0	0	0	0	0	0	53245.7	0	0	0	6.99705e+06	7383506	5185158	T	41321.1	1	3	1
0	0	0	0	0	0	0	0	0	0	0	0	426575	430300	234904	0	0	0	0	0	0	0	0	0	0	0	0	0	0	0	0	0	0	0	0	0	0	0	0	0	0	0	0	0	0	T	16378.1	1	1	1
0	0	0	894804	1.00606e+06	972925	0	0	0	0	0	0	0	0	0	0	0	0	1.28101e+06	853802	1.00452e+06	0	0	0	0	0	0	0	0	0	909250	726667	735940	1.43911e+06	1.76054e+06	1.43207e+06	0	0	0	0	0	0	0	0	0	T	119861	1	4	4
0	0	0	0	0	0	0	0	0	5783455	5290407	5739850	0	0	0	0	0	0	0	0	0	1.73944e+06	1.77887e+06	2.31473e+06	4.94473e+06	5.43746e+06	4804114	0	0	0	0	0	0	0	0	0	0	0	0	4.52765e+06	0	5.45153e+06	0	0	0	T	143661	1	2	1
0	0	0	0	0	0	0	0	0	0	0	0	0	0	0	0	0	0	0	0	0	0	0	0	0	0	0	0	0	0	1.89432e+06	589517	475653	0	0	0	0	0	0	0	0	0	0	0	0	T	160558	1	2	2
0	0	0	0	0	0	0	0	0	1.32301e+06	1.12925e+06	1.28739e+06	0	0	0	0	0	0	0	0	0	0	0	0	2.20099e+06	2.06655e+06	2.38504e+06	0	0	0	0	0	0	0	0	0	0	0	0	1448463	1.46915e+06	1.16661e+06	0	0	0	T	38898.8	1	8	6
0	0	0	0	0	0	0	0	0	0	0	0	4557061	4.38847e+06	4.54416e+06	0	0	0	0	0	0	0	0	0	0	0	0	4383557	4.60193e+06	4.12925e+06	0	0	0	0	0	0	0	0	0	0	0	0	2674274	2.60685e+06	2.66663e+06	T	22403.4	1	6	6
0	0	0	0	0	0	0	0	0	0	0	0	0	0	0	0	0	0	0	0	0	0	0	0	0	0	0	0	0	0	0	0	0	0	0	0	0	0	0	559862	593341	578414	0	0	0	T	44844	1	2	2
0	0	0	0	0	0	0	0	0	0	0	0	6977906	7.27852e+06	7.05242e+06	0	0	0	0	0	0	0	0	0	0	0	0	27480272	5798949	5.8595e+06	0	0	0	0	0	0	0	0	0	0	0	0	4559002	5104327	4.46951e+06	T	16310.3	1	5	2
0	0	0	0	0	0	0	0	0	557289	612367	1.06551e+06	0	0	0	0	0	0	0	0	0	0	0	0	2.1744e+06	2.51329e+06	2.33354e+06	0	0	0	0	0	0	0	0	0	0	0	0	1.21916e+06	1049533	1.22653e+06	0	0	0	T	38757.7	1	3	3
0	0	0	0	0	0	0	0	0	901135	1110375	793785	0	0	0	0	0	0	0	0	0	245873	313982	277389	1.27124e+06	1.1766e+06	1.17891e+06	0	0	0	0	0	0	0	0	0	0	0	0	815828	1.0472e+06	880340	0	0	0	T	38762.6	1	4	4
1244380	1.46812e+06	1280788	0	0	0	0	0	0	0	0	0	0	0	0	834689	1.06891e+06	867169	0	0	0	0	0	0	0	0	0	0	0	0	1.89561e+06	1.91066e+06	1.34932e+06	0	0	0	0	0	0	0	0	0	0	0	0	T	47664.5	1	1	1
14390876	15318692	16383523	93709720	97258368	97449064	8.38704e+06	7952281	8811299	9513989	3.11545e+06	10060207	4606343	4422039	3.08867e+06	13422110	12690644	12633706	105047880	97405384	96530064	4.31243e+06	7363921	6589153	3.84376e+06	18250752	18200326	3.89848e+06	3102767	4.21201e+06	14211325	14337813	15401476	23571664	22023250	20597302	41042120	44599796	39823368	3.37518e+06	3057909	7.97275e+06	5385778	4.87192e+06	5367119	T	90875.2	1	39	25
6656258	6982843	6864602	7213973	6.57701e+06	7.90213e+06	73503080	77406384	77127432	11985669	11548632	12079935	10170500	10595114	10363901	5782582	5400964	5.8708e+06	9462761	10465111	6127563	31482270	32382026	31540516	12987088	13175924	13096745	6423322	7490724	6.41696e+06	4.89618e+06	5092145	5.58367e+06	7.12033e+06	7652857	6856094	57965496	57302980	50561396	18355686	21829096	19876924	7039828	6.62824e+06	7140734	T	54809.3	1	29	22
0	0	0	0	0	0	0	0	0	0	0	0	0	0	0	0	0	0	0	0	0	0	0	0	0	0	0	467028	560234	932434	0	0	0	0	0	0	0	0	0	0	0	0	0	0	0	T	330864	1	1	1
2.35003e+06	2536761	2939417	0	0	0	810156	471805	639578	0	0	0	0	0	0	2933923	2.44627e+06	3.05155e+06	0	0	0	0	0	0	0	0	0	0	0	0	0	0	0	0	0	0	0	0	0	0	0	0	0	0	0	T	111581	1	2	2
0	0	0	998650	0	249474	0	0	0	0	0	0	0	0	0	514325	0	327158	786858	1.47198e+06	1.05538e+06	0	0	0	0	0	0	0	0	0	0	0	0	935313	100245	198398	0	0	0	0	0	0	0	0	0	T	78165.8	1	3	3
0	0	0	0	0	0	0	0	0	0	0	0	918141	844507	578975	0	0	0	0	0	0	0	0	0	0	0	0	714225	727006	959636	0	0	0	0	0	0	0	0	0	0	0	0	507847	519449	553801	T	16684.1	1	1	1
0	0	0	0	0	0	700594	832645	1.06618e+06	0	0	0	0	0	0	0	0	0	0	0	0	737083	523714	741515	0	0	0	0	0	0	0	0	0	0	0	0	633479	507298	673393	0	0	0	0	0	0	T	58412.4	1	3	3
4765524	4.76886e+06	4230551	1640920	2.91654e+06	1.87017e+06	15327548	15808599	15266678	69376936	64665264	70164096	9199295	9264396	8346213	4.99158e+06	4.05994e+06	4243920	3.08188e+06	1.72004e+06	2.48094e+06	23381440	17872382	20991404	54773760	71160344	70596304	6.21024e+06	6465385	6.33853e+06	6.02672e+06	5.0436e+06	5157817	3.69894e+06	2871731	3625566	7707628	7.44936e+06	8003548	64379004	54678844	55794872	6.47644e+06	6.59621e+06	7.14769e+06	T	56614.4	1	13	9
0	0	0	0	0	0	0	0	0	0	0	0	777880	351323	774511	0	0	0	0	0	0	0	0	0	0	0	0	0	0	0	0	0	0	0	0	0	0	0	0	0	0	0	355111	269524	358391	T	20095.4	1	2	2
0	0	0	0	0	0	0	0	0	0	0	0	0	0	0	0	0	0	0	0	0	0	0	0	0	0	0	0	0	0	0	0	0	0	0	0	0	0	0	128288	317463	295928	0	0	0	T	105882	1	1	1
0	0	0	0	0	0	0	0	0	0	0	0	0	0	0	1.48432e+06	2.05623e+06	1.90505e+06	0	0	0	0	0	0	0	0	0	0	0	0	0	0	0	0	0	0	0	0	0	0	0	0	0	0	0	T	32241	1	1	1
0	0	0	0	0	0	0	0	0	0	0	0	0	0	0	0	0	0	0	0	0	0	0	0	0	0	0	0	0	0	0	0	0	0	0	0	0	0	0	1.57643e+06	1.90221e+06	2.02795e+06	0	0	0	T	69388.8	1	1	1
0	0	0	0	0	0	594637	623324	595986	0	0	0	0	0	0	0	0	0	0	0	0	0	0	0	0	0	0	0	0	0	0	0	0	0	0	0	0	0	0	0	0	0	0	0	0	T	62066.2	1	1	1
0	0	0	0	0	0	0	0	0	0	0	0	0	0	0	0	0	0	0	0	0	225009	356250	352442	0	0	0	0	0	0	0	0	0	0	0	0	0	0	0	0	0	0	0	0	0	T	45315	1	1	1
2.46175e+06	2.38411e+06	1.93992e+06	5.62467e+06	4934057	5465809	0	0	0	0	0	0	0	0	0	1.75641e+06	1.86074e+06	1.73018e+06	4.20909e+06	5455263	4632439	9973795	11741978	13458922	0	0	0	0	0	0	0	0	0	3672325	4.1641e+06	3786287	0	0	0	0	0	0	5.0684e+06	4.70175e+06	4.79006e+06	T	92816.4	1	1	1
0	0	0	0	0	0	0	0	0	0	0	0	0	0	0	0	0	0	0	0	0	0	0	0	0	0	0	0	0	0	0	0	0	0	0	0	339484	207024	398538	0	0	0	0	0	0	T	60939.5	1	3	3
995912	747404	848149	0	0	0	11592039	11092288	11420248	18742236	17051562	17595828	5.41185e+06	5251425	4.49755e+06	0	0	0	0	0	0	10453427	10921069	10012273	5087566	5611872	5.63826e+06	3.50764e+06	3.25231e+06	3733461	0	0	0	0	0	0	5.81331e+06	5966837	6.03214e+06	26974376	25373084	28374714	3.059e+06	3307819	3071929	T	41348.4	1	18	4
531361	686562	1.027e+06	0	0	0	885802	857847	855849	0	0	0	0	0	0	0	0	0	0	0	0	0	0	0	0	0	0	0	0	0	0	0	0	0	0	0	662501	1406369	812093	0	0	0	0	0	0	T	70787.6	1	3	3
0	0	0	0	0	0	0	0	0	0	0	0	662274	755631	390126	0	0	0	0	0	0	0	0	0	0	0	0	567309	549195	534428	0	0	0	0	0	0	0	0	0	0	0	0	290921	470416	389444	T	17524.8	1	1	1
0	0	0	277279	194526	0	0	0	0	0	0	0	0	0	0	0	0	0	131718	114715	0	0	0	0	0	0	0	0	0	0	0	0	0	0	0	0	135769	270282	164034	0	0	0	0	0	0	T	88772.9	1	2	2
0	0	0	0	0	0	0	0	0	0	0	0	0	0	0	0	0	0	0	0	0	0	0	0	0	0	0	0	0	0	0	0	0	0	0	0	0	0	0	8670379	6863372	6858909	0	0	0	T	45089.7	1	1	1
6.11973e+06	7.9587e+06	5.75629e+06	47627952	40382376	45597180	2.01055e+06	3.09121e+06	2.25831e+06	1.48828e+06	1.56027e+06	2.44143e+06	4797077	4840968	4.96548e+06	6.71818e+06	7722103	7077594	47530796	49993664	44085044	1679030	1.38953e+06	1162534	1.97035e+06	1665539	1.74686e+06	3429192	3.43457e+06	3.72364e+06	8891062	5501885	9668850	51873144	54158140	49938516	3.63695e+06	3.27502e+06	2.90736e+06	2.10127e+06	1986821	1.93879e+06	3053487	3.2647e+06	3.27123e+06	T	90200.3	1	50	34
0	0	0	0	0	0	0	0	0	1.62851e+06	1.54187e+06	1.21064e+06	3101424	2.97999e+06	3.02542e+06	0	0	0	0	0	0	0	0	0	3.47702e+06	2.99694e+06	3605162	3.19167e+06	3.03597e+06	2.92e+06	0	0	0	0	0	0	0	0	0	0	0	0	2383187	2198938	2.43519e+06	T	28209.8	1	3	3
1.26145e+06	1719153	1.38135e+06	0	0	0	2.56831e+06	3.22735e+06	3.33622e+06	2.12821e+06	1.58254e+06	1781862	0	0	0	878961	948431	944622	0	0	0	2.14244e+06	2294774	2183829	0	0	0	0	0	0	1.37354e+06	2031957	1.58206e+06	0	0	0	0	0	0	5281019	4696382	4.87744e+06	0	0	0	T	52503.4	1	13	9
472663	1.08045e+06	273144	1.56054e+06	1847550	1.63685e+06	0	0	0	0	0	0	12112562	9406688	11788763	0	223305	113959	0	185940	0	0	0	0	0	0	0	10595905	9299188	10405018	931050	997074	843658	1.13829e+06	1.22688e+06	1.40436e+06	0	0	0	85949.4	377392	0	5501212	5871984	5.61957e+06	T	124425	1	8	3
0	0	0	0	0	0	0	0	0	0	0	0	0	0	0	879552	618606	706134	0	0	0	0	0	0	0	0	0	0	0	0	0	0	0	0	0	0	0	0	0	0	0	0	0	0	0	T	74931.5	1	1	1
1.84534e+06	2.04172e+06	1.66499e+06	0	0	0	0	0	0	0	0	0	0	0	0	2.4152e+06	2352403	2.11347e+06	0	0	0	0	0	0	0	0	0	0	0	0	2.15573e+06	2482603	1.94013e+06	0	0	0	0	0	0	0	0	0	0	0	0	T	130531	1	10	8
3.01582e+06	4.04448e+06	3828628	1.215e+06	2.11788e+06	1.44861e+06	2198132	1901069	2.096e+06	0	0	0	0	0	0	4.77575e+06	4.28542e+06	4.07511e+06	1.9752e+06	2542115	1.76482e+06	1063307	923053	1.10646e+06	0	0	0	0	0	0	7.55554e+06	6.37047e+06	7352039	1.37048e+06	1.07371e+06	4.56652e+06	1.75212e+06	2.01561e+06	1.69148e+06	0	0	0	0	0	0	T	67544.4	1	10	8
0	0	0	0	0	0	4.75514e+06	5429247	4.90886e+06	0	0	0	0	0	0	0	0	0	0	0	0	0	0	0	0	0	0	0	0	0	0	0	0	0	0	0	0	0	0	0	0	0	0	0	0	T	88292.2	1	1	1
1.71274e+06	1.45389e+06	1.52033e+06	1.76946e+06	484824	1.07226e+06	0	0	0	0	0	0	0	0	0	2.35538e+06	2.11457e+06	2146004	0	0	0	0	0	0	0	0	0	0	0	0	0	0	0	2719397	1.91071e+06	2.16808e+06	0	0	0	0	0	0	0	0	0	T	140318	1	7	7
3.85279e+06	2.38016e+06	1742730	535411	1.49422e+06	1.07759e+06	2798335	2916209	2.51317e+06	0	0	0	0	0	0	1.01946e+06	3.02336e+06	4238181	0	0	0	1.64796e+06	1.60949e+06	2.05224e+06	0	0	0	0	0	0	1.62309e+06	1.78717e+06	2.09695e+06	0	0	0	2.69793e+06	2563897	2549447	0	0	0	0	0	0	T	67153.3	1	14	13
0	0	0	0	0	0	0	0	0	0	0	0	21855050	17325456	17942622	0	0	0	0	0	0	0	0	0	0	0	0	18158068	18998048	19839782	0	0	0	0	0	0	0	0	0	0	0	0	15609766	15714307	18239294	T	19798.3	1	5	4
0	0	0	292548	232424	293084	0	0	0	0	0	0	0	0	0	0	0	0	384640	461604	584386	0	0	0	0	0	0	0	0	0	0	0	0	0	0	0	0	0	0	0	0	0	0	0	0	T	165849	1	1	0
2591963	2.65923e+06	2.77343e+06	8694442	8728200	8246145	19742626	18632756	18172408	3.31098e+06	2.61925e+06	3.91974e+06	1.52323e+06	1.66431e+06	1.37989e+06	2.61505e+06	2.34584e+06	2.23978e+06	18958518	20870316	18640496	8457620	8537177	7653746	5133031	15662511	10370690	1.93378e+06	1.31951e+06	1.42884e+06	2.24009e+06	5770242	1.44851e+06	3676874	3.03689e+06	3.05808e+06	25208924	28601174	25788448	6095062	8706826	6050300	1.67828e+06	1.56216e+06	1.62332e+06	T	70899.2	1	30	16
0	0	0	8051313	8478440	9129741	1.56063e+06	1.47838e+06	1.27613e+06	0	0	0	0	0	0	0	0	0	6209439	8630683	8.08037e+06	917339	992992	725567	2.67986e+06	2.80763e+06	2810009	0	0	0	0	0	0	639690	850037	722243	3.71229e+06	2932774	3.49648e+06	619420	1.18572e+06	1.00416e+06	0	0	0	T	77480.9	1	18	16
0	0	0	0	0	0	0	0	0	0	0	0	3565383	3.43877e+06	3.02769e+06	0	0	0	0	0	0	0	0	0	1.33233e+06	1.87092e+06	1.3491e+06	3.39729e+06	3.22845e+06	3.93744e+06	0	0	0	0	0	0	0	0	0	0	0	0	3.18703e+06	3.52513e+06	3.13141e+06	T	22224.3	1	6	6
0	0	0	0	0	0	0	0	0	0	0	0	3836939	3.62319e+06	3.9461e+06	0	0	0	0	0	0	0	0	0	0	0	0	3583763	3.75587e+06	3.61735e+06	0	0	0	0	0	0	0	0	0	0	0	0	3.14872e+06	2.82882e+06	3.01647e+06	T	23757.7	1	6	5
0	0	0	0	0	0	0	0	0	0	0	0	0	0	0	0	0	0	0	0	0	0	0	0	1.86519e+06	249070	316734	862244	976655	832525	0	0	0	0	0	0	0	0	0	0	0	0	0	0	0	T	37213.7	1	2	2
7.96413e+06	7799937	7.0207e+06	0	0	0	0	0	72489.1	0	0	0	0	0	0	6222915	7008670	6.17395e+06	0	0	0	0	0	0	0	0	0	0	0	0	4.91148e+06	4.875e+06	4.71407e+06	0	0	0	0	0	0	0	0	0	0	0	0	T	172995	1	5	4
0	0	0	0	0	0	0	0	0	0	0	0	0	0	0	0	0	0	0	0	0	0	0	0	1.47287e+06	1.41506e+06	1.3796e+06	0	0	0	0	0	0	0	0	0	0	0	0	0	0	0	0	0	0	T	41851.4	1	2	2
590654	448498	272055	0	0	267672	0	0	0	0	0	0	0	0	0	296862	181693	343376	312479	0	0	0	0	0	0	0	0	0	0	0	438473	444656	0	0	0	0	0	0	0	0	0	0	0	0	0	T	176542	1	4	1
0	0	0	0	0	0	0	0	0	0	0	0	0	0	0	0	0	0	0	0	0	0	0	0	0	0	0	0	0	0	0	0	0	922756	847882	498033	0	0	0	0	0	0	0	0	0	T	67090.7	1	1	1
0	0	0	0	0	0	0	0	0	0	0	0	11837070	11621459	10961539	0	0	0	0	0	0	0	0	0	0	0	0	11143469	10618224	10950015	0	0	0	0	0	0	0	0	0	0	0	0	7312241	7392782	7.7177e+06	T	19195.6	1	8	7
0	0	0	0	0	0	0	0	0	0	0	0	0	0	0	0	0	0	0	0	0	0	0	0	3472941	5587687	3.84098e+06	0	0	0	0	0	0	0	0	0	0	0	0	0	0	0	0	0	0	T	48810.9	1	6	6
0	0	0	0	0	0	0	0	0	0	0	0	1.26662e+06	1.5579e+06	1.84154e+06	0	0	0	0	0	0	0	0	0	0	0	0	0	0	0	0	0	0	0	0	0	0	0	0	0	0	0	718217	818365	807193	T	24675.5	1	2	2
1.86815e+06	1.47257e+06	1.7207e+06	0	0	0	0	0	0	0	0	0	0	0	0	1260040	1.55462e+06	1349292	0	0	0	0	0	0	0	0	0	0	0	0	811139	923828	933935	1.11811e+06	762043	684606	0	0	0	0	0	0	0	0	0	T	112519	1	4	3
0	0	0	0	0	0	0	0	0	0	0	0	0	0	0	0	0	0	0	0	0	348248	301377	398292	0	0	0	0	0	0	0	0	0	0	0	0	0	0	0	0	0	0	0	584242	0	T	22156.8	1	2	2
0	0	0	1.3143e+06	673794	1.12456e+06	0	0	0	0	0	0	0	0	0	0	0	0	570648	2.01282e+06	773823	0	0	0	0	0	0	0	0	0	0	0	0	0	0	0	168507	211915	0	0	0	0	0	0	0	T	71232.2	1	3	3
0	0	0	0	0	0	0	0	0	0	0	0	0	0	0	0	0	0	0	0	0	0	0	0	0	0	0	4.08742e+06	4.62807e+06	5314849	0	0	0	0	0	0	0	0	0	0	0	0	0	0	0	T	95786.9	1	1	1
0	0	0	0	0	0	0	0	0	351632	258072	131719	0	0	0	0	0	0	0	0	0	262061	239147	337148	362858	568325	384389	0	0	0	0	0	0	0	0	0	0	0	0	172479	176062	647659	0	0	0	T	45472.6	1	5	5
0	0	0	0	0	0	0	0	0	1476968	1379265	1.35433e+06	2.62522e+06	3.78304e+06	4940434	0	0	0	0	0	0	0	0	0	3.26095e+06	3.41846e+06	3.19149e+06	4376791	4.33544e+06	4130831	0	0	0	0	0	0	0	0	0	0	0	0	4854468	5089732	4452972	T	22078.1	1	6	6
1.29886e+06	1.3274e+06	2.34543e+06	2.83663e+06	2.90463e+06	3095535	0	0	0	0	0	0	0	0	0	0	0	0	2.69787e+06	2.76332e+06	3.13212e+06	0	0	0	0	0	0	0	0	0	2281990	2.22366e+06	1273424	4.34628e+06	4027057	4.34673e+06	0	0	0	0	0	0	0	0	0	T	109893	1	10	10
0	0	0	0	0	0	0	0	0	5.55484e+06	5.33197e+06	5895480	1.49702e+06	1.7901e+06	1.63933e+06	0	0	0	0	0	0	1.69536e+06	1247811	1.17242e+06	5.75744e+06	5823641	5852303	2.13156e+06	2.94859e+06	1.57553e+06	0	0	0	0	0	0	0	0	0	6995901	7245428	7720043	2101524	2.09238e+06	2.50068e+06	T	51323.5	1	13	13
0	0	0	0	0	0	0	0	0	0	0	0	4455667	5967528	4.71346e+06	0	0	0	0	0	0	0	0	0	0	0	0	5.85871e+06	5.72459e+06	4307870	1.76334e+06	2.00302e+06	2.85878e+06	0	0	0	0	0	0	0	0	0	3816872	3.83514e+06	3.77372e+06	T	20261.1	1	4	3
0	0	0	0	0	0	0	0	0	0	0	0	0	0	0	0	0	0	0	0	0	0	0	0	0	0	0	663424	569551	685071	0	0	0	0	0	0	0	0	0	0	0	0	0	0	0	T	25087.9	1	1	1
0	0	0	0	0	0	0	0	0	1.69056e+06	1.75394e+06	1.34756e+06	0	0	0	0	0	0	0	0	0	1.11607e+06	725526	712566	0	0	0	0	0	0	0	0	0	0	0	0	0	0	0	1.79059e+06	1800638	1.66892e+06	0	0	0	T	42888.5	1	3	3
0	0	0	0	0	0	1423056	1.3164e+06	1.41064e+06	0	0	0	0	0	0	0	0	0	0	0	0	1.09923e+06	1.10424e+06	817700	0	0	0	0	0	0	0	0	0	0	0	0	1.1338e+06	1.23053e+06	1.13966e+06	0	0	0	0	0	0	T	57158.1	1	6	5
5.54308e+06	6.16837e+06	5699575	2.12373e+06	1.98105e+06	2096286	8.26744e+06	8594791	8761542	0	0	0	0	0	0	6386818	6.55492e+06	6.33626e+06	2692420	3.89454e+06	2.12747e+06	3.93343e+06	4311919	4355305	0	0	0	0	0	0	6.49469e+06	7.67299e+06	7.30472e+06	3.15488e+06	2.98943e+06	3193572	5.44503e+06	5.05315e+06	5496996	998627	901335	669857	0	0	0	T	71561.6	1	19	15
0	0	0	0	0	0	0	0	0	0	0	0	2.17656e+06	967327	1.19051e+06	0	0	0	0	0	0	0	0	0	0	0	0	810627	870815	815870	0	0	0	0	0	0	0	0	0	0	0	0	667249	764614	743144	T	21196.6	1	3	3
5219010	4628886	4964237	2.99211e+06	2.60141e+06	2.93808e+06	27080120	26245484	27297642	0	0	0	1.87538e+06	1.74888e+06	1968161	3.37427e+06	3267225	3.75726e+06	3.01858e+06	2.86469e+06	3043782	18391142	20135144	21946606	0	0	0	1.65875e+06	1.78694e+06	1538081	2736628	3.22968e+06	2.90762e+06	3.69261e+06	3.20623e+06	3604846	26679196	29341116	28183934	0	0	0	1.16781e+06	1.37534e+06	1.43146e+06	T	50717.1	1	7	5
0	0	0	0	0	0	0	0	0	0	0	0	5948118	5096260	2826432	0	0	0	0	0	0	0	0	0	0	0	0	0	3779236	3561997	0	0	0	0	0	0	0	0	0	0	0	0	0	0	0	T	21736.6	1	1	1
0	0	0	0	0	0	1.72884e+06	4094820	4.09856e+06	0	0	0	0	0	0	0	0	0	0	0	0	0	0	0	0	0	451072	0	0	0	0	0	0	0	0	0	0	0	0	0	0	0	0	0	0	T	122297	1	1	1
6043080	5276068	5.41209e+06	4526689	4.03286e+06	4353064	2.06114e+06	2318759	2.17383e+06	116654520	109855672	120060672	33535188	31969262	37463108	3.07032e+06	5050976	5.23677e+06	3.34259e+06	3137043	3.3079e+06	3.279e+06	3.14493e+06	3.17023e+06	273245440	305646112	320516128	29098122	28123060	33993640	6271454	3.12345e+06	3.81442e+06	4169155	4.34538e+06	5.31593e+06	1517827	1.34063e+06	1.80217e+06	128452448	99319320	111519504	32220644	37740332	32835532	T	37131.2	1	18	9
450545	784175	297851	3.40893e+06	3.55195e+06	2.46997e+06	0	0	0	0	0	0	0	0	0	1.11396e+06	646576	923320	2.38577e+06	3.22439e+06	2.54545e+06	0	0	0	0	0	0	0	0	0	779750	620092	563097	3.29799e+06	3.35419e+06	3.24577e+06	0	0	0	0	0	0	0	0	0	T	104788	1	19	7
0	0	0	0	0	0	0	0	0	18040424	19035788	19836146	7926033	7497696	7154241	0	0	0	0	0	0	0	0	0	43838800	42150456	42003520	9695836	10276717	10845535	0	0	0	0	0	0	0	0	0	7937249	7.52523e+06	8878124	23622458	22383246	22418490	T	31860.1	1	8	6
0	0	0	0	0	0	0	0	0	624109	693284	748057	0	0	0	0	0	0	0	0	0	0	0	0	1.86269e+06	2300375	2.53547e+06	0	0	0	0	0	0	0	0	0	0	0	0	1.02226e+06	744079	833015	0	0	0	T	31847.4	1	4	4
7793447	8.33613e+06	8486161	9150472	6.49907e+06	8.12172e+06	0	0	0	0	0	0	0	0	0	7.61395e+06	6873178	7533497	8.29729e+06	8.25779e+06	9382636	0	0	0	2.07131e+06	1.76839e+06	1.81289e+06	0	0	0	9366305	9136747	8412979	8325631	9412375	10379643	3.32009e+06	3.63426e+06	3.46769e+06	2.41167e+06	2.68149e+06	3.53934e+06	0	0	0	T	85800.6	1	24	21
0	0	0	0	0	0	1.92118e+06	2.03038e+06	1.68036e+06	0	0	0	0	0	0	0	0	0	0	0	0	784445	815082	1791134	0	0	0	0	0	0	0	0	0	0	0	0	1.33646e+06	1.3922e+06	1.91799e+06	0	0	0	0	0	0	T	64625.4	1	5	5
0	0	0	0	0	0	0	0	0	2.77661e+06	2.27703e+06	3.02837e+06	0	0	246792	0	119104	0	0	0	0	748270	447101	664136	1.83315e+06	2.22079e+06	2.16845e+06	84164.2	0	0	273758	0	99651.3	0	134820	283649	0	0	0	2.74086e+06	2.18749e+06	2.12233e+06	94434.9	96800.1	116999	T	46319.4	1	11	4
0	0	0	2720241	2.71299e+06	2.51678e+06	0	0	0	0	0	0	0	0	0	0	0	0	3703753	3.3629e+06	4599716	0	0	0	0	0	0	0	0	0	879303	571249	824206	1.31229e+06	1.27035e+06	1.30847e+06	1.62884e+06	1.28304e+06	1.33542e+06	0	0	0	0	0	0	T	91293.1	1	8	6
0	0	0	0	0	0	0	0	0	0	0	0	0	0	0	0	0	0	0	0	0	0	0	0	261809	1494441	865371	0	0	0	0	0	0	0	0	0	0	0	0	0	0	0	2.0222e+06	1.70187e+06	2.10162e+06	T	29157.8	1	2	2
0	0	0	0	0	0	0	0	0	0	0	0	0	0	0	0	0	0	0	0	0	0	0	0	0	0	0	774529	723177	692212	0	0	0	0	0	0	0	0	0	0	0	0	0	0	0	T	24794.1	1	1	1
0	0	0	0	0	0	0	0	0	0	0	0	0	0	0	0	0	0	0	0	0	0	0	0	352638	531581	700089	0	0	0	0	0	0	0	0	0	0	0	0	0	0	0	0	0	0	T	41884.4	1	1	1
0	0	0	0	0	0	0	0	0	0	0	0	0	0	0	0	0	0	0	0	0	0	0	0	3.09585e+06	2.95409e+06	2.96707e+06	529154	1.48614e+06	995437	0	0	0	0	0	0	0	0	0	0	0	0	2.8445e+06	2.94958e+06	2.71865e+06	T	32922.1	1	6	6
0	0	0	0	0	0	3.27274e+06	2.89497e+06	3.38615e+06	0	0	0	0	0	0	0	0	0	0	0	0	2.51551e+06	2.48519e+06	1775704	0	0	0	0	0	0	0	0	0	0	0	0	2.97318e+06	3.06376e+06	2.79087e+06	0	0	0	0	0	0	T	62902.5	1	12	10
1984990	1.86461e+06	1.82112e+06	0	0	0	0	0	0	0	0	0	2995232	1.77338e+06	1869215	767984	807460	766458	0	0	0	0	0	0	1.10994e+06	1.19524e+06	1.10338e+06	13136021	12482594	24493120	1314712	1.71691e+06	1.31875e+06	0	0	0	0	0	0	0	0	0	11291328	17573192	13479660	T	34544.8	1	9	7
8497348	7.6365e+06	8.15275e+06	6668682	7.31175e+06	6.74857e+06	8903326	6.98391e+06	5530308	14623507	12991598	14420962	1659479424	1590903936	1480789632	3.61475e+06	3338640	3.58066e+06	4276992	4.57842e+06	4400044	2.98889e+06	3026102	2.70611e+06	25958316	25499906	30480238	1613655936	1542732672	1542054016	3.21674e+06	4.31791e+06	3.5411e+06	4.10595e+06	3744215	3135975	2.85022e+06	6351117	6.13803e+06	6129141	6.99201e+06	8779454	987664704	900440704	1001843648	T	26210.7	1	28	11
0	0	0	0	0	0	0	0	0	1922000	1.3304e+06	1.85397e+06	1040309	678595	816950	0	0	0	0	0	0	0	0	0	13298396	16871148	16389489	1.98969e+06	1.75072e+06	2.05523e+06	0	0	0	1.64796e+06	1.24517e+06	1.51315e+06	0	0	0	4.76845e+06	4751445	3.58311e+06	1.20684e+06	1.19512e+06	1.36158e+06	T	45253.6	1	7	6
0	0	0	506326	530724	968704	0	0	0	0	0	0	0	0	0	0	0	0	0	0	0	0	0	0	0	0	0	0	0	0	0	0	0	1.77972e+06	1.68149e+06	1.32555e+06	0	0	0	0	0	0	855081	473134	0	T	86078.8	1	4	4
0	0	0	0	0	0	0	0	0	0	0	0	10892730	11237769	12563636	0	0	0	0	0	0	0	0	0	0	0	0	11189944	11679372	11853923	0	0	0	0	0	0	0	0	0	0	0	0	7.32574e+06	7203459	7.60596e+06	T	29791.4	1	7	6
0	0	0	0	0	0	0	0	0	2.89091e+06	2.306e+06	2686293	1.11071e+06	1.33921e+06	1450812	0	0	0	0	0	0	0	0	0	6759094	5876586	5.13741e+06	1.76548e+06	1.92006e+06	1.91092e+06	0	0	0	0	0	0	0	0	0	0	0	0	4777226	4830506	5.44506e+06	T	28322.6	1	6	6
1.58148e+06	1.92922e+06	2.08747e+06	4644633	4941657	4488324	227063	170798	240421	0	0	0	0	0	0	1.70192e+06	1.58481e+06	1.93726e+06	4.06811e+06	4410901	4.07665e+06	63075.3	62149.6	155867	0	0	0	0	0	0	2.75519e+06	2.54353e+06	2.72911e+06	4373965	3.9442e+06	4521845	1.32818e+06	1.41078e+06	1.6083e+06	0	0	0	0	0	0	T	76061.1	1	11	9
0	0	0	0	0	0	6.20532e+06	4926430	6.37087e+06	1.25204e+06	1.38176e+06	1.25501e+06	0	0	0	0	0	0	0	0	0	4.00744e+06	4.25728e+06	3.81089e+06	2.01649e+06	1.54276e+06	1.76669e+06	2.15754e+06	2.72182e+06	2.21308e+06	0	0	0	0	0	0	4.17646e+06	4.14675e+06	2279797	4.7109e+06	4.71525e+06	4.21859e+06	1.47514e+06	1.54932e+06	1.78582e+06	T	56862.1	1	18	15
0	0	0	0	0	0	0	0	0	3.56168e+06	3470850	4227259	0	0	0	0	0	0	0	0	0	0	0	0	9260003	10354210	9190223	1.08127e+06	957440	1.06669e+06	0	0	0	0	0	0	0	0	0	3.98785e+06	4.0668e+06	3.79475e+06	1.07151e+06	1.24846e+06	1.114e+06	T	42156.6	1	15	12
1.00975e+06	994662	860225	0	0	0	0	0	0	0	0	0	0	0	0	1352169	1.32221e+06	1.33697e+06	0	0	0	0	0	0	0	0	0	0	0	0	0	0	0	0	0	0	0	0	0	0	0	0	0	0	0	T	131618	1	2	2
1.91164e+06	1.28835e+06	50277.5	0	0	0	0	0	0	1.38833e+06	1.04996e+06	1.12194e+06	0	0	0	376932	0	2.04868e+06	0	0	0	0	0	0	1.68076e+06	2019710	1.91788e+06	462446	344009	331382	1.66274e+06	0	0	0	0	0	0	0	0	0	0	0	0	0	0	T	37083.5	1	6	5
0	0	0	0	0	0	583437	850822	825532	0	0	0	0	0	0	0	0	0	0	0	0	0	0	0	0	0	0	0	0	0	1.02949e+06	1.00387e+06	1.07989e+06	0	0	0	557685	698974	611039	0	0	0	0	0	0	T	58913.4	1	3	1
17423148	28856972	18693176	4.63213e+06	4.93637e+06	5.68879e+06	0	0	0	0	0	0	0	0	0	39470216	33469652	24468116	2587947	2.71294e+06	2586076	903103	660084	615661	0	0	0	0	0	0	16071707	3.42141e+06	28344486	11595831	12060372	12579249	0	0	0	0	0	0	0	0	0	T	122870	1	46	28
0	0	0	0	0	0	4464980	2.56482e+06	2.64574e+06	4196535	3.89676e+06	4669511	0	0	0	0	0	0	0	0	0	3.52176e+06	2.9297e+06	4.05569e+06	0	0	0	0	0	0	0	0	0	0	0	0	0	0	0	7.59719e+06	6499559	6048527	0	0	0	T	50251.2	1	6	5
0	0	0	0	0	0	0	0	0	0	0	0	45084580	38792504	45323332	0	0	0	0	0	0	0	0	0	0	0	0	28451566	29586588	30356706	0	0	0	0	0	0	0	0	0	0	0	0	24329416	26459700	28993836	T	12509.4	1	4	4
0	0	0	0	0	0	0	0	0	0	0	0	621774	846584	1.04368e+06	0	0	0	0	0	0	0	0	0	0	0	0	697081	941492	861284	0	0	0	0	0	0	0	0	0	0	0	0	0	0	0	T	17408.9	1	2	2
0	0	0	0	0	0	0	0	0	2306649	2.00214e+06	1.98273e+06	0	0	0	0	0	0	0	0	0	824984	1.18272e+06	1.09372e+06	0	0	0	0	0	0	0	0	0	0	0	0	0	0	0	2954123	3.24194e+06	3.68012e+06	0	0	0	T	50345.1	1	5	1
2.17801e+06	2.19212e+06	2.44345e+06	0	0	0	0	0	0	0	0	0	0	0	0	1.95959e+06	2.44401e+06	2.11619e+06	0	0	0	0	0	0	0	0	0	0	0	0	0	0	0	0	0	0	0	0	0	0	0	0	0	0	0	T	142778	1	7	7
28507620	36086184	32441950	74157496	67149080	72656224	2.20493e+06	2749385	2420348	2.89722e+06	4.13595e+06	3.70246e+06	5.96393e+06	6.03744e+06	8279449	73819416	55402444	60875604	58810808	69259664	61633548	2306238	2.22954e+06	1.77039e+06	11612606	7.49425e+06	8214154	9992676	10540309	8486190	24443024	23423990	27119862	138887680	105147560	110809320	2857278	3.58738e+06	3165355	3.94341e+06	3.24784e+06	2711513	7.52195e+06	5.76781e+06	7379212	T	119189	1	54	37
0	0	0	0	0	0	0	0	0	0	0	0	711764	666086	731995	0	0	0	0	0	0	0	0	0	0	0	0	0	0	0	0	0	0	0	0	0	0	0	0	0	0	0	501597	539439	508909	T	21460.7	1	1	1
2.04822e+06	1.60447e+06	1.81839e+06	3081674	3053844	3.82871e+06	0	0	0	0	0	0	0	0	0	2.97143e+06	2.52454e+06	3.32286e+06	1.58529e+06	1.45127e+06	1.76289e+06	0	0	0	0	0	0	0	0	0	971580	312224	631350	3.35921e+06	3.3646e+06	2.82829e+06	205708	111653	0	0	0	0	0	0	0	T	110337	1	9	8
0	0	0	0	0	0	0	0	0	0	0	0	0	0	0	0	0	0	0	0	0	0	0	0	287266	368397	244251	0	0	0	0	0	0	0	0	0	0	0	0	0	0	0	0	0	0	T	23915.5	1	1	1
0	0	0	0	0	0	0	0	0	0	0	0	0	0	0	0	0	0	0	0	0	0	0	0	0	0	0	0	0	0	0	0	0	242432	0	0	294128	0	272896	0	0	0	0	0	0	T	172544	1	2	2
169136	504045	240775	0	0	0	0	0	0	0	0	0	0	0	0	0	0	0	0	0	0	0	0	0	0	0	0	0	0	0	831235	547610	480114	0	0	0	0	0	0	51267.2	89339.7	150368	0	0	0	T	160504	1	3	3
0	0	0	0	0	0	0	0	0	141206	135325	0	0	0	0	0	0	0	0	0	0	0	0	0	261654	253798	268286	0	0	0	0	0	0	0	0	0	0	0	0	226198	0	138617	0	0	0	T	40899.4	1	3	1
0	0	0	3.08117e+06	3.26186e+06	3.31848e+06	0	0	0	0	0	0	0	0	0	0	0	0	0	0	0	0	0	0	0	0	0	0	0	0	0	0	0	0	0	0	0	0	0	0	0	0	0	0	0	T	7516.96	1	1	1
46989048	5619319	5130392	42159100	33488494	27734448	0	0	0	0	0	0	0	0	0	53746668	5.97663e+06	5.43135e+06	41706756	31790792	12247614	0	0	0	0	0	0	0	0	0	0	0	0	34962148	52063588	39080840	0	0	0	0	0	0	0	0	0	T	121828	1	26	13
0	0	0	0	0	0	0	0	0	1.4172e+06	1304878	1.24741e+06	0	0	0	0	0	0	0	0	0	0	0	0	0	0	0	0	0	0	0	0	0	0	0	0	0	0	0	879787	1.3927e+06	1.39509e+06	0	0	0	T	109427	1	6	1
0	0	0	0	0	0	0	0	0	0	0	0	0	0	0	0	0	0	0	0	0	0	0	0	0	0	0	493247	1.04966e+06	1.34238e+06	0	0	0	0	0	0	0	0	0	0	0	0	0	0	0	T	60715.1	1	1	1
5391479	6044558	5580161	0	0	0	0	0	0	0	0	0	0	0	0	4826417	4862888	4.34078e+06	0	0	0	0	0	0	0	0	0	0	591624	125385	7759446	6.54191e+06	7268561	0	0	0	0	0	0	0	0	0	0	0	0	T	194490	1	34	31
3.24361e+06	3934258	4289990	0	0	0	0	0	0	0	0	0	0	0	0	4.16846e+06	3.67061e+06	3.36121e+06	0	0	0	0	0	0	0	0	0	0	0	0	3.89536e+06	3.18239e+06	3.49875e+06	0	0	0	0	0	0	0	0	0	0	0	0	T	180806	1	14	12
6771463	6.95289e+06	9438473	0	0	0	0	0	0	0	0	0	0	0	0	8.22041e+06	7.53819e+06	7340770	0	0	0	0	0	0	0	0	0	0	0	0	14794313	12485936	13147770	1.60559e+06	1.43078e+06	2632955	0	0	0	0	0	0	0	0	0	T	171186	1	29	26
2.83931e+06	2.78303e+06	2090829	0	0	0	0	0	0	0	0	0	0	0	0	3.16663e+06	2.94413e+06	1.88963e+06	0	0	0	0	0	0	0	0	0	0	0	0	2974208	2429030	2458136	0	0	0	0	0	0	2.13169e+06	2372107	3.22547e+06	0	0	0	T	143049	1	8	7
0	0	0	0	0	0	0	0	0	0	0	0	4.52007e+06	0	0	507018	328810	403382	0	0	0	0	0	0	0	0	0	2.81933e+06	2.53275e+06	0	0	0	0	0	0	0	0	0	0	0	0	0	0	0	0	T	104381	1	3	3
0	0	0	0	0	0	0	0	0	0	0	0	2.17725e+06	2.25139e+06	2671085	0	0	0	0	0	0	0	0	0	0	0	0	0	0	0	0	0	0	0	0	0	0	0	0	0	0	0	0	0	0	T	180509	1	1	1
793008	938999	1.01195e+06	4.43132e+06	4.38199e+06	4.12781e+06	1.31133e+06	1.55084e+06	1.41132e+06	0	0	0	0	0	0	0	0	0	4.32977e+06	3.80364e+06	4441211	1.33676e+06	639839	794588	0	0	0	0	0	0	825565	662539	902718	3.12338e+06	3.18119e+06	3.1069e+06	4.80883e+06	4.14794e+06	4.66881e+06	0	0	0	0	0	0	T	111561	1	24	21
0	0	0	0	0	0	0	0	0	0	0	0	0	0	0	0	0	0	0	0	0	0	0	0	0	0	0	0	0	0	290266	333232	87570.6	0	0	0	0	0	0	0	0	0	0	0	0	T	218267	1	2	2
18736140	17358138	19774000	4304169	5490493	4501705	0	0	0	0	0	0	0	0	0	20543080	19991866	19293488	3696095	4.00008e+06	3.86422e+06	553772	904092	953574	0	0	0	0	0	0	7377445	7.14603e+06	8524108	12072703	14466698	12396636	0	0	0	0	0	0	0	0	0	T	204349	1	25	9
2906342	3.54161e+06	3.05897e+06	14689963	16837800	16760047	0	0	0	0	0	0	0	0	0	0	0	0	15156854	16657314	17442586	0	0	0	0	0	0	0	0	0	0	0	0	26621658	21880580	24093154	0	0	0	0	0	0	0	0	0	T	92844.7	1	29	19
2.97063e+06	3.14966e+06	3.40311e+06	2650942	1.78821e+06	2.53679e+06	0	0	0	0	0	0	0	0	0	3221634	2908213	2.65091e+06	0	0	0	0	0	0	0	0	0	0	0	0	2.50535e+06	2.62849e+06	2.7392e+06	1.06763e+06	1.31223e+06	1.38656e+06	0	0	0	0	0	0	0	0	0	T	146471	1	13	12
0	0	0	1.39788e+06	1.42079e+06	1343597	0	0	0	0	0	0	0	0	0	0	0	0	1.47938e+06	1.36077e+06	1.54378e+06	0	0	0	0	0	0	0	0	0	0	0	0	729889	702992	414143	513785	550366	601301	0	0	0	0	0	0	T	85572	1	5	5
0	0	0	0	0	0	0	0	0	0	0	0	0	0	0	630558	560094	722384	0	0	0	0	0	0	0	0	0	0	0	0	0	0	0	0	0	0	0	0	0	0	0	0	0	0	0	T	54520.4	1	1	1
891896	972231	1.21048e+06	0	0	0	3.8793e+06	3.57597e+06	3.00714e+06	0	0	0	0	0	0	0	0	0	5.04785e+06	4729720	4.47526e+06	2.94938e+06	2840212	2.62458e+06	0	0	0	0	0	0	0	0	0	0	0	0	3.08133e+06	3581879	3.31946e+06	0	0	0	0	0	0	T	72957.5	1	18	17
0	0	0	0	0	0	805656	882514	380193	0	0	0	0	0	0	0	0	0	449862	0	242926	0	133830	101071	0	0	0	0	0	0	0	0	0	0	0	0	479832	1.50066e+06	1.11843e+06	0	0	0	0	0	0	T	79136.7	1	5	3
0	0	0	0	0	0	0	0	0	1.15236e+06	1.25287e+06	1298554	0	0	0	0	0	0	0	0	0	0	0	0	0	0	0	0	0	0	0	0	0	0	0	0	0	0	0	0	0	0	0	0	0	T	398480	1	1	1
0	0	0	0	0	0	0	0	0	4.12074e+06	3.51431e+06	4.49956e+06	0	0	0	0	0	0	564983	846455	1.09637e+06	0	0	0	6868681	9789316	9931899	305538	1.1039e+06	594357	0	0	0	0	0	0	0	0	0	4449381	3398792	3402775	0	0	0	T	75294.9	1	8	5
25093302	20586446	22320016	25950054	21285546	25300102	274442944	297404128	386890080	65621104	60750964	65781520	28760024	35062560	31980564	17612014	17216350	14442284	34685624	34551940	33675152	208968128	227495888	200052576	112801824	98739000	108635208	34550992	111155880	114946792	17820066	17172718	17645070	17685408	18068310	17572500	304871488	302006688	372617792	68674776	76796400	66586476	75819552	43509072	79896992	T	69559.6	1	39	18
0	0	0	0	0	0	210794	122198	95264.4	0	0	0	0	0	0	0	0	0	0	0	0	0	0	0	0	0	0	0	0	0	0	0	0	0	0	0	0	0	0	0	0	0	0	0	0	T	65479.5	1	1	1
0	0	0	0	0	0	0	0	0	0	0	0	0	0	0	0	0	0	0	0	0	749289	917258	801636	0	0	0	0	0	0	0	0	0	0	0	0	0	0	0	0	0	0	0	0	0	T	43900.3	1	3	3
4496910	4.21851e+06	4694953	2.01513e+06	1.79348e+06	2.05234e+06	0	0	0	0	0	0	0	0	0	6863717	7278366	7.75389e+06	1.03459e+06	1.01176e+06	2.54344e+06	0	0	0	0	0	0	0	0	0	0	0	0	9669916	6662537	17376782	0	0	0	0	0	0	0	0	0	T	122878	1	20	18
0	0	0	0	0	0	0	0	0	3700930	3.56751e+06	3626965	0	0	0	0	0	0	0	0	0	0	0	0	8751965	9535405	9640691	0	0	0	0	0	0	0	0	0	0	0	0	3.34426e+06	3.4028e+06	4.08503e+06	0	0	0	T	41923.2	1	9	9
0	0	0	4.95993e+06	4.27788e+06	4504128	0	0	0	0	0	0	0	0	0	1.35892e+06	1.17805e+06	1064128	6.27988e+06	5536715	6.6719e+06	0	0	0	0	0	0	0	0	0	0	0	0	0	0	0	2.67049e+06	2.48703e+06	2.97771e+06	0	0	0	0	0	0	T	80634.5	1	16	14
1.82764e+06	1.88464e+06	1.25275e+06	1648299	1.12051e+06	878556	645889	1.10592e+06	649849	0	0	0	0	0	0	2.11747e+06	2.29722e+06	2.16557e+06	0	0	0	0	0	0	0	0	0	0	0	0	2.2016e+06	2.03523e+06	1.71408e+06	1.65855e+06	1.44979e+06	1.69393e+06	0	0	0	1.06779e+06	754886	830068	0	0	0	T	119470	1	13	13
0	0	0	888466	931898	1069100	0	0	0	0	0	0	0	0	0	0	0	0	942871	2839132	1.02021e+06	0	0	0	0	0	0	0	0	0	0	0	0	0	0	0	982319	649811	489615	0	0	0	631138	842597	856100	T	84731.5	1	4	4
3.94919e+06	3756686	3.61972e+06	2.2722e+06	1458156	2.91984e+06	908815	702973	777592	58177476	46300712	52698352	69335448	76312672	55627916	3.61719e+06	3718226	3.03506e+06	0	0	0	0	0	0	144958544	127922248	141141728	76085504	78333184	74143568	5.58273e+06	4.68585e+06	4.79026e+06	0	0	0	0	0	0	6.02583e+06	6106370	5.57175e+06	138938720	126523696	134818528	T	28344.2	1	20	11
0	0	0	2.08229e+06	2.04681e+06	1.82241e+06	0	0	0	0	0	0	0	0	0	0	0	0	1.16656e+06	1116080	1037453	0	0	0	0	0	0	0	0	0	0	0	0	0	0	0	382541	444771	365481	0	0	0	0	0	0	T	80978.5	1	5	3
29044622	35218456	49655216	2.96037e+06	3.70779e+06	3.8485e+06	0	0	0	0	0	0	0	0	0	32678902	35795208	38093920	5030236	6989880	4.8686e+06	0	0	0	0	0	0	0	0	0	33938304	30922652	33968984	11175743	10113787	12501410	0	0	0	11469629	10912598	11578027	0	0	0	T	141258	1	57	42
0	0	0	1.43387e+06	1.33385e+06	1.57984e+06	0	0	0	0	0	0	0	0	0	0	0	0	1.54208e+06	1273459	1.57166e+06	0	0	0	0	0	0	0	0	0	0	0	0	0	0	0	0	0	0	0	0	0	0	0	0	T	85513.3	1	4	4
896991	0	0	0	0	189024	0	0	0	13396512	9045076	13189364	0	0	0	0	0	0	0	0	0	0	0	0	3.98071e+06	4702792	4949905	0	0	0	0	0	0	0	0	0	0	0	0	0	0	0	0	0	0	T	47045.9	1	4	3
393066	628651	272633	0	0	0	0	0	0	0	0	0	0	0	0	0	0	0	0	0	0	0	0	0	0	0	0	0	0	0	0	0	0	0	0	0	0	0	0	0	0	0	0	0	0	T	31806.6	1	1	1
0	0	0	973069	1.11443e+06	1.2619e+06	0	0	0	0	0	0	0	0	0	0	0	0	1261267	1.58076e+06	1.32306e+06	0	0	0	0	0	0	0	0	0	0	0	0	1.34034e+06	1.23307e+06	1.55877e+06	0	0	0	0	0	0	0	0	0	T	352554	1	1	1
0	0	0	424214	501824	412864	0	0	0	0	0	0	0	0	0	0	0	0	0	0	0	0	0	0	0	0	0	0	0	0	0	0	0	813136	529165	913666	0	0	0	0	0	0	0	0	0	T	130590	1	4	3
0	0	0	0	0	0	0	0	0	0	0	0	0	0	0	0	0	0	570185	551289	793795	0	0	0	0	0	0	0	0	0	0	0	0	602787	609124	0	0	0	0	0	0	0	0	0	0	T	16264.6	1	2	2
5277651	5.07255e+06	4668016	6362550	6.48277e+06	6.7257e+06	9901413	9541945	9947909	0	0	0	1.30578e+06	1.47286e+06	1.31159e+06	4431904	4349533	4.10921e+06	5938238	7322176	6.29359e+06	5.3053e+06	5.60643e+06	5575372	0	0	0	1.39733e+06	1.14292e+06	1.16167e+06	6626993	5947019	5927236	9949954	14429707	9883478	11236508	12022540	11193175	4.78942e+06	5.56859e+06	5.37055e+06	1.64789e+06	1126901	1.16259e+06	T	59864.8	1	18	15
0	0	0	0	0	0	840634	1.92792e+06	1.75831e+06	0	0	0	0	0	0	0	0	0	0	0	0	0	0	0	0	0	0	0	0	0	0	0	0	0	0	0	0	0	0	0	0	0	0	0	0	T	22054.1	1	1	1
0	0	0	0	0	0	0	0	0	0	0	0	0	0	0	0	0	0	0	0	0	0	0	0	1.37375e+06	1554517	1.76091e+06	0	0	0	0	0	0	0	0	0	0	0	0	560022	1.18376e+06	538180	0	0	0	T	37045.6	1	4	4
405461	862790	1.12722e+06	241150	560155	696097	4371144	3.9219e+06	3.68842e+06	2.70993e+06	2.89642e+06	2.44709e+06	0	538232	298203	303513	840501	405849	0	0	0	2.6644e+06	2.61016e+06	2.37397e+06	6.84797e+06	6.81631e+06	6822531	316997	414064	627399	1.09494e+06	367308	996495	768413	964204	912989	4.30944e+06	3.59898e+06	3.90624e+06	0	0	0	419155	473056	341334	T	59991.5	1	9	3
0	0	0	0	0	0	648264	768506	852714	0	0	0	0	0	0	0	0	0	0	0	0	535491	593164	531616	0	0	0	0	0	0	0	0	0	0	0	0	127819	118070	101166	476512	586593	674214	0	0	0	T	54989.2	1	3	3
27687606	27064052	28525278	378201568	349580512	399706496	15153432	15573618	12482123	9256592	10021341	9452397	48600904	45249236	47833004	26387170	28264180	28010314	364364960	375642816	335078336	9176843	10340754	9707850	14967328	14250088	15279102	39003888	37009164	41088204	16071339	13876989	14160617	335528256	312392608	323079680	34881984	35869456	32997758	9378395	8787540	9248988	30314244	27381816	28550164	T	108103	1	59	27
0	0	0	0	0	0	191654	215406	0	0	0	0	0	0	0	0	0	0	0	0	0	0	0	0	0	0	0	0	0	0	0	0	0	0	0	0	271262	227503	0	0	0	0	0	0	0	T	58434.7	1	2	1
5508308	5909832	11542316	8378494	8533008	3.09753e+06	5.713e+06	4194959	6.54298e+06	9305869	8663802	9221739	422381888	320437600	375540800	0	0	0	2047663	1.31165e+06	2.02956e+06	0	0	0	19348828	17373476	18364906	376698816	453842784	450884160	0	0	0	0	0	0	0	0	0	0	0	0	156678992	194431952	162206848	T	29615.8	1	26	11
0	0	0	171211	0	0	0	0	0	0	0	0	0	0	0	0	0	0	0	0	0	0	0	0	0	0	0	0	0	0	0	122612	184193	312679	248797	0	0	0	0	0	0	0	0	0	0	T	107828	1	1	1
0	0	0	0	0	0	3.74482e+06	5.13474e+06	3.73273e+06	2.39939e+06	1.92374e+06	2.12301e+06	0	0	0	0	0	0	0	0	0	4.18251e+06	4.56714e+06	8326746	2.29743e+06	1.33142e+06	2.94987e+06	0	0	0	0	0	0	0	0	0	1.50766e+06	1.56372e+06	1.79698e+06	6983938	5.0089e+06	6.41359e+06	0	0	0	T	58439.7	1	19	12
148536	0	973142	0	0	0	1.3475e+06	1.56931e+06	1109892	0	0	0	0	0	0	0	0	0	0	0	0	0	0	0	0	0	0	0	0	0	1.75438e+06	0	170674	0	0	0	931428	793006	1.02213e+06	0	0	0	0	0	0	T	70712.2	1	4	4
0	0	0	0	0	0	0	0	0	17829674	15636605	16737915	5455360	5.41259e+06	4.63439e+06	0	0	0	0	0	0	0	0	0	30480940	34680896	33896844	6185629	6.21341e+06	5545084	0	0	0	0	0	0	0	0	0	15253286	13742812	16936526	6434062	6.40444e+06	6.77261e+06	T	30454	1	10	7
0	0	0	0	0	0	0	0	0	0	0	0	17798208	18323902	18062508	0	0	0	0	0	0	0	0	0	0	0	0	22047040	23274988	22582904	0	0	0	0	0	0	0	0	0	0	0	0	15265540	14076320	14393444	T	18261.3	1	6	4
4427596	4138297	4.46773e+06	1.43825e+06	1.81282e+06	1.39313e+06	8577986	11475499	7352885	1.12525e+06	954377	969651	1.30246e+06	1.52093e+06	1.17219e+06	3.94571e+06	3394551	3.72332e+06	1.59936e+06	1.37565e+06	1.41159e+06	7.78494e+06	7.08787e+06	6.75985e+06	2.20483e+06	1.95046e+06	2019466	1.63915e+06	1.54397e+06	1.5771e+06	3.46745e+06	2791322	2.38397e+06	2.90096e+06	2.75116e+06	2.54881e+06	10897762	10907253	10230635	2.79117e+06	2.61022e+06	2.71982e+06	1.41887e+06	1.37856e+06	1.37831e+06	T	57637.8	1	15	14
97363472	95094864	98058920	7394534	7.0928e+06	7.15551e+06	10488449	2.90692e+06	10344114	19614846	18265524	1.7865e+06	5.00758e+06	4.43546e+06	4251241	117363088	109125768	120219712	8974120	9204918	9904587	1.90338e+06	12380080	12517398	0	0	0	4.28786e+06	4353178	3947204	165345568	160928064	174221456	24154688	22201508	23338248	3871514	3.71479e+06	3.14689e+06	31208580	30361924	30623656	4.15866e+06	3.83446e+06	3878711	T	138742	1	77	57
0	0	0	0	0	0	2.55238e+06	2339701	2.30389e+06	0	0	0	0	0	0	0	0	0	0	0	0	1.84218e+06	1.5441e+06	1.87212e+06	0	0	0	0	0	0	0	0	0	0	0	0	2.45662e+06	2178833	2.65511e+06	0	0	0	0	0	0	T	54337.2	1	6	5
2337348	2420583	2.41187e+06	0	0	0	0	0	0	0	0	0	123169272	31599274	151681648	0	0	0	0	0	0	0	0	0	1.87985e+06	1.67675e+06	1.54512e+06	32340104	38257424	32034868	0	0	0	0	0	0	0	0	0	0	0	0	21172324	26037632	20175806	T	16358.9	1	8	7
0	0	0	0	0	0	0	0	0	2.09261e+06	1.93847e+06	2.22931e+06	0	0	0	0	0	0	0	0	0	1.18362e+06	1531399	1.25536e+06	0	0	0	0	0	0	0	0	0	0	0	0	0	0	0	2.4037e+06	2509971	2.58045e+06	0	0	0	T	45345.4	1	8	8
3.58447e+06	4292851	3.56977e+06	6791470	8869588	8613786	0	0	0	0	0	0	0	0	0	12320684	12188462	12363596	3.61482e+06	5.201e+06	2742516	0	0	0	0	0	0	0	0	0	4793525	3.12321e+06	3.60579e+06	8.32774e+06	8400805	7.73309e+06	0	0	0	0	0	0	0	0	0	T	125490	1	25	21
3.93986e+06	4405552	4.73841e+06	3.96604e+06	3.87283e+06	4.03509e+06	1.89529e+06	1.80763e+06	2912056	54707788	63209736	61273988	5955377	5186480	5223520	4.0216e+06	3.63072e+06	3628844	2913223	2.70383e+06	2.56751e+06	29688354	31040540	31349932	11254874	11993447	14043577	6.75232e+06	6.55686e+06	7.10398e+06	6.12265e+06	3.89427e+06	6.16939e+06	3.10265e+06	3.40622e+06	4720580	0	0	0	71416896	60366568	62940616	7651961	7190414	6802115	T	45716.6	1	20	15
13401503	13308843	12237520	0	0	0	0	0	0	0	0	0	0	0	0	14274296	14166986	18420574	0	0	0	0	0	0	0	0	0	0	0	0	22382006	27286918	25466748	0	0	0	0	0	0	0	0	0	0	0	0	T	152124	1	28	19
0	0	0	0	0	0	0	0	0	0	0	0	9579338	8634482	9323189	0	0	0	0	0	0	0	0	0	0	0	0	17237690	16637015	16314919	0	0	0	0	0	0	0	0	0	0	0	0	9340080	6969172	8182823	T	19104.1	1	4	4
1.74536e+06	1.62185e+06	1577847	5658318	5.69097e+06	5.15508e+06	0	0	0	0	0	0	0	0	0	0	0	0	5470459	5.8644e+06	6089865	0	0	0	0	0	0	0	0	0	1.35424e+06	1.48714e+06	1.26816e+06	8.1984e+06	8488116	6865830	1.05972e+06	682647	2.16005e+06	0	0	0	0	0	0	T	91582.9	1	21	19
0	0	0	0	0	0	113827	379126	372867	0	0	0	0	0	0	0	0	0	0	0	0	284265	141320	89972	0	0	0	0	0	0	0	0	0	0	0	0	237070	296867	305005	0	0	0	0	0	0	T	41945.5	1	2	2
0	0	0	0	0	0	0	0	0	0	0	0	0	0	0	0	0	0	0	0	0	0	0	0	0	0	0	1719315	1.88363e+06	1.87236e+06	0	0	0	0	0	0	0	0	0	0	0	0	0	0	0	T	14201.5	1	1	1
0	0	0	0	0	0	0	0	0	0	0	0	0	0	0	0	0	0	0	0	0	0	0	0	0	0	0	707274	585720	664647	0	0	0	0	0	0	0	0	0	0	0	0	440031	410187	688405	T	13943.7	1	1	1
0	0	0	0	0	0	0	0	0	2897509	2.45043e+06	2.36029e+06	10998656	11244373	10645673	0	0	0	0	0	0	0	0	0	16515463	17995194	17731468	9627897	9309644	8897038	0	0	0	0	0	0	0	0	0	0	0	0	9304429	11090236	11243015	T	32044	1	9	5
0	0	0	3.68259e+06	4004303	2.80316e+06	0	0	0	0	0	0	0	0	0	0	0	0	3.2953e+06	3569456	3.29017e+06	0	0	0	0	0	0	0	0	0	0	0	0	2.98392e+06	2702654	2018066	0	0	0	0	0	0	0	0	0	T	84906	1	10	10
0	0	0	0	0	0	20196188	20090100	21746932	0	0	0	0	0	0	1171767	1303205	1.9264e+06	0	0	0	12734179	12288706	9500493	0	0	0	0	0	0	1.23178e+06	1.16543e+06	975781	0	0	0	6838974	6773194	6.31081e+06	0	0	0	0	0	0	T	71309.6	1	7	2
0	0	0	0	0	0	10859723	9767274	10237819	0	0	0	0	0	0	0	0	0	1.56549e+06	1.81269e+06	1.29677e+06	6538141	6553098	6.24206e+06	0	0	0	1.44703e+06	2213448	1.50876e+06	0	0	0	0	0	0	6931393	6461778	6646824	0	0	0	1.46197e+06	1.67303e+06	1.41431e+06	T	68512.6	1	20	15
0	0	0	0	0	0	0	0	0	0	0	0	0	0	0	0	0	0	0	0	0	674989	623564	900178	0	0	0	0	0	0	0	0	0	0	0	0	1.09208e+06	1.21007e+06	1.43207e+06	0	0	0	0	0	0	T	69342.4	1	2	1
0	0	0	1.86274e+06	2.15631e+06	1.70871e+06	0	0	0	0	0	0	0	0	0	0	0	0	0	0	0	0	0	0	0	0	0	0	0	0	0	0	0	0	0	0	0	0	0	0	0	0	0	0	0	T	37620.7	1	1	1
0	0	0	0	0	0	0	0	0	0	0	0	0	0	0	0	0	0	1.0329e+06	759010	723973	0	0	0	0	0	0	0	0	0	0	0	0	0	0	0	0	0	0	0	0	0	0	0	0	T	154572	1	3	1
2339686	2.62814e+06	2.34263e+06	1.87906e+06	1.76109e+06	1.73934e+06	0	0	0	0	0	0	0	0	0	2178109	2036748	2.25348e+06	1.49777e+06	10266749	1.6944e+06	0	0	0	0	0	0	0	0	0	2.85823e+06	2.65885e+06	2.60149e+06	3037972	2.37135e+06	2.76706e+06	0	0	0	0	0	0	0	0	0	T	120795	1	22	11
0	0	0	0	0	0	0	0	0	0	0	0	0	0	0	0	0	0	0	0	0	0	0	0	0	0	0	0	0	0	2.44134e+06	1.93084e+06	1.9751e+06	0	0	0	0	0	0	0	0	0	0	0	0	T	210969	1	1	1
0	0	0	1.18101e+06	1194216	1.35623e+06	0	0	0	0	0	0	0	0	0	0	0	0	1.24652e+06	1.32314e+06	1.15149e+06	0	0	0	0	0	0	0	0	0	0	0	0	0	0	0	0	0	0	76720.9	0	0	455480	0	0	T	99933.5	1	4	4
0	0	0	0	0	0	0	0	0	2.61202e+06	2.84939e+06	2986212	0	0	0	0	0	0	0	0	0	539244	640079	535711	0	0	0	0	0	0	0	0	0	0	0	0	0	0	0	430359	1.10548e+06	698807	0	0	0	T	46402.8	1	3	3
241374	237834	237809	0	0	0	0	0	0	0	0	0	0	0	0	0	0	0	0	0	0	0	0	0	0	0	0	0	0	0	564345	257128	217656	0	0	0	0	0	0	0	0	0	0	0	0	T	163743	1	2	2
4.81617e+06	4.67965e+06	4.96865e+06	0	0	0	0	0	0	0	0	0	2077636	1.52381e+06	2.28125e+06	5.36711e+06	5760215	4.70951e+06	0	0	0	0	0	0	0	0	0	0	0	0	9457664	6.55483e+06	7.0741e+06	0	0	0	0	0	0	0	0	0	0	0	0	T	160799	1	36	30
23950772	24359284	27665306	3.06389e+06	3428864	3.23162e+06	1.19046e+06	684509	766789	1.85572e+06	1.872e+06	1.04881e+06	1.12179e+06	1.00649e+06	919514	27555780	25306350	25139776	3571138	2.79075e+06	3.09237e+06	745815	401228	646311	8354848	3.59447e+06	3.40298e+06	0	0	0	27782764	29859608	28439144	7341306	7701783	7533099	906158	702581	1.78971e+06	1.95888e+06	1.20371e+06	1.17396e+06	0	0	0	T	140976	1	53	36
0	0	0	4.53193e+06	2253952	4430692	6.33794e+06	6492193	6.18628e+06	0	0	0	0	0	0	0	0	0	5858773	6502456	6296313	3445192	4433737	4.17395e+06	0	0	0	0	0	0	0	0	0	0	0	0	6707442	7756341	7.28353e+06	0	0	0	0	0	0	T	78805.8	1	18	15
0	0	0	0	0	0	0	0	0	0	0	0	0	0	0	0	0	0	33132356	35049260	36090432	0	0	0	0	0	0	0	0	0	0	0	0	0	0	0	0	0	0	0	0	0	0	0	0	T	148149	1	1	1
356144	431393	336324	0	0	0	0	0	0	0	0	0	0	0	0	0	0	0	0	0	0	0	0	0	0	0	0	0	0	0	0	0	0	232146	239318	503617	0	0	0	0	0	0	0	0	0	T	130239	1	1	1
3.82306e+06	4.83245e+06	4432230	0	0	0	0	0	0	0	0	0	0	0	0	4.39651e+06	4.87251e+06	4.64537e+06	0	0	0	0	0	0	0	0	0	0	0	0	2.39912e+06	2.62025e+06	2429869	2948658	2.25392e+06	2.46242e+06	0	0	0	0	0	0	0	0	0	T	133414	1	7	1
1.98076e+06	1.83145e+06	2.05903e+06	7.34591e+06	7388254	8525138	0	0	0	0	0	0	0	0	0	4.45892e+06	3.98917e+06	3.99251e+06	6.2438e+06	7957368	7.67826e+06	0	0	0	0	0	0	0	0	0	2412131	1.77232e+06	2.2704e+06	10503084	10053815	10815577	0	0	0	0	0	0	0	0	0	T	119315	1	35	30
6007849	6410638	6423504	5.15417e+06	11770817	12499120	0	0	0	0	0	0	0	0	0	5.45711e+06	5658432	6.16506e+06	4973580	5155676	4.97772e+06	0	0	0	0	0	0	0	0	0	7756296	6.8157e+06	8236056	7983076	6.75754e+06	6.54001e+06	0	0	0	0	0	0	0	0	0	T	206817	1	21	19
2.48699e+06	3.10235e+06	6.35974e+06	5587107	5239659	5.81563e+06	0	0	0	0	0	0	0	0	0	8303129	11406096	8424075	4378396	3.94058e+06	4702291	0	0	0	0	0	0	0	0	0	10326071	10165615	3.48455e+06	9776504	9996070	8430808	0	0	0	0	0	0	2578405	2400429	973528	T	113609	1	33	26
2.36855e+06	3001222	2.16757e+06	453544	1.05145e+06	380029	0	0	0	0	0	0	0	0	0	3.2726e+06	2.472e+06	7.59498e+06	922420	884216	173762	0	0	0	0	0	0	0	0	0	862360	524204	1.14933e+06	5809986	2.44227e+06	2.46753e+06	0	0	0	0	0	0	0	0	0	T	120700	1	6	3
1.18447e+06	1152708	1.07741e+06	2890523	3.2458e+06	3.09597e+06	0	0	0	0	0	0	0	0	0	1.14825e+06	983652	936939	3161350	3.05566e+06	3.07461e+06	0	0	0	0	0	0	0	0	0	1.07782e+06	1265097	1.08162e+06	3.85192e+06	4.36874e+06	4.22423e+06	0	0	0	0	0	0	0	0	0	T	89076	1	10	7
8814531	9730288	9485731	0	0	0	0	0	0	0	0	0	0	0	0	8418823	7.69498e+06	8822902	1.60495e+06	2.12654e+06	1.14908e+06	0	0	0	0	0	0	0	0	0	13276395	12103129	11354198	6.67723e+06	4.41455e+06	5.25923e+06	0	0	0	0	0	0	0	0	0	T	146577	1	19	18
609960	489435	501249	0	0	0	0	0	0	0	0	0	0	0	0	680887	362663	700611	0	0	0	0	0	0	0	0	0	0	0	0	0	329390	379685	438161	900675	784664	0	0	0	0	0	0	0	0	0	T	120585	1	4	3
8744567	11061275	10100419	0	0	0	0	0	0	0	0	0	0	0	0	11599716	8579817	8908701	0	0	0	0	0	0	0	0	0	0	0	0	14886267	14716183	14698884	0	0	0	0	0	0	0	0	0	0	0	0	T	254252	1	51	48
1.17287e+06	1181793	1.22445e+06	1.77199e+06	1.59439e+06	1.32246e+06	0	0	0	0	0	0	0	0	0	1.23972e+06	275213	1.11842e+06	1.34781e+06	1.67808e+06	1.31576e+06	0	0	0	0	0	0	0	0	0	1.57672e+06	1.53489e+06	1.52836e+06	484876	650125	702442	585844	764538	640480	0	0	0	0	0	0	T	69657.7	1	7	7
0	0	0	0	0	0	0	0	0	0	0	0	0	0	0	0	0	0	0	0	0	0	0	0	0	0	0	0	0	0	0	0	0	0	0	0	0	0	0	44697540	43657416	32098084	0	0	0	T	104876	1	1	1
0	0	0	3.42306e+06	3.40217e+06	2347655	0	0	0	0	0	0	0	0	0	0	0	0	3.0215e+06	3.31173e+06	3.51394e+06	0	0	0	0	0	0	0	0	0	0	0	0	3.71814e+06	3.11242e+06	4.98813e+06	0	0	0	0	0	0	0	0	0	T	81821.7	1	9	6
11150310	9623660	9903918	0	0	0	0	0	0	0	0	0	0	0	0	6.18088e+06	6.02572e+06	6.06673e+06	0	0	0	0	0	0	0	0	0	0	0	0	15672440	13230595	14330847	678459	864726	1.00812e+06	0	0	0	0	0	99827.3	0	0	0	T	274088	1	46	25
396204	144969	0	0	0	0	0	0	0	0	0	0	0	0	0	0	0	0	0	0	0	0	0	0	0	0	0	0	0	0	139184	0	328093	0	0	0	0	0	0	0	0	0	0	0	0	T	132983	1	3	3
0	0	0	0	0	0	0	0	0	10530041	9775101	10344756	17957220	18622724	19162740	0	0	0	0	0	0	0	0	0	23831238	25439648	26541980	16403846	15862250	15978550	0	0	0	0	0	0	0	0	0	7.42435e+06	8189505	9295798	9338751	9976550	9364855	T	36064.9	1	14	4
0	0	0	0	0	248393	0	0	0	0	0	0	0	0	0	0	0	0	0	230397	0	126104	0	276890	0	86489	91696.7	0	0	0	0	0	0	0	0	0	224823	104383	366800	0	0	0	0	0	0	T	58344.9	1	3	3
0	0	0	0	0	0	0	0	0	0	0	0	1.82639e+06	1.36067e+06	1.42112e+06	0	0	0	0	0	0	0	0	0	0	0	0	3.11646e+06	3.24273e+06	4.35043e+06	0	0	0	0	0	0	0	0	0	0	0	0	2.38983e+06	2104880	1.67054e+06	T	28335.1	1	3	3
0	0	0	0	0	0	0	0	0	0	0	0	1.66501e+06	1.78229e+06	1.32606e+06	0	0	0	0	0	0	0	0	0	0	0	0	2260202	2.49535e+06	1934664	0	0	0	0	0	0	0	0	0	0	0	0	1.85042e+06	1.39481e+06	1.58625e+06	T	25825.3	1	2	2
0	0	0	0	0	0	0	0	0	0	0	0	10867296	9618745	9986336	0	0	0	0	0	0	0	0	0	0	0	0	15584873	15109007	13296344	0	0	0	0	0	0	0	0	0	0	0	0	8757894	9243475	9433131	T	23548.1	1	6	5
0	0	0	0	0	0	0	0	0	9854089	9605083	7.78942e+06	0	0	0	0	0	0	0	0	0	2.43298e+06	2.54184e+06	2.54033e+06	1.54918e+06	2704886	2.0962e+06	0	0	0	0	0	0	0	0	0	0	0	0	8884266	9181790	9080644	1.49087e+06	870452	675489	T	52511.7	1	20	18
0	0	0	0	0	0	250465	0	169464	0	0	0	0	0	0	0	0	0	0	0	0	0	0	0	0	0	0	0	0	0	0	0	0	0	0	0	268478	308170	240966	0	0	0	0	0	0	T	50893	1	1	1
0	0	0	0	0	0	0	0	0	0	0	0	0	0	0	0	0	0	0	0	0	0	0	0	2.2911e+06	2461329	2877551	0	0	0	0	0	0	0	0	0	0	0	0	764877	1.19128e+06	1094416	0	0	0	T	42830.3	1	3	1
0	0	0	0	0	0	0	0	0	0	0	0	1.1202e+06	1.00628e+06	1.01959e+06	0	0	0	0	0	0	0	0	0	1.21158e+06	1939341	2.00817e+06	1.59208e+06	1.33544e+06	1.41664e+06	0	0	0	0	0	0	0	0	0	0	0	0	0	0	0	T	43683	1	4	4
0	0	0	0	0	0	0	0	0	2.66005e+06	1.98216e+06	2.7255e+06	117292752	115023856	116232656	0	0	0	0	0	0	0	0	0	5.75203e+06	5669201	5824900	131278392	115266624	137202288	0	0	0	0	0	0	0	0	0	0	0	0	38241712	39983852	39649832	T	33721.2	1	16	6
5412879	5167622	5014343	5449096	5.54143e+06	6282224	0	0	0	0	0	0	0	0	0	4.94561e+06	4786040	4453885	5306163	4557916	5.60188e+06	0	0	0	0	0	0	0	0	0	6903921	7071218	7.82209e+06	4.2186e+06	4.01771e+06	4300489	2784322	2.01025e+06	2243520	0	0	0	0	0	0	T	84048.7	1	24	18
0	6531629	0	0	0	701041	0	0	0	0	0	0	0	0	0	0	0	0	0	0	0	0	0	0	0	0	0	0	0	0	242064	330978	260586	0	0	1.9495e+06	0	0	0	0	0	0	0	0	0	T	143202	1	10	0
0	0	0	0	0	0	0	0	0	0	0	0	75018288	63672736	51934360	0	0	0	0	0	0	0	0	0	0	0	0	66603084	67365608	61759576	0	0	0	0	0	0	0	0	0	0	0	0	32895618	28148100	29553188	T	21854.8	1	10	7
0	0	0	0	0	0	0	0	0	0	0	0	5.21103e+06	554426	5.4392e+06	0	0	0	0	0	0	0	0	0	0	0	0	919259	549483	465761	0	0	0	0	0	0	0	0	0	0	0	0	641913	580961	0	T	13749.1	1	2	2
0	0	0	0	0	0	0	0	0	0	0	0	187910	166760	94300.4	0	0	0	0	0	0	0	0	0	0	0	0	295358	369844	364034	0	0	0	0	0	0	0	0	0	0	0	0	146654	215545	249940	T	26620.5	1	1	1
0	0	0	0	0	0	0	0	0	0	0	0	0	0	0	0	0	0	0	0	0	0	0	0	0	0	0	0	0	0	0	0	0	0	0	0	0	0	0	0	0	0	1.27266e+06	1.08476e+06	1280305	T	24968.6	1	1	1
6608094	6169681	6461685	3.37119e+06	3.39905e+06	3532744	0	0	0	0	0	0	0	0	0	8802688	9130726	9203943	1.6838e+06	1.62212e+06	1.69191e+06	0	0	0	0	0	0	0	0	0	5862913	6.21236e+06	5.78967e+06	5894528	6885335	6498687	0	0	0	0	0	0	0	0	0	T	115199	1	28	22
11883745	11611829	11149902	2.29216e+06	2.21286e+06	1.76836e+06	0	0	0	0	0	0	0	0	0	10677022	9707083	9527171	1.68242e+06	1619729	1.59785e+06	0	0	0	963679104	941819776	1030288512	0	0	0	8748264	7996104	8.28667e+06	5734460	5088183	5.18268e+06	2.16704e+06	2507412	2.0598e+06	0	0	0	0	0	0	T	277990	1	51	39
3722734	4.03298e+06	4291996	0	0	0	720151	0	0	0	0	0	0	0	0	0	0	0	0	0	0	0	0	0	0	0	0	0	0	0	5.47957e+06	4.86099e+06	2419506	0	0	0	0	0	0	0	0	0	0	0	0	T	270044	1	13	12
0	0	0	0	0	0	0	0	0	0	0	0	607160	662684	630613	0	0	0	0	0	0	0	0	0	0	0	0	298105	270150	169872	0	0	0	0	0	0	0	0	0	0	0	0	139301	319021	0	T	16386.5	1	2	2
0	0	0	0	0	0	0	0	0	0	0	0	2.2186e+06	1.72035e+06	2.0365e+06	0	0	0	0	0	0	0	0	0	0	0	0	1.84464e+06	1939951	1.91752e+06	0	0	0	0	0	0	0	0	0	0	0	0	0	0	0	T	13702.8	1	4	4
3.35001e+06	1.66005e+06	3.46445e+06	5.27027e+06	4.66497e+06	10638949	5.89514e+06	5.39471e+06	5.94204e+06	0	0	0	0	0	0	0	0	0	9213817	15042392	9013243	1519246	1.58073e+06	1.76884e+06	0	0	0	0	0	0	0	0	0	0	0	0	6131102	5130672	6236008	0	0	0	0	0	0	T	80779	1	23	22
918831	1.04816e+06	1.35525e+06	0	0	0	0	0	0	0	0	0	0	0	0	1.6355e+06	1.46084e+06	1.69885e+06	441794	276518	401565	0	0	0	3825304	4.51536e+06	5226582	0	0	0	1.40575e+06	1.10276e+06	1.21443e+06	0	0	0	0	0	0	0	0	0	1.55548e+06	1.30595e+06	1.49426e+06	T	112560	1	3	3
0	0	0	0	0	0	585492	391701	368529	0	0	0	0	0	0	0	0	0	0	0	0	0	0	0	0	0	0	0	0	0	0	0	0	0	0	0	0	0	0	0	0	0	0	0	0	T	49610.9	1	1	1
0	0	0	0	0	0	0	0	0	761368	892510	887698	0	0	0	0	0	0	0	0	0	0	0	0	0	0	0	0	0	0	0	0	0	0	0	0	0	0	0	710130	745086	578246	0	0	0	T	51679.5	1	3	3
0	0	0	0	0	0	0	0	0	0	0	0	1.30528e+06	1947934	1.98949e+06	0	0	0	0	0	0	0	0	0	0	0	0	0	1.5577e+06	1.1965e+06	0	0	0	0	0	0	0	0	0	0	0	0	1.24969e+06	185203	1.06977e+06	T	26018.2	1	3	3
0	0	0	0	0	0	0	0	0	0	0	0	27776168	31688416	35306028	0	0	0	0	0	0	0	0	0	0	0	0	27222346	25676698	27953256	0	0	0	0	0	0	0	0	0	0	0	0	15596544	15160099	15667319	T	24577.5	1	11	7
8.1212e+06	9105303	7.31418e+06	33182208	34401800	35769308	0	0	0	0	0	0	0	0	0	20673280	18811568	16012009	33336106	34118580	37384240	0	0	0	0	0	0	0	0	0	11509038	6857475	6970072	85665480	74818568	80028200	1.61853e+06	1.35514e+06	1.63762e+06	0	0	0	0	0	0	T	108737	1	36	28
0	0	0	0	0	0	0	0	0	0	0	0	4399926	4.6446e+06	4494586	0	0	0	0	0	0	0	0	0	0	0	0	4.67631e+06	4.1564e+06	4402772	0	0	0	0	0	0	0	0	0	0	0	0	0	0	0	T	21128.8	1	4	4
0	0	0	0	0	0	0	0	0	1.05042e+06	2239984	1.84697e+06	0	0	0	0	0	0	0	0	0	0	0	0	0	0	0	1.40254e+06	1.50472e+06	1610442	584001	717131	114773	473759	415527	717090	0	0	0	0	0	0	1.15547e+06	1.13549e+06	1.21424e+06	T	289437	1	4	3
35078772	34972508	35915944	9957296	9279424	11254828	1.14926e+06	1.5896e+06	802758	0	0	0	684135	947944	318935	39046788	43600288	41939548	3.28108e+06	4.35362e+06	2.87079e+06	0	0	0	0	0	0	0	0	0	9991103	6259713	17636672	11151885	11496854	11579223	0	0	0	0	0	0	604144	854450	764475	T	114531	1	34	20
0	0	0	0	0	0	0	0	0	0	0	0	1.58375e+06	1.06482e+06	1.59309e+06	0	0	0	0	0	0	0	0	0	0	0	0	1.58665e+06	1.70442e+06	1.33905e+06	0	0	0	0	0	0	0	0	0	0	0	0	0	0	0	T	25502.7	1	4	4
1.82628e+06	1721399	2.05508e+06	6.50619e+06	7.58551e+06	7.25467e+06	12678534	9239412	9517092	0	0	0	0	0	0	0	0	0	17339888	18235838	20295002	2.4823e+06	2337316	2.28904e+06	1246644	1.44944e+06	1.74772e+06	0	0	0	2138550	2.31268e+06	2.20083e+06	0	0	0	9346075	9792333	10432026	9997234	11334790	10888439	0	0	0	T	73405	1	24	22
2.80088e+06	1372150	552334	181160	1.59722e+06	84323	0	0	0	4.98854e+06	6.07584e+06	6171828	0	0	0	0	0	0	0	0	0	0	0	0	9786147	10570054	11305502	1.75799e+06	1.59244e+06	1.10549e+06	0	0	0	0	0	0	0	0	0	9224363	4.12696e+06	4.02772e+06	0	0	0	T	38145.7	1	15	10
0	0	0	0	0	0	0	0	0	4415313	4.13445e+06	4381864	0	0	0	0	0	0	0	0	0	2.06481e+06	1.76953e+06	1.24697e+06	0	0	0	0	0	0	0	0	0	0	0	0	0	0	0	4.03879e+06	3.36296e+06	3808428	0	0	0	T	54331.5	1	7	7
0	0	0	0	0	0	0	0	0	0	0	0	0	0	0	0	0	0	0	0	0	0	0	0	0	0	0	547377	586281	578865	0	0	0	0	0	0	0	0	0	0	0	0	279325	0	0	T	23291.9	1	2	2
0	0	0	0	0	0	10348856	7341025	10715066	0	0	0	0	0	0	0	0	0	0	0	0	6237765	7338422	5152769	2.14887e+06	2.48579e+06	595888	0	0	0	0	0	0	0	0	0	4.7897e+06	6.98842e+06	10597108	0	0	0	0	0	0	T	55929.3	1	17	11
8349704	4.02335e+06	5862074	1744132	1.55938e+06	2.6581e+06	3.1942e+06	3.53274e+06	3619089	4808214	4.54368e+06	4.089e+06	866124	753349	762546	1.66648e+06	2.27739e+06	2.32855e+06	3.2929e+06	3.13202e+06	3.2192e+06	3.53628e+06	3.2354e+06	3.50416e+06	1.41464e+06	2056188	1.43703e+06	0	0	0	883744	906095	3.63397e+06	0	0	0	3.11567e+06	2973347	2629554	6252631	6.28199e+06	6.11483e+06	801024	858416	776398	T	60066.7	1	16	14
0	0	0	0	0	0	0	0	0	906500	697919	390076	49302780	47079948	45174296	0	0	0	0	0	0	0	0	0	1.83343e+06	1.21499e+06	1919738	48502896	53023288	47854680	0	0	0	0	0	0	0	0	0	0	0	0	33526330	30534518	37372256	T	30222.7	1	17	16
0	0	0	0	0	0	0	0	0	0	0	0	886238	633920	989972	0	0	0	0	0	0	0	0	0	0	0	0	560938	851275	812212	0	0	0	0	0	0	0	0	0	0	0	0	573245	470626	578952	T	31281.8	1	3	1
0	0	0	0	0	0	0	0	0	7475529	4451457	4644431	3.26888e+06	2.91217e+06	3438927	0	0	0	0	0	0	0	0	0	10661076	10040717	9700849	3.72809e+06	3543812	3.47736e+06	0	0	0	793397	2.38668e+06	1.41852e+06	0	0	0	0	0	0	9435881	9090554	8728720	T	23550.7	1	11	8
0	0	0	0	0	0	0	0	0	0	0	0	0	0	0	0	0	0	0	0	0	0	0	0	0	0	0	0	0	0	0	0	0	0	0	0	0	0	0	1.70718e+06	982166	1.78113e+06	0	0	0	T	41469.6	1	1	1
0	0	0	0	0	0	576168	546057	721124	0	0	0	0	0	0	0	0	0	0	0	0	205323	353721	505877	0	0	0	0	0	0	0	0	0	0	0	0	0	0	0	1.01724e+06	1.29507e+06	964763	0	0	0	T	48872.3	1	4	4
0	0	0	0	0	0	949086	865821	812872	0	0	0	0	0	0	0	0	0	0	0	0	773487	704651	676047	0	0	0	0	0	0	0	0	0	0	0	0	674977	648802	633045	657417	720319	801407	0	0	0	T	50165.6	1	6	6
26019082	30443272	30060416	2.84719e+06	4.01709e+06	3561355	1.76244e+06	1.07674e+06	2.15977e+06	750142	1.23541e+06	1.19902e+06	0	0	0	31596754	32584696	33674624	4.28189e+06	4.00975e+06	5553279	928482	871874	1.02737e+06	3.58483e+06	2.26779e+06	2.22802e+06	0	0	0	10374520	9589926	10386287	25528732	26875594	24309938	1.58049e+06	1.5355e+06	1.75057e+06	1.02313e+06	1.83406e+06	1.96053e+06	0	0	0	T	145738	1	55	44
6.25239e+06	5.73835e+06	5.96638e+06	16352135	16979172	21918790	1.39608e+06	1.82784e+06	2.2072e+06	0	0	0	0	0	0	5744914	6166556	5702796	18900898	18832172	17020564	0	0	0	3573274	3.9278e+06	3.89811e+06	0	0	0	8059341	7.13265e+06	7345700	21469978	21067350	9255878	4579365	4.16198e+06	4.41784e+06	0	0	0	0	0	0	T	88828.9	1	29	26
0	0	0	0	0	0	492290	607095	582316	0	0	0	0	0	0	0	0	0	0	0	0	459836	665498	226982	0	0	0	0	0	0	0	0	0	0	0	0	0	0	0	1.17271e+06	1.00845e+06	923005	0	0	0	T	42480.9	1	2	1
0	0	0	0	0	0	69151.3	65902.6	136517	0	0	0	0	0	0	0	0	0	0	0	0	0	0	0	0	0	0	0	0	0	0	0	0	0	0	0	0	0	0	0	0	0	0	0	0	T	61776.3	1	1	1
0	0	0	0	0	0	0	0	0	2377576	2933995	2.22898e+06	1.46245e+06	1.76718e+06	978004	0	0	0	0	0	0	0	0	0	5958513	8642477	9503426	1.05318e+06	1.02157e+06	1.3447e+06	0	0	0	0	0	0	0	0	0	2.94034e+06	3.17396e+06	3.25589e+06	2.30456e+06	2.03384e+06	1616017	T	34382.5	1	7	6
0	0	0	0	0	0	0	0	0	4002295	3.3565e+06	3.69986e+06	0	0	0	0	0	0	0	0	0	868947	721446	637006	2.84111e+06	3.5806e+06	3171432	0	0	0	0	0	0	0	0	0	0	0	0	1.06079e+06	680612	674614	0	0	0	T	52272.8	1	2	2
0	0	0	0	0	0	0	0	0	0	0	0	0	0	0	0	0	0	1.96871e+06	1.88419e+06	2.2303e+06	809777	1.09447e+06	1527756	0	0	0	0	0	0	0	0	0	0	0	0	0	0	0	0	0	0	1.63135e+06	1.63821e+06	1.25248e+06	T	513309	1	4	4
3.55263e+06	3.12127e+06	3.1493e+06	0	0	0	0	0	0	5.77426e+06	5082352	5.55843e+06	124815	132035	553026	0	0	0	0	0	0	0	0	0	6950779	7530449	8101932	0	0	0	0	0	0	0	0	0	0	0	0	5046859	3671865	5535906	0	0	0	T	45256.2	1	5	5
10498829	748320	374408	0	0	0	0	0	0	0	0	0	0	0	0	0	0	0	0	0	0	0	0	0	0	0	0	0	0	0	18494238	0	18974882	0	0	0	0	0	0	0	0	0	0	0	0	T	68028.8	1	1	1
0	0	0	0	0	0	0	0	0	7118006	8152775	6.87506e+06	7521435	7.80782e+06	7.03478e+06	0	0	0	0	0	0	0	0	0	0	0	0	7.21836e+06	6.24424e+06	6223205	0	0	0	0	0	0	0	0	0	0	0	0	7032497	5367590	6605947	T	19331.4	1	1	1
0	0	0	0	0	0	0	0	0	0	0	0	0	0	0	0	0	0	0	0	0	0	0	0	0	0	0	0	0	0	0	0	0	0	0	0	0	0	0	0	0	0	437439	597713	561707	T	24653.5	1	1	1
0	0	0	0	0	0	0	0	0	8.22572e+06	7539667	8.30277e+06	1.00338e+06	1.15532e+06	982833	0	0	0	0	0	0	1.76881e+06	1.71353e+06	4.38432e+06	13008666	13318001	13013561	1.15547e+06	1.49963e+06	1.35254e+06	0	0	0	0	0	0	0	0	0	9295863	8017571	7109964	1.0564e+06	1.05189e+06	1.20716e+06	T	48319.5	1	12	9
0	0	0	0	0	0	0	0	0	0	0	0	1.26513e+06	980156	646524	0	0	0	0	0	0	0	0	0	0	0	0	1.21483e+06	922895	1.17611e+06	0	0	0	0	0	0	0	0	0	0	0	0	712332	808023	638964	T	24059.3	1	1	1
44715560	44539312	51335732	2266903	2.0035e+06	2252483	937531	952856	1.66316e+06	0	0	0	0	0	0	46357752	46894164	46975480	3.00607e+06	2.47556e+06	2.20326e+06	0	0	0	0	0	0	0	0	0	77549056	84468072	73926136	5979075	5859567	3.21665e+06	2134033	1963117	1.9761e+06	0	0	0	0	0	0	T	244353	1	107	86
0	0	0	0	0	0	0	0	0	0	0	0	0	0	0	0	0	0	0	0	0	134992	115227	89291.4	0	0	0	0	0	0	0	0	0	0	0	0	0	0	0	575893	200334	475374	0	0	0	T	47714.2	1	2	2
2.19398e+06	1.30193e+06	1.29623e+06	0	0	0	0	0	0	2.6157e+06	2.16056e+06	2.79767e+06	0	0	0	0	0	0	1.69734e+06	937349	706110	0	0	0	4.88237e+06	4.2346e+06	4.12687e+06	2.22755e+06	1.63406e+06	1.8207e+06	0	0	0	0	0	0	0	0	0	0	0	0	5233645	4673042	4593005	T	31423.7	1	9	8
2.81337e+06	2.5572e+06	647373	0	0	0	0	799825	425285	0	0	0	0	0	0	792352	797744	1.94195e+06	405235	924279	962243	0	0	0	807687	1.04709e+06	0	996098	1.37625e+06	958098	1.80436e+06	419351	2.79217e+06	889482	1823790	815340	0	0	0	0	0	0	0	0	0	T	116599	1	2	1
1.96312e+06	1936640	1.89498e+06	27960140	29477992	28470816	1.26318e+06	1.31601e+06	1.33578e+06	0	0	0	0	0	0	1.92792e+06	1.59416e+06	2.04598e+06	26028440	25452860	25843318	1.03601e+06	645680	613574	2.13318e+06	2685909	3.97366e+06	0	0	0	2.0706e+06	1.66232e+06	1.89889e+06	4.16981e+06	3684347	4298494	13508795	13682070	15657673	1.60694e+06	1.06751e+06	1.64945e+06	0	0	0	T	85552.3	1	37	30
0	0	0	0	0	0	0	0	0	0	0	0	0	0	0	609419	508334	504336	0	0	0	0	0	0	0	0	0	0	0	0	707283	700371	0	0	0	0	0	0	0	0	0	0	0	0	0	T	318182	1	2	2
3.92622e+06	3.76553e+06	3.92505e+06	0	0	0	0	0	0	0	0	0	0	0	0	5178667	4695637	4230878	0	0	0	0	0	0	0	0	0	0	0	0	2.61721e+06	2203876	2506553	2.82145e+06	2.16782e+06	2.24337e+06	0	0	0	0	0	0	0	0	0	T	155100	1	20	17
1.22369e+06	1202570	1733271	2.14141e+06	2.30059e+06	1878755	0	0	0	0	0	0	0	0	0	3.2138e+06	3.44115e+06	3.09964e+06	0	0	0	0	0	0	0	0	0	0	0	0	1487144	1.32185e+06	1.67473e+06	3.27395e+06	2.97573e+06	3.21215e+06	0	0	0	0	0	0	0	0	0	T	125888	1	11	11
0	0	0	0	0	0	0	0	0	1.03611e+06	899314	967841	0	0	0	0	0	0	0	0	0	0	0	0	0	0	0	0	0	0	0	0	0	0	0	0	0	0	0	2.89116e+06	2.54378e+06	2464942	0	0	0	T	46531.9	1	2	2
0	0	0	0	0	0	2518967	2.8441e+06	2420350	0	0	0	0	0	0	0	0	0	0	0	0	1.03701e+06	962844	792258	0	0	0	0	0	0	0	0	0	0	0	0	1.41546e+06	1.11333e+06	1.6974e+06	0	0	0	0	0	0	T	74714.8	1	10	7
0	0	0	0	0	0	0	0	0	244492	473764	79605.7	0	0	0	0	0	0	0	0	0	0	0	0	1.33509e+06	1.20977e+06	957144	0	0	0	0	0	0	0	0	0	0	0	0	0	0	0	571082	436325	434679	T	33373.9	1	2	2
0	0	0	0	0	0	0	0	0	1.56429e+06	1.94732e+06	1.59693e+06	0	0	0	0	0	0	0	0	0	639437	806030	1.11035e+06	2.07692e+06	1.64989e+06	1.5592e+06	0	0	0	0	0	0	0	0	0	0	0	0	2.72069e+06	2.47305e+06	1969616	0	0	0	T	39110.2	1	2	2
0	0	0	0	0	0	0	0	0	0	0	0	0	0	0	740610	412802	621410	0	0	0	0	0	0	0	0	0	0	0	0	0	0	0	905993	919464	877629	0	0	0	0	0	0	0	0	0	T	117239	1	2	2
745376	854210	784521	860917	528557	1.30081e+06	0	0	0	0	0	0	0	0	0	1.11104e+06	562381	1.12394e+06	935672	1.07151e+06	996667	0	0	0	0	0	0	0	0	0	1333908	1.57673e+06	1.45818e+06	1.61455e+06	1.93513e+06	1.2729e+06	0	0	0	0	0	0	0	0	0	T	92506.8	1	3	3
0	0	0	0	0	0	0	0	0	0	0	0	7106972	6445771	7.71956e+06	0	0	0	0	0	0	0	0	0	0	0	0	8777444	9493413	9194717	0	0	0	0	0	0	0	0	0	0	0	0	5185696	4.8701e+06	5.81073e+06	T	15641.2	1	3	3
0	0	0	0	0	0	0	0	0	5019518	5.71703e+06	4760641	0	0	0	0	0	0	0	0	0	0	0	0	15888464	15597314	15952918	0	0	0	0	0	0	0	0	0	0	0	0	5.93598e+06	6.06823e+06	5980246	1.38643e+06	897604	1.16674e+06	T	41807	1	4	3
20716396	38324572	46331440	18418626	17693220	19695284	3.70049e+06	3263657	3958921	72616144	71994272	73374832	37342420	34524404	33156046	26227838	17074804	28832610	9900307	10924191	19679014	14502502	17084834	16417554	90916504	88116360	89836688	26117080	25101272	29240906	22552976	21614498	23658882	22009450	24396896	18166778	4587848	4021397	4.42791e+06	86509736	71588624	83591824	23405242	19968110	20717820	T	35588.9	1	27	17
0	0	0	0	0	0	0	0	0	3775727	3260453	3.39019e+06	0	0	0	0	0	0	0	0	0	0	0	0	9153008	10557919	10114808	2.93554e+06	4.10205e+06	1.1729e+06	0	0	0	0	0	0	0	0	0	3318282	3.68479e+06	3.44299e+06	2.2239e+06	2.2384e+06	2.73548e+06	T	29044.5	1	8	8
0	0	0	0	0	0	0	0	0	0	0	0	4.95633e+06	3.29854e+06	5.04193e+06	0	0	0	0	0	0	0	0	0	0	0	0	4668399	4190776	4091757	0	0	0	0	0	0	0	0	0	0	0	0	2.5459e+06	2.48695e+06	2.69743e+06	T	24412.4	1	5	5
0	0	0	0	0	0	0	0	0	0	0	0	0	0	0	0	0	0	0	0	0	0	0	0	1.76805e+06	2699820	2.58851e+06	0	0	0	0	0	0	0	0	0	0	0	0	0	0	0	0	0	0	T	21629.7	1	1	1
0	0	0	853293	1.25309e+06	875576	0	0	0	0	0	0	0	0	0	0	0	0	1.43708e+06	1.50083e+06	1.7545e+06	0	0	0	0	0	0	0	0	0	2.5208e+06	591505	363602	0	0	0	939800	796444	795616	0	0	0	0	0	0	T	87061.7	1	8	8
0	0	0	0	0	0	0	0	0	1.09372e+06	1.26349e+06	1548222	0	0	0	775449	921897	441015	0	0	0	373507	418561	352089	124753	401583	457656	0	0	0	0	0	0	0	0	0	0	0	0	896716	826233	984108	0	0	0	T	46629.5	1	6	5
0	0	0	0	0	0	0	0	0	0	0	0	8533159	8154221	8436877	0	0	0	0	0	0	0	0	0	0	0	0	6.47055e+06	6959337	6969035	0	0	0	0	0	0	0	0	0	0	0	0	5.71343e+06	5624203	5448548	T	33792.5	1	10	10
0	0	0	0	0	0	0	0	0	0	0	0	3.62487e+06	4230231	4.11131e+06	0	0	0	0	0	0	0	0	0	0	0	0	4.31166e+06	4286822	4400107	0	0	0	0	0	0	0	0	0	0	0	0	0	0	0	T	27416.1	1	3	3
1.31271e+06	1.0685e+06	895908	0	0	0	0	0	0	0	0	0	0	0	0	0	0	0	0	0	0	804144	640049	805832	410456	924412	390033	423232	417173	401858	790796	938398	1.1646e+06	0	0	0	0	0	0	2.53525e+06	2.63677e+06	2.52796e+06	0	0	0	T	55242.5	1	5	5
1.84296e+06	1.63461e+06	2.62149e+06	1.53901e+06	2.06994e+06	1.45744e+06	6894262	7191201	6571004	0	0	0	0	0	0	0	0	0	8017217	7713711	7847822	4.21726e+06	4374584	3491549	0	0	0	0	0	0	2.92092e+06	2.87849e+06	3.44503e+06	0	0	0	8.15107e+06	8540849	8687786	0	0	0	0	0	0	T	64198.7	1	14	10
725179	1480686	668148	0	0	0	0	0	0	0	0	0	0	0	0	0	0	0	0	0	0	0	0	0	0	0	0	942711	259235	168566	235227	0	1.13016e+06	0	0	0	0	0	0	0	0	0	0	0	0	T	21600.4	1	1	0
0	0	0	0	0	0	0	0	0	0	0	0	0	0	0	238835	0	0	0	0	0	278042	317559	314936	0	0	0	0	0	0	0	0	0	0	0	0	0	0	0	0	0	0	0	0	0	T	237144	1	3	2
0	0	0	521932	106671	85043.7	2.3402e+06	2.55762e+06	2.34613e+06	0	0	0	0	0	0	0	0	0	1.4177e+06	1.64147e+06	1.59935e+06	1.63833e+06	1.64062e+06	1.43518e+06	0	0	0	0	0	0	0	0	0	0	0	0	1.5315e+06	1.72223e+06	1.57473e+06	0	0	0	0	0	0	T	71790.3	1	6	5
82335.2	84829.6	0	364437	622924	485214	2.43975e+06	1.97991e+06	2.31946e+06	0	0	0	0	0	0	0	0	109059	560545	167521	641845	1.4624e+06	1321470	1.07827e+06	0	0	0	0	0	0	0	0	0	0	0	0	1.52032e+06	1655401	1.17789e+06	0	0	0	0	0	0	T	68196.8	1	7	5
0	0	0	0	0	0	0	0	0	0	0	0	388540	252506	188557	0	0	0	0	0	0	0	0	0	0	0	0	1.22643e+06	1.06779e+06	1.05945e+06	0	0	0	0	0	0	0	0	0	0	0	0	1.37111e+06	1.17814e+06	1117374	T	26115	1	2	2
0	0	0	0	0	0	0	0	0	0	0	0	0	0	0	0	0	0	0	0	0	0	0	0	0	0	0	382184	416473	325205	0	0	0	0	0	0	0	0	0	0	0	0	0	0	0	T	21106.2	1	1	1
0	0	0	0	0	0	0	0	0	14113969	13466298	13976139	9177383	8084394	8650923	0	0	0	0	0	0	0	0	0	36601204	42128884	45408040	12518557	11528157	11383234	0	0	0	0	0	0	0	0	0	12001343	12199580	11273703	20676406	19248162	20057862	T	29823.4	1	18	15
0	0	0	0	0	0	1.17664e+06	606275	499842	23994030	20643576	16972730	28516106	25678040	29082778	0	0	0	0	0	0	295080	244411	192825	31628410	31127406	36803604	28401686	28527454	29916180	0	0	0	0	0	0	0	0	0	2.53224e+06	1.62427e+06	2.20629e+06	45338156	39927152	46291320	T	26694.5	1	13	8
0	0	0	3131212	2.99976e+06	3089731	2.32303e+06	2.35063e+06	2.47631e+06	0	0	0	0	0	0	0	0	0	4.12425e+06	3732495	3.94553e+06	2300863	1.46935e+06	1.48014e+06	0	0	0	0	0	0	0	0	0	1.18902e+06	757774	803189	3156050	3.12216e+06	2.95443e+06	0	0	0	0	0	0	T	77006.2	1	11	11
0	0	0	0	0	0	0	0	0	0	0	0	59950172	31309810	79363224	0	0	0	0	0	0	0	0	0	0	0	0	26105436	51381660	24850796	0	0	0	0	0	0	0	0	0	0	0	0	34798000	32788934	44836648	T	18479.5	1	14	13
6753761	7.5111e+06	7747273	0	0	0	0	0	0	0	0	0	0	0	0	1.94985e+06	4866559	4265088	0	0	0	0	0	0	0	0	0	0	134233	4.68085e+06	11554905	12711363	11281647	0	0	0	0	0	0	0	0	0	0	0	0	T	346683	1	32	29
479884	2.49126e+06	355375	0	0	0	0	0	0	2.03364e+06	2.02341e+06	678416	0	0	0	0	0	0	0	0	0	187433	189410	0	5.19138e+06	5.20264e+06	1.08256e+06	0	0	0	2.02583e+06	3.66566e+06	3.19878e+06	1.66095e+06	344707	1901493	0	0	0	5.29248e+06	6231678	4.79047e+06	1.32195e+06	343960	989554	T	37408.2	1	3	2
72497.1	0	72549.7	0	0	256706	0	79514.4	0	8920233	4.10634e+06	5026337	336738	358919	1.06335e+06	57903.1	0	116262	350880	293570	296462	572169	1.28243e+06	3.50734e+06	12939836	5.38183e+06	7300231	768530	755989	974744	0	93085.8	53850.2	481302	197461	366111	0	0	0	647266	3.30125e+06	1.73472e+06	430565	569293	106232	T	50447.4	1	2	0
2.3037e+06	2.23823e+06	2.52501e+06	6.88459e+06	2.72975e+06	2924273	8450002	8623985	8707515	2111384	2.51163e+06	1.89653e+06	0	0	0	4270161	2.34951e+06	3.09903e+06	2.79751e+06	3239971	2.6846e+06	5.75062e+06	5763972	5089568	1.16214e+06	1.41811e+06	1.32775e+06	0	0	0	1.75068e+06	1.69494e+06	2168779	2.68796e+06	6.66273e+06	2.9389e+06	8233008	8552673	9261294	2.05837e+06	1.53198e+06	869982	0	0	0	T	69180.7	1	25	22
0	0	0	931901	326543	128937	0	0	0	0	0	0	0	0	0	0	0	0	155299	168884	153121	0	0	0	0	0	0	0	0	0	0	0	0	2049938	1.09595e+06	1600424	0	0	0	0	0	0	0	0	0	T	115466	1	2	1
0	0	0	0	0	0	0	0	0	315977	221644	328129	0	0	0	0	0	0	0	0	0	0	0	0	571058	587663	539144	0	0	0	0	0	0	0	0	0	0	0	0	0	0	0	0	0	0	T	116380	1	1	1
0	0	0	0	0	0	0	0	0	0	0	0	0	0	0	0	0	0	0	0	0	0	0	0	167657	212236	289037	0	0	0	0	0	0	0	0	0	0	0	0	1.07853e+06	1.32944e+06	1.01527e+06	0	0	0	T	37815.8	1	2	2
2.02378e+06	1.91488e+06	1.958e+06	1.86853e+06	1.96728e+06	1.41699e+06	5.66699e+06	5.59819e+06	4637925	0	0	0	0	0	0	0	0	0	8811569	7162774	8.05576e+06	1.94832e+06	2.15958e+06	2.2425e+06	0	0	0	0	0	0	2.96246e+06	2980858	2.74978e+06	0	0	0	6.2024e+06	5.89997e+06	7.91823e+06	0	0	0	0	0	0	T	74560	1	16	16
3.36893e+06	3.25916e+06	2.88242e+06	0	0	0	0	0	0	0	0	0	0	0	0	3.26326e+06	4.15223e+06	4.09486e+06	0	0	0	0	0	0	0	0	0	0	0	0	2.02865e+06	2.07874e+06	1.70193e+06	1718794	1785114	2.0205e+06	0	0	0	0	0	0	0	0	0	T	132983	1	12	12
2.14685e+06	2.92702e+06	3623872	6.70012e+06	5.987e+06	5844801	0	0	0	0	0	0	0	0	0	3.80665e+06	4.06807e+06	3.57467e+06	4936561	4.60718e+06	4558378	0	0	0	0	0	0	0	0	0	1.66238e+06	1.40801e+06	1.61538e+06	7.12535e+06	6443114	7.06215e+06	0	0	0	0	0	0	0	0	0	T	108790	1	19	17
0	0	0	0	0	0	0	0	0	46821880	964063	1835872	0	0	0	0	0	0	0	0	0	0	0	0	3.86773e+06	3697217	3.99376e+06	0	0	0	0	0	0	0	0	0	0	0	0	49012552	877704	925652	0	0	0	T	37098.7	1	7	7
0	0	0	0	0	0	0	0	0	855225	1.03056e+06	906681	0	0	0	0	0	0	0	0	0	0	0	0	1.58315e+06	1.51591e+06	1.7047e+06	0	0	0	0	0	0	0	0	0	0	0	0	1.04311e+06	1.13564e+06	1.2048e+06	0	0	0	T	42317.2	1	3	3
0	0	0	0	0	0	0	0	0	0	0	0	0	0	0	0	0	0	0	0	0	0	0	0	0	0	0	0	0	0	0	0	0	0	0	0	0	0	0	0	0	0	1.2495e+06	1178404	1.31947e+06	T	79739.2	1	1	1
0	0	0	0	0	0	0	0	0	0	0	0	0	0	0	0	0	0	869724	1.27002e+06	1.21833e+06	635614	965115	1.18116e+06	0	0	0	0	0	0	0	0	0	0	0	0	1.82531e+06	1.45936e+06	1.44065e+06	43926.9	0	0	0	0	0	T	74975.7	1	10	8
1.13599e+06	1.00012e+06	5.98842e+06	0	0	0	0	0	0	0	0	0	0	0	0	0	0	0	773869	536005	768173	972795	948694	805540	0	0	0	0	0	0	0	0	0	0	0	0	571038	548537	524375	0	0	0	2.27932e+06	1.68373e+06	1.04558e+06	T	88152.3	1	4	4
1.94939e+06	1579413	1.58433e+06	1099070	1.16954e+06	996482	0	0	0	666760	826789	0	0	0	0	2.4023e+06	2.29451e+06	2751742	0	0	0	0	0	0	0	0	0	0	0	0	1.63886e+06	1.4999e+06	1523548	1.8694e+06	2.442e+06	2.01414e+06	0	0	0	0	0	0	0	0	0	T	112065	1	7	2
0	0	0	2.51087e+06	2.64149e+06	2.81709e+06	0	0	0	0	0	0	0	0	0	0	0	0	2.77578e+06	2.57382e+06	2.69819e+06	0	0	0	0	0	0	0	0	0	0	0	0	4.05522e+06	4.71232e+06	3.631e+06	0	0	0	0	0	0	0	0	0	T	100406	1	10	6
0	0	0	0	0	0	817199	743596	785677	0	0	0	0	0	0	0	0	0	362925	538077	399781	498816	376960	511711	0	0	0	0	0	0	0	0	0	0	0	0	843869	814300	821583	0	0	0	0	0	0	T	76881.8	1	5	1
12865945	11614562	9734882	0	0	0	0	0	0	0	0	0	0	0	0	10490275	12085608	9831361	0	0	0	0	0	0	0	0	0	0	0	0	19012928	15036825	17050938	2.02846e+06	4202684	3.88625e+06	0	0	0	0	0	0	0	0	0	T	200423	1	28	26
0	0	0	0	0	0	1495483	1.63725e+06	1762331	0	0	0	0	0	0	0	0	0	0	0	0	1.28457e+06	1.02491e+06	976508	0	0	0	0	0	0	0	0	0	0	0	0	1.73019e+06	1.70413e+06	1.67919e+06	0	0	0	0	0	0	T	67412	1	6	6
0	0	0	0	0	0	0	0	0	0	0	0	0	0	0	0	0	0	0	0	0	0	0	0	0	0	0	0	0	0	0	0	0	0	0	0	84643.2	96728.1	117488	0	0	0	0	0	0	T	117377	1	1	1
0	0	0	0	0	0	0	0	0	0	0	0	0	0	0	0	0	0	0	0	0	0	0	0	0	0	0	0	0	0	0	0	0	112792	99956.8	145079	0	0	0	0	0	0	0	0	0	T	108126	1	2	2
4.83059e+06	6303848	5.1044e+06	9787639	11358186	13640423	0	0	0	0	0	0	0	0	0	4.18133e+06	3.39739e+06	4811782	15212203	17007952	17448564	0	0	0	0	0	0	0	0	0	5.29815e+06	2.02367e+06	4.81168e+06	23864136	22679170	25365202	0	0	0	0	0	0	0	0	0	T	116129	1	41	32
2.75589e+06	2.74063e+06	2.82847e+06	18995686	19576746	19626000	0	0	0	0	0	0	9693873	707463	949939	2.98454e+06	2.58146e+06	2.86916e+06	16594659	15749594	16117018	0	0	0	3.41365e+06	1.16249e+06	1.01559e+06	12962493	1364736	1.60598e+06	2.80865e+06	3.33422e+06	3414796	7.81578e+06	8025373	8982586	7326879	7.58326e+06	8.16515e+06	4660199	4.04076e+06	3.54397e+06	6313614	5.14072e+06	1.02913e+06	T	66153.1	1	12	5
0	0	0	719773	843384	848470	0	0	0	0	0	0	0	0	0	0	0	0	2.36037e+06	2302807	2.32137e+06	0	0	0	0	0	0	0	0	0	0	0	0	1.49062e+06	1.57282e+06	1.28164e+06	0	0	0	0	0	0	0	0	0	T	126609	1	5	5
0	0	0	0	0	0	219898	335384	0	0	0	0	0	0	0	0	0	0	0	0	0	0	0	0	0	0	0	0	0	0	0	0	0	0	0	0	347822	0	75945.6	0	0	0	0	0	0	T	46163.7	1	2	2
2.1413e+06	2.51145e+06	1.40871e+06	33425042	29908738	26970378	10761343	10348434	9907275	0	0	0	0	0	0	0	0	0	29364150	26430124	29607000	0	0	0	0	0	0	0	0	0	1.63813e+06	1.75803e+06	1.84656e+06	5713268	5706323	6374001	16855016	18885496	15481097	0	0	0	0	0	0	T	89539.8	1	39	33
0	0	0	2.24375e+06	1906385	2.11055e+06	1.74595e+06	1.75572e+06	1.79548e+06	0	0	0	0	0	0	0	0	0	2.32185e+06	2.46813e+06	2.17828e+06	558175	961502	771671	0	0	0	0	0	0	0	0	0	0	0	0	1808246	3.52409e+06	1.88678e+06	0	0	0	0	0	0	T	124030	1	10	9
1.04394e+06	1.03019e+06	945035	0	0	0	0	0	241301	0	0	0	0	0	0	1194067	1.40795e+06	1.45531e+06	0	0	0	0	0	0	0	0	0	0	0	0	0	0	0	0	0	0	0	0	0	0	0	0	0	0	0	T	99990.5	1	4	4
1.26496e+06	1.31294e+06	1.43911e+06	0	0	0	0	0	0	0	0	0	0	0	0	1693823	1.56238e+06	1.42132e+06	0	0	0	0	0	0	0	0	0	0	0	0	1.06463e+06	1.14553e+06	1.12317e+06	0	0	0	0	0	0	0	0	0	0	0	0	T	136568	1	6	6
0	0	0	0	0	0	0	0	0	0	0	0	0	0	0	0	0	0	0	0	0	0	0	0	0	0	0	0	0	0	0	0	0	581135	456766	545751	0	0	0	0	0	0	0	0	0	T	92066	1	1	1
0	0	0	2336554	2.14462e+06	2.07361e+06	0	0	0	0	0	0	0	0	0	0	0	0	0	0	0	0	0	0	0	0	0	0	0	0	0	0	0	0	0	0	0	0	0	0	0	0	0	0	0	T	119813	1	2	2
0	0	0	2.67864e+06	2.28104e+06	2.47565e+06	0	0	0	0	0	0	0	0	0	0	0	0	3.11936e+06	3.96119e+06	2.66203e+06	0	0	0	0	0	0	0	0	0	0	0	0	4794722	5791228	5528122	0	0	0	0	0	0	0	0	0	T	90007.3	1	10	10
4.24734e+06	2.35295e+06	5060104	14661291	16251543	16601589	0	0	0	0	0	0	0	0	0	3.532e+06	2.45213e+06	2.93329e+06	17276186	16863990	14680435	0	0	0	0	0	0	0	0	0	6.01448e+06	4.55794e+06	5999775	25864030	22573840	23022882	791623	580561	1427717	0	0	0	0	0	0	T	106858	1	33	31
33619976	31052490	33306032	4154475	4.26302e+06	3.20569e+06	3.66701e+06	3.54464e+06	3.99593e+06	0	0	0	0	0	0	33123334	35626376	39033524	2.65017e+06	3.0926e+06	3.11352e+06	2.40069e+06	2.05181e+06	2.50328e+06	0	0	0	0	0	0	41707992	41099696	46332008	5323002	5.86382e+06	6.1857e+06	3626073	4157280	3.77652e+06	0	0	0	0	0	0	T	172944	1	57	48
0	0	0	0	0	0	996450	638488	1.12712e+06	0	0	0	0	0	0	0	0	0	0	0	0	965365	660106	660798	0	0	0	0	0	0	0	0	0	0	0	0	551557	455141	523378	0	0	0	0	0	0	T	73413.9	1	3	2
0	0	0	0	0	0	603701	562892	361067	0	0	0	0	0	0	233514	105212	291380	0	0	0	395440	263861	147175	0	0	0	0	0	0	0	0	0	0	0	0	511335	661027	400405	0	0	0	0	0	0	T	71638	1	3	3
0	0	0	0	0	0	197193	174231	210087	0	0	0	0	0	0	0	0	0	0	0	0	234898	170263	184562	0	0	0	0	0	0	0	0	0	0	0	0	538225	445413	492555	0	0	0	0	0	0	T	72223.5	1	2	2
4320936	4.524e+06	4251458	1.10059e+06	1.50585e+06	1.26919e+06	0	0	0	0	0	0	0	0	0	5063953	6203327	4667762	0	0	0	0	0	0	0	0	0	0	0	0	1.91679e+06	2.07111e+06	2.04269e+06	2789196	2.33045e+06	2768904	0	0	0	0	0	0	0	0	0	T	121819	1	18	15
1.56368e+06	1.5875e+06	1.4044e+06	0	0	0	0	0	0	0	0	0	0	0	0	1.45929e+06	1.46596e+06	1.48534e+06	0	0	0	0	0	0	0	0	0	0	0	0	1.76313e+06	1.67727e+06	1.77343e+06	0	0	0	0	0	0	0	0	0	0	0	0	T	159661	1	9	8
2.58186e+06	2.09241e+06	2.67806e+06	0	0	0	0	0	0	0	0	0	0	0	0	2201347	2.09664e+06	2.54306e+06	0	0	0	0	0	0	0	0	0	0	0	0	2.76732e+06	2990182	3.2972e+06	0	0	0	0	0	0	0	0	0	0	0	0	T	145559	1	9	8
0	0	0	0	0	0	0	0	0	0	0	0	0	0	0	0	0	0	0	0	0	0	0	0	0	0	0	0	0	0	0	0	0	0	0	0	0	0	0	0	0	0	642103	438421	627376	T	107837	1	1	1
1.91503e+06	1.38755e+06	1.58789e+06	6445537	6.48922e+06	5.6862e+06	0	0	0	0	0	0	0	0	0	0	0	0	6.21964e+06	6.73247e+06	6.46198e+06	0	0	0	0	0	0	0	0	0	1.13069e+06	1.44006e+06	1403393	9826896	8.15359e+06	7374127	0	0	0	0	0	0	0	0	0	T	103895	1	14	6
25074860	22325912	31191826	21236884	19213922	15926854	0	0	0	0	0	0	0	0	0	43523920	40076324	44904452	8480366	7.99894e+06	9639832	876308	711789	649722	0	0	0	3.3204e+06	3462716	3.31678e+06	5425032	9630060	9053254	43186112	45414052	38565408	0	0	0	0	0	0	0	0	0	T	132931	1	41	29
0	0	0	0	0	0	0	0	0	0	0	0	0	0	0	0	0	0	0	0	0	0	0	0	0	0	0	0	0	0	0	0	0	0	0	0	842531	1.09607e+06	994785	0	0	0	0	0	0	T	116859	1	1	1
0	0	0	0	0	0	0	0	0	0	0	0	0	0	0	0	0	0	0	0	0	0	0	0	6.32457e+06	5.75906e+06	6.98423e+06	0	0	0	0	0	0	0	0	0	0	0	0	0	0	0	0	0	0	T	91883.1	1	1	1
0	0	0	893593	697927	721746	2.77221e+06	2.52654e+06	2687798	0	0	0	0	0	0	1921198	1.97577e+06	1.70158e+06	0	0	0	2.5976e+06	2.00895e+06	1951362	0	0	0	0	0	0	1.16305e+06	963433	1.06929e+06	0	0	0	2.09293e+06	2.01143e+06	1.96895e+06	1.90769e+06	1.23062e+06	1.42396e+06	0	0	0	T	40598.5	1	6	3
8986456	12511036	18849530	30392314	29290156	32809872	1.07699e+06	911083	818624	5.73079e+06	13190056	4.84294e+06	2195866	2.16574e+06	2.22774e+06	18528668	15823726	15208141	28764892	28802460	28174304	0	0	0	4.43201e+06	4511735	3983098	1.08241e+06	1.94396e+06	1.14778e+06	14922961	17680430	19975560	45048532	46111208	49377448	1.58971e+06	1.77885e+06	1.5248e+06	0	0	0	0	0	0	T	101335	1	52	32
0	0	0	0	0	0	0	0	0	0	0	0	5.0909e+06	5.53068e+06	4.65212e+06	0	0	0	0	0	0	0	0	0	0	0	0	3.74112e+06	1.54671e+06	3.81805e+06	0	0	0	0	0	0	0	0	0	0	0	0	3086356	3.09652e+06	3.24539e+06	T	13684.2	1	3	3
492308	301556	658218	0	0	0	0	0	0	1.50274e+06	1.28993e+06	1571904	0	0	0	0	0	0	0	0	0	874061	1.11522e+06	1.14137e+06	528605	1064710	1.29463e+06	0	0	0	0	0	0	0	422759	212395	0	0	0	2.75629e+06	2.45542e+06	3049904	0	0	0	T	45252.8	1	5	4
0	0	0	0	0	0	0	0	0	0	0	0	3.74788e+06	4.76745e+06	4.83777e+06	0	0	0	0	0	0	0	0	0	635969	550971	697873	18111138	16741179	18195562	0	0	0	0	0	0	0	0	0	0	0	0	10283527	9871856	9877427	T	31990.5	1	6	5
7948647	8.04082e+06	7.53898e+06	0	0	0	0	0	0	0	0	0	0	0	0	4.85109e+06	5.07425e+06	5.20016e+06	0	0	0	0	0	0	0	0	0	0	0	0	11616260	10503197	8833574	0	0	0	0	0	0	0	0	0	0	0	0	T	309158	1	41	39
134859536	124169024	129700888	9197333	8332050	8694310	837586	1.25441e+06	791709	1.22415e+06	1.02721e+06	861159	858193	950801	877822	91588136	109107864	101572112	7538973	7947698	7.59913e+06	634924	775078	1.04157e+06	1.45791e+06	1.04513e+06	1.50867e+06	479689	429207	682700	112390000	111136536	123284616	35005684	37911496	39577004	1204815	1.16574e+06	1.27059e+06	1.39697e+06	1.33094e+06	1.29781e+06	1.06274e+06	935222	655815	T	125790	1	34	20
0	0	0	0	0	0	0	0	0	0	0	0	2220377	2154668	1.67471e+06	0	0	0	0	0	0	0	0	0	0	0	0	2.87293e+06	3.6125e+06	3.17021e+06	0	0	0	0	0	0	0	0	0	0	0	0	3.12189e+06	3.44945e+06	3.36018e+06	T	22240.5	1	3	3
0	0	0	0	0	0	0	0	0	0	0	0	0	0	0	0	0	0	0	0	0	0	0	0	867980	454498	754519	0	0	0	0	0	0	0	0	0	0	0	0	0	0	0	0	0	0	T	41116.2	1	2	2
0	0	0	0	0	0	0	0	0	0	0	0	0	0	0	0	0	0	0	0	0	0	0	0	0	0	0	0	0	0	292257	260121	239880	0	0	0	0	0	0	0	0	0	0	0	0	T	37182.5	1	1	1
0	0	0	0	0	0	0	0	0	0	0	0	0	0	0	0	0	0	0	0	0	0	0	0	295610	475328	538160	0	0	0	0	0	0	0	0	0	0	0	0	0	0	0	0	0	0	T	33044.3	1	1	1
0	0	0	0	0	0	0	0	0	2.03281e+06	2.07394e+06	1.61642e+06	0	0	0	0	0	0	0	0	0	0	0	0	5.04165e+06	5283156	5.57135e+06	0	0	0	0	0	0	0	0	0	0	0	0	1728084	1315415	1.42451e+06	0	0	0	T	34092.2	1	3	2
4.1852e+06	3.97562e+06	4.1141e+06	0	0	0	0	0	0	0	0	0	0	0	0	5.18773e+06	4.47028e+06	4.79986e+06	0	0	0	0	0	0	0	0	0	0	0	0	2.72033e+06	2.90762e+06	2.40624e+06	4157824	4.02571e+06	4.17405e+06	0	0	0	0	0	0	0	0	0	T	150159	1	19	18
0	0	0	0	0	0	0	0	0	0	0	0	8.11892e+06	7.70092e+06	7.87998e+06	0	0	0	0	0	0	0	0	0	0	0	0	7.741e+06	6447074	8011590	0	0	0	0	0	0	0	0	0	0	0	0	5149934	4841835	5.11512e+06	T	15199.1	1	4	4
0	0	0	923489	1.05008e+06	854998	0	0	0	0	0	0	4387969	4315580	2.52887e+06	0	0	0	1.28886e+06	651691	460541	0	0	0	0	0	0	3.9676e+06	2.31315e+06	4.27119e+06	0	0	0	0	0	0	0	0	0	0	0	0	1.36141e+06	2.95642e+06	1421257	T	112541	1	3	2
0	0	0	0	0	0	2.67165e+06	2477866	2.03129e+06	0	0	0	0	0	0	0	0	0	1.61601e+06	1.80556e+06	2.40582e+06	0	0	0	417498	1110494	1.10871e+06	0	0	0	0	0	0	0	0	0	1.43554e+06	1.83237e+06	1.92115e+06	0	0	0	0	0	0	T	83302	1	6	6
0	0	0	0	0	0	0	0	0	1.30419e+06	1.13065e+06	1.72757e+06	0	0	0	0	0	0	0	0	0	0	0	0	1.27741e+06	929433	1.00395e+06	0	0	0	0	0	0	0	0	0	0	0	0	1.11947e+06	805797	1.20997e+06	0	0	0	T	37382	1	3	3
0	0	0	0	0	0	269248	454646	298231	0	0	0	0	0	0	0	0	0	0	0	0	198795	152973	231552	0	0	0	0	0	0	0	0	0	2183897	0	0	0	0	0	0	0	0	0	0	0	T	51876.1	1	3	3
2319170	1.80698e+06	2.00464e+06	755308	1.10479e+06	816686	5160743	5.19185e+06	4960278	1.52254e+06	1.35534e+06	1.35483e+06	2.26292e+06	2.29329e+06	1.83299e+06	1.53753e+06	572424	1.02543e+06	0	0	0	2.84829e+06	3352825	2937259	2.52901e+06	2516339	1705089	1.17852e+06	2.06433e+06	1.41038e+06	1.24233e+06	1.11166e+06	917354	0	0	0	3.13987e+06	3.52551e+06	3.55854e+06	2.48528e+06	2226799	2.30452e+06	1.45518e+06	1279075	1.36111e+06	T	51435.1	1	11	8
4.37396e+06	4.03125e+06	3.57728e+06	6.6207e+06	5776132	5520190	0	0	0	0	0	0	0	0	0	3.24612e+06	3.44574e+06	3.49553e+06	7659716	14399560	6377373	0	0	0	0	0	0	0	0	0	4.32971e+06	4229663	4.21573e+06	5.63189e+06	5.3163e+06	5339125	0	0	0	0	0	0	0	0	0	T	100215	1	20	19
0	0	0	0	0	0	0	0	0	0	0	0	0	0	0	0	0	0	0	0	0	0	0	0	239878	290443	219635	0	0	0	0	0	0	0	0	0	0	0	0	0	0	0	0	0	0	T	37493.8	1	3	3
9554823	9916575	9905496	1.14041e+06	1.17915e+06	1.76864e+06	0	0	0	0	0	0	0	0	0	10105913	10159307	9425541	1.04174e+06	987663	1113394	0	0	0	0	0	0	0	0	0	10242104	9373841	10805925	5.14107e+06	7772322	7695048	1.51133e+06	1.14593e+06	298217	0	0	0	0	0	0	T	139794	1	37	21
32661560	40085100	41725596	1559428	1.61769e+06	4.47537e+06	0	0	0	0	0	0	0	0	0	39656004	37371956	38275008	1.84904e+06	2.05691e+06	2.74459e+06	7.17509e+06	1.86073e+06	8.06708e+06	5.82643e+06	7.47714e+06	5.01982e+06	0	0	0	44797300	46311392	42677152	4.09718e+06	4.01628e+06	4.91302e+06	0	0	0	0	0	0	0	0	0	T	208312	1	65	44
0	0	0	0	0	0	0	0	0	0	0	0	13387644	12623920	11710833	0	0	0	0	0	0	0	0	0	0	0	0	12101753	11398511	10686586	0	0	0	0	0	0	0	0	0	0	0	0	8398415	7.30078e+06	8679430	T	28594.6	1	9	7
3.11251e+06	2.63099e+06	2.31073e+06	4.87869e+06	6752240	6.31292e+06	4494053	7.00971e+06	7.74939e+06	0	0	0	0	0	0	0	0	0	9359139	9008888	9323443	1.4281e+06	1.35444e+06	1.3173e+06	0	0	0	0	0	0	3.43448e+06	4.90989e+06	4541402	0	0	0	7330412	7772909	7161569	0	0	0	0	0	0	T	70598.1	1	14	11
926502	1.02455e+06	832395	1.79856e+06	2081279	2.17661e+06	0	0	0	328679	506526	561316	14282533	16768214	15819637	812937	1.78822e+06	974832	1.49297e+06	1.21894e+06	1.38928e+06	1.77102e+06	2.26127e+06	1.92337e+06	1.14114e+06	1.29634e+06	1016653	14728452	16670523	16054192	0	0	0	2.58109e+06	1.33793e+06	193913	0	0	0	549212	453642	182054	9785690	9792556	9091252	T	27211.1	1	10	9
0	0	0	664049	778412	519765	0	0	0	0	0	0	0	0	0	0	0	0	0	0	0	0	0	0	0	0	0	0	0	0	0	0	0	0	0	0	0	0	0	0	0	0	0	0	0	T	29064	1	1	1
0	0	0	0	0	0	0	0	0	0	0	0	1.19523e+06	1.14787e+06	1.17592e+06	0	0	0	0	0	0	0	0	0	0	0	0	811704	926571	997099	0	0	0	0	0	0	0	0	0	0	0	0	0	0	0	T	14178.4	1	2	1
0	0	0	0	0	0	0	0	0	32548984	28211772	26792438	12663187	8430295	7.27736e+06	0	0	0	0	0	0	0	0	0	68971704	67312784	77169560	9783463	9512877	8.09962e+06	0	0	0	0	0	0	0	0	0	39615016	39009872	37369184	10813755	11652316	12047104	T	40724.9	1	12	11
448180	921339	594266	847509	667393	424213	0	0	0	0	0	0	3198620	3.70872e+06	4.06234e+06	0	0	0	0	0	0	0	0	0	0	0	0	2.98373e+06	3.55101e+06	3.77026e+06	0	0	0	515546	246394	623277	0	0	0	0	0	0	2586279	2.54328e+06	2.53043e+06	T	27529.6	1	7	6
0	0	0	0	0	0	1.12573e+06	910549	905236	0	0	0	0	0	0	0	0	0	0	0	0	481531	511610	438059	0	0	0	0	0	0	0	0	0	0	0	0	662516	737696	832477	0	0	0	0	0	0	T	69456.6	1	4	4
3.7835e+06	3.42215e+06	3.83815e+06	0	0	0	0	0	0	0	0	0	0	0	0	6.03596e+06	3730389	4230378	0	0	0	0	0	0	0	0	0	0	0	0	2.47113e+06	2.52275e+06	3.01768e+06	3.43575e+06	2.72412e+06	3.45755e+06	0	0	0	0	0	0	0	0	0	T	135572	1	19	17
0	0	0	0	0	0	4.27055e+06	3.84367e+06	3.89734e+06	0	0	0	0	0	0	4.46675e+06	511603	382412	1.35057e+06	1.21958e+06	1.56538e+06	0	0	0	0	0	0	0	0	0	0	0	0	0	0	0	3.81129e+06	3.34088e+06	2.94494e+06	0	0	0	0	0	0	T	309237	1	2	2
333595	455270	666721	0	0	0	0	0	0	3.26638e+06	3.3031e+06	3309401	0	0	0	0	0	0	0	0	0	1.62754e+06	1.69124e+06	1.9214e+06	1.60433e+06	1802415	1.91931e+06	0	0	0	0	0	0	0	0	0	0	0	0	4511404	3.33364e+06	2.95908e+06	0	0	0	T	52323.5	1	10	9
0	0	0	0	0	0	0	0	0	0	0	0	5.32627e+06	4468275	5520972	0	0	0	0	0	0	0	0	0	0	0	0	6288851	7006904	6.81816e+06	0	0	0	0	0	0	0	0	0	0	0	0	3200949	3.57453e+06	4188510	T	24720.7	1	2	2
3664188	4.63328e+06	5176257	7077385	8179121	8826859	0	0	0	0	0	0	0	0	0	4.69991e+06	5967046	4183514	8023385	8322377	8198044	0	0	0	0	0	0	0	0	0	6.31998e+06	7478842	7.11015e+06	11793545	11676220	10809986	0	0	0	0	0	0	0	0	0	T	119440	1	20	18
1.66884e+06	391607	573243	0	0	0	0	0	0	0	0	0	0	0	0	0	0	0	0	0	0	0	0	0	0	0	0	0	0	0	0	0	0	0	0	0	399692	505950	470181	0	0	0	0	0	0	T	142506	1	4	4
2.34925e+06	2.51821e+06	2629693	6172832	6.78559e+06	7295244	5812412	6.27172e+06	6.32375e+06	2617725	2.34849e+06	2.50311e+06	0	0	0	2.75646e+06	2.62996e+06	3547314	10796271	12040598	11772484	1514143	1.66593e+06	1.5747e+06	0	0	0	0	0	0	1.90778e+06	3143983	1.92211e+06	3.82308e+06	3.59568e+06	3.48706e+06	8081841	12676246	8427314	1.46635e+06	1.05708e+06	1.22843e+06	0	0	0	T	68343.8	1	19	12
0	0	0	0	0	0	0	0	0	0	0	0	0	0	0	0	0	0	108985	270805	120797	0	0	0	0	0	0	0	0	0	0	0	0	0	0	0	0	0	0	0	0	0	0	0	0	T	103686	1	1	1
0	0	0	0	0	0	0	0	0	1.41749e+06	1.35094e+06	1.31786e+06	0	0	0	0	0	0	0	0	0	804975	705089	830013	0	0	0	0	0	0	0	0	0	0	0	0	0	0	0	1.55254e+06	1.8015e+06	1.75957e+06	0	0	0	T	37623.2	1	6	5
1847481	2103818	2.15547e+06	0	0	0	263357	446869	359537	0	0	0	0	0	0	1.45562e+06	1.43349e+06	1.37861e+06	0	0	0	0	0	0	0	0	0	0	0	0	3.10208e+06	3.20803e+06	3430117	755072	1.15363e+06	417073	0	0	0	0	0	0	0	0	0	T	247593	1	15	15
0	0	0	0	0	0	584804	471098	618361	0	0	0	0	0	0	0	0	0	0	0	0	198279	315110	370305	0	0	0	0	0	0	0	0	0	0	0	0	511677	628375	516335	0	0	0	0	0	0	T	49563.4	1	3	3
0	0	0	0	0	0	0	0	0	8653884	9433125	9711567	0	0	0	0	0	0	0	0	0	0	0	0	11907918	10823534	14396451	0	0	0	0	0	0	0	0	0	0	0	0	9093579	8636976	9584506	0	0	0	T	38250.2	1	10	8
0	0	0	0	0	0	0	0	0	0	0	0	0	0	0	0	0	0	0	0	0	0	0	0	0	0	0	0	0	0	0	0	0	0	394630	277406	0	205693	245332	0	0	0	0	0	0	T	73404.8	1	2	2
0	0	0	0	0	0	0	0	0	885216	1038186	834895	3.08836e+06	2.8972e+06	2.67856e+06	0	0	0	0	0	0	0	0	0	2501837	2.56814e+06	2.80334e+06	3.14124e+06	3.41753e+06	2.91412e+06	0	0	0	0	0	0	0	0	0	0	0	0	4.90573e+06	4514637	4115445	T	32832.5	1	4	4
0	0	0	0	0	0	0	0	0	0	0	0	0	0	0	0	0	0	0	0	0	0	0	0	0	0	0	0	0	0	0	0	0	597750	749986	519491	0	0	0	0	0	0	0	0	0	T	121777	1	2	2
1321154	1.76188e+06	1981375	0	0	0	4.00349e+06	4122214	5598769	556208	475177	610239	0	0	0	0	0	0	0	0	0	6425743	6.48806e+06	6724774	1.12075e+06	1.90215e+06	2.05534e+06	1.05141e+06	1.26884e+06	1.18422e+06	0	0	0	0	0	0	8.26045e+06	10281981	9173330	5.80563e+06	5545356	4888641	1.36319e+06	1240558	1.19019e+06	T	63482.7	1	16	14
0	0	0	0	0	0	0	0	0	0	0	0	0	0	0	0	0	0	0	0	0	0	0	0	0	0	0	1.16762e+06	898003	1.11168e+06	0	0	0	0	0	0	0	0	0	0	0	0	1.01147e+06	498877	885310	T	28359.2	1	2	2
0	0	0	0	0	0	0	0	0	4.00206e+06	4.33804e+06	3952462	0	0	0	0	0	0	0	0	0	0	0	0	0	0	0	0	0	0	0	0	0	0	0	0	0	0	0	0	0	0	0	0	0	T	30046.5	1	1	1
1.08361e+06	1.08026e+06	1.12786e+06	2.9876e+06	3.30813e+06	3135745	0	0	0	0	0	0	0	0	0	1.93086e+06	1.88356e+06	1.89231e+06	2819718	3.29185e+06	2.97038e+06	0	0	0	0	0	0	0	0	0	1.49026e+06	1.14043e+06	1.29436e+06	6.97048e+06	5622788	6.23243e+06	0	0	0	0	0	0	0	0	0	T	119674	1	11	10
9355429	9011449	9462681	31606606	33490000	30417868	0	0	0	0	0	0	0	0	0	9876925	8719330	10160069	37224232	42276044	41085912	0	0	0	0	0	0	0	0	0	4795536	6.01943e+06	4587648	15526326	15791079	12180166	18639044	17710060	14968144	0	0	0	0	0	0	T	137331	1	23	17
0	0	0	0	0	0	0	0	0	0	0	0	0	0	0	0	0	0	0	0	0	0	0	0	0	0	0	0	0	0	0	0	0	207815	270846	236543	0	0	0	0	0	0	0	0	0	T	163244	1	1	1
0	0	0	0	0	0	0	0	0	0	0	0	0	0	0	0	0	0	0	0	0	0	0	0	0	0	0	1.51571e+06	1.27081e+06	1.45316e+06	0	0	0	0	0	0	0	0	0	0	0	0	1.10812e+06	1.30501e+06	1.17901e+06	T	14269.6	1	2	2
0	0	0	0	0	0	0	0	0	0	0	0	1.44683e+06	1140140	1.23492e+06	0	0	0	0	0	0	0	0	0	0	0	0	0	0	0	0	0	0	0	0	0	0	0	0	0	0	0	0	0	0	T	27855.1	1	2	2
1.86037e+06	1.76826e+06	2.00171e+06	1.25306e+06	1.63648e+06	1.45023e+06	4.26614e+06	3.945e+06	3841304	0	0	0	0	0	0	1.24215e+06	880394	1.0171e+06	3.9479e+06	3.46375e+06	2953348	1.61325e+06	1.3727e+06	1.40897e+06	0	0	0	0	0	0	700020	1.17114e+06	1.22787e+06	970978	1.46157e+06	1.59227e+06	4.04523e+06	4003901	4910611	0	0	0	0	0	0	T	80368.3	1	18	11
0	0	0	0	0	0	0	0	0	0	0	0	0	0	0	0	0	0	0	0	0	0	0	0	0	0	0	0	0	0	888413	722303	456976	0	0	0	0	0	0	0	0	0	0	0	0	T	194687	1	3	3
8615626	0	477297	0	0	0	0	452512	96022.3	0	0	0	0	0	0	0	0	0	0	0	0	0	0	0	0	0	0	0	0	0	0	0	0	1.05226e+06	644344	387870	0	0	0	0	0	0	0	0	0	T	377806	1	2	1
0	0	0	0	0	0	0	0	0	0	0	0	8996254	8876778	8852668	0	0	0	0	0	0	0	0	0	0	0	0	6838297	5663335	7737004	0	0	0	0	0	0	0	0	0	0	0	0	5.79851e+06	6462813	6586407	T	26482.7	1	10	8
0	0	0	626520	602794	440434	0	0	0	0	0	0	0	0	0	0	0	0	0	0	0	0	0	0	0	0	0	0	0	0	0	0	0	0	0	0	0	0	0	0	0	0	0	0	0	T	35792.8	1	1	1
0	0	0	0	0	0	0	0	0	0	0	0	0	0	0	254813	468761	469323	0	0	0	0	0	0	335444	521817	346189	0	0	0	296187	92168.9	0	0	0	0	0	0	0	0	0	0	0	0	0	T	138818	1	4	1
0	0	0	0	0	0	0	0	0	0	0	0	0	0	0	0	0	0	0	0	0	0	0	0	0	0	0	0	0	0	0	0	0	0	0	0	217454	238322	144430	0	0	0	0	0	0	T	119308	1	1	0
0	0	0	5.18384e+06	5157930	5.89985e+06	2.9485e+06	3.21931e+06	3262114	0	0	0	0	0	0	0	0	0	7.69254e+06	7.23509e+06	7385323	1.22265e+06	928992	862568	0	0	0	0	0	0	0	0	0	0	0	0	4269101	4.08136e+06	4.72278e+06	0	0	0	0	0	0	T	63470.3	1	16	15
0	0	0	0	0	0	0	0	0	0	0	0	4513022	4999602	4.88369e+06	0	0	0	0	0	0	0	0	0	952363	1.60887e+06	1.33951e+06	4018434	4490965	3.96303e+06	0	0	0	0	0	0	0	0	0	0	0	0	5.34748e+06	5574426	6.24785e+06	T	30234.6	1	4	2
0	0	0	0	0	0	0	0	0	0	0	0	0	0	0	0	0	0	0	0	0	0	0	0	37462412	35511596	49162436	0	0	0	0	0	0	0	0	0	0	0	0	0	0	0	0	0	0	T	87735.5	1	1	1
1.46169e+06	974439	915527	711412	2.66395e+06	388244	7.25162e+06	5440964	6056820	1.0132e+06	689690	768538	840411	893500	153060	1.29593e+06	1.81882e+06	1284766	1.17779e+06	740651	228177	4325196	3.73588e+06	3.16914e+06	0	835561	1.16917e+06	62734	964246	790524	1.57135e+06	1.69696e+06	1.12534e+06	2496693	4.20331e+06	2.83496e+06	8071421	8038497	8193275	2699962	2180775	2.08973e+06	735210	1.2753e+06	1398256	T	59524	1	33	12
0	0	0	0	0	0	0	0	0	0	0	0	0	0	0	0	0	0	0	0	0	0	0	0	0	0	0	0	0	0	0	0	0	0	0	0	0	0	0	73670	78680	84877	0	241089	440841	T	43038.9	1	4	3
0	0	0	0	0	0	0	0	0	0	0	0	2.95384e+06	2.66576e+06	2.84526e+06	0	0	0	0	0	0	0	0	0	0	0	0	4581805	4722878	4405691	0	0	0	0	0	0	0	0	0	0	0	0	2.75659e+06	3134554	3032828	T	25408.8	1	5	5
0	0	0	0	0	0	0	0	0	0	0	0	933483	982769	866383	0	0	0	0	0	0	0	0	0	0	0	0	891306	760516	1.0877e+06	0	0	0	0	0	0	0	0	0	0	0	0	603316	609902	681600	T	24251.8	1	3	2
0	0	0	0	0	0	0	0	0	4958248	2.6298e+06	3.75648e+06	1.00994e+06	1.07539e+06	817550	0	0	0	0	0	0	0	0	0	5.09785e+06	2.81657e+06	3.14816e+06	1.68831e+06	910396	2.01992e+06	0	0	0	0	0	0	0	0	0	0	0	0	2512242	2324066	2469733	T	28952.6	1	5	4
943982	761094	597326	0	0	0	2.28785e+06	1.85534e+06	1.86043e+06	2.61777e+06	2343994	2368299	0	0	0	828564	697880	578707	0	0	0	2603953	2.84222e+06	3035752	966468	708692	1184001	0	0	0	701662	726297	873429	625200	821874	745870	2.0467e+06	1.03658e+06	1.32245e+06	3.95968e+06	4246238	4.36966e+06	0	0	0	T	59652.1	1	11	6
0	0	0	0	0	0	0	0	0	0	0	0	11564022	12481543	10482877	0	0	0	0	0	0	0	0	0	0	0	0	19131892	18397324	18606656	0	0	0	0	0	0	0	0	0	0	0	0	10965257	9660432	11618108	T	10396.3	1	4	4
1.22442e+06	1.02484e+06	1095683	8559298	8785228	8657786	0	0	0	0	0	0	0	0	0	0	0	0	6676214	8.02544e+06	7761313	0	0	0	1.04525e+06	1.21688e+06	4.00976e+06	0	0	0	1.61098e+06	2.41294e+06	1.72004e+06	12209927	13003838	13440528	0	0	0	0	0	0	0	0	0	T	107478	1	27	15
11524146	19481968	11326452	7189344	6240935	5615801	0	0	0	0	0	0	0	0	0	23448490	11986868	12006140	2.80528e+06	2.88834e+06	7.35906e+06	0	0	0	0	0	0	0	0	0	17533096	4947974	13810712	14197246	14240725	15475274	0	0	0	0	0	0	0	0	0	T	178563	1	37	32
2.78818e+06	2.62197e+06	2.86077e+06	0	0	0	14060949	14261754	12836239	1774385	2.06172e+06	1.31806e+06	0	0	0	3.26214e+06	3.03297e+06	3344243	0	0	0	8546768	9088056	8.18243e+06	2.06572e+06	2895274	2287358	0	0	0	4.42795e+06	4.03863e+06	4.12181e+06	2.56322e+06	2.06671e+06	1339716	11988344	12516953	13520788	3.53922e+06	2.97401e+06	3.20079e+06	797725	913216	684414	T	63142.8	1	25	20
0	0	0	0	0	0	0	0	0	0	0	0	0	0	0	244902	102811	121953	0	0	0	0	0	0	0	0	0	0	0	0	0	0	0	0	0	0	0	0	0	0	0	0	0	0	0	T	44650.3	1	1	1
0	0	0	757217	437321	636169	0	0	0	0	0	0	6.76537e+06	6.94854e+06	7595712	0	0	0	0	0	0	0	0	0	0	0	0	6.90867e+06	7.55583e+06	6937438	0	0	0	0	0	0	0	0	0	0	0	0	6.42724e+06	8002001	6622091	T	23757.2	1	8	8
2244514	1.87987e+06	1.79761e+06	3.75352e+06	3.98988e+06	3453063	1.46574e+06	1.37473e+06	1336031	0	0	0	0	0	0	2252890	2.39954e+06	1.73665e+06	4.80543e+06	4.53143e+06	4.02407e+06	0	0	0	0	0	0	0	0	0	2.98445e+06	3.31629e+06	2.0568e+06	1.83351e+06	1685222	1.57851e+06	3.37194e+06	3168340	3219913	0	0	0	0	0	0	T	61556.9	1	18	17
2380808	1.78982e+06	1.3342e+06	265006	0	528893	0	0	0	0	0	0	0	0	0	1.5445e+06	3821985	3.79805e+06	281502	0	131599	0	0	0	0	0	0	0	0	0	2444633	2976093	2.3909e+06	2.14014e+06	2.45792e+06	2683215	0	0	0	0	0	0	0	0	0	T	142013	1	17	3
0	0	0	0	0	0	0	0	0	0	0	0	0	0	0	0	0	0	0	0	0	0	0	0	0	0	0	0	0	0	0	0	0	0	0	0	0	0	0	456261	652172	630262	0	0	0	T	54968.8	1	2	2
0	0	0	0	0	0	0	0	0	0	0	0	0	0	0	0	0	0	0	0	0	0	0	0	1.14017e+06	967954	1.30664e+06	0	0	0	0	0	0	0	0	0	0	0	0	0	0	0	0	0	0	T	38672	1	2	2
0	0	0	635863	1.40547e+06	716712	8623766	8615593	7604167	0	0	0	0	0	0	0	0	0	0	0	0	5.02289e+06	5243770	4.76635e+06	0	0	0	3.39265e+06	3475221	3.53203e+06	0	0	0	0	0	0	5.95197e+06	6113025	7683848	0	0	0	0	0	0	T	66858.9	1	19	18
10193950	10901013	10175704	2.30599e+06	2.76631e+06	2.4784e+06	0	0	0	0	0	0	0	0	0	10439160	12494683	12905040	1.35181e+06	1.22633e+06	1.49805e+06	0	0	0	0	0	0	0	0	0	4218441	2.32139e+06	4.96404e+06	9387779	9290558	9082122	0	0	0	0	0	0	0	0	0	T	126790	1	32	25
0	0	0	0	0	0	0	0	0	6299211	1.57472e+06	5.5881e+06	0	0	0	0	0	0	0	0	0	0	0	0	11967006	5392290	12395284	0	0	0	0	0	0	0	0	0	0	0	0	0	0	0	0	0	1.54268e+06	T	24103.1	1	1	1
0	0	0	0	0	0	0	0	0	0	0	0	0	0	0	0	0	0	0	0	0	0	0	0	435208	397767	334135	0	0	0	0	0	0	0	0	0	0	0	0	0	0	0	0	0	0	T	52225.9	1	1	1
0	0	0	0	0	0	4.51968e+06	9575683	1.64484e+06	0	0	0	0	0	0	0	0	0	0	0	0	8573300	2.20121e+06	2084836	0	0	0	0	0	0	0	0	0	0	0	0	2821581	3015539	3.15313e+06	4.54108e+06	3.4707e+06	3.16793e+06	0	0	0	T	63203.1	1	10	9
0	0	0	0	0	0	0	0	0	1.79559e+06	1.64995e+06	1.85061e+06	0	0	0	0	0	0	0	0	0	0	0	0	3566744	3.51571e+06	3842311	0	0	0	0	0	0	0	0	0	0	0	0	1.63495e+06	1.59062e+06	1.74085e+06	124121	885974	0	T	39289.7	1	7	6
0	0	0	0	0	0	0	0	0	1.64109e+06	1.13825e+06	1.53494e+06	0	0	0	0	0	0	0	0	0	0	0	0	4.51535e+06	4808394	4800427	0	0	0	0	0	0	0	0	0	0	0	0	1.2064e+06	1.05479e+06	927650	0	0	0	T	31690.3	1	8	7
0	0	0	0	0	0	0	0	0	0	0	0	2.59013e+06	2110196	2.39511e+06	0	0	0	0	0	0	0	0	0	0	0	0	2586639	2029631	2.19861e+06	0	0	0	0	0	0	0	0	0	0	0	0	1.33272e+06	1395311	1.14597e+06	T	19193.6	1	4	4
0	0	0	0	0	0	0	0	0	704115	731658	941770	0	0	0	0	0	0	0	0	0	0	0	0	2.19801e+06	2361910	2.16447e+06	0	0	0	0	0	0	0	0	0	0	0	0	1.14474e+06	909090	1050172	0	0	0	T	36671.3	1	6	6
2.03233e+06	1.78439e+06	1839908	868765	858109	940462	0	0	0	17503010	19286744	19160224	5.77056e+06	5.63325e+06	5209150	877959	330102	975766	1.27958e+06	545856	484756	0	0	0	19619718	21641036	19154642	7.2947e+06	6355826	6.46434e+06	400027	694948	707468	665542	1.58521e+06	778703	318291	272838	215587	8706731	7.86001e+06	7.83754e+06	33834148	40056352	27329182	T	28704.8	1	15	12
0	0	0	0	0	0	0	0	0	1.14239e+06	1.24989e+06	899661	0	0	0	0	0	0	0	0	0	0	0	0	0	0	0	0	0	0	0	0	0	0	0	0	0	0	0	0	0	0	0	0	0	T	79262.7	1	1	1
0	0	0	0	0	0	0	0	0	1.81993e+06	1663030	1.6789e+06	0	0	0	0	0	0	0	0	0	0	0	0	3.63604e+06	3.90628e+06	3.65894e+06	354323	911046	1.04097e+06	0	0	0	0	0	0	0	0	0	0	0	0	4.52903e+06	3.87104e+06	4.91166e+06	T	32823.3	1	5	4
2.97768e+06	3.21103e+06	2.70634e+06	10576126	11814158	10995287	0	0	0	0	0	0	0	0	0	2.64689e+06	2.65013e+06	5.57777e+06	12677528	10985741	12293518	0	0	0	0	0	0	0	0	0	3.89123e+06	3.79204e+06	3080207	12922188	12857537	13047962	2833049	2.26534e+06	2.47203e+06	0	0	0	0	0	0	T	96599.2	1	29	25
0	0	0	0	0	0	0	0	0	0	0	0	373455	309239	381970	0	0	0	0	0	0	0	1.10619e+06	0	0	0	0	0	0	0	0	0	0	0	0	0	0	0	0	0	0	0	0	0	0	T	17444.4	1	2	2
0	0	0	0	0	0	0	0	0	0	0	0	2.11208e+06	1.89107e+06	2368283	0	0	0	0	0	0	0	0	0	0	0	0	2557810	1.88719e+06	3.23081e+06	0	0	0	0	0	0	0	0	0	0	0	0	2245254	1.96661e+06	747079	T	22010.5	1	4	3
0	0	0	682142	410615	94579	0	0	0	0	0	0	11734047	10182820	11641872	0	0	0	0	0	0	0	0	0	0	0	0	8332681	8000619	9756067	0	0	0	0	0	0	0	0	0	0	0	0	6.02538e+06	5.50729e+06	6170677	T	20763.2	1	7	6
0	0	0	0	0	0	0	0	0	0	0	0	0	0	0	0	0	0	0	0	0	0	0	0	0	0	0	0	0	0	0	0	0	0	0	0	112339	125405	174618	0	0	0	0	0	0	T	76048.5	1	1	1
0	0	0	0	0	0	0	0	0	0	0	0	4267845	4.64236e+06	3.36049e+06	0	0	0	0	0	0	0	0	0	0	0	0	4.54735e+06	4.13572e+06	4709725	0	0	0	0	0	0	0	0	0	0	0	0	2.24639e+06	2205275	2.44762e+06	T	20930.7	1	3	3
0	0	0	0	0	0	0	0	0	296251	191132	192576	0	0	0	0	0	0	0	0	0	0	0	0	1524532	1.7658e+06	2204223	322905	317734	386542	0	0	0	0	0	0	0	0	0	758746	86006744	989363	0	0	0	T	37869.1	1	3	3
5726492	0	6015578	0	0	0	0	0	0	0	0	0	0	0	0	0	6.26196e+06	5.77827e+06	0	0	0	0	0	0	0	0	0	0	0	0	5.46929e+06	0	5784388	2.19017e+06	3.19687e+06	2035231	0	0	0	0	0	0	0	0	0	T	45357.8	1	1	1
0	0	0	0	0	0	0	0	0	0	0	0	1.40984e+06	1.57499e+06	1397611	0	0	0	0	0	0	0	0	0	0	0	0	6.37217e+06	6.36829e+06	5687516	0	0	0	0	0	0	0	0	0	0	0	0	7.11495e+06	6.08014e+06	6.64085e+06	T	28413.2	1	8	8
4.32229e+06	4.38516e+06	5735531	2.40239e+06	3.56279e+06	3220897	33266728	36070004	34776752	5885379	5.8578e+06	6147313	5712150	3177587	7.92644e+06	2960664	3.63657e+06	3.01818e+06	4.33475e+06	5060147	5388061	22448150	19541804	20923748	3385376	4.73893e+06	3.82661e+06	5.88989e+06	5839685	4670011	3820671	4.71802e+06	3.97865e+06	3587666	3.3208e+06	3.90691e+06	24279272	21753226	24616400	5226062	3967163	4.95321e+06	3306215	3.42218e+06	3.79865e+06	T	64032.2	1	28	16
0	0	0	0	0	0	0	0	0	0	0	0	0	0	0	0	0	0	0	0	0	0	0	0	0	0	0	279147	268272	345055	0	0	0	0	0	0	0	0	0	0	0	0	0	0	0	T	12000.7	1	1	1
0	0	0	0	0	0	0	0	0	7.12179e+06	7066997	6.49669e+06	0	0	0	0	0	0	0	0	0	2.40163e+06	2937879	2.1589e+06	1.29789e+06	1.63653e+06	1878150	0	0	0	0	0	0	0	0	0	0	0	0	7.04637e+06	5.52091e+06	6.61969e+06	0	0	0	T	47430.3	1	12	9
20780362	18923392	7.42604e+06	1.78593e+06	2.28625e+06	1.737e+06	0	0	0	12086988	11606272	13194959	5961216	5.12806e+06	4.59718e+06	7079404	6.38823e+06	2304438	1.18962e+06	1743957	816848	0	0	0	23499486	25052912	27761940	6068177	5305836	4793582	1991123	2608061	2.2899e+06	0	0	0	981818	1.1819e+06	491831	13691907	13542279	13418336	11179886	10597293	10570502	T	36665.4	1	14	12
0	0	0	0	0	0	2.46514e+06	2.44173e+06	2.65384e+06	0	0	0	0	0	0	0	0	0	0	0	0	2328418	2162043	1.9204e+06	0	0	0	595155	760384	766083	0	0	0	0	0	0	1.37444e+06	1.18557e+06	1587930	2.11921e+06	1.97866e+06	1.6732e+06	0	0	0	T	61359.2	1	13	6
0	0	0	0	0	0	0	0	0	1.24698e+06	1.19095e+06	990083	6.88111e+06	6142225	6.18637e+06	0	0	0	0	0	0	0	0	0	2.51219e+06	2.20472e+06	2.43802e+06	6.84726e+06	6871170	8.26976e+06	0	0	0	0	0	0	0	0	0	0	0	0	5.30606e+06	5445533	4695116	T	21439	1	9	6
0	0	0	0	0	0	0	0	0	0	0	0	0	0	0	139186	0	0	0	0	0	0	0	0	0	0	0	0	0	0	0	0	0	0	0	0	0	0	0	300317	314743	330132	0	0	0	T	56221	1	2	2
0	0	0	0	0	0	0	0	0	0	0	0	14250236	12703331	15376542	0	0	0	0	0	0	0	0	0	0	0	0	12820843	12871153	12721150	0	0	0	0	0	0	0	0	0	0	0	0	10535357	11044045	11190419	T	25548.2	1	6	3
0	0	0	0	0	0	0	0	0	0	0	0	1406985	1.67699e+06	1231648	0	0	0	0	0	0	0	0	0	0	0	0	1.65969e+06	1.70019e+06	1.24745e+06	0	0	0	0	0	0	0	0	0	0	0	0	1.02642e+06	1.01543e+06	1.0801e+06	T	15925.9	1	1	1
0	0	0	0	0	0	0	0	0	1.53699e+06	1.72397e+06	1.61771e+06	1.16093e+06	1101786	925203	0	0	0	0	0	0	0	0	0	2.84292e+06	2.93369e+06	3.07053e+06	1.07981e+06	977508	1.39436e+06	254044	299584	373852	0	0	0	0	0	0	0	0	0	3385025	2.96921e+06	3.22026e+06	T	32097.2	1	8	7
0	0	0	0	0	0	0	0	0	0	0	0	4.44308e+06	4.12272e+06	3.92996e+06	0	0	0	0	0	0	0	0	0	0	0	0	4021058	4.04183e+06	4254446	0	0	0	0	0	0	0	0	0	0	0	0	2.51084e+06	2.07798e+06	2.62468e+06	T	24563.6	1	3	3
0	0	0	0	0	0	0	0	0	2.34327e+06	1.94656e+06	2.69007e+06	573329	248128	723477	0	0	0	0	0	0	0	0	0	5075829	5.69408e+06	5.32767e+06	0	0	0	0	0	0	0	0	0	0	0	0	2.3167e+06	2.08485e+06	2.14334e+06	0	0	0	T	47487.3	1	8	8
14133550	5.97452e+06	10606782	34063800	4.19337e+06	14765247	0	0	0	0	0	0	0	0	0	10637291	18174952	10511639	20405878	3887821	1.02372e+06	0	0	0	0	0	0	0	0	0	1.71282e+06	17441132	16709493	5.0274e+06	11582274	4.57845e+06	0	0	0	0	0	0	0	0	0	T	122796	1	22	16
20641226	20267222	19565172	1.45556e+06	2162860	2.57773e+06	165179	154662	54686.9	0	0	0	0	0	0	16780392	17301456	17581474	1.58827e+06	1.29522e+06	1382264	0	0	0	0	0	0	3759874	3.93697e+06	790179	9199017	9129409	9124373	1.74117e+06	2.5581e+06	1.82537e+06	0	0	0	0	0	0	0	0	0	T	134190	1	24	19
3.97902e+06	4.02843e+06	3769153	2.11189e+06	2.09353e+06	2.11793e+06	0	0	0	2910620	3.0258e+06	3.23255e+06	0	0	0	3.6396e+06	3.71413e+06	3.79965e+06	1.67094e+06	1.59161e+06	1.6523e+06	1366136	1.27472e+06	1.03181e+06	1.46978e+06	1.45428e+06	1203028	0	0	0	4.70591e+06	4.30846e+06	3.87839e+06	2.97697e+06	3.28585e+06	2.70006e+06	0	0	0	3.38493e+06	2.93258e+06	3.18858e+06	0	0	0	T	44586.1	1	10	7
0	0	0	0	0	0	0	0	0	0	0	0	0	0	0	0	0	0	0	0	0	0	0	0	0	0	0	0	0	0	0	0	0	0	0	0	0	0	0	219697	87723.7	97204.8	0	0	0	T	48475.7	1	1	1
0	0	0	0	0	0	0	0	0	0	0	0	0	0	0	0	0	0	0	0	0	1725836	3.20107e+06	4624713	0	0	0	0	0	0	0	0	0	0	0	0	0	0	0	0	0	0	0	0	0	T	62875.9	1	1	1
0	0	0	0	0	0	0	0	0	0	0	0	4218581	4952169	3.9232e+06	0	0	0	0	0	0	0	0	0	0	0	0	4836408	4897053	4808587	0	0	0	0	0	0	0	0	0	0	0	0	3.19953e+06	3.0477e+06	2.95737e+06	T	24800.9	1	1	1
18562328	19291000	19407776	4881269	5300462	4639809	1.76155e+06	1.776e+06	1.75182e+06	74526952	70997480	75483064	11328521	6.71038e+06	7.31877e+06	0	0	0	9920211	9280735	5753810	30761968	32060900	30136888	11504345	20930844	10775953	14843376	18089616	12031733	25163172	23985852	23876762	3931010	4.73902e+06	4.28425e+06	3251895	1859131	3479420	93318416	88172256	92863688	11894849	9917591	10497955	T	46501	1	26	15
0	0	0	0	0	0	0	0	0	1685756	1.53283e+06	1.7683e+06	0	0	0	0	0	0	0	0	0	690867	641824	539305	3.86288e+06	4004299	3.70482e+06	0	0	0	0	0	0	0	0	0	0	0	0	1.72926e+06	1.79895e+06	1.64985e+06	0	0	0	T	45999.3	1	6	6
2.62445e+06	2.46385e+06	2.46918e+06	0	0	0	0	0	0	0	0	0	0	0	0	2.67228e+06	2.55289e+06	2.93233e+06	0	0	0	0	0	0	0	0	0	0	0	0	2.62213e+06	3.19955e+06	2.4958e+06	142384	1.22231e+06	1.00455e+06	0	0	0	0	0	0	0	0	0	T	187030	1	16	14
0	0	0	0	0	0	0	0	0	0	0	0	3.6065e+06	3.41267e+06	3.82505e+06	0	0	0	0	0	0	0	0	0	0	0	0	3.53694e+06	3.76529e+06	4.08881e+06	0	0	0	0	0	0	0	0	0	0	0	0	2.21019e+06	1.97512e+06	2.05175e+06	T	21642	1	6	2
0	0	0	0	0	0	0	0	0	0	0	0	0	0	0	0	0	0	0	0	0	0	0	0	0	0	0	0	0	0	0	0	0	0	0	0	0	0	0	629363	521804	740561	0	0	0	T	133906	1	1	1
0	0	0	0	0	0	0	0	0	0	266772	0	0	0	0	0	0	0	0	0	0	0	0	0	0	0	0	0	0	0	0	0	0	0	0	0	0	0	0	0	313898	453580	0	0	0	T	44312.8	1	1	1
0	0	0	0	0	0	0	0	0	0	0	0	0	0	0	0	0	0	0	0	0	0	0	0	0	0	0	0	0	0	0	0	0	5183937	6318570	5731231	0	0	0	0	0	0	0	0	0	T	12574.2	1	1	1
0	0	0	0	0	0	0	0	0	741358	901005	630874	0	0	0	0	0	0	0	0	0	0	0	0	0	0	0	0	0	0	0	0	0	0	0	0	0	0	0	0	0	0	0	0	0	T	11757.8	1	2	2
0	0	75989.7	501880	608589	795040	0	0	0	2.36123e+06	2.53381e+06	2.30368e+06	0	0	0	0	0	0	0	0	0	0	0	0	0	0	0	0	0	0	0	0	0	0	0	1.21954e+06	44299.5	97301	0	0	0	0	0	0	0	T	36083.2	1	4	1
0	0	0	0	0	0	0	0	0	353558	403154	417091	0	0	0	0	0	0	0	0	0	0	0	0	0	0	0	0	0	0	0	0	0	0	221316	0	0	0	0	0	0	0	0	0	0	T	35877.8	1	2	1
0	0	0	0	0	0	0	0	0	2.51388e+06	2.34319e+06	2.54038e+06	0	0	0	0	0	0	0	0	0	132709	116971	118045	4.79912e+06	4632657	4.60566e+06	623828	817505	244700	0	0	0	0	471315	0	0	0	0	3067304	3.26483e+06	3.75089e+06	563785	257713	262022	T	40434.9	1	8	1
239249	370542	201404	0	153740	0	0	0	0	486139	329275	432031	0	0	0	0	298460	329903	0	0	0	144837	79334	73023.2	439914	478226	657785	0	0	0	76147.4	0	0	178362	0	0	0	0	0	265495	333960	404030	0	0	0	T	40866.2	1	6	2
0	0	0	0	0	0	0	0	0	0	0	0	0	0	0	0	0	0	0	0	0	201683	220474	261923	0	0	422348	979060	1.24644e+06	0	0	0	0	0	0	0	0	0	0	0	0	0	0	0	0	T	138857	1	6	3
0	0	0	0	0	0	0	0	0	0	0	0	0	0	0	0	0	0	1.0992e+06	731874	1.17525e+06	0	286298	218782	0	0	0	0	0	0	0	0	0	0	0	0	0	0	0	1.40757e+06	812559	1.34765e+06	0	0	0	T	141699	1	2	1
0	0	0	0	4555848	1.12095e+06	307099	1.7969e+06	0	0	0	0	0	0	0	254359	961273	0	0	0	0	0	0	0	6736246	1022805	13494613	1.24162e+06	1.13562e+06	773164	0	0	0	908010	946561	743488	338668	963629	335625	0	0	0	0	0	0	T	138479	1	7	5
0	0	0	0	0	0	0	0	0	0	0	0	31313466	24679756	31889158	0	0	0	0	0	0	0	0	0	0	0	0	26585622	29959120	22742628	0	0	0	0	0	0	0	0	0	0	0	0	12839488	15303520	10582769	T	20146.4	1	12	9
1127774	1.1374e+06	1.01661e+06	668357	827166	958502	1.62644e+06	1.66295e+06	3767651	23209184	24811046	24635216	1.58364e+06	1.43575e+06	1784619	698842	903566	1.1928e+06	922923	1.00884e+06	759317	2087155	2.20994e+06	2.0298e+06	2.30592e+06	2.84318e+06	2345196	2.83309e+06	2894002	3.33726e+06	1.52599e+06	2.03896e+06	1.78164e+06	948854	204479	984724	2.0918e+06	2.31432e+06	2301553	2.25588e+06	2.5278e+06	2.07248e+06	1733312	1505404	1.70931e+06	T	51529.4	1	41	5
210030	334335	147397	610410	1.41405e+06	839950	344662	7140469	6.04109e+06	9698308	17171312	15941030	1065097	307480	442540	684860	581743	853073	607119	247038	451139	10046021	10743454	9731698	868965	334202	919077	3.71192e+06	3.12217e+06	3.08063e+06	430793	379443	495944	2.21925e+06	2.48386e+06	2.18601e+06	1467925	903502	1.00139e+06	15163329	18004870	16514690	339304	460176	684997	T	60008.3	1	41	2
5.48459e+06	5252786	5.28095e+06	2.53374e+06	3956268	7044548	7649059	7336266	8544715	2.53128e+06	2.89288e+06	2.212e+06	0	0	0	4718626	5243806	5073569	5840743	5712801	7.69492e+06	4569372	4.61758e+06	4.31782e+06	1.54835e+06	1.7517e+06	1.64661e+06	5358683	4904521	3.62993e+06	6.60954e+06	7189936	5.67693e+06	9184547	2.69175e+06	2.63498e+06	9718903	7.15943e+06	8465158	3.94428e+06	4512021	3.99694e+06	3.63802e+06	3.40268e+06	1.47786e+06	T	74094.7	1	37	29
0	0	0	0	0	0	0	0	0	0	0	0	0	0	0	0	0	0	0	0	0	0	0	0	0	0	0	2010887	1.0861e+06	1.51137e+06	0	0	0	0	0	0	0	0	0	0	0	0	0	0	0	T	33097.3	1	1	1
0	0	0	0	0	0	0	0	0	0	0	0	0	0	0	0	0	0	0	0	0	0	0	0	0	0	0	0	0	0	0	0	0	0	0	0	0	0	0	0	0	0	426300	593020	493614	T	63132.7	1	1	1
1.65733e+06	988061	997992	0	0	0	0	0	0	0	0	0	0	0	0	426595	641421	1.34197e+06	0	0	0	0	0	0	0	0	0	0	0	0	2.05299e+06	1.78584e+06	2.3459e+06	0	0	0	0	0	0	0	0	0	0	0	0	T	272150	1	4	4
595507	513511	279981	85408.7	0	0	0	0	0	13771736	12659080	14755472	0	473615	636976	441305	0	138893	55263.7	0	0	117561	0	0	55012	0	232193	316606	423283	216784	424802	144906	0	0	0	0	493945	301295	148928	0	0	0	608295	679531	1.3837e+06	T	69321.5	1	9	5
0	0	0	0	0	0	0	0	0	0	0	0	0	0	0	0	0	0	239330	150035	231146	0	0	0	0	0	0	0	0	0	0	0	0	0	0	0	0	0	0	0	0	0	0	0	0	T	84817.9	1	1	1
0	0	0	0	0	0	0	0	0	0	0	0	3359133	3.07433e+06	3.23287e+06	0	0	0	0	0	0	0	0	0	0	0	0	2.49993e+06	2350873	2.50952e+06	0	0	0	0	0	0	0	0	0	0	0	0	2.26838e+06	2.34563e+06	2.38052e+06	T	21212.3	1	4	4
0	0	0	0	0	0	0	0	0	0	0	0	0	0	0	0	0	0	0	0	0	5937553	6399057	4.18858e+06	0	0	0	0	0	0	0	0	0	0	0	0	0	0	0	0	0	0	0	0	0	T	59158.2	1	1	1
0	0	0	0	0	0	836722	778251	571878	164320	0	0	0	0	0	0	0	0	0	0	0	0	0	0	0	0	0	0	0	0	0	0	0	0	0	0	397389	189180	470036	0	0	0	0	0	0	T	59718.8	1	3	3
283562	329635	281735	0	0	0	917825	699178	707617	0	0	0	0	0	0	0	0	0	0	0	0	861087	870932	953931	0	0	0	0	0	0	0	0	0	0	0	0	1.03396e+06	1.01099e+06	948407	0	0	0	0	0	0	T	73004.9	1	7	2
0	0	0	0	0	0	0	0	0	6.40384e+06	6.00169e+06	5965073	1376225	1.39472e+06	1.63412e+06	0	0	0	0	0	0	0	0	0	13950499	15076717	12293161	1.50629e+06	1.38671e+06	1.32615e+06	0	0	0	0	0	0	603805	1.15529e+06	701870	6741530	7.08906e+06	7418215	1.41861e+06	1.50587e+06	1.57665e+06	T	39395.3	1	16	12
2930088	2.6489e+06	3.2381e+06	2437964	2.82609e+06	2.64246e+06	1.3769e+06	1389553	1.48931e+06	0	0	0	6099211	6239156	6900617	3.62224e+06	3.53805e+06	3.14086e+06	2.52862e+06	2432093	2.45693e+06	1.33776e+06	788054	1.4259e+06	943742	1.5844e+06	144791	4992407	4425782	5.18066e+06	2.83262e+06	2.79712e+06	2.85999e+06	3.34718e+06	3.16116e+06	3.51613e+06	1.85413e+06	1.57902e+06	1.6776e+06	0	0	0	3946850	4.14577e+06	4.28187e+06	T	11132.6	1	3	2
3849388	5.36938e+06	4.97793e+06	1.78313e+06	1.9868e+06	2.67934e+06	0	0	0	4183819	2792006	2.35198e+06	0	0	0	3.45489e+06	2.78711e+06	2.99974e+06	1.38622e+06	1.70395e+06	1817989	0	0	0	7389900	7.77845e+06	7.70975e+06	0	0	0	4565300	5300035	4768148	3.86514e+06	3166617	4.25821e+06	0	0	0	3.08663e+06	4.31362e+06	3195779	2.55585e+06	4.63995e+06	2.91276e+06	T	38690	1	13	12
0	0	0	0	0	0	0	0	0	0	0	0	646390	640388	566699	0	0	0	0	0	0	0	0	0	0	0	0	0	0	0	0	0	0	0	0	0	0	0	0	0	0	0	0	0	0	T	24027.8	1	2	1
0	0	0	0	0	0	0	0	0	19667346	17227906	18453300	16356847	16265537	17799988	0	0	0	0	0	0	1.55928e+06	1552040	1.63289e+06	32065900	34153760	35593628	12170447	11773938	12188181	0	0	0	0	0	0	0	0	0	17208860	15771881	14633017	17622572	17030366	17373448	T	27643.2	1	9	8
0	0	0	0	0	0	0	0	0	0	0	0	1.50676e+06	1.60262e+06	1.28938e+06	0	0	0	0	0	0	0	0	0	0	0	0	1.10738e+06	1.12043e+06	1.33654e+06	0	0	0	0	0	0	0	0	0	0	0	0	1.38503e+06	1.66502e+06	1.51374e+06	T	24734.6	1	2	2
0	0	0	0	0	0	0	0	0	2.11899e+06	2.40906e+06	2.25564e+06	627418	513458	535467	0	0	0	0	0	0	1.02076e+06	941499	1.03982e+06	0	0	0	0	0	0	0	0	0	0	0	0	0	0	0	2.31069e+06	2.19563e+06	2.42595e+06	0	0	0	T	48504.2	1	7	7
1.83821e+06	1.86372e+06	2.07976e+06	1.08866e+06	882421	1129851	0	0	0	1.11189e+06	1043267	831423	32919374	27460630	20837696	1834385	2235396	1.59709e+06	949257	933962	1.01589e+06	655306	468952	574828	0	0	0	20525972	22300530	20611604	1.98788e+06	2.61438e+06	2.30647e+06	1497676	1.44262e+06	1.71926e+06	743510	625062	944629	1.32036e+06	2.07025e+06	1864192	18658668	15804056	18598392	T	25452	1	6	6
1.06109e+06	1.15959e+06	1.17487e+06	1.1038e+06	1.12015e+06	1.13021e+06	6580886	6843940	6963042	5175332	5690195	5608225	310890	609580	343899	3.22291e+06	3.29065e+06	3.20724e+06	998376	916392	892607	5150996	4933667	5.81401e+06	1.22819e+06	1.84417e+06	1.11307e+06	2.85016e+06	3.33582e+06	2.87867e+06	1.49591e+06	1.80182e+06	1.64555e+06	1.89224e+06	2671653	2.29276e+06	7.2082e+06	7.71962e+06	7174543	304878	431549	2.04441e+06	810226	869755	1.26762e+06	T	60030.3	1	38	2
81273144	66880692	70752336	30500124	20540988	15148134	13607797	14754775	11356445	209302544	228428672	215767744	62054108	72343024	74695512	39886164	56360464	45909008	30370502	22212936	29873506	7.23551e+06	5.76439e+06	3.50909e+06	67051876	62100720	55833600	83093040	88535928	108865256	79299192	88784008	64273600	66079104	70121896	65027700	38624816	43113844	39206352	23418772	25433974	22641748	47587740	50862668	56177920	T	65999	1	46	17
0	57371.1	0	0	0	0	476769	2.42112e+06	2007418	2.29195e+06	2.05709e+06	1918848	312189	0	0	43021.2	0	0	365949	0	0	1.91032e+06	2.06177e+06	2.03293e+06	47606.1	0	42522.7	0	0	0	0	0	0	0	0	0	358269	339895	123392	4.694e+06	0	5.44928e+06	351689	317639	276530	T	49553.9	1	17	1
12851397	14509130	14087121	9031501	7.34273e+06	7859288	1.92443e+06	1.95359e+06	1.85826e+06	84286968	87403264	84252624	23735670	26260976	22871806	15922595	17288484	14859865	7837775	7024485	7.1099e+06	5750891	5.07438e+06	2.91876e+06	239709856	232907408	258669424	21240860	22441254	19508402	12813535	12004318	11961945	11784574	11176667	12419558	3745431	2417550	2.46472e+06	90114192	97334352	79625600	27370866	21144594	22042078	T	36030.4	1	18	2
908761	796510	174757	425994	174956	502255	0	0	0	5663889	5.79307e+06	5961316	1.20207e+06	1.39403e+06	1.39914e+06	658453	855569	1.05251e+06	0	0	0	1.01559e+06	1.00074e+06	920463	10050915	9542176	10725900	1.52819e+06	1.77781e+06	1.72869e+06	885831	284620	765043	898606	432907	440039	159450	0	0	7709998	6211636	8.17852e+06	1.64469e+06	1.54453e+06	1.38089e+06	T	40815.2	1	5	2
0	0	0	1104045	1448127	1370652	0	0	0	0	0	0	28554452	28871024	26020492	0	0	0	1.37755e+06	1.42295e+06	1.20453e+06	0	0	0	0	0	0	26099786	25998052	25972786	1.54058e+06	1.37406e+06	1.25279e+06	1.53292e+06	1.29277e+06	1.49394e+06	0	0	0	0	0	0	16595225	14316835	18206136	T	28297.7	1	7	3
1.36324e+06	1.32222e+06	1585282	2.42316e+06	2494433	2.34666e+06	10272192	10461502	10111750	16647271	10533934	11447175	2.21884e+06	1.89673e+06	2.11685e+06	1.23972e+06	1.25486e+06	1307136	2.43344e+06	2.54729e+06	2383796	11161632	15189046	11889906	6.20483e+06	6.34121e+06	6007645	2080476	1.96023e+06	2.77017e+06	1.19671e+06	1.4198e+06	1.04148e+06	4.0548e+06	3.27658e+06	3444584	2.31178e+06	2.7404e+06	2.36127e+06	22976926	23938766	23246012	2.05847e+06	1.89674e+06	2081025	T	43625.4	1	21	16
0	0	0	0	0	0	0	0	0	3.58301e+06	4246489	3.36101e+06	72707392	73710184	66689448	0	0	0	0	0	0	0	0	0	3088958	3.05881e+06	3.59622e+06	71828256	70581456	64937320	0	0	0	0	0	0	0	0	0	0	0	0	43374656	47597972	47947824	T	22768.5	1	17	14
0	0	0	0	0	0	0	0	0	1.99118e+06	1.58291e+06	1333672	802642	1.13196e+06	768049	0	0	0	0	0	0	0	0	0	3.06502e+06	3073442	2.70716e+06	932691	848862	818904	0	0	0	0	0	0	0	0	0	1.6142e+06	3.00974e+06	3.58144e+06	1.68892e+06	1.93129e+06	1.38475e+06	T	35693.2	1	8	8
2.03583e+06	1.99628e+06	2.13638e+06	874229	1.02334e+06	844206	5.92633e+06	5496640	6.27431e+06	0	0	0	0	0	0	2.50061e+06	1.99539e+06	1.33832e+06	1.66687e+06	3.65282e+06	1.83667e+06	4333108	4.20627e+06	4516474	0	0	0	0	0	0	1.76434e+06	1.55417e+06	4.04389e+06	3.48911e+06	1.29075e+06	1.76761e+06	5645630	5280648	5.84769e+06	0	0	0	0	0	0	T	68526.8	1	24	24
4249235	4.46566e+06	2.92977e+06	0	0	0	1.36276e+06	2071616	1.76753e+06	0	0	0	0	0	0	3.06474e+06	2.5776e+06	1.33018e+06	0	0	0	0	0	0	0	0	0	0	0	0	6619511	8.19948e+06	6556365	0	0	0	2.06637e+06	2.56877e+06	2.45359e+06	0	0	0	0	0	0	T	69241	1	7	7
6.68142e+06	6.07919e+06	5.44784e+06	3.05244e+06	1.28809e+06	1.32999e+06	0	0	0	0	0	0	0	0	0	7856465	5.77657e+06	5.48938e+06	7.57965e+06	1.06159e+06	1.03994e+06	0	0	0	0	0	0	0	0	0	7.55067e+06	8.06239e+06	8687155	2.23292e+06	2.07508e+06	1.57985e+06	0	0	0	0	0	0	0	0	0	T	136923	1	29	21
7.25368e+06	7.05204e+06	7.1799e+06	3.4196e+06	3955447	3.51756e+06	0	0	0	583627	588118	866426	0	0	0	8535287	5821690	6430096	5352656	4.9231e+06	4109421	0	0	0	0	0	0	0	0	0	7.74056e+06	11480399	9119980	4423922	3.39783e+06	3.51515e+06	3260774	726102	582574	0	0	0	0	0	0	T	112824	1	19	11
0	0	0	0	0	0	1.49996e+06	1.09828e+06	1204657	904952	822746	1.22018e+06	0	0	0	0	0	0	0	0	0	1.03254e+06	957254	886236	648072	1.14212e+06	2.17498e+06	0	0	0	0	0	0	0	0	0	575617	577804	459754	1.86958e+06	1.58382e+06	1.37941e+06	0	0	0	T	35038.9	1	2	2
0	0	0	3.36403e+06	3.02585e+06	3.28794e+06	0	0	0	0	0	0	0	0	0	0	0	0	3067990	2.94473e+06	2998047	0	0	0	0	0	0	0	0	0	0	0	0	2692769	2210783	3065776	0	0	0	0	0	0	0	0	0	T	86888.1	1	2	2
0	0	0	0	0	0	0	0	0	0	0	0	0	0	0	0	0	0	0	0	0	0	0	0	0	0	0	0	0	0	0	0	0	327923	185002	279479	0	0	0	0	0	0	0	0	0	T	21261.8	1	1	1
0	0	0	0	0	0	0	0	0	0	0	0	0	0	0	0	488984	0	0	0	0	4972154	5865166	5499665	936489	816532	840310	0	0	0	0	0	0	0	0	0	0	0	0	0	0	0	0	0	0	T	87000.4	1	1	1
0	0	0	0	0	0	0	0	0	0	0	0	265824	316022	221364	0	0	0	0	0	0	0	0	0	0	0	0	479821	288376	270360	0	0	0	0	0	0	1.73184e+06	1.35699e+06	1.4272e+06	0	0	0	441532	309144	446242	T	10827.6	1	2	2
817009	1.02517e+06	1.1558e+06	0	0	0	0	0	0	204536	129401	188140	2.04579e+06	1.95031e+06	1945470	0	0	0	0	0	0	0	0	0	0	0	0	1.19957e+06	1.29147e+06	1.31661e+06	0	0	0	0	0	0	0	0	0	0	0	0	1.69217e+06	1.97e+06	1.59085e+06	T	10652.6	1	2	2
106587312	94797800	90247248	13933597	15786790	14994320	5695162	4950430	5.69531e+06	424139296	394750784	433964960	518888576	515633696	509219104	41667492	37278312	38776580	23000706	16423290	17894012	5702478	5445994	5.12394e+06	1449745280	1590099584	1594894848	832551552	883720320	538751040	48989800	49743280	49950316	11186754	8872990	8.11472e+06	5369740	4.71401e+06	3.91869e+06	69840848	55555256	61951372	1698087168	1670850304	1706710144	T	32831.2	1	34	2
0	0	0	0	0	0	0	0	0	0	0	0	2467999	2.86175e+06	3.71729e+06	2.00972e+06	1.86773e+06	1.94163e+06	0	0	0	510917	388941	323838	0	0	0	2.2116e+06	2.00678e+06	2.84367e+06	2496515	2.34811e+06	2.77169e+06	0	0	0	0	0	0	0	0	0	2.16214e+06	1.98272e+06	1.76875e+06	T	17876.3	1	3	3
0	0	0	0	0	0	0	0	0	658424	645486	495983	0	0	0	0	0	0	0	0	0	0	0	0	0	0	0	0	0	0	0	0	0	0	0	0	0	0	0	0	0	0	0	0	0	T	56812.4	1	1	1
5.81453e+06	4.14726e+06	5.10926e+06	8512158	3337019	3.23506e+06	1.34638e+06	2952731	2.49787e+06	77726704	73185176	84848304	40251352	36970516	25726126	2.82681e+06	2.76473e+06	3.16126e+06	3.13434e+06	7108616	1.61915e+06	1.90406e+06	1.78849e+06	1.82406e+06	180007616	179477328	179882640	31760350	24338702	27937108	6.45868e+06	5061353	6348943	2.18225e+06	2.44199e+06	2.73963e+06	3.73179e+06	2075461	2.5519e+06	96434576	83189200	93884424	35212576	35511920	37972204	T	36089.4	1	30	21
3.1568e+06	3.28564e+06	3.29988e+06	284629	496977	367080	0	0	0	1.47605e+06	1.76101e+06	1.52186e+06	2.51525e+06	2.12143e+06	2.71927e+06	1.56964e+06	2.18558e+06	1.88594e+06	0	0	0	0	0	0	1.28559e+06	1.02133e+06	1645844	1.91449e+06	1.57551e+06	1.65665e+06	1.37305e+06	2.14478e+06	2345175	0	0	0	0	0	0	1.6874e+06	1.53518e+06	1.62694e+06	3.09086e+06	2.02362e+06	3240701	T	9387.06	1	3	1
0	0	0	2.20113e+06	2.47214e+06	2.06933e+06	0	0	0	0	0	0	0	0	0	0	0	0	2234531	2.93187e+06	3.25899e+06	0	0	0	0	0	0	0	0	0	0	0	0	2.79952e+06	1.36387e+06	1.65949e+06	1.08012e+06	1.23916e+06	1.22369e+06	0	0	0	0	0	0	T	57789	1	5	5
0	0	0	0	0	0	0	0	0	0	0	0	45803580	44693376	32132224	0	0	0	0	0	0	0	0	0	0	0	0	34087568	34751592	37860184	0	0	0	0	0	0	0	0	0	0	0	0	27362688	24023116	28628828	T	11506.7	1	2	1
0	0	0	0	0	0	0	0	0	0	0	0	24496662	14314262	32030782	0	0	0	0	0	0	0	0	0	0	0	0	21188018	23570578	23484724	0	0	0	0	0	0	0	0	0	0	0	0	22747536	25675760	18139950	T	11657.8	1	8	6
0	0	0	0	0	0	0	0	0	20020910	18662836	20993596	4540266	4369017	3.67231e+06	0	0	0	0	0	0	0	0	0	40149364	47403032	46071924	14470667	10242192	10457455	0	0	0	0	0	0	0	0	0	22173756	18967170	21730046	11755158	6.4618e+06	4.80392e+06	T	34251.8	1	10	3
0	0	0	0	0	0	0	0	0	0	0	0	0	0	0	0	0	0	0	0	0	0	0	0	0	0	0	0	0	0	455249	572679	476156	0	0	0	0	0	0	0	0	0	0	0	0	T	14848.7	1	1	1
0	0	0	0	0	0	0	0	0	0	0	0	0	0	0	0	0	0	1.18362e+06	968022	694020	0	0	0	0	0	0	0	0	0	0	0	0	0	0	0	0	0	0	538306	611714	603138	0	0	0	T	44368.3	1	2	2
3520695	3.56942e+06	3.78664e+06	0	0	0	0	0	0	13214400	14920901	10160643	0	0	0	3.57307e+06	4.9493e+06	4.68033e+06	0	0	0	6.43764e+06	4872087	6244405	2.09077e+06	1.35356e+06	2.63546e+06	636285	5553566	1.79165e+06	2278601	4.48434e+06	4394631	0	0	0	0	0	0	10244552	12093667	10003109	1.60354e+06	742586	786405	T	46808.2	1	16	16
0	0	0	0	0	113068	0	0	0	9308325	10222781	8812988	0	0	0	0	0	0	0	0	0	2.72483e+06	2.78536e+06	3.15482e+06	2.03702e+06	2.22367e+06	1.44346e+06	0	0	0	0	0	0	0	0	0	0	0	0	11860188	11829281	11762264	0	0	0	T	48032.4	1	7	3
29210516	27308306	25051222	77612872	71193016	71992304	87717144	89034040	88082408	1728884224	1899479936	1627411328	180483472	183296256	221398432	40440672	36414616	38797544	59460016	64012604	61926368	936886464	826654976	936028736	291752320	315884672	262553952	189940480	205400128	195285280	17565922	20897654	22646926	97998504	116258096	108079416	35639716	35422204	34887404	1634818304	1808751616	1703098624	179409872	182902768	176784336	T	48028.5	1	59	9
33009844	32466204	31497842	60812452	61012652	67557216	1086752384	1088952064	1095650816	245101056	259277520	221300752	115697680	115998944	125976664	30656142	28286164	27710804	49250164	53127932	47130580	763701440	858180736	871920832	203932768	167646304	185821664	105541632	103681480	99072536	13794929	15655486	15526708	63705332	64982780	59755220	291520992	303652800	321228992	1175285760	1171240320	1171602560	91023272	104076560	104501416	T	53671.1	1	76	8
0	0	0	0	0	0	0	0	0	0	0	0	1369496	1.7649e+06	1641652	0	0	0	0	0	0	0	0	0	0	0	0	1.54746e+06	1.65989e+06	1.72191e+06	0	0	0	0	0	0	0	0	0	0	0	0	897711	837745	737711	T	13371.6	1	1	1
2.27357e+06	1.9605e+06	2.00612e+06	1.57463e+06	1.36438e+06	931621	0	0	0	217971	96088.7	159619	0	0	0	1.81092e+06	1.9472e+06	2.2482e+06	1.14812e+06	1.13535e+06	780918	0	0	0	0	0	0	0	0	0	1.98566e+06	1.82683e+06	1.92969e+06	2131448	2.0123e+06	1.41347e+06	0	0	0	0	0	0	0	0	0	T	12196	1	4	4
2444964	2.10382e+06	2.65183e+06	1.59822e+06	1.44321e+06	1.21495e+06	0	0	0	19957128	22060774	19215578	8927234	7.61734e+06	8454890	2.03304e+06	1.43722e+06	1.61544e+06	1449869	1.28793e+06	2.71421e+06	0	0	0	36229688	41640848	45029664	9685721	10323540	8152893	1905027	2467263	2.3508e+06	2.40666e+06	2.01138e+06	1.77057e+06	0	0	0	14493253	13755142	14417633	17988892	19544040	19631990	T	34073.9	1	22	13
0	0	0	0	0	0	4.76769e+06	4967298	5.05218e+06	3.20074e+06	4853710	3.39393e+06	0	0	0	0	0	0	0	0	0	4.34174e+06	4256078	3.60036e+06	3.93094e+06	3.01472e+06	2.67123e+06	0	0	0	0	0	0	0	0	0	2.08942e+06	605816	2.49808e+06	7.33208e+06	7845997	7882907	0	0	0	T	56524.6	1	17	12
0	0	0	0	0	0	861070	1068036	1.19619e+06	0	0	0	0	0	0	0	0	0	0	0	0	2.23054e+06	2.8708e+06	2.86169e+06	0	0	0	1.66656e+06	1.73718e+06	1.56578e+06	0	0	0	0	0	0	1.27852e+06	1.12592e+06	1.34189e+06	0	0	0	0	0	0	T	13233.5	1	2	1
0	0	0	4887874	468038	223482	0	0	0	0	0	0	0	0	0	0	0	0	0	0	0	0	0	0	0	0	0	808761	1.02194e+06	936715	0	0	0	0	0	0	0	0	0	0	0	0	526220	589649	0	T	10173.3	1	1	1
1.40399e+06	1.41108e+06	1.91408e+06	0	0	0	2.11578e+06	1.99984e+06	2.38025e+06	0	0	0	0	0	0	0	0	0	0	0	0	813439	1531612	1259279	0	0	0	0	0	0	0	0	0	0	0	0	1.06126e+06	1969172	1.76778e+06	0	0	0	0	0	0	T	45371.5	1	2	2
6.67883e+06	6.46048e+06	7134531	0	0	0	0	0	0	9399108	9933375	10400785	239978704	226464080	225007520	7562115	6832614	7.43347e+06	0	0	0	0	0	0	37136012	35267280	34995144	272378784	263404544	253167376	10196607	8514789	8219068	0	0	0	315314	492112	492154	3037915	2733610	2965109	184339776	168662016	176317648	T	25081.5	1	12	7
9140389	13478401	13510791	6466435	48685024	5.51502e+06	7.08321e+06	4428190	2878298	32612432	29138280	28505806	4.72922e+06	4.01202e+06	11028261	13420618	13311451	13253360	259489584	5583166	5.54317e+06	19615782	12820153	12488676	13075833	5073919	14090058	4.74431e+06	4689875	4286869	9442352	14240082	14484207	9504457	8877807	9167286	2146925	3.12213e+06	1.43727e+06	31584408	28628960	35403128	4436166	4.06068e+06	4.10228e+06	T	47139.3	1	24	16
0	0	0	0	0	0	0	0	0	0	0	0	586431	770049	572277	0	0	0	0	0	0	0	0	0	0	0	0	0	0	0	0	0	0	0	0	0	0	0	0	0	0	0	0	0	0	T	36445.7	1	1	1
2.48457e+06	2.27815e+06	2642027	1.34013e+06	1.45992e+06	1.12164e+06	7.6767e+06	7085769	7511645	633339	842580	811992	0	0	0	2.81544e+06	3.0628e+06	3057812	0	0	0	3905227	3.88191e+06	4221269	0	0	0	0	0	0	3.40881e+06	3.62631e+06	3.34499e+06	1.76691e+06	2.28287e+06	1.96307e+06	5962856	6243302	5.83501e+06	2433851	2.49193e+06	2.47552e+06	0	0	0	T	63107.2	1	13	6
0	0	0	0	0	0	0	0	0	0	0	0	0	0	0	0	0	0	0	0	0	0	0	0	720448	897528	1097490	0	0	0	0	0	0	0	0	0	0	0	0	0	0	0	0	0	0	T	38153.8	1	2	2
4940832	5.29383e+06	4.55481e+06	3.48253e+06	3.46901e+06	3.67821e+06	1.34172e+06	1.06352e+06	1.3281e+06	37418288	42693384	32267236	18916244	19229424	24072830	4119077	5441315	4.22187e+06	2.65132e+06	2.6667e+06	2.20107e+06	1.414e+06	1.1724e+06	1.50576e+06	122181624	112542944	121068360	15829284	14371531	15335336	5152263	5.34537e+06	5.39861e+06	3.29995e+06	2.85294e+06	3.24026e+06	2.06027e+06	1760740	2.22987e+06	47011128	40571204	39381328	22309620	22359064	23063502	T	32554.8	1	18	11
802887	526569	669074	0	0	0	0	0	0	17746746	691629	790180	2502342	2.46671e+06	1.77034e+06	692777	635633	616145	357063	147464	163634	0	0	0	1.88108e+06	1888568	1.75101e+06	1.86844e+06	975579	1.39652e+06	916571	1.65358e+06	1.54587e+06	733687	597458	642476	0	0	0	0	0	0	3.55269e+06	3.90452e+06	3.67196e+06	T	32929.8	1	7	2
0	0	0	0	0	0	0	0	0	0	0	0	0	0	0	2.76242e+06	599251	510306	0	0	0	3.33561e+06	2.08163e+06	3967716	0	0	0	0	0	0	922955	678930	674547	0	0	0	0	0	0	0	0	0	176303	1.09174e+06	328000	T	53128.9	1	3	2
0	0	0	0	0	0	0	0	0	5735639	5556991	5467765	0	0	0	0	0	0	0	0	0	0	0	0	11358139	11410030	10978661	0	0	0	0	0	0	0	0	0	0	0	0	4.90189e+06	4.68495e+06	4.7336e+06	3.60182e+06	3.91396e+06	3.52719e+06	T	36615.1	1	8	7
0	0	0	0	0	0	16625617	16636473	15510230	0	0	0	0	0	0	0	0	0	0	0	0	12461126	13428698	46508532	1.91935e+06	12429251	3.01885e+06	0	0	0	0	0	0	0	0	0	3.80043e+06	4640727	4.384e+06	0	11867755	15159756	0	0	0	T	102411	1	2	1
0	0	0	0	0	0	0	0	0	0	0	0	1.06437e+06	1034365	771650	0	0	0	0	0	0	0	0	0	0	0	0	703014	749098	676382	0	0	0	0	0	0	0	0	0	0	0	0	7.82467e+06	911034	1.10071e+06	T	22075.1	1	2	2
1.21547e+06	8514427	5.24556e+06	1.20216e+06	1.27625e+06	874534	3.54565e+06	3073424	2652399	0	0	0	0	0	0	3.15334e+06	1.01372e+06	3.91073e+06	832907	726935	900826	1.74088e+06	1.79982e+06	1.95541e+06	0	0	0	0	0	0	2.24055e+06	1.01639e+06	882180	1.54701e+06	4.48796e+06	1.18988e+06	1.98869e+06	1.81615e+06	1.91288e+06	0	0	0	0	0	0	T	57080.7	1	13	13
1.53019e+06	1.65704e+06	1.41349e+06	0	0	0	0	0	0	0	0	0	0	0	0	0	0	0	0	0	0	0	0	0	0	0	0	0	0	0	0	0	0	0	0	0	0	0	0	0	0	0	0	0	0	T	28722.6	1	1	1
0	0	0	0	0	0	0	0	0	0	0	0	0	0	0	0	0	0	0	0	0	0	0	0	0	0	0	191620	197966	167441	0	0	0	0	0	0	0	0	0	0	0	0	747618	578504	413944	T	20850.2	1	2	2
0	0	0	0	0	0	0	0	0	0	0	0	3.41162e+06	3.03851e+06	3.78074e+06	0	0	0	0	0	0	0	0	0	0	0	0	8429228	7.62313e+06	8692728	0	0	0	0	0	0	0	0	0	0	0	0	5435676	5731509	5.8773e+06	T	44523.6	1	7	5
8582272	7303285	6713644	5.09049e+06	4.61146e+06	4579574	550242	933459	1.01078e+06	24723024	26399062	24087928	6.64593e+06	8477646	8415352	9032967	8657237	7777521	3.84872e+06	3887667	3.88298e+06	1136773	887850	1.45083e+06	63572616	59617964	58000936	15812016	15554387	17997828	6290967	7835810	8004381	5048995	5676131	5711064	1.29307e+06	1.12623e+06	811526	20546122	20157302	20453898	15235397	14214472	15684968	T	38579.8	1	29	7
2.16226e+06	6.50644e+06	9104760	6674264	7075195	5.65325e+06	972086	1.00299e+06	705253	0	0	0	0	0	0	2.14954e+06	5.26143e+06	4.96079e+06	6.79016e+06	7.55462e+06	7.40097e+06	0	0	0	0	0	0	0	0	0	2.3149e+06	6588003	4.29898e+06	0	0	0	2.71517e+06	2866305	3.18802e+06	0	0	0	0	0	0	T	81838.2	1	20	17
8489531	8548594	7.94722e+06	6960665	6.40076e+06	6.76427e+06	35655704	43730392	34191784	82559640	79254016	73584488	44571424	48716524	32156500	9208844	11384383	8640030	4.50906e+06	4432776	4.88084e+06	61827944	59561300	52319640	34823572	28820440	29759088	37991780	8887317	35638688	6552570	6.30518e+06	6.48001e+06	7106584	6.45965e+06	7815918	6.61962e+06	6959442	6.48067e+06	121896520	115540464	121683544	35128720	7.90802e+06	62816608	T	49639	1	22	1
0	0	0	0	0	0	0	0	0	0	0	0	0	0	0	0	0	0	0	0	0	0	0	0	0	0	0	0	0	0	0	0	0	0	0	0	0	0	0	0	0	0	333132	299800	350507	T	37539.7	1	1	1
4.25769e+06	5169297	4416379	5367647	3.69923e+06	6.15298e+06	1.52691e+06	2.24334e+06	1.56609e+06	240368	0	1.21803e+06	31266686	26716004	29523796	0	0	0	7.45775e+06	7535908	7.41004e+06	7218975	700910	628211	0	0	0	24133450	26408626	23162814	4.10579e+06	3.54406e+06	3856876	3845519	4210239	3.95343e+06	1.60562e+06	1.84297e+06	1.68768e+06	684457	775066	422835	19256690	21646956	19172830	T	15044.6	1	6	0
0	0	0	0	0	0	0	0	0	0	0	0	5822126	5597518	5.41263e+06	0	0	0	0	0	0	0	0	0	0	0	0	4.52007e+06	4.75156e+06	5200622	0	0	0	0	0	0	0	0	0	0	0	0	3.51758e+06	3.68794e+06	2.75674e+06	T	19595.4	1	5	5
20479510	20239200	18597624	4111685	7666327	6.9186e+06	9816373	9078544	16340679	0	0	0	0	0	0	19838202	21289534	20645936	3.82207e+06	4.07052e+06	2.71627e+06	0	0	0	0	0	0	0	0	0	29152784	27173424	26489314	13109086	11033874	5234355	3019156	4.4613e+06	4947406	11782032	4600644	9637903	0	0	0	T	170483	1	61	49
8508309	9450002	8.16831e+06	25524872	25912626	23755066	2354452	2.46888e+06	1.82714e+06	388294	656383	910479	1.15393e+06	1136528	1.16098e+06	7.41006e+06	7.33678e+06	8800496	24126266	24742544	24100646	1.42245e+06	1.62096e+06	1.24248e+06	1.14675e+06	1.6476e+06	967782	1.38192e+06	507500	1.25604e+06	11367857	12188507	11856323	5.17087e+06	4842340	6.50071e+06	12087680	10302620	12826910	1.04046e+06	820012	637876	1.44398e+06	1189419	1.25649e+06	T	84606.7	1	42	16
0	0	0	0	0	0	0	0	0	6908660	6.13653e+06	6639216	2.60809e+06	2.44616e+06	2831411	85235488	85168816	6973258	0	0	0	0	0	0	19146978	18464720	18016738	3.28905e+06	2.59277e+06	3143415	579706	133908256	489482	0	0	0	0	0	0	4.94566e+06	4818940	6194949	2.23095e+06	2.83456e+06	2657889	T	33649.5	1	17	9
0	0	0	0	0	0	12189053	0	0	0	0	0	0	0	0	0	0	0	0	0	0	0	0	0	0	0	0	0	0	0	0	0	0	0	0	0	103097	0	133813	0	0	0	0	0	0	T	197909	1	2	2
1.1508e+06	1.90714e+06	620212	0	0	0	594490	337267	436949	0	0	0	0	0	0	0	0	0	0	0	0	206815	147436	191164	0	0	0	0	0	0	0	0	0	0	0	0	159493	376399	280640	0	0	0	0	0	0	T	60762.5	1	3	2
0	0	0	0	0	0	0	0	0	5.61352e+06	4.74547e+06	5099034	0	0	0	0	0	0	0	0	0	2.80762e+06	3.24585e+06	3.10954e+06	0	0	0	3.74368e+06	325175	385972	0	0	0	0	0	0	0	0	0	5.58289e+06	6922648	7381594	0	0	0	T	54602.2	1	12	11
0	0	0	0	0	0	0	0	0	0	0	0	0	0	0	0	0	0	0	0	0	0	0	0	244160	393195	131815	0	0	0	0	0	0	0	0	0	0	0	0	0	0	0	0	0	0	T	32541.9	1	1	1
0	0	0	2.96509e+06	2.86358e+06	3006879	0	0	0	0	0	0	0	0	0	0	0	0	2.74725e+06	2.97345e+06	2.56365e+06	0	0	0	0	0	0	0	0	0	0	0	0	2113337	2.32819e+06	2198711	441879	421373	510762	0	0	0	0	0	0	T	80643.6	1	3	0
185008	0	0	0	0	0	0	0	0	0	0	0	0	0	0	0	0	0	134641	0	0	0	0	0	0	0	0	0	0	172836	0	0	0	0	0	0	0	0	2.50622e+06	0	0	0	0	0	0	T	129235	1	5	3
0	0	0	283237	335568	369407	0	0	0	0	0	0	0	0	0	0	0	0	277123	444740	340935	0	0	0	0	0	0	0	0	0	0	0	0	0	0	0	0	0	0	0	0	0	0	0	0	T	53014.9	1	1	1
0	0	0	5.54289e+06	5.71757e+06	5.9274e+06	0	0	0	0	0	0	0	0	0	0	0	0	5.70625e+06	5776883	6307753	0	0	0	0	0	0	0	0	0	0	0	0	4.5276e+06	3.79809e+06	4231879	2.06037e+06	2.11927e+06	2.08308e+06	0	0	0	0	0	0	T	67951.7	1	8	8
0	0	0	0	0	0	1.69498e+06	1498840	2.20272e+06	0	0	0	0	0	0	0	0	0	279260	160678	169511	1.9195e+06	1.68003e+06	1301522	0	0	0	0	0	0	0	0	0	0	0	0	558900	1433610	1.17581e+06	0	0	0	0	0	0	T	74684.7	1	5	4
0	0	0	2547884	1693531	1.54202e+06	274008	149036	98345.8	0	0	0	0	0	0	0	0	0	1.6539e+06	2.77453e+06	1626584	0	0	0	0	0	0	0	0	0	0	0	0	0	0	0	2.52914e+06	1.27844e+06	1.27695e+06	0	0	0	0	0	0	T	85128.4	1	10	7
36292552	35486728	27176518	62412940	64926620	66693508	6108750	8560707	11043338	1.60637e+06	1.5084e+06	1.7052e+06	1184032	2277805	1.91172e+06	33095390	28783470	35085300	63772088	63059888	60064324	2.59194e+06	3.15138e+06	4609922	1632574	1.85556e+06	1.75109e+06	2.24768e+06	2.55749e+06	1.64364e+06	46394512	44171644	47832824	11916556	12162979	13002589	28631392	26771790	29272574	2.41624e+06	2.33141e+06	2.54761e+06	1.79548e+06	2156645	2.01987e+06	T	83212.1	1	44	10
5.44228e+06	5458787	4781241	5.12825e+06	5322050	4.83246e+06	20934892	20462664	18413806	1.9686e+06	1950110	2.47366e+06	2.9216e+06	2.83841e+06	2.79238e+06	5077782	4390290	3.58709e+06	5867524	6.27081e+06	6029112	12263825	13574995	12870045	4321839	5489083	5.01519e+06	2.59257e+06	2.89798e+06	2.43935e+06	4905886	5.02035e+06	4967689	5.24244e+06	4.77996e+06	3.96169e+06	16871372	16680073	15762416	2.32055e+06	2.93231e+06	2.36148e+06	2.111e+06	2.05922e+06	2.2217e+06	T	69767.2	1	27	16
0	0	0	0	0	0	703758	1.10691e+06	950637	0	0	0	0	0	0	0	0	0	0	0	0	562901	573397	846381	0	0	0	0	0	0	1.81914e+06	1.37142e+06	1.34067e+06	0	0	0	1.39864e+06	1.53756e+06	1.16366e+06	0	0	0	0	0	0	T	64328.6	1	6	6
0	0	0	0	0	0	0	0	0	270164	344902	312271	0	0	0	0	0	0	0	0	0	0	0	0	655846	751851	758113	0	0	0	0	0	0	0	0	0	0	0	0	0	0	0	0	0	0	T	39305.6	1	1	1
0	0	0	0	0	0	0	0	0	0	0	0	0	0	0	0	0	0	2.17917e+06	2.14506e+06	1.87145e+06	0	0	0	0	0	0	0	0	0	0	0	0	8406076	8263653	7.34012e+06	0	0	0	0	0	0	0	0	0	T	85459.9	1	2	2
0	0	0	662807	583132	460410	0	0	0	0	0	0	0	0	0	0	0	0	0	0	0	0	0	0	0	0	0	0	0	0	0	0	0	0	0	0	0	0	0	0	0	0	0	0	0	T	47412	1	1	1
3.26201e+06	2.37452e+06	3.13482e+06	0	0	0	0	0	0	0	0	0	157885312	164310384	182377264	0	0	0	0	0	0	0	0	0	2.12831e+06	1.20802e+06	1.19677e+06	145825392	129495112	146911984	2.54915e+06	3839682	2.53871e+06	0	0	0	0	0	0	0	0	0	33845724	37901048	35514312	T	12345.3	1	7	4
0	0	0	0	0	0	0	0	0	0	0	0	0	0	0	0	0	0	0	0	0	0	0	0	1.45826e+06	1.42108e+06	1.41763e+06	0	0	0	0	0	0	0	0	0	0	0	0	0	0	0	0	0	0	T	43267.6	1	2	1
0	0	0	0	0	0	0	0	0	8667283	2.71354e+06	3.56739e+06	28149404	26137228	24784852	0	0	0	0	0	0	0	0	0	6.21422e+06	8.18703e+06	8273001	27765342	28490798	27127100	0	0	0	0	0	0	0	0	0	914050	704944	721402	29429928	31845256	28220856	T	35399	1	11	7
0	0	0	0	0	0	0	0	0	321433	415057	322704	25670124	25774320	27480414	0	0	0	0	0	0	0	0	0	1.44344e+06	1049741	1.1221e+06	28025204	26434714	24106154	0	0	0	0	0	0	0	0	0	267965	179712	293128	19485692	21567236	18859320	T	25470.1	1	10	6
0	0	0	1.37811e+06	1.47282e+06	1.39254e+06	32977482	34623232	34816540	4.7384e+06	4994073	4.87966e+06	4.07261e+06	4.95228e+06	4.39521e+06	1.54669e+06	2.21283e+06	1.64758e+06	1.31701e+06	1232045	1.43493e+06	26056310	25700750	26471266	7.63497e+06	6.85343e+06	7.56712e+06	4276215	3856827	8.1409e+06	1.57091e+06	1.45795e+06	1.73487e+06	1.31923e+06	1.64516e+06	1.30611e+06	35533184	37340920	32074884	7.85328e+06	7329103	8407466	5838502	10525657	5.91592e+06	T	51525.8	1	20	16
4835277	5.03069e+06	1.72849e+06	2172906	1.55127e+06	2.33054e+06	15237888	13761412	13339993	2.52956e+06	3.08908e+06	3449724	571149	799069	344824	4.96983e+06	4.6519e+06	5292382	1461722	1.3548e+06	1.03315e+06	9585896	10745163	11442737	2.69887e+06	2.21005e+06	2.69876e+06	880525	1.0344e+06	713629	6.94221e+06	856886	5.92658e+06	2.45558e+06	2.52495e+06	2512926	8051838	8000554	8295607	13627306	12967056	14225554	1.392e+06	1.23007e+06	1.34096e+06	T	55640	1	20	10
1.1376e+06	1.10996e+06	1.06703e+06	878098	513027	810307	2.13117e+06	2052682	2.10886e+06	1719965	2.38863e+06	1.87876e+06	703297	859760	412389	247437	1.10608e+06	395784	1.12256e+06	229186	706088	1.47212e+06	1.2795e+06	1.38807e+06	3182225	2.81049e+06	2412435	655970	609584	519075	172180	978570	1.06512e+06	2.12718e+06	1.73629e+06	1902603	1.17573e+06	1.16312e+06	1.02237e+06	3.87422e+06	4273575	4915513	387694	654949	625503	T	53619.1	1	14	10
3566357	3.72337e+06	3.46743e+06	2290411	2.0738e+06	1.88049e+06	0	0	0	4519638	5.06875e+06	4.94606e+06	171182432	162005344	155461904	0	0	0	0	0	0	0	0	0	3.85317e+06	2.05927e+06	2.40869e+06	181421824	162507984	177522416	0	0	0	0	0	0	0	0	0	0	0	0	174005296	175243504	171605344	T	15540.4	1	8	3
42556324	32319560	29314314	92766680	104464320	97815648	24302788	24241612	28061588	3383640064	3022864640	3347448320	440798784	418887840	446518976	49430132	38768716	25766008	104997552	91954040	91787712	1406688896	1379389312	1413355264	3630078976	3397262592	3669751040	444616192	511477440	464857952	20286556	24749000	22652164	178568480	171143200	150768528	24948194	28704170	25794456	3076032256	2821415424	2738521856	456403872	487013184	439596704	T	44079.1	1	71	7
61050172	60356632	60109320	241415920	209610640	226025968	1619652864	1609062272	1527607424	1584279680	1653738880	1633695104	232747056	289603456	272322912	84286248	87742704	94945872	201243712	194882320	187425504	1553581568	1550245248	1853334784	378296320	424620992	446572512	295906688	277377824	289978688	39154048	39145032	40606348	310405952	291470400	269373568	229873920	233002832	232479968	3241976832	2846292480	3467090432	246795584	207577280	231703856	T	51354.3	1	70	1
0	0	0	0	0	0	0	0	0	971505	955984	948611	0	0	0	0	0	0	0	0	0	0	0	0	2.80723e+06	3.3065e+06	2.86823e+06	0	0	0	0	0	0	0	0	0	0	0	0	0	0	0	0	0	0	T	40506.3	1	2	2
2.76303e+06	2.56631e+06	3413957	2.27504e+06	2398123	1722857	0	0	0	2.14969e+06	2105090	2210388	0	0	0	2.52464e+06	2.78585e+06	2.8597e+06	0	0	0	0	0	0	4675859	3.77485e+06	3.68807e+06	0	0	0	0	0	0	0	0	0	0	0	0	0	0	0	4232929	3693946	4807511	T	35914.4	1	10	10
1.57021e+06	2.70655e+06	2.09982e+06	5060686	4.93807e+06	4.02213e+06	6113432	6.2716e+06	6.09704e+06	39004776	35660344	42860656	3.83639e+06	3.85429e+06	4.28699e+06	2.36807e+06	2105646	1.91592e+06	3681442	3.7427e+06	3.64005e+06	10670382	12198970	10482206	10388768	58146776	9728418	17504364	17178990	19910084	5.45274e+06	5.62592e+06	5.20258e+06	5.23305e+06	4421697	5.1122e+06	2.22694e+06	2.7551e+06	2.90501e+06	17231140	17884332	16232701	4570472	3.77202e+06	5.83733e+06	T	51236.2	1	35	7
1.87659e+06	1.58004e+06	1.43138e+06	0	0	0	0	0	0	18838050	21084788	20476262	3696225	3.89188e+06	5.28815e+06	1.1289e+06	1.43785e+06	763137	0	0	0	0	0	0	41438420	42431140	39475020	3.35421e+06	3455711	4.578e+06	1.31274e+06	1942174	1.65904e+06	1.42746e+06	1.6879e+06	1.7635e+06	0	0	0	25500858	23231892	25270022	4628214	4.27204e+06	4.35811e+06	T	32833.4	1	13	6
256252	318607	381406	0	0	0	0	0	0	0	0	0	0	0	0	0	0	0	0	0	0	0	0	0	0	0	0	0	0	0	0	0	0	0	0	0	0	0	0	0	0	0	0	0	0	T	263747	1	1	0
0	0	0	0	0	0	0	0	0	0	0	0	0	0	0	0	0	0	0	0	0	0	0	0	4455995	4419713	4230399	0	0	0	0	0	0	0	0	0	0	0	0	2499610	1.72438e+06	2.50867e+06	0	0	0	T	38608.1	1	5	5
0	0	0	0	0	0	0	0	0	73122896	63569136	70287688	16664207	19041222	17442498	0	0	0	0	0	0	0	0	0	164896624	158894896	160975472	23473966	20891200	22392066	0	0	0	0	0	0	0	0	0	87484056	80382856	75704776	28632900	33579428	32132964	T	31259.2	1	15	7
1.81257e+06	1.53401e+06	1.69912e+06	0	0	0	0	0	0	2.15145e+06	2.25468e+06	2.30385e+06	171959552	173340560	209093568	0	0	0	0	0	0	0	0	0	2.07656e+06	2.53136e+06	2.43486e+06	144546800	143627296	124804480	0	0	0	0	0	0	0	0	0	0	0	0	91595648	86304640	84645432	T	30751	1	13	9
0	0	0	0	0	0	0	0	0	0	0	0	601167	0	0	0	0	0	0	1.10753e+06	0	0	0	0	0	0	0	0	0	0	0	0	0	0	0	0	0	0	0	0	0	0	0	735003	0	T	47239	1	2	1
0	0	0	0	0	0	0	0	0	1141881	1.03908e+06	1.16753e+06	0	0	0	0	0	0	0	0	0	0	0	0	2.73988e+06	2647329	2508222	0	0	0	0	0	0	0	0	0	0	0	0	1.06507e+06	1.13131e+06	906570	0	0	0	T	44263.9	1	5	5
0	0	0	0	0	0	0	0	0	0	0	0	4.11605e+06	4.1328e+06	4.66916e+06	0	0	0	0	0	0	0	0	0	0	0	0	3.71931e+06	4116537	4068587	0	347593	0	0	0	0	0	0	0	0	0	0	2910370	2.82336e+06	3.07261e+06	T	16145.4	1	4	3
0	0	0	0	0	0	0	0	0	0	0	0	11535566	13359920	12719440	0	0	0	0	0	0	0	0	0	0	0	0	10234269	10778044	10463258	0	0	0	0	0	0	0	0	0	0	0	0	7742123	7830070	8257688	T	17381.2	1	4	2
0	0	0	0	0	0	0	0	0	0	0	0	9435745	9808705	9608385	0	0	0	0	0	0	0	0	0	0	0	0	7.22336e+06	7495019	7154767	0	0	0	0	0	0	0	0	0	0	0	0	6721171	6550993	6.90589e+06	T	14706.2	1	5	5
3.866e+06	4616610	4.06891e+06	2406148	2.3118e+06	1.44442e+06	0	0	0	3168846	3.21323e+06	4.91507e+06	11075068	12492181	14266519	3933268	4.21195e+06	4.51882e+06	1.9747e+06	1.84496e+06	2097860	0	0	0	7163598	5920909	6726505	12109731	12042444	11195794	0	0	0	3.00483e+06	2903097	2979158	0	0	0	0	0	0	19726918	18626174	19057612	T	24878.2	1	10	3
0	0	0	0	0	0	0	0	0	18015916	13733595	17446646	3763145	2579725	2.96854e+06	0	0	0	0	0	0	6472026	7294360	7368317	10923630	14160168	14629649	2681053	2.86583e+06	2.76335e+06	0	0	0	0	0	0	0	0	0	14476351	12464826	12138557	0	0	0	T	47548.7	1	20	15
0	0	0	0	0	0	0	0	0	0	0	0	880171	1.04078e+06	820668	0	0	0	0	0	0	0	0	0	0	0	0	787908	785979	796218	0	0	0	0	0	0	0	0	0	0	0	0	636193	688686	653983	T	23999.5	1	2	1
6.65952e+06	6.84237e+06	6859896	3.12552e+06	2.35697e+06	2.76024e+06	2.92566e+06	3029113	2847636	396399360	391023552	424061280	116651728	112210656	107828112	3421656	4590407	3.89198e+06	2656146	2.73248e+06	2.242e+06	2.90713e+06	4.47163e+06	3.38607e+06	972537856	906997056	915939840	102596640	113996792	118603040	2.54521e+06	3123264	2.52484e+06	2.53908e+06	3.33354e+06	3.12017e+06	1.93433e+06	2.01763e+06	1695393	399250368	428643264	409491968	131428656	138732256	140801056	T	38723	1	45	2
0	0	0	0	0	0	0	0	0	568294	531026	459025	23734220	24138732	23802692	0	0	0	0	0	0	0	0	0	1.43913e+06	1.58046e+06	1.66047e+06	23582176	22056894	27791922	0	0	0	0	0	0	0	0	0	0	0	0	30408990	23244810	24271190	T	28398.1	1	14	10
0	0	0	0	0	0	0	0	0	645398	1.38653e+06	421154	0	0	0	0	0	0	0	0	0	0	0	0	0	0	0	0	0	0	0	0	0	0	0	0	0	0	0	0	0	0	0	0	0	T	35686.6	1	2	2
21683596	20809792	21575008	196966128	199671120	184023328	7.06772e+06	7171722	7.74598e+06	3079707	2.21985e+06	2.47767e+06	8477710	9203486	8267011	37592812	37480488	37791540	208987760	232452368	216226720	4867321	4653585	5122328	24504984	4.5935e+06	9338705	7.3486e+06	6.75202e+06	7.62807e+06	23253364	20623520	22357856	395850080	367317632	375273440	10006422	11816343	14300074	10269957	3.5039e+06	5412917	6113580	6.53031e+06	6.78196e+06	T	113012	1	66	43
2.35206e+06	2.27539e+06	2.05813e+06	0	0	0	0	0	0	0	0	0	373525	5218670	0	2.91445e+06	2.3424e+06	2675675	0	0	0	0	0	0	0	0	0	0	0	0	3.35227e+06	3.39009e+06	3.23376e+06	0	0	0	0	0	0	0	0	0	0	0	0	T	165807	1	13	12
0	0	0	0	0	0	0	0	0	2.37444e+06	2.95078e+06	0	0	0	0	0	0	0	0	0	0	0	1.67278e+06	919413	0	0	9638618	0	0	0	0	0	0	0	0	0	0	0	0	0	0	0	0	0	0	T	24808.5	1	2	1
479886	507291	687249	0	0	0	0	0	0	1935062	1.73354e+06	1.63824e+06	0	0	0	0	0	0	0	0	0	0	0	0	1.29392e+06	1.72283e+06	1.83284e+06	0	0	0	575932	631226	662667	0	0	0	0	0	0	1.64441e+06	1.44351e+06	1.61529e+06	0	0	0	T	39431.2	1	4	2
0	0	0	0	0	0	0	0	0	0	0	0	0	0	0	0	0	0	0	0	0	0	0	0	0	0	0	0	0	0	741150	332924	259442	0	0	0	0	0	0	0	0	0	0	0	0	T	238031	1	1	1
0	0	0	0	0	0	0	0	0	0	0	0	0	0	0	0	0	0	0	0	0	0	0	0	215075	212403	207404	0	0	0	0	0	0	0	0	0	0	0	0	0	0	0	0	0	0	T	28261.3	1	1	1
0	0	0	0	0	0	0	0	0	0	0	0	425683	542468	504836	0	0	0	0	0	0	0	0	0	0	0	0	539069	668252	574165	0	0	0	0	0	0	0	0	0	0	0	0	0	0	0	T	14206.4	1	1	1
0	0	0	0	0	0	0	0	0	0	0	0	2.95793e+06	2994430	4.18257e+06	0	0	0	0	0	0	0	0	0	0	0	0	0	0	0	0	0	0	0	0	0	0	0	0	0	0	0	0	0	0	T	103840	1	1	1
0	0	0	0	0	0	0	0	0	0	0	0	0	0	0	0	0	0	0	0	0	0	0	0	407245	228329	343212	0	0	0	0	0	0	0	0	0	0	0	0	0	0	0	0	0	0	T	19147.3	1	1	1
558156	582235	336097	0	0	0	0	0	0	0	0	0	0	0	0	0	0	0	0	0	0	0	0	0	0	0	0	0	0	0	0	0	0	0	0	0	0	0	0	0	0	0	0	0	0	T	31015.8	1	1	1
1.85458e+06	2.32087e+06	2.19708e+06	1.67852e+06	1.67437e+06	1.38067e+06	24467198	23301470	24524932	3.32502e+06	3960622	5.74554e+06	0	0	0	0	0	0	1.29812e+06	1.25508e+06	1545683	15388743	15621238	13060882	7937287	15184054	7365833	0	0	0	759552	318817	588502	1.13699e+06	1.84031e+06	1.30545e+06	18981164	18453982	19571046	13476489	6067473	21645366	0	0	0	T	51359.2	1	16	9
0	0	0	0	0	0	0	0	0	0	0	0	2.44194e+06	2795557	2.31753e+06	0	0	0	0	0	0	0	0	0	0	0	0	5.87929e+06	5349872	5.40488e+06	0	0	0	0	0	0	0	0	0	0	0	0	3.57431e+06	3.38808e+06	3.43885e+06	T	13305.3	1	3	3
0	0	0	0	0	0	0	0	0	0	133660	0	0	0	0	0	0	0	0	0	0	0	0	0	357434	255962	297881	0	0	0	0	0	0	0	0	0	0	0	0	0	0	0	0	0	0	T	121205	1	7	1
0	0	0	0	0	0	0	0	0	0	0	0	3.65906e+06	3.84706e+06	4713910	0	0	0	0	0	0	0	0	0	0	0	0	3807456	3.35902e+06	3.33712e+06	0	0	0	0	0	0	0	0	0	0	0	0	2.23392e+06	2.11258e+06	2.16902e+06	T	21105.6	1	3	3
0	0	0	0	0	0	0	0	0	0	0	0	515218	749611	789815	0	0	0	0	0	0	0	0	0	0	0	0	865030	773165	784072	0	0	0	0	0	0	0	0	0	0	0	0	248424	272059	194635	T	15227.4	1	3	1
0	0	0	85836	201246	69406.2	0	0	0	0	0	0	0	0	0	0	0	0	0	0	0	0	0	0	0	0	0	0	0	0	0	0	0	0	0	0	0	0	0	0	0	0	0	0	0	T	33556.6	1	1	1
910890	980412	1.18354e+06	0	0	0	0	0	0	0	0	0	0	0	0	0	0	0	0	0	0	0	0	0	0	0	0	0	0	0	1.49582e+06	1.2975e+06	1223672	0	0	0	0	0	0	0	0	0	0	0	0	T	169757	1	6	6
0	0	0	0	0	0	1.96961e+06	1.83926e+06	1.60011e+06	0	0	0	0	0	0	0	0	0	0	0	0	1.26476e+06	1.5729e+06	1320869	0	0	0	0	0	0	0	0	0	0	0	0	2.011e+06	2149844	2.01036e+06	0	0	0	0	0	0	T	60631.2	1	4	4
0	0	0	0	0	0	0	0	0	2.9995e+06	3452132	3.47911e+06	528981	648176	716365	0	0	0	0	0	0	349047	851314	464912	5163836	6175107	5.9597e+06	878690	556976	596690	0	0	544364	0	0	0	0	0	0	4.26053e+06	2982231	3.93086e+06	722229	558579	459121	T	40622.9	1	9	3
1.97308e+06	1.79503e+06	3.54717e+06	9989862	3.90706e+06	1.97142e+06	5477963	5.86769e+06	5998720	0	0	0	0	0	0	0	0	0	9514844	7.03984e+06	2.70005e+06	6347175	5750231	5728071	0	0	0	6088962	5775060	1.3605e+06	0	0	0	7207944	5782013	7021633	8.02232e+06	5.36536e+06	7.72321e+06	0	0	0	0	0	0	T	67542.3	1	18	10
0	0	0	0	0	0	0	0	0	0	0	0	0	0	0	166678	136225	0	0	0	0	0	0	0	0	0	0	0	0	0	0	0	0	0	0	0	0	0	0	0	0	0	0	0	238687	T	21852	1	4	1
0	0	0	0	0	0	0	0	0	0	0	0	0	0	0	0	0	0	0	0	0	0	0	0	0	0	0	0	0	0	0	0	0	0	0	0	0	0	0	1012788	1.13349e+06	1.15765e+06	0	0	0	T	68953.1	1	1	1
1.89096e+06	1.86583e+06	1.71126e+06	0	0	0	0	0	0	0	0	0	0	0	0	2424074	2.31866e+06	2.28938e+06	0	0	0	0	0	0	0	0	0	0	0	0	0	0	0	1.76538e+06	1.2599e+06	1.0934e+06	0	0	0	0	0	0	0	0	0	T	212744	1	7	7
0	0	0	0	0	0	0	0	0	4.75864e+06	4.07357e+06	4674449	0	0	0	0	0	0	0	0	0	1.07247e+06	1.11773e+06	1.2398e+06	12201238	12655481	12192654	0	0	0	0	0	0	0	0	0	0	0	0	6413807	6.20395e+06	6.43618e+06	1.59407e+06	1296067	1115727	T	42951.7	1	9	6
5612438	4.99655e+06	5.94813e+06	2.91565e+06	3.53118e+06	4.14408e+06	1.45622e+06	1.39237e+06	1.28593e+06	1.9122e+06	1.04113e+06	2.21752e+06	57800396	63379764	69662480	4192412	4114540	5.0723e+06	2589274	2.47831e+06	2736372	801745	580985	616548	0	0	0	39541704	52052428	38701364	6401602	5969348	6.14779e+06	3.63104e+06	4499942	4.71787e+06	1.97177e+06	1.93278e+06	2437529	1.3233e+06	1.17154e+06	1.33864e+06	45081652	45857024	48419616	T	11729.7	1	8	6
0	0	0	0	0	0	0	0	0	0	0	0	1148621	1.11708e+06	1.26761e+06	0	0	0	0	0	0	0	0	0	0	0	0	1.02655e+06	920257	837132	0	0	0	0	0	0	0	0	0	0	0	0	603829	780175	790229	T	13686.9	1	2	2
0	0	0	0	0	0	0	0	0	0	0	0	2.19504e+06	2.47715e+06	2.23681e+06	0	0	0	0	0	0	0	0	0	0	0	0	3.22617e+06	3349797	2.99087e+06	0	0	0	0	0	0	0	0	0	0	0	0	1.84964e+06	2.04674e+06	2.02143e+06	T	17587.2	1	1	1
0	0	0	0	0	0	0	0	0	0	0	0	0	0	0	0	0	0	0	0	0	21259714	27611304	19671788	0	0	0	0	0	0	0	0	0	0	0	0	0	0	0	0	0	0	0	0	0	T	42955	1	1	1
0	0	0	0	0	0	0	0	0	0	0	0	0	0	0	0	0	0	0	0	0	0	0	0	0	0	0	0	0	0	0	0	0	398182	475432	417178	0	0	0	0	0	0	0	0	0	T	135278	1	1	1
24940250	22759334	23633988	17934068	18538998	16990406	31666984	31323760	30071466	5.4052e+06	4966585	5488902	4700085	5092548	4340960	26206434	24182608	22812892	12816028	12859536	13836586	19789064	21846166	19377588	12845688	4.48641e+06	13021930	5435593	5.60927e+06	4993823	26418538	25258466	24687230	25553028	29311284	26568886	39399304	38431164	40615872	5.83892e+06	6.80824e+06	6.86435e+06	6082836	4707426	5.99749e+06	T	61016.4	1	45	29
0	0	0	0	0	0	796970	826520	867421	0	0	0	0	0	0	0	0	0	0	0	0	0	0	0	0	0	0	0	0	0	0	0	0	0	0	0	0	0	0	0	0	0	0	0	0	T	36479	1	1	1
3934640	4.51248e+06	4838492	5.90973e+06	6179105	5766605	50569172	48909384	50230844	1797518	2.00908e+06	1.89238e+06	3029769	2.17824e+06	2.37186e+06	7.49897e+06	5.34501e+06	5.36692e+06	25334608	27908844	29585284	26385212	31098622	28100198	1.94038e+06	2.951e+06	3.26591e+06	2.60475e+06	2.69663e+06	2.54085e+06	3.40262e+06	3643934	3573302	5.2292e+06	4.84391e+06	5.71673e+06	39251516	42501000	45542564	2.81039e+06	1.8841e+06	1.79488e+06	1.71275e+06	1.85997e+06	1.82616e+06	T	72288.4	1	36	25
3.72816e+06	2.30201e+06	2.32962e+06	0	0	0	27117532	7948636	7647430	2.05643e+06	5.18407e+06	4.15461e+06	0	0	0	0	0	0	2.67814e+06	2.62798e+06	2.85639e+06	3.34129e+06	3.22722e+06	3.1413e+06	0	0	0	0	0	0	0	0	0	1240329	1.07894e+06	1.07392e+06	3.86775e+06	3.33224e+06	3.6022e+06	0	0	0	0	0	0	T	199404	1	20	17
32830896	33192016	37124344	16796736	18557144	16403909	199053376	197274096	188989584	8777413	8593723	15693361	11930981	11288721	11640788	35147004	35400088	33721028	47010928	46764916	43826148	120331800	120062960	112055528	17762770	15629755	12440924	11747454	12140635	9275597	53908072	54677968	51366364	20484216	18906168	21032102	188375664	196954560	177877104	11468738	12299428	12282128	8606826	8339689	9309006	T	70854.2	1	57	14
1.89831e+06	2.3554e+06	2.69169e+06	119419	125316	195850	0	0	0	0	0	0	0	0	0	1.74612e+06	2.02399e+06	2.29728e+06	0	0	0	0	0	0	0	0	0	0	0	0	3.81694e+06	3.84563e+06	3.84873e+06	143334	156818	265497	0	0	0	0	0	0	0	0	0	T	54048.5	1	4	4
0	0	0	0	0	0	0	0	0	170181	299688	141486	0	0	0	0	0	0	0	0	0	0	0	0	0	0	0	0	0	0	0	0	0	854938	925885	807507	0	0	0	0	0	0	0	0	0	T	96957.3	1	2	2
0	0	0	0	0	0	0	0	0	1.96777e+06	2.20872e+06	1982707	0	0	0	0	0	0	0	0	0	1.08363e+06	1.39822e+06	881248	0	0	0	0	0	0	0	0	0	0	0	0	0	0	0	3524290	3.52272e+06	3.98222e+06	0	0	0	T	52188.6	1	7	7
0	0	0	0	0	0	0	0	0	0	0	0	0	0	0	0	0	0	0	0	0	0	0	0	748682	701415	630033	0	0	0	0	0	0	0	0	0	0	0	0	209710	0	400849	0	0	0	T	39208	1	3	3
0	0	0	993816	753614	946081	0	0	0	0	0	0	0	0	0	0	0	0	506690	679061	1.04462e+06	0	0	0	0	0	0	0	0	0	334003	557830	426150	989460	981101	914093	0	0	0	0	0	0	0	0	0	T	96634.5	1	5	4
681440	633930	1153059	0	0	0	0	0	0	0	0	0	0	0	0	0	0	0	0	0	0	0	0	0	0	0	0	0	0	0	0	0	0	168646	0	197284	0	251259	266998	0	0	0	0	0	0	T	97030.6	1	3	2
0	0	0	0	0	0	0	0	0	0	0	0	0	0	0	0	0	0	0	0	0	383776	376324	516521	0	0	0	0	0	0	0	0	0	406359	0	219565	0	0	0	0	0	0	0	0	0	T	26127	1	2	2
0	0	0	0	0	0	0	0	0	0	0	0	3.07669e+06	2.64956e+06	3160629	0	0	0	0	0	0	0	0	0	0	0	0	1.79517e+06	1.71106e+06	2.12777e+06	0	0	0	0	0	0	0	0	0	0	0	0	2.45233e+06	2.51347e+06	2.429e+06	T	23552	1	3	1
4.26226e+06	5527940	4.74404e+06	13818310	14683085	972302	0	0	0	0	0	0	0	0	0	6795042	5950156	6128459	13848758	12963834	12415380	0	0	0	0	0	0	0	0	0	4754517	4.83821e+06	6.04087e+06	2.89792e+06	3.95831e+06	3.0983e+06	0	0	0	0	0	0	0	0	0	T	142730	1	31	26
0	0	0	0	0	0	0	0	0	828243	253162	1.10789e+06	0	0	0	0	0	0	0	0	0	0	0	0	0	0	0	0	0	0	0	0	0	0	0	0	0	0	0	779833	583291	497593	0	0	0	T	46558.6	1	2	2
2910435	2.53837e+06	2895668	38263308	30665948	35971468	868131	1.76994e+06	1.45867e+06	0	0	0	1.15699e+06	1.40583e+06	1.53934e+06	2.32102e+06	2.42065e+06	2.60238e+06	41054396	40642864	45555732	984218	1.00489e+06	822058	929487	1123862	825672	0	0	0	5.29048e+06	2.02936e+06	1861904	53729544	44766716	49830376	3.2655e+06	3.02725e+06	2.38862e+06	0	0	0	1.00991e+06	1.03241e+06	1.16921e+06	T	90668.9	1	34	22
1.16038e+06	1.46253e+06	1.41292e+06	0	0	0	0	0	0	0	0	0	0	0	0	1.23453e+06	1.13912e+06	1.00129e+06	0	0	0	0	0	0	0	0	0	0	0	0	1.37046e+06	1.3768e+06	1.6149e+06	0	0	0	0	0	0	0	0	0	0	0	0	T	174276	1	6	3
2668561	1.76395e+06	3.56156e+06	0	0	0	5.16994e+06	5178416	5.14769e+06	0	0	0	0	0	0	2.8775e+06	1.98489e+06	2.7082e+06	0	0	0	2922169	3498097	4218499	1.71363e+06	768275	729560	0	0	0	0	0	0	0	0	0	4.83738e+06	3.82891e+06	3.92434e+06	1.91863e+06	1761984	2200159	0	0	0	T	59219	1	19	16
0	0	0	0	0	0	0	0	0	0	0	0	189785	209721	286944	0	0	0	0	0	0	0	0	0	0	0	0	0	289993	211931	0	0	0	0	0	0	0	0	0	0	0	0	0	0	102678	T	17765.6	1	2	2
0	0	0	0	0	0	0	0	0	1.64935e+06	1.83441e+06	1.38177e+06	0	0	0	0	0	0	0	0	0	1.153e+06	742726	911183	0	0	0	0	0	0	0	0	0	0	0	0	0	0	0	1.92431e+06	2.21631e+06	2325449	0	0	0	T	45480.6	1	3	2
4.65929e+06	5.30079e+06	4573907	6750528	6966327	6494997	0	0	0	0	0	0	0	0	0	8396589	7375403	8584104	4025469	4.28575e+06	3.64201e+06	0	0	0	0	0	0	0	0	0	0	0	0	6.7384e+06	6762116	7826915	0	0	0	0	0	0	0	0	0	T	129551	1	18	17
822802	1.13989e+06	972104	877336	1.48884e+06	674467	3101584	2.92036e+06	2.87078e+06	0	0	0	0	0	0	1.23082e+06	1259436	827824	1.06114e+06	724775	1.58991e+06	2.27006e+06	2.30849e+06	1.97259e+06	0	0	0	0	0	0	631427	917739	748947	0	0	0	2.49507e+06	2.76716e+06	2.88375e+06	0	0	0	0	0	0	T	426484	1	11	11
3.53493e+06	3552526	3.365e+06	4957375	5252763	4.98567e+06	0	0	0	0	0	0	0	0	0	2256642	2.82047e+06	2702661	5709083	4912770	5.33772e+06	0	0	0	0	0	0	0	0	0	2.00446e+06	2.13947e+06	1977533	8913774	9020596	8.37392e+06	0	0	0	0	0	0	0	0	0	T	101495	1	26	24
801390	0	7313757	0	3.44495e+06	1.87922e+06	0	0	0	0	0	0	0	0	0	0	820717	0	1553886	0	1.95057e+06	0	0	0	0	0	0	0	0	0	0	0	0	2.37016e+06	0	0	0	0	0	0	0	0	0	0	0	T	274199	1	3	3
0	0	0	0	0	0	0	0	0	0	0	0	0	0	0	0	0	0	0	0	0	0	0	0	341324	801443	732422	0	0	0	0	0	0	0	0	0	0	0	0	0	0	0	0	0	0	T	39698.4	1	1	1
0	0	0	0	0	0	0	0	0	0	0	0	0	0	0	0	0	0	0	0	0	0	0	0	8913222	9340336	10903524	0	0	0	0	0	0	0	0	0	0	0	0	0	0	0	0	0	0	T	33708.4	1	5	5
0	0	0	0	0	0	0	0	0	0	0	0	0	0	0	0	0	0	0	0	0	0	0	0	1.4472e+06	1.19203e+06	1075745	303040	355603	0	0	0	0	0	0	0	0	0	0	0	0	0	0	0	0	T	33055.7	1	1	1
0	0	0	0	0	0	0	0	0	227337	206704	266289	0	0	0	0	0	0	0	0	0	0	0	0	477752	638475	742351	0	91344	110961	0	0	0	0	0	0	0	0	0	180948	238372	181870	0	0	0	T	34747	1	5	2
16437747	17987160	16456993	7328349	8671058	7.69981e+06	106485544	96809000	97644320	3.77127e+06	3.49704e+06	3895275	2786212	3.19276e+06	2.58657e+06	11070988	11202660	17059772	25857998	17946692	27026066	55119836	53679464	53812172	4.13951e+06	5412338	5.20968e+06	2565144	2.13662e+06	2.71438e+06	20059062	21354868	20946890	5.99137e+06	6.50704e+06	10350492	115970592	107238208	116185096	6.33121e+06	5190879	5837935	2357956	2.68185e+06	2.67828e+06	T	70625.9	1	50	4
0	0	0	0	0	0	0	0	0	6451025	6526454	6646653	4233811	2.98294e+06	3.4108e+06	0	0	0	0	0	0	0	0	0	13640166	13380197	12871752	4.00688e+06	4.75083e+06	2.93855e+06	0	0	0	0	0	0	0	0	0	2.23281e+06	1.47216e+06	2.06475e+06	10544494	10914557	10163486	T	28750.3	1	12	9
0	0	0	0	0	0	0	95072.7	0	0	0	0	0	0	0	0	0	0	0	0	0	0	0	0	0	0	0	0	0	0	1.79177e+06	1.92372e+06	2.05098e+06	0	0	0	0	0	0	0	0	0	0	0	0	T	112411	1	2	1
2.46668e+06	2550451	2.34228e+06	294028	0	133027	162075	0	0	5034292	5.0121e+06	4750830	6167370	5619790	5432534	1.62185e+06	1.36989e+06	1.81949e+06	352427	0	180902	92841.8	0	192523	21876442	23883820	22959766	12360008	12222305	11766536	1.86382e+06	1.88113e+06	1.85922e+06	434737	332884	663258	0	0	0	2.68442e+06	2.508e+06	1.22937e+06	31296860	31826956	32210126	T	33043.2	1	26	7
20274008	5758942	6.28585e+06	916026	899108	1.82231e+06	939211	666012	722988	24712094	22437288	23569572	28016266	30236604	28352516	3468859	5601808	4053096	1.72091e+06	1.63367e+06	2316948	1.00101e+06	763197	503042	94941824	112219112	106835880	59081108	53175384	63354696	21129944	25978460	7102893	3016887	2.39731e+06	1.69724e+06	848698	1147008	769427	5782273	6.86479e+06	5.80195e+06	143799984	140968048	146692208	T	32845.2	1	29	5
0	0	0	0	0	0	3.32254e+06	3.09954e+06	2.98847e+06	768107	797766	831206	0	0	0	530485	824744	381531	0	0	0	1.61409e+06	1.74831e+06	1.9421e+06	657051	1.35327e+06	570959	0	0	0	0	0	0	0	0	0	1.48912e+06	1.45932e+06	1.54679e+06	3.92954e+06	4324274	6550764	0	0	0	T	55769.6	1	12	11
5906509	6326734	7093080	0	0	0	0	0	0	0	0	0	0	0	0	4573017	4521679	4.14085e+06	0	0	0	907268	837563	810626	0	0	0	1.58841e+06	2180313	1.99537e+06	9527574	9218819	11621698	0	0	0	0	0	0	1.11346e+06	1.19552e+06	1.11863e+06	0	0	0	T	267131	1	37	37
0	0	0	0	0	0	0	0	0	0	0	0	0	0	0	0	0	0	0	0	0	0	0	0	834159	1.11838e+06	609960	0	0	0	286185	292894	205978	0	0	0	0	0	0	0	0	0	0	0	0	T	36352.7	1	3	3
0	0	0	0	0	0	0	0	0	5.25085e+06	4713648	5.73316e+06	0	0	0	0	0	0	0	0	0	2.45764e+06	2182617	1.81657e+06	6.50913e+06	7.03655e+06	7982970	1.04849e+06	685972	770171	0	0	0	0	0	0	0	0	0	2296803	2355741	2.72709e+06	0	0	0	T	47007.2	1	10	8
0	0	0	0	0	0	0	0	0	0	0	0	900465	2700637	2.77542e+06	0	0	0	0	0	0	0	0	0	0	0	0	0	0	0	0	0	0	0	0	0	0	0	0	0	0	0	0	0	0	T	46525.6	1	1	1
0	0	0	0	0	0	0	0	0	0	0	0	0	0	0	0	0	0	0	0	0	0	0	0	0	0	0	1.81883e+06	1.55872e+06	1.61738e+06	0	0	0	0	0	0	0	0	0	0	0	0	800736	803869	941059	T	50439.2	1	1	1
325340	448438	457319	0	0	0	0	0	0	0	0	0	0	0	0	0	0	0	228036	193554	145986	0	0	0	0	0	0	0	0	0	629022	353664	592671	0	0	0	0	0	0	0	0	0	0	0	0	T	79954.9	1	2	2
0	0	0	632491	576285	606002	0	0	0	0	0	0	0	0	0	0	0	0	849384	1.09208e+06	764092	0	0	0	0	0	0	0	0	0	1.00364e+06	953602	1.07971e+06	0	0	0	0	0	0	0	0	0	0	0	0	T	76926.7	1	2	2
355132	402194	109762	1.41837e+06	1.54723e+06	1.91001e+06	0	0	0	0	0	0	0	0	0	216781	44284.7	83031.5	1.25582e+06	735541	1.20436e+06	0	0	0	0	0	0	0	0	0	134109	182194	248765	1766006	1.25153e+06	1.90674e+06	0	0	0	0	0	0	0	0	0	T	102993	1	15	4
0	0	0	5608278	5914479	5110808	0	0	0	0	0	0	14560825	13855019	14821048	0	0	0	5358572	6.07241e+06	5677168	0	0	0	0	0	0	8724847	9844401	11270593	0	0	0	7105361	6.71523e+06	6.5011e+06	0	0	0	0	0	0	8867889	8968915	10894475	T	97395.9	1	9	8
0	0	0	0	0	0	468750	342776	504186	0	0	0	0	0	0	630844	742867	553705	0	0	0	250431	239908	402790	0	0	0	0	0	0	713723	638983	550300	366091	209938	160114	0	0	0	668675	466177	869603	0	0	0	T	54512.9	1	3	3
3.0236e+06	2.81386e+06	2.73211e+06	0	0	0	3548313	4472899	4063628	0	0	0	0	0	0	3.00272e+06	3.93383e+06	2816628	1.33512e+06	1.52203e+06	1.55471e+06	3.17843e+06	3.15676e+06	2.57211e+06	0	0	0	0	0	0	2480322	2624209	2.54814e+06	4.17713e+06	2.72004e+06	3108671	4421515	3.37823e+06	5.03828e+06	0	0	0	0	0	0	T	69799.1	1	21	19
4.01968e+06	4.17215e+06	4.51288e+06	10054719	9722183	10459229	1.40216e+06	2.44303e+06	1.88606e+06	0	0	0	133576	211952	426873	3.82053e+06	4.36186e+06	3.73088e+06	7.73023e+06	9793284	7.65294e+06	0	0	0	0	0	0	0	0	0	6031536	4.93798e+06	5073928	3.95346e+06	3.13439e+06	4.23037e+06	3947137	4246562	4.79776e+06	0	0	0	0	0	0	T	82652.3	1	23	18
0	0	0	369562	639993	0	0	0	0	977706	719405	778079	0	0	0	0	0	0	0	0	0	0	0	0	2830380	3.01767e+06	3.34299e+06	0	0	0	0	0	0	0	0	0	0	0	0	0	0	0	531488	612503	611384	T	34623.8	1	7	6
0	0	0	722205	671067	675139	0	0	0	0	0	0	0	0	0	0	0	0	0	0	0	0	0	0	0	0	0	0	0	0	0	0	0	0	0	0	0	0	0	0	0	0	0	0	0	T	67271.4	1	1	1
0	0	0	0	0	0	0	0	0	0	0	0	5913793	6168443	7.00774e+06	0	0	0	0	0	0	0	0	0	0	0	0	6302022	6.46286e+06	6264819	0	0	0	0	0	0	0	0	0	0	0	0	3.65299e+06	3.86924e+06	4.14875e+06	T	19564	1	5	4
0	0	0	0	0	0	766841	633867	439334	0	0	0	0	0	0	0	0	0	0	0	0	346079	375071	388143	0	0	0	0	0	0	0	0	0	0	0	0	481551	752183	842126	0	0	0	0	0	0	T	70535.5	1	3	3
3.87868e+06	4.70545e+06	4167554	1.14613e+06	1.5653e+06	1.37844e+06	0	0	0	9202877	8636851	9672469	887433	2.46273e+06	3.39643e+06	5226966	3824099	3906951	1.59025e+06	1214751	1.39003e+06	3.25484e+06	3042592	3.40426e+06	3239603	3.29592e+06	3.35319e+06	766700	915082	910091	6041253	4.97909e+06	5.67933e+06	2.21754e+06	2.09088e+06	2516787	0	0	0	9352373	7.62968e+06	6.12614e+06	626970	3.04443e+06	1.07016e+06	T	49941.1	1	6	6
0	0	0	1.46034e+06	1.48726e+06	1.1186e+06	0	0	0	0	0	0	0	0	0	0	0	0	0	0	0	0	0	0	0	0	0	0	0	0	0	0	0	1.87479e+06	1396153	1.9974e+06	0	0	0	0	0	0	0	0	0	T	111178	1	3	3
0	0	0	0	0	0	0	0	0	0	0	0	2.71052e+06	3.07037e+06	2926969	0	0	0	0	0	0	0	0	0	0	0	0	4566229	4569874	3.95256e+06	0	0	0	0	0	0	0	0	0	0	0	0	1.72836e+06	2.04077e+06	1.87945e+06	T	20999.1	1	3	3
0	0	0	0	0	0	0	0	0	1.73412e+06	1.54807e+06	2.99381e+06	850684	941349	992058	0	0	0	0	0	0	0	0	0	5840833	5694645	6.1378e+06	867972	759198	756131	0	0	0	0	0	0	0	0	0	2.20671e+06	2.01166e+06	3298966	746643	0	971444	T	222625	1	4	1
23182282	27353164	28929186	40144964	38714536	43058620	3132304	6.06033e+06	2764770	1.93857e+06	1.75122e+06	1.86768e+06	2.34288e+06	1.87461e+06	2337709	23385334	23843060	23654748	37990620	38053388	34796444	8977385	2.49208e+06	7.0603e+06	4324532	2.44595e+06	4470913	2.63874e+06	2.24528e+06	2.39461e+06	37194552	29524642	29589052	44856628	43502212	48538508	5.87906e+06	5451079	5734755	2.15822e+06	2.37315e+06	2379674	2.61362e+06	3.08811e+06	2832382	T	95276.9	1	33	20
17325774	17897290	17650076	24763640	8.34461e+06	27185730	7.21862e+06	7531372	5.98454e+06	34621488	34773868	35251868	51441576	53922084	59106724	23411398	23987924	23359496	8750729	10527188	15320792	4863908	4.75351e+06	4870823	40533900	42624708	43870992	62433076	55280380	59813824	21660644	19427662	20319740	14429211	14339047	14507937	15608045	13860999	14871364	15036987	14705300	13902385	53250880	45003436	48522980	T	58791.7	1	35	11
0	113584	0	547857	398626	0	372044	367053	373295	1.18314e+06	1.22274e+06	5370375	0	0	1.36887e+06	0	0	0	0	0	573019	1.23845e+06	785350	1.34559e+06	7.91721e+06	4324135	7.90383e+06	0	367737	915379	0	0	162557	616087	0	0	167002	148677	377750	0	226257	3.25635e+06	1.31525e+06	1.82517e+06	1.26018e+06	T	49557.4	1	18	0
4.74486e+06	6129659	4870994	5.01442e+06	8390317	8864000	58077048	63342728	62893644	18871132	19153910	20181736	8.32102e+06	8969764	8.34909e+06	8511842	8497034	8923454	7526847	5.37879e+06	7771960	39186760	40973640	44228364	8.35403e+06	9080153	6521796	8431165	8.2267e+06	7874848	2767125	2.95899e+06	2.87925e+06	9290840	9353745	11019511	49463612	47777568	49236032	7863427	7.35459e+06	7234370	6.50312e+06	7530329	7986881	T	62340	1	49	9
0	0	0	0	0	0	0	0	0	0	0	0	0	0	0	426215	895616	152611	1.06925e+06	492909	789470	0	0	0	0	0	0	0	0	0	614033	572440	742630	0	0	0	292107	348570	307935	0	0	0	0	0	0	T	72887	1	3	3
0	0	0	0	0	0	711025	717659	708840	0	0	0	0	0	0	0	0	0	0	0	0	0	0	0	0	0	0	0	0	0	0	0	0	0	0	0	0	0	0	0	0	0	0	0	0	T	61011	1	3	3
0	0	0	0	0	0	0	0	0	0	0	0	6.45587e+06	6.90792e+06	6.39829e+06	1.45666e+06	1.46567e+06	970678	0	0	0	0	0	0	0	0	0	5450574	5.35673e+06	5796374	1.47196e+06	1.41996e+06	1.42638e+06	1.26251e+06	1.02664e+06	1.38569e+06	0	0	0	0	0	0	5.72857e+06	4954711	5857022	T	19582.6	1	7	1
0	0	0	0	0	0	0	0	0	133298	153836	138816	0	0	0	0	0	0	0	0	0	0	0	0	358482	363601	354266	85592.4	127271	93048.7	0	0	0	0	0	0	0	0	0	165717	168243	221031	0	0	0	T	40032.7	1	5	1
319001	734564	562877	0	0	0	589188	779539	575888	0	0	0	0	0	0	684978	717386	613545	0	0	0	55407.8	31963.6	50801.1	0	0	0	0	0	0	0	0	0	0	0	0	339701	294062	636433	0	0	0	0	0	0	T	70766.2	1	9	4
0	0	0	0	0	0	786778	526315	368020	0	233360	137779	0	0	0	0	0	0	0	0	0	0	0	0	581818	564347	753716	0	0	0	0	0	0	0	0	0	0	0	0	0	0	0	0	108245	1.56642e+06	T	35057.6	1	6	6
0	0	0	0	0	0	35512.5	74007.6	27259.1	30682.6	370123	135282	0	0	0	0	0	0	0	0	0	102316	91696.4	88548.7	0	0	0	0	0	0	0	0	0	0	0	0	0	0	0	0	0	0	0	0	0	T	45490	1	2	2
0	0	0	0	0	0	0	0	0	0	0	0	0	0	0	0	0	0	0	0	0	0	0	0	1855322	1.53401e+06	1.62099e+06	0	0	0	0	0	0	0	0	0	0	0	0	0	0	0	0	0	0	T	36857.6	1	2	1
0	0	0	0	0	0	0	0	0	0	0	0	0	0	0	0	0	0	0	0	0	964833	922183	1.17257e+06	0	0	0	0	0	0	0	0	0	0	0	0	558324	524910	645873	0	0	0	0	0	0	T	171686	1	2	2
0	0	0	0	0	0	0	0	0	4.59186e+06	3.92928e+06	4.8781e+06	39072672	42211588	41385296	0	0	0	0	0	0	0	0	0	7.29497e+06	7.21176e+06	6.97726e+06	34952356	34695176	29990554	0	0	0	0	0	0	0	0	0	0	0	0	38888232	37460820	35776416	T	28362.8	1	20	16
0	0	0	0	0	0	439697	281064	251460	0	0	0	0	0	0	0	0	0	0	0	0	0	0	0	0	0	0	0	0	0	0	0	0	0	0	0	354753	260622	226895	0	0	0	0	0	0	T	24327.8	1	1	1
0	0	0	0	0	0	0	0	0	0	0	0	321369	365047	436884	0	0	0	0	0	0	0	0	0	0	0	0	0	0	0	0	0	0	0	0	0	0	0	0	0	0	0	0	0	0	T	14167.8	1	1	1
0	0	0	0	0	0	1.60972e+06	1350814	1.29497e+06	0	0	0	0	0	0	0	0	0	0	0	0	749696	528211	1.18982e+06	0	0	0	0	0	0	0	0	0	0	0	0	636660	581327	726194	2.11539e+06	1.96461e+06	1.16077e+06	282435	293032	411139	T	44774.3	1	6	5
0	0	0	0	0	0	0	0	0	1.60649e+06	1.25766e+06	1.17915e+06	0	0	0	0	0	0	0	0	0	0	0	0	4276503	4.97525e+06	5069212	0	0	0	0	0	0	0	0	0	0	0	0	1473183	2119649	2.46579e+06	0	0	0	T	37871.2	1	6	4
369545	427058	451164	478208	427439	431657	488285	529911	435446	289470	300907	262883	136747	151995	174323	362562	488023	500226	1.30993e+06	1.34624e+06	1.46969e+06	152634	144580	136892	407685	405057	392851	75320.3	86623.3	100894	0	0	0	78132	91697.6	57138.8	404778	374573	780795	135245	149752	147641	0	76688.5	89686.7	T	49849.6	1	3	1
0	0	0	1.33639e+06	970143	786267	0	0	0	0	0	0	19720548	19223896	21426926	0	0	0	0	0	0	0	0	0	0	0	0	16858618	17560610	17327786	0	0	0	0	0	0	0	0	0	0	0	0	15604671	15320993	18239756	T	12468.2	1	1	0
0	0	0	0	0	0	0	0	0	1.12205e+06	997516	1.18948e+06	0	0	0	0	0	0	0	0	0	0	0	0	0	0	0	0	0	0	0	0	0	0	0	0	0	0	0	0	0	0	0	0	0	T	39329.8	1	2	2
0	0	0	0	0	0	0	0	0	1.6341e+06	2.22892e+06	1807954	0	0	0	0	0	0	0	0	0	0	0	0	5.60287e+06	5197930	5.18936e+06	0	0	0	0	0	0	0	0	0	0	0	0	1155793	1.19004e+06	1.43282e+06	0	0	0	T	48244.6	1	5	5
7398539	7852427	7.86351e+06	3.78007e+06	3.82199e+06	3.88136e+06	9013648	8749182	7881547	2.11867e+06	1.89312e+06	2.08905e+06	2.19269e+06	1528642	2033908	6839629	7.05829e+06	7.19494e+06	1.98771e+06	2.32829e+06	1.67465e+06	6.14806e+06	5613274	5.23307e+06	6341046	5869980	5.46357e+06	1.52233e+06	1927688	1.72882e+06	8141993	7820838	8375538	5.60029e+06	4.79211e+06	3.7221e+06	9093500	9260014	9789586	2266465	2.61373e+06	2.26051e+06	1.91427e+06	1.94092e+06	1.97568e+06	T	57900	1	25	19
0	0	0	0	0	0	0	0	0	0	0	0	0	0	0	0	0	0	0	0	0	0	0	0	0	0	0	0	0	0	0	0	0	0	0	0	0	0	0	0	0	0	211426	210883	171859	T	11132.6	1	1	1
1.25203e+06	0	0	3.0811e+06	3.87103e+06	3.23425e+06	3129880	651842	204308	0	0	0	0	582871	0	242099	682556	692588	1.8629e+06	3.0747e+06	3070685	0	0	0	0	0	0	0	0	0	697279	827610	1.25984e+06	5.10415e+06	3.52395e+06	4.04359e+06	340203	83450.7	0	0	0	0	0	0	0	T	92411.3	1	8	6
1.53771e+06	1.62651e+06	1.29082e+06	0	0	0	8.04652e+06	12153764	2.03477e+06	950931	985917	1.12767e+06	0	0	0	0	0	0	0	0	0	1.5715e+06	6.8118e+06	11711861	0	0	0	0	0	0	1.74071e+06	1269616	1.63591e+06	2.95473e+06	1.12426e+06	1.11008e+06	0	0	0	4.13833e+06	3.97154e+06	3.94352e+06	0	0	0	T	48306.1	1	12	10
0	0	0	0	0	0	0	0	0	0	0	0	4.7788e+06	4458236	3.9072e+06	0	0	0	0	0	0	0	0	0	0	0	0	3949208	4587256	4313726	0	0	0	0	0	0	0	0	0	0	0	0	2.37656e+06	2.54702e+06	2.5577e+06	T	22749.7	1	7	5
210709	0	170538	113762	0	0	190891	0	0	315749	279546	300382	16568886	17601280	17488508	0	0	0	0	0	0	0	0	0	1.10535e+06	802342	940101	11701796	12331714	10164797	0	0	156306	0	0	0	0	0	0	235380	0	267432	12542739	12134396	13043993	T	24593.7	1	13	0
0	0	0	391909	740689	601415	0	0	0	0	0	0	0	0	0	0	0	0	508213	935298	836261	0	0	0	0	0	0	0	0	0	0	0	0	1.06887e+06	943105	709274	0	0	0	0	0	0	0	0	0	T	117893	1	4	4
0	0	0	0	0	0	0	0	0	0	0	0	0	0	0	0	0	0	0	0	0	0	0	0	0	0	0	354855	350777	272062	0	0	0	0	0	0	0	0	0	0	0	0	0	0	0	T	10185.7	1	1	1
7.30737e+06	9222350	8115327	4.37156e+06	4.95811e+06	4.49618e+06	81704104	78896968	81928064	9406858	9669798	9213428	8678936	9904937	9014871	4905913	5.30065e+06	5.72643e+06	4839321	4.84969e+06	4.33466e+06	45877672	44852588	50472056	14225260	15028702	14852542	7.94216e+06	7.0005e+06	7.70473e+06	4.83877e+06	5.20292e+06	6.12793e+06	6318812	6.53713e+06	5991402	84965152	77622792	86245448	13148809	11336607	13008045	9258643	17651174	20232568	T	64092.4	1	30	11
0	0	0	0	0	0	5.63093e+06	5080802	2.53423e+06	0	0	0	0	0	0	0	0	0	0	0	0	3.98619e+06	3028248	3.14075e+06	0	0	0	0	0	0	1.99356e+06	2.35153e+06	2.71469e+06	0	0	0	2.41086e+06	2.59463e+06	4.7081e+06	2717075	2243775	2.86771e+06	0	0	0	T	57100	1	14	14
2.91231e+06	2.40217e+06	2893543	6.0352e+06	5603087	4882013	0	0	0	5238613	5.29833e+06	5716901	0	0	0	2423342	2.85533e+06	2.57992e+06	6.81509e+06	5892293	6246147	0	0	0	0	0	0	0	0	0	2876826	3.26911e+06	3.30024e+06	2.2141e+06	1.59215e+06	947980	3.3543e+06	3392716	4.0546e+06	0	0	0	0	0	0	T	81692.7	1	14	12
0	0	0	0	0	0	0	0	0	0	0	0	1.77748e+06	1.91481e+06	1.87136e+06	0	0	0	0	0	0	0	0	0	0	0	0	1450380	1.34981e+06	1165138	0	0	0	0	0	0	0	0	0	0	0	0	961939	955376	1.76114e+06	T	13522	1	3	3
0	0	0	0	0	0	0	0	0	3532998	4.17142e+06	4348346	962250	821968	813358	0	0	0	0	0	0	1.71646e+06	1.48972e+06	787385	5.61107e+06	5588953	5.00462e+06	1.04247e+06	695778	611335	0	0	0	0	0	0	0	0	0	3.61483e+06	3.13368e+06	2.88195e+06	825190	524872	434339	T	42037.3	1	6	5
0	0	0	0	0	0	0	0	0	520174	1.14007e+06	701700	0	0	0	0	0	0	0	0	0	0	0	0	1.48443e+06	1.39187e+06	1104254	0	0	0	2497197	232334	2.0835e+06	0	0	0	0	0	0	1.22916e+06	1.39986e+06	1.93246e+06	0	0	0	T	35830.5	1	4	3
0	0	0	0	0	0	0	0	0	0	0	0	0	0	0	0	0	0	0	0	0	0	0	0	0	0	0	0	0	0	0	0	0	4.74021e+06	4.81116e+06	5.46381e+06	0	0	0	0	0	0	0	0	0	T	109471	1	1	1
0	0	0	0	0	0	0	0	0	0	0	0	1.06472e+06	977202	831096	0	0	0	0	0	0	0	0	0	0	0	0	931684	1.03611e+06	817642	0	0	0	0	0	0	0	0	0	0	0	0	543317	765220	697654	T	21415.1	1	4	1
3614188	3.41418e+06	3.62852e+06	1418028	1.25959e+06	1.00489e+06	1.29929e+06	1.2202e+06	720460	0	0	0	0	0	0	3.139e+06	3227792	3536697	1.1553e+06	1.18875e+06	1.36512e+06	351249	318573	234791	0	0	0	0	0	0	4368625	4439829	4.76952e+06	876932	724287	966088	984020	1.13356e+06	1.0849e+06	0	0	0	0	0	0	T	55720.3	1	10	4
4326426	4.77419e+06	5.53911e+06	3.9758e+06	3.52127e+06	3964329	7791626	7.61059e+06	7.8952e+06	0	0	0	381462	313101	247816	4758459	4952063	4895947	8429506	7.92619e+06	6850083	2.27531e+06	2.15557e+06	2.13422e+06	5.72033e+06	307995	677361	413532	463533	648507	5962282	5.7208e+06	6.0386e+06	2.9921e+06	2103029	2.02244e+06	4.98665e+06	5.11639e+06	5398367	0	0	0	247394	551503	608512	T	69369.7	1	19	10
3.36542e+06	2.33561e+06	3.05021e+06	0	0	0	3.1158e+06	2.82709e+06	2.57018e+06	0	0	0	0	0	0	2.88344e+06	2732330	2338616	0	0	0	2.68055e+06	2411921	2.55954e+06	0	0	0	0	0	0	5.80637e+06	3127805	2.17971e+06	4938111	3.18783e+06	3.01069e+06	1.52394e+06	1557868	550795	1.82747e+06	1.89216e+06	1.54519e+06	0	0	0	T	56796.8	1	8	5
0	0	0	0	0	0	0	0	0	0	0	0	0	0	0	0	0	0	0	0	0	0	0	0	0	0	0	0	0	0	0	0	0	0	0	0	128208	146530	159991	0	0	0	0	0	0	T	35171.7	1	1	1
0	0	0	0	0	0	0	0	0	0	0	0	3862341	7481322	8527284	0	0	0	0	0	0	0	0	0	0	0	0	24844180	3.2375e+06	6472251	0	0	0	0	0	0	0	0	0	0	0	0	2.67712e+06	23103858	5093951	T	17137.7	1	9	3
0	0	0	0	0	0	0	0	0	2.37518e+06	1.95391e+06	1.8315e+06	0	0	0	0	0	0	0	0	0	0	0	0	2.15793e+06	2.49874e+06	2.22962e+06	2.95686e+06	2449937	1.97784e+06	0	0	0	0	0	0	0	0	0	0	0	0	3.69074e+06	3.48332e+06	3720544	T	30848	1	9	8
0	0	0	0	0	0	0	0	0	0	0	0	0	0	0	216269	233599	109985	0	0	0	0	0	0	0	0	0	0	0	0	0	0	0	0	0	0	0	0	0	0	0	0	0	0	0	T	296681	1	1	1
0	0	0	0	0	0	0	0	0	0	0	0	0	0	0	0	0	0	272710	369983	433991	0	0	0	0	0	0	0	0	0	0	0	0	0	0	0	0	0	0	0	0	0	0	0	0	T	59649.4	1	1	1
14414598	15777170	15726010	13536190	12116029	13043632	4.05239e+06	4246909	4538452	86122568	90215768	92529360	33915440	37242728	34295404	7991326	9841997	8.33294e+06	12765979	12128321	11392543	2.82053e+06	2.9149e+06	3.34282e+06	385467872	376384640	417221152	58613384	57402296	61974604	9935862	10566329	9446722	16716035	16464897	15061276	5463400	5.70679e+06	5116566	29805634	34887452	31792396	440892352	419418624	468230336	T	31304.6	1	16	11
0	0	0	0	0	0	1.2916e+06	1.27409e+06	1.49032e+06	0	0	0	0	0	0	0	0	0	0	0	0	769045	723237	875374	0	0	0	0	0	0	0	0	0	0	0	0	3256087	1.38687e+06	2.51552e+06	0	0	0	0	0	0	T	67559	1	7	7
22804102	23022806	24281918	2249790	8752213	1.92136e+06	0	0	0	8622311	84690816	6292545	0	0	0	15989705	16781516	17090386	3209483	3.4867e+06	4875115	0	0	0	0	0	0	0	0	0	34007284	36684148	35906464	0	0	0	2318170	1.50728e+06	2.00051e+06	0	0	0	0	0	0	T	331569	1	97	81
0	0	0	0	0	0	0	0	0	6.03921e+06	6.37166e+06	6.50515e+06	2.95665e+06	2.88368e+06	3.07723e+06	0	0	0	0	0	0	0	0	0	12524009	14199048	14712659	4.50652e+06	3.98393e+06	3.53843e+06	0	0	0	0	0	0	0	0	0	2.77759e+06	1.30808e+06	1.73282e+06	10436737	11002024	11620434	T	29228.5	1	8	5
507681	787555	752205	0	0	0	0	0	0	0	0	0	0	0	0	0	0	0	352112	352704	563933	0	0	0	0	0	0	0	0	0	0	0	0	0	0	0	0	0	0	0	0	0	0	0	0	T	81487.4	1	2	2
0	0	0	0	0	0	0	0	0	0	0	0	0	0	0	0	0	0	0	0	0	0	0	0	0	0	0	0	0	0	176366	0	0	0	0	0	0	0	0	0	0	0	311183	371152	353748	T	202039	1	2	2
0	0	0	0	0	0	0	0	0	0	0	0	846052	1.0069e+06	203383	0	0	0	0	0	0	0	0	0	553381	1.01314e+06	1.15341e+06	0	0	0	0	0	0	0	0	0	0	0	0	0	0	0	2.85931e+06	1387431	1.52741e+06	T	30355.9	1	4	2
0	0	0	0	0	0	0	0	0	2.01861e+06	1598786	1941180	0	0	0	0	0	0	0	0	0	877271	971717	983101	547550	1.02705e+06	1.03801e+06	0	0	0	0	0	0	0	0	0	0	0	0	3236236	2505146	2491511	0	0	0	T	36665.6	1	2	1
0	0	0	2.36684e+06	1.73993e+06	592502	0	0	0	0	0	0	0	0	0	0	0	0	0	0	0	0	0	0	0	0	0	0	0	0	0	0	0	0	0	0	0	0	0	0	0	0	0	0	0	T	122592	1	1	1
0	0	0	0	0	0	215554	247211	190180	0	0	0	0	0	0	0	0	0	0	0	0	0	0	0	0	0	0	0	0	0	0	0	0	0	0	0	0	0	0	0	0	0	0	0	0	T	82469.8	1	1	0
1.62227e+06	1.67268e+06	1468050	7.5902e+06	7.96221e+06	7197607	0	0	0	13936148	13790563	12366265	0	0	0	2.26571e+06	1.34673e+06	1.71199e+06	7416716	7651403	6600323	0	0	0	1.76026e+06	3.45014e+06	2.44162e+06	0	0	0	1979554	2422297	2.7151e+06	11540527	12819095	12537499	455461	494616	313777	9556083	11158799	9646349	0	2.84371e+06	2.96807e+06	T	89329.4	1	17	16
414163	634998	579981	0	0	0	0	0	0	0	0	0	727333	428373	288773	0	0	0	0	0	0	0	0	0	6.15436e+06	5671976	6.23453e+06	0	0	0	0	0	0	0	0	0	0	0	0	3.00996e+06	1581464	1710784	1.44012e+06	1.32305e+06	1563252	T	22566.5	1	6	5
0	0	0	0	0	0	0	0	0	0	0	0	0	0	429452	0	0	0	0	0	0	0	0	0	2.44094e+06	2.78877e+06	2.46022e+06	0	259813	0	0	0	0	0	0	0	0	0	0	930188	1.15242e+06	1.0774e+06	1.5521e+06	1.27222e+06	1.61959e+06	T	21351.7	1	4	1
0	0	0	0	0	0	0	0	0	0	0	0	0	0	0	0	0	0	0	0	0	6432404	7576016	5.69442e+06	0	0	0	0	0	0	0	0	0	0	0	0	0	0	0	0	0	0	0	0	0	T	45645	1	1	1
0	0	0	0	0	0	0	0	0	0	0	0	4322092	3.62335e+06	3542137	0	0	0	0	0	0	0	0	0	0	0	0	3.05195e+06	3.00062e+06	3.26462e+06	0	0	0	0	0	0	0	0	0	0	0	0	1.83558e+06	1876581	1.80961e+06	T	21632.2	1	5	5
0	0	0	0	0	0	0	0	0	0	0	0	0	0	0	0	0	0	939637	570055	818156	0	0	0	12993380	13392050	13242564	7389081	7.23614e+06	7.75448e+06	0	0	0	0	0	0	0	0	0	0	0	0	0	0	0	T	37196.9	1	2	1
1.53397e+06	1.15249e+06	1.61536e+06	1.18204e+06	1553397	1.06683e+06	0	0	0	0	0	0	0	0	0	1.6632e+06	1.44975e+06	1.24186e+06	1.22301e+06	1.28153e+06	1.23853e+06	0	0	0	0	0	0	0	0	0	1.83579e+06	1.64061e+06	1.91357e+06	1.32927e+06	1.20137e+06	1.18665e+06	0	0	0	0	0	0	0	0	0	T	114683	1	10	6
3257707	3871449	3446768	893252	687714	661473	0	0	0	0	0	0	0	0	0	3894392	3.63342e+06	3.71036e+06	0	0	0	0	0	0	0	0	0	0	0	0	1.11124e+06	1.10361e+06	1.39616e+06	1.84739e+06	1.72183e+06	2140048	0	0	0	0	0	0	0	0	0	T	147776	1	14	13
0	0	0	0	0	0	0	0	0	0	0	0	0	0	0	0	0	0	0	0	0	0	0	0	0	0	0	0	0	0	0	0	0	0	57501.5	0	0	0	0	146273	244678	234703	0	0	0	T	46344.2	1	2	2
1.6978e+06	1676557	1574962	548865	416622	838304	0	0	0	0	0	0	3326814	3275110	3.0758e+06	1.51586e+06	1.61451e+06	1.67791e+06	546353	774371	385888	0	0	0	0	0	0	3.19252e+06	2962433	3.32548e+06	1.83742e+06	1.99396e+06	1602337	927033	1.19895e+06	751836	0	0	0	0	0	0	2.28098e+06	2.69829e+06	2.58059e+06	T	17292	1	6	4
625296	377771	420103	1.84422e+06	2.28799e+06	2.75041e+06	6.47239e+06	6436146	6708278	6.83998e+06	6.81708e+06	7221027	0	0	0	43513.2	3.73632e+06	4834007	1.58551e+06	1387520	1569611	7.04326e+06	7286397	7464577	3698206	3977149	3.56568e+06	0	681801	461978	0	0	0	1.60185e+06	2.79538e+06	2.53356e+06	4343466	4122555	4.28923e+06	9098634	9907523	9243029	763927	804744	293552	T	40066	1	17	8
0	0	0	0	0	0	0	0	0	8.33623e+06	8.0785e+06	7.43059e+06	0	0	0	0	0	0	0	0	0	0	0	0	0	0	0	0	0	0	0	0	0	0	0	0	0	0	0	8525357	6998760	6.53003e+06	0	0	0	T	61527.3	1	1	1
0	0	0	0	0	0	0	0	0	2.1725e+06	2398786	2.31142e+06	0	0	0	0	0	0	0	0	0	1.08227e+06	1.11905e+06	1.61895e+06	0	0	0	0	0	0	0	0	0	0	0	0	0	0	0	2.67385e+06	3.30403e+06	2726123	0	0	0	T	42129.1	1	11	10
0	0	0	0	0	0	130891	177013	203057	0	0	0	0	0	0	0	0	0	0	0	0	0	0	0	0	0	0	0	0	0	0	0	0	0	0	0	0	0	0	0	0	0	0	0	0	T	63590.3	1	1	1
0	0	0	0	0	0	779266	922317	600752	298412	398299	500856	0	0	0	0	0	0	0	0	0	0	0	0	0	0	0	0	0	0	0	0	0	0	0	0	0	0	0	1.08345e+06	1.09049e+06	1.07548e+06	0	0	0	T	50883.8	1	3	2
0	158996	0	0	236836	0	1.39077e+06	1286867	762723	540550	0	0	0	0	0	0	0	0	0	0	0	1.05049e+06	1.26307e+06	1.13458e+06	724720	0	0	0	0	0	0	0	0	0	0	0	1.29975e+06	872820	1071086	651769	0	0	0	0	0	T	70984.2	1	13	0
0	0	0	0	0	0	0	0	0	0	0	0	548339	707010	805571	0	0	0	0	0	0	0	0	0	0	0	0	0	0	0	0	0	0	0	0	0	0	0	0	0	0	0	0	0	0	T	11669.1	1	1	1
0	0	0	0	0	0	0	0	0	0	0	0	13528548	14432556	12736346	0	0	0	0	0	0	0	0	0	0	0	0	17837186	19442318	15644835	0	0	0	0	0	0	0	0	0	0	0	0	10582666	10625939	9601336	T	21527	1	4	4
0	0	0	0	0	0	0	0	0	0	0	0	0	0	0	0	0	0	0	0	0	0	0	0	17955552	26826070	28595874	0	0	0	0	0	0	0	0	0	0	0	0	0	0	0	0	0	0	T	46218.5	1	3	3
0	0	0	0	0	0	0	0	0	2648381	2.5805e+06	3.20559e+06	0	0	0	0	0	0	0	0	0	0	0	0	4.43794e+06	4.72528e+06	5.50604e+06	0	0	0	0	0	0	0	0	0	0	0	0	3.2588e+06	2966392	3.49049e+06	0	0	0	T	35857.2	1	7	7
0	0	0	3.07285e+06	3.20699e+06	3.14028e+06	0	0	0	8906435	7.06847e+06	9493601	0	0	0	0	0	0	7885282	2.99897e+06	9423331	1.04135e+06	891605	1029567	6.37859e+06	8.16772e+06	6.76555e+06	0	0	0	934891	1.05816e+06	554642	3.87731e+06	2.79642e+06	2.59622e+06	0	0	0	0	0	0	0	0	0	T	89350.2	1	13	13
0	0	0	0	0	0	0	0	0	16571944	14308530	14842866	2.60257e+06	7.28724e+06	4.23135e+06	0	0	0	0	0	0	925183	27314396	29581478	14222961	11721246	13973256	9455569	12002778	7956304	0	0	0	0	0	0	0	0	0	0	0	0	4.8028e+06	6.15145e+06	4976530	T	37042.9	1	2	0
0	0	0	0	0	0	0	0	0	0	0	0	0	0	0	0	0	0	0	0	0	0	0	0	1.00237e+06	1.11599e+06	1.09462e+06	0	0	0	0	0	0	0	0	0	0	0	0	0	0	194395	0	0	0	T	35152.3	1	2	2
0	0	1.01662e+06	0	0	0	0	0	0	0	0	0	954806	1.32665e+06	1.48856e+06	0	0	0	0	0	0	0	0	0	0	0	0	1.43537e+06	1.28178e+06	1.33212e+06	0	0	0	0	0	0	0	0	0	0	0	0	1.02847e+06	1.04195e+06	817892	T	16391.3	1	3	2
0	0	0	0	0	0	0	0	0	0	0	0	0	0	0	0	0	0	2.00208e+06	2.07491e+06	2111816	0	0	0	0	0	0	0	0	0	0	0	0	0	0	0	0	0	0	0	0	0	0	0	0	T	74065.6	1	1	1
0	0	0	0	0	0	0	0	0	1.15974e+06	1.15172e+06	1.27995e+06	0	0	0	0	0	0	0	0	0	0	0	0	2.97673e+06	3.32675e+06	2.93716e+06	0	0	0	0	0	0	0	0	0	0	0	0	1425453	1.50764e+06	1718613	0	0	0	T	40564	1	7	1
0	0	0	0	0	0	3.89522e+06	2.04676e+06	2.55413e+06	0	0	0	0	0	0	0	0	0	2.00969e+06	2.2407e+06	2.25638e+06	0	0	0	0	0	0	0	0	0	0	0	0	0	0	0	1.7414e+06	1.75261e+06	1952903	0	0	0	0	0	0	T	79944.8	1	5	5
0	0	0	0	0	0	0	0	0	264972	366542	207043	0	0	0	0	0	0	0	0	0	0	0	0	0	0	0	0	0	0	0	0	0	0	0	0	0	0	0	0	0	0	0	0	0	T	36083.2	1	1	1
0	0	0	269535	0	0	0	0	0	1.95043e+06	2.12999e+06	340942	363946	0	210101	0	0	0	0	0	0	582262	568310	689104	1.90667e+06	2.5554e+06	1.9244e+06	336198	255551	0	0	0	0	0	250250	287116	146665	0	0	2.975e+06	3.16519e+06	3801520	571136	0	0	T	38199.8	1	3	0
9033427	8576695	8834337	1.96652e+06	2223903	2.15595e+06	1.84564e+06	1.69654e+06	1.74923e+06	64861292	67019500	61412060	48507312	47110584	33521172	5.39905e+06	4.67821e+06	3944741	1.98295e+06	2439131	2.51713e+06	15933710	16586007	15205097	99537088	122088112	138580016	76112800	78348152	67902592	5.15136e+06	2.60527e+06	4.97763e+06	2620571	2953229	2.61153e+06	1.2993e+06	1.48283e+06	1.33305e+06	34745464	35323316	39785152	124658928	131436696	142647008	T	48442.4	1	25	18
3.03987e+06	2.51345e+06	3.62936e+06	1.95108e+06	2.34792e+06	1.94912e+06	17166322	16189915	17342320	0	0	0	0	0	0	2515524	2.00898e+06	2.39404e+06	3.18868e+06	2.78826e+06	3.55565e+06	9088944	10039004	10210362	0	0	0	0	0	0	3.06269e+06	3.01619e+06	3161189	2.5117e+06	3186084	2.26834e+06	14115573	14896248	15332653	0	0	0	0	0	0	T	66648	1	20	15
14034095	14882257	13068321	9101483	7429340	7.74736e+06	313522208	324136480	330183616	18083340	17569746	17666968	21826658	24089300	22753856	10424210	10150909	10050781	28445502	15376328	16675685	202120016	203225968	182386112	18829738	23069768	23936612	19774314	18584158	19537900	8569025	8425003	9826026	18233312	10364392	10890704	296589984	285089088	324373120	29507460	24479522	24063660	19885814	18201318	18666192	T	69104.7	1	55	26
7326714	4.57061e+06	5.30708e+06	17309002	10148436	10081178	24470120	16754829	14275086	0	0	0	0	0	0	0	0	0	20640728	18474440	29200266	3543261	9052402	16094209	0	0	0	3.68337e+06	6.04795e+06	2.22595e+06	4.52122e+06	5444213	5.03579e+06	1.706e+06	5122911	3.25331e+06	21757792	15682489	15428470	0	0	0	4.30536e+06	3.37788e+06	4.1082e+06	T	84964.2	1	27	17
0	0	0	4685910	3.02963e+06	4.0553e+06	0	0	0	0	0	0	0	0	0	0	0	0	0	0	0	0	0	0	0	0	0	0	0	0	0	0	0	0	0	0	0	0	0	0	0	0	0	0	0	T	223517	1	1	1
0	0	0	0	0	0	0	0	0	1.16429e+06	1.26601e+06	1.29988e+06	0	0	0	0	0	0	0	0	0	0	0	0	1992987	2.55399e+06	2.28588e+06	0	0	0	0	0	0	0	0	0	0	0	0	0	0	0	0	0	0	T	26136.1	1	3	3
0	0	0	0	0	0	0	0	0	1.16702e+06	1.28709e+06	1178214	2.65697e+06	3.0896e+06	2.81329e+06	0	0	0	0	0	0	0	0	0	23080628	25333864	2.57898e+06	2.01864e+06	698840	786240	0	0	0	0	0	0	0	0	0	457742	452664	496706	0	0	0	T	31653.7	1	4	4
0	0	0	0	0	0	0	0	0	3.67345e+06	3.90971e+06	3194103	0	0	0	0	0	0	0	0	0	1.2296e+06	1.41267e+06	1.07255e+06	0	0	0	0	0	0	0	0	0	0	0	0	0	0	0	2.74691e+06	3.80539e+06	3240882	0	0	0	T	49172.5	1	6	4
2.18594e+06	1.51051e+06	1254270	0	0	0	6.79208e+06	6.34526e+06	5998533	0	0	0	0	0	0	0	0	0	0	0	0	6972204	8.35195e+06	5.57482e+06	0	0	0	0	0	0	0	0	0	0	0	0	5.72913e+06	5759754	5.6769e+06	0	0	0	0	0	0	T	60305.6	1	22	18
0	0	0	0	0	0	2532357	2810325	3.22317e+06	11409484	8686727	11211362	0	0	0	0	0	0	0	0	0	7.50459e+06	3.45428e+06	5.55052e+06	2.65154e+06	2760674	2840479	3.05656e+06	2577774	2770995	0	0	0	0	0	0	0	0	0	15763867	13874982	14745026	2.60391e+06	2.11408e+06	2.90388e+06	T	49934.8	1	17	11
0	0	0	0	0	0	0	0	0	0	0	0	0	0	0	0	0	0	0	0	0	0	0	0	0	0	0	2.92963e+06	2.91166e+06	3.00149e+06	0	0	0	0	0	0	0	0	0	0	0	0	3.04171e+06	3.44203e+06	3.28986e+06	T	75645.3	1	1	1
0	0	0	2.70158e+06	2.8908e+06	3126229	0	0	0	0	0	0	0	0	0	0	0	0	4.24074e+06	3.97205e+06	4234016	0	0	0	0	0	0	0	0	0	0	0	0	0	0	0	2.46797e+06	2.40556e+06	2769938	0	0	0	0	0	0	T	86854.1	1	12	10
0	0	0	0	0	0	0	0	0	0	0	0	9872161	10205941	11109383	0	0	0	0	0	0	0	0	0	0	0	0	16473664	15579541	16991796	0	0	0	0	0	0	0	0	0	0	0	0	13395956	14690838	14183887	T	12529.8	1	5	5
0	0	0	0	0	0	0	0	0	0	0	0	17564368	17590984	18828570	0	0	0	0	0	0	0	0	0	0	0	0	16020308	14980470	15995818	0	0	0	0	0	0	0	0	0	0	0	0	13604785	13856463	14056921	T	20497.7	1	9	3
0	0	0	0	0	0	0	0	0	0	0	0	0	0	0	0	0	0	0	0	0	0	0	0	4.86995e+06	5404319	5978420	6.47791e+06	6856255	6929761	0	0	0	0	0	0	0	0	0	0	0	0	10687728	11309517	11049047	T	29207.2	1	7	7
12984607	12755355	11959553	9916086	11582083	10353942	0	0	0	4.84907e+06	3.1116e+06	2.61862e+06	0	0	0	15434062	15989918	15289809	6388243	5835922	5210924	3.52487e+06	2.11893e+06	3621435	5.95133e+06	2.16539e+06	5688839	0	0	0	16155035	22484796	21974734	18392166	17388232	15591937	0	0	0	7252007	3561559	4.10504e+06	0	0	0	T	123722	1	46	40
0	0	0	0	0	0	0	0	0	0	0	0	0	0	0	0	0	0	0	0	0	0	0	0	0	0	0	3.53014e+06	2.23201e+06	3.81907e+06	0	0	0	0	0	0	0	0	0	0	0	0	3715092	2.74793e+06	2.55874e+06	T	29438.9	1	2	2
0	0	0	0	0	0	0	0	0	0	0	0	0	0	0	0	0	0	0	0	0	0	0	0	755502	811910	892730	0	0	0	0	0	0	0	0	0	0	0	0	0	0	0	0	0	0	T	33877.2	1	2	2
0	0	0	0	0	0	0	0	0	130630	158483	148253	0	0	0	0	0	0	0	0	0	0	0	0	0	0	0	0	24197606	0	665169	1.03811e+06	730008	0	0	0	0	0	0	0	0	0	0	0	0	T	263664	1	5	4
0	0	0	0	0	0	3.11218e+06	1931762	3448734	13954254	11243207	14508910	35328916	29007992	34285664	0	0	0	0	0	0	5508932	5.31316e+06	4719707	3.74486e+06	4519439	4.58024e+06	23549120	19605920	20109060	0	0	0	0	0	0	3.02102e+06	1995356	802988	15124668	11639922	187780784	22200722	24005654	24476060	T	43213.7	1	21	14
3.26778e+06	4.08862e+06	3822466	0	0	0	0	0	0	1.55037e+06	1.65575e+06	1.18322e+06	72251968	70654352	77913640	0	0	0	0	0	0	0	0	0	3.3312e+06	3.49878e+06	3580562	135965376	126822176	124018200	0	0	0	0	0	0	0	0	0	1912078	1.83937e+06	1.77297e+06	114442024	124220216	115295880	T	21383.3	1	9	5
0	0	0	0	0	0	0	0	0	0	0	0	17492502	22436342	13923797	0	0	0	0	0	0	0	0	0	0	0	0	21124962	19830250	13211446	0	0	0	383632	970183	2954331	0	0	0	0	0	0	19058988	13546769	18104198	T	28785.8	1	8	3
0	0	0	0	0	0	0	0	0	15644651	13886507	15577429	1.85396e+06	1.79215e+06	1326614	0	0	0	0	0	0	5322813	5.49439e+06	5.01163e+06	4537998	5748146	5.22209e+06	1762583	1.56101e+06	1.31266e+06	0	0	0	0	0	0	0	0	0	19258558	15581764	17726880	1.85729e+06	1.87117e+06	1.68469e+06	T	44940.5	1	11	8
0	0	0	0	0	0	0	0	0	0	0	0	0	0	0	585316	888987	833273	0	0	0	0	0	0	0	0	0	0	0	0	1.3559e+06	1.09565e+06	1.49775e+06	0	0	0	0	0	0	0	0	0	0	0	0	T	32441.9	1	1	1
1.59203e+06	1.77701e+06	1.3289e+06	2181898	2.47351e+06	2.22564e+06	0	0	0	0	0	0	0	0	0	2.1075e+06	2175145	2.22054e+06	1.20653e+06	884762	1.32431e+06	0	0	0	0	0	0	0	0	0	2.12889e+06	2.04656e+06	1.9156e+06	2.79706e+06	2895234	2.86329e+06	0	0	0	0	0	0	0	0	0	T	101673	1	7	7
1.49864e+06	1.32435e+06	1.56824e+06	7.81255e+06	11077596	7.94428e+06	0	0	0	0	0	0	0	0	0	1335419	917647	1.17822e+06	7.9905e+06	7764719	7474910	0	0	0	0	0	0	0	0	0	0	0	0	0	0	0	4263830	4.73028e+06	4098587	0	0	0	0	0	0	T	69433.9	1	12	11
13595696	11701004	2.05087e+06	3584797	3.80254e+06	3624229	2190630	1.98287e+06	1.619e+06	16233116	15864614	16540955	2445424	2.27058e+06	2.39191e+06	10106297	7.19614e+06	4768729	3.7728e+06	3.52917e+06	2.60918e+06	8761369	8.09754e+06	8380626	12567644	9764521	10980143	3.11419e+06	2.22298e+06	3274632	3.37218e+06	3765242	634942	6.00553e+06	5241362	5.92488e+06	856701	1.01027e+06	986651	19307872	19903184	20054078	2.85733e+06	3.09545e+06	2.77708e+06	T	49181.1	1	34	6
647388	118240	42244.2	1.06205e+06	1.10381e+06	785339	4330134	4487625	5223389	1.60657e+06	1.56837e+06	1.60542e+06	1.62971e+06	2627806	1.35033e+06	773314	1.28319e+06	572199	814738	836212	637982	4201457	4.55754e+06	4763248	1.67279e+06	1.61061e+06	1.54635e+06	1.86831e+06	1.70621e+06	2352373	0	0	0	0	0	859533	0	383567	0	0	696263	0	1.86072e+06	1.58809e+06	2.22201e+06	T	56109.3	1	25	12
0	0	0	0	0	0	0	0	0	0	0	0	0	0	0	1.38856e+06	0	0	0	0	0	0	0	0	0	0	0	0	0	0	0	0	0	0	0	0	0	0	0	0	0	0	858812	1.263e+06	930504	T	57523.2	1	1	0
1857616	2.65068e+06	2.08119e+06	0	0	0	0	0	0	0	0	0	0	0	0	1.19793e+06	1.43959e+06	1.79055e+06	0	0	0	0	0	0	0	0	0	0	0	0	1484247	1248009	773421	0	0	0	0	0	0	0	0	0	0	0	0	T	148438	1	6	6
5356893	7966826	6710804	45943484	48250908	42595756	5.44691e+06	4.4397e+06	3.99619e+06	12132864	16306638	12912611	13859625	12505458	13174714	7.18405e+06	5.48876e+06	5.21621e+06	36334760	34329516	34621748	2.19673e+06	1.76423e+06	1.71601e+06	37175372	36889504	32633670	13375022	14142764	15408756	6.52013e+06	6566889	7135793	53506692	54592888	51941048	5066103	5.2816e+06	5296880	16216193	19198878	19460180	16949360	16446818	18724334	T	76568.4	1	33	30
0	0	0	2.08148e+06	2.40484e+06	2.66394e+06	0	0	0	0	0	0	0	0	0	0	0	0	2761980	2.82207e+06	2.88542e+06	0	0	0	0	0	0	0	0	0	0	0	0	3915986	4.83724e+06	4.60264e+06	289807	173838	221846	0	0	0	0	0	0	T	102420	1	11	8
0	0	0	0	0	0	0	0	0	7.05692e+06	6933857	6.92462e+06	2.47851e+06	2.83636e+06	2.8494e+06	0	0	0	0	0	0	0	0	0	15440053	15337516	16350349	3.99323e+06	4375187	3846414	0	0	0	0	0	0	0	0	0	5.26664e+06	5.72948e+06	5015853	5970638	4.31225e+06	4.67132e+06	T	31421.7	1	10	10
0	0	0	0	0	0	0	0	0	0	0	0	5.91724e+06	6258910	7337365	0	0	0	0	0	0	0	0	0	0	0	0	5.13927e+06	6.3055e+06	5.57993e+06	0	0	0	0	0	0	0	0	0	0	0	0	3848256	3.45712e+06	4352112	T	24535.7	1	7	6
0	0	0	0	0	0	0	0	0	0	0	0	3.81587e+06	3647910	3.13168e+06	0	0	0	0	0	0	0	0	0	0	0	0	3.29092e+06	3.7547e+06	3.34695e+06	0	0	0	0	0	0	0	0	0	0	0	0	2.20637e+06	2.12467e+06	2.01926e+06	T	27374	1	4	4
2.61449e+06	2.59363e+06	2.89715e+06	7.36034e+06	8985089	6.75208e+06	0	0	0	0	0	0	0	0	0	2.07776e+06	2.60797e+06	2.57017e+06	8375581	8637099	9845432	0	0	0	0	0	0	0	0	0	3.26387e+06	3.74118e+06	4651008	4352009	3.80917e+06	4.23707e+06	3.1047e+06	3.08199e+06	3.66254e+06	0	0	0	0	0	0	T	89221	1	20	18
0	0	0	0	0	0	0	0	0	0	0	0	0	0	0	0	0	0	0	0	0	196223	0	221120	0	0	0	0	0	0	0	0	0	0	0	0	0	0	0	327289	336595	394803	0	0	0	T	54135.1	1	1	1
0	0	0	0	0	0	7.66128e+06	7.19359e+06	6.34416e+06	0	0	0	1.01331e+06	705138	629864	0	0	0	0	0	0	3.71522e+06	4269732	4.00488e+06	0	0	0	1.31415e+06	1.08675e+06	1.29867e+06	0	0	0	0	0	0	6.38664e+06	6434178	7029086	0	0	0	0	0	0	T	62055.6	1	9	8
0	0	0	0	0	0	488187	1.00919e+06	735563	0	0	0	0	0	0	0	0	0	0	0	0	0	0	0	0	0	0	0	0	0	0	0	0	0	0	0	1.09184e+06	1.01308e+06	626936	0	0	0	0	0	0	T	61483.7	1	2	1
0	0	0	0	0	0	0	0	0	0	0	0	0	0	0	0	0	0	0	0	0	0	0	0	1.96263e+06	2.04886e+06	2267769	0	0	0	0	0	0	0	0	0	0	0	0	919826	849389	1.10649e+06	623388	477289	530483	T	33802.7	1	2	2
428618	698249	617523	0	0	0	0	0	0	11340281	3.77507e+06	4.25725e+06	0	0	0	0	0	0	0	0	0	0	0	0	16699647	17450260	19144992	1.77936e+06	1.73398e+06	1.77763e+06	0	0	0	0	0	0	0	0	0	5.58614e+06	5203859	5.57171e+06	2.07656e+06	1.33326e+06	2.01186e+06	T	41187.1	1	13	13
0	0	0	0	0	0	0	0	0	0	0	0	0	0	0	0	0	0	0	0	0	0	0	0	0	0	0	0	0	0	0	0	0	0	0	0	0	0	0	286793	342092	345310	0	0	0	T	105290	1	1	1
3.15932e+06	3042328	3.14333e+06	3.22735e+06	3.19704e+06	2.81082e+06	4.29017e+06	4.79688e+06	4.88657e+06	65419292	67819240	67915648	7551045	7669261	8668978	2.29786e+06	2.34884e+06	2.44152e+06	3266100	3459352	3.31876e+06	25426250	25459526	24571938	13468681	15318379	15419364	7197010	7.69778e+06	6.76132e+06	2.52792e+06	2.6098e+06	2.59071e+06	4358554	3.70989e+06	3964747	2.1854e+06	1.98128e+06	2697547	84463000	75514520	69884352	7.9257e+06	8453403	8.16343e+06	T	38364.4	1	29	18
1.39711e+06	1.27598e+06	1.57469e+06	0	0	0	0	0	0	4877408	4623761	4.83934e+06	0	0	0	0	0	0	0	0	0	0	0	0	0	0	0	0	0	0	1.57715e+06	1611978	1.51625e+06	1.15768e+06	1.16353e+06	1427572	0	0	0	5532877	5364409	4804194	0	0	0	T	52705.8	1	10	10
0	0	0	0	0	0	0	0	0	0	0	0	0	0	0	0	0	0	0	0	0	0	0	0	3343488	3.52903e+06	2658600	0	0	0	0	0	0	0	0	0	0	0	0	0	0	0	0	0	0	T	37674.5	1	3	1
0	0	0	0	0	0	2.21047e+06	1.91613e+06	1.97764e+06	3378685	3.93762e+06	3.2411e+06	0	0	0	131456	504357	175972	0	0	0	2553784	2359743	2423623	0	0	0	0	0	0	0	0	0	0	0	0	0	0	0	5342099	6526538	5.87837e+06	0	0	0	T	48520.1	1	11	10
3.34796e+06	6.34504e+06	2.93578e+06	0	0	0	0	0	0	0	0	0	57427868	93916600	81425736	0	0	0	0	0	0	0	0	0	2832626	2.7179e+06	3.57205e+06	68973576	68546960	70723952	0	0	0	0	0	0	1.05685e+06	1.73621e+06	1.22202e+06	1.68376e+06	1.4967e+06	2.02134e+06	56746780	75071768	89346968	T	22154.4	1	14	9
0	0	0	0	0	0	0	0	0	0	0	0	275147	946701	702829	0	0	0	0	0	0	0	0	0	0	0	0	673416	1.12288e+06	288340	0	0	0	0	0	0	0	0	0	0	0	0	0	0	0	T	24374.2	1	2	1
0	0	0	0	0	0	0	0	0	0	0	0	2.8613e+06	2.56444e+06	2760937	0	0	0	0	0	0	0	0	0	0	0	0	3181330	3451141	2.91954e+06	0	0	0	0	0	0	0	0	0	0	0	0	1.84859e+06	1.96008e+06	1.72782e+06	T	23643.8	1	9	6
0	0	0	0	0	0	0	0	0	0	0	0	1.88342e+06	1.71386e+06	1.81941e+06	0	0	0	0	0	0	0	0	0	0	0	0	1.47539e+06	2.1854e+06	1.87024e+06	0	0	0	0	0	0	0	0	0	0	0	0	993826	829634	1.14153e+06	T	23577.9	1	5	3
6440923	5.38037e+06	5.73462e+06	10949317	8939487	6.25047e+06	0	0	0	0	0	0	0	0	0	11612335	9779360	9721154	2.70614e+06	8.09614e+06	1.9908e+06	0	0	0	0	0	0	0	0	0	7446331	6.65986e+06	7.30989e+06	16696071	15227153	14806374	0	0	0	0	0	0	0	0	0	T	127332	1	27	23
0	0	0	0	0	0	1.39261e+06	2.31252e+06	2.35457e+06	0	0	0	0	0	0	0	0	0	2914227	2.08798e+06	2.36927e+06	0	0	0	0	0	0	0	0	0	0	0	0	0	0	0	1.37532e+06	1.33779e+06	1.31236e+06	0	0	0	0	0	0	T	75473.2	1	11	9
0	0	0	0	0	0	0	0	0	0	0	0	14997628	12971999	12293007	0	0	0	0	0	0	0	0	0	0	0	0	10103474	9874651	12046878	0	0	0	0	0	0	0	0	0	0	0	0	9644065	8719507	9154694	T	26472.4	1	8	7
0	0	0	0	0	0	0	0	0	0	0	0	3.236e+06	3.58163e+06	3.7244e+06	0	0	0	0	0	0	0	0	0	0	0	0	2.22665e+06	3.69842e+06	2.16585e+06	0	0	0	0	0	0	0	0	0	0	0	0	2571546	2.67505e+06	2365950	T	16751.7	1	3	3
0	0	0	0	0	0	0	0	119075	0	0	0	0	0	0	0	0	0	0	0	0	96220.1	69194.2	98389.4	0	0	0	0	0	0	0	0	0	0	0	0	0	0	0	0	0	0	0	0	0	T	66367.6	1	2	1
0	0	0	330822	522221	0	0	0	0	0	0	0	1.94531e+06	1.62321e+06	2.15298e+06	0	0	0	0	0	0	0	0	0	571787	275118	228803	0	0	0	0	0	0	0	0	0	0	0	0	0	0	0	0	0	0	T	29327	1	3	2
694672	634852	641198	0	0	0	0	0	0	0	0	0	0	0	0	0	0	0	0	0	0	0	0	0	0	0	0	0	0	0	0	0	0	0	0	0	0	0	0	0	0	0	0	0	0	T	163760	1	1	1
0	0	0	0	0	0	0	0	0	0	0	0	0	0	0	241092	227017	175987	0	0	0	0	55319.7	153652	0	0	0	0	0	0	0	0	0	0	0	0	0	0	0	0	0	0	0	0	0	T	70536.3	1	2	1
2.46245e+06	2.38673e+06	2515568	1.32024e+06	1.66347e+06	1.46109e+06	0	0	0	0	0	0	0	0	0	1.72255e+06	1.63695e+06	1.71356e+06	0	0	0	0	0	0	0	0	0	0	0	0	1.96578e+06	2.25555e+06	2.15344e+06	1.79012e+06	1348999	829092	0	0	0	0	0	0	0	0	0	T	76526.3	1	5	5
0	0	0	0	1.21169e+06	0	0	0	0	0	0	0	0	0	0	2.44781e+06	0	0	1.06911e+06	0	946688	0	0	0	0	0	0	0	0	0	0	0	0	1.84587e+06	1.74075e+06	1.93674e+06	0	0	0	0	0	0	0	0	0	T	772428	1	1	1
0	0	0	846247	940337	678876	0	0	0	0	0	0	0	0	0	0	0	0	779039	1.05577e+06	1.10712e+06	0	0	0	0	0	0	0	0	0	0	0	0	0	0	0	0	0	0	0	0	0	0	0	0	T	434922	1	1	1
0	0	0	0	0	0	0	0	0	0	0	0	0	0	0	0	0	0	0	0	0	243035	209753	308748	0	0	0	0	0	0	0	0	0	0	0	0	0	0	0	0	0	0	0	0	0	T	11523.2	1	1	1
1773128	1.48139e+06	1.39232e+06	22906534	24117364	21415912	1.14093e+06	1.24925e+06	508884	0	321629	0	0	0	0	1896138	2.28559e+06	1.67196e+06	21655068	20023084	20790844	296616	281123	170053	0	0	0	0	0	0	1.62768e+06	1.61038e+06	1.57118e+06	24870958	24483948	24449726	1.14229e+06	1.03745e+06	796614	0	0	0	347153	230079	393679	T	92563.2	1	36	3
0	0	0	0	0	0	0	0	0	0	0	0	3.38375e+06	2851559	3.30264e+06	0	0	0	0	0	0	0	0	0	0	0	0	3.77095e+06	3.24986e+06	2.61842e+06	0	0	0	0	0	0	0	0	0	0	0	0	2.20376e+06	1.94297e+06	2.18236e+06	T	26542.1	1	6	5
11151658	8262436	7.67173e+06	0	0	0	0	0	0	8677686	6532189	7.05507e+06	246769648	265174576	288584320	0	0	0	0	0	0	1.31701e+06	0	805821	6.1166e+06	5208296	4313255	243338192	218795392	170470496	7.27493e+06	8.15641e+06	5.26906e+06	0	0	0	0	0	0	5.51372e+06	4.03221e+06	2.98087e+06	105930472	171132560	113658160	T	20553.8	1	6	3
37766776	38387972	37941304	3.50742e+06	7.51917e+06	2266765	0	0	0	0	0	0	0	0	0	29654658	30899982	31990978	3.25663e+06	3.611e+06	4097199	2087606	4.4359e+06	1.07608e+06	0	0	0	0	0	0	62230868	66684184	73155864	6.3284e+06	5613409	7525629	828054	925472	1.60308e+06	0	0	0	0	0	0	T	280564	1	104	81
1.80046e+06	2158761	1.70152e+06	0	0	0	0	0	0	0	0	0	0	0	0	1.22019e+06	1.16916e+06	987079	0	0	0	0	0	0	0	0	0	0	0	0	1.77755e+06	1688796	1.51725e+06	0	0	0	0	0	0	0	0	0	0	0	0	T	319168	1	7	7
0	0	0	0	0	0	0	0	0	5.75016e+06	6948112	6190378	4214481	4.21593e+06	4827026	0	0	0	0	0	0	0	0	0	18859910	22180250	22396256	6.51272e+06	6.42642e+06	5448184	775863	951856	787486	0	0	0	0	0	0	5761007	5.14662e+06	5.06426e+06	6.62065e+06	7.33552e+06	6636331	T	30753.6	1	13	13
0	0	0	0	0	0	0	0	0	0	0	0	26348424	24407484	22556864	0	0	0	0	0	0	0	0	0	0	0	0	20595470	22561932	21802556	0	0	0	0	0	0	0	0	0	0	0	0	15931019	15043885	17270204	T	31608.8	1	10	9
0	0	0	0	0	0	0	0	0	0	0	0	12310569	12793675	14832878	0	0	0	0	0	0	213163	188433	424074	0	0	0	11464994	11049011	10698854	0	0	0	0	0	0	0	0	0	0	0	0	7466579	7.57337e+06	6.83888e+06	T	30017.6	1	8	6
0	0	0	0	0	0	0	0	0	0	0	0	0	0	0	0	0	0	12668857	15264085	18472820	89649	0	752368	0	0	0	0	0	0	0	0	0	0	0	0	0	0	0	0	0	0	0	0	0	T	83081.7	1	2	2
2.06637e+06	2.50908e+06	2480279	106734760	88794888	95497952	0	0	0	0	0	0	0	0	0	2.1086e+06	2.35645e+06	2665497	5.21558e+06	5.38167e+06	6234868	0	0	0	0	0	0	0	0	0	1.87807e+06	1.93076e+06	1.74929e+06	3.9033e+06	4.06077e+06	3.89786e+06	1.8845e+06	3155005	1.5006e+06	0	0	0	0	0	0	T	89364.6	1	19	16
2.07785e+06	1.83199e+06	1.57783e+06	0	0	0	0	0	0	1.12865e+06	1127813	1.15021e+06	147200464	115704744	167629024	0	0	0	0	0	0	0	0	0	2.96035e+06	4.18422e+06	2.8402e+06	153074304	145727776	159137408	826301	1.12386e+06	1.15281e+06	0	0	0	0	0	0	1.73893e+06	888622	2.00829e+06	110842408	102879264	98391352	T	24620.6	1	16	7
1.55855e+06	1467072	1.08506e+06	832144	690624	742126	0	0	0	28061412	27791852	29275060	12861857	11776468	15123850	0	0	0	0	0	0	0	0	0	65634436	75880160	77723280	10064849	10919718	10372061	0	0	0	0	0	0	0	0	0	30323016	25975742	23494558	9330558	9722204	8954749	T	33763.4	1	16	10
6933003	5.46657e+06	6.90892e+06	13502435	11945371	11655080	5.29333e+06	3.69073e+06	3520368	2.98611e+06	3.88038e+06	3.73518e+06	0	0	0	5683516	4.27142e+06	4.88905e+06	10004321	10754986	9235144	2.49225e+06	3.53124e+06	3.4805e+06	0	0	0	0	0	0	8119430	8090966	8645468	16874754	14104816	17029238	0	0	0	3.92558e+06	3243216	3.71029e+06	0	0	0	T	107699	1	22	21
0	0	0	0	0	0	0	0	0	0	0	0	0	0	0	0	0	0	0	0	0	0	0	0	0	0	0	0	0	0	0	0	0	5862210	5006270	5570653	0	0	0	0	0	0	0	0	0	T	458100	1	1	1
0	0	0	0	0	0	0	0	0	0	0	0	2418652	2.4632e+06	2.21383e+06	0	0	0	573202	0	421498	0	0	0	0	0	0	1.75817e+06	1.66917e+06	1.74094e+06	0	0	0	0	0	0	0	0	0	0	0	0	1612082	1695349	1.80855e+06	T	91361.6	1	2	2
0	0	0	1.32688e+06	1223777	2.7879e+06	0	0	0	5933535	5.93007e+06	6.12449e+06	987108	739982	1.63128e+06	0	0	0	2.6528e+06	2.05783e+06	2.01347e+06	2.29034e+06	2.1095e+06	2.2214e+06	1.71501e+06	1.33058e+06	1.45597e+06	0	0	0	832559	1185955	1175252	1.40394e+06	1.77933e+06	1.90898e+06	0	0	0	6.58343e+06	5816321	5883925	0	0	0	T	47049.1	1	12	11
0	0	0	0	0	0	0	0	0	0	0	0	0	0	0	698930	661840	727590	0	0	0	0	0	0	0	0	0	0	0	0	0	0	0	0	0	0	0	0	0	0	0	0	0	0	0	T	58955.6	1	1	1
4.94245e+06	5.07184e+06	4745603	5.76527e+06	5.7548e+06	4463207	0	0	0	0	0	0	0	0	0	5046208	5.03843e+06	4.7519e+06	5293923	5.20184e+06	4972381	0	0	0	0	0	0	0	0	0	6462815	5976538	6.09028e+06	8949429	8186281	8503954	0	0	0	0	0	0	0	0	0	T	117774	1	27	26
0	0	0	0	0	0	0	0	0	0	0	0	10304016	9972589	10020849	0	0	0	0	0	0	0	0	0	0	0	0	12562104	11805909	10579604	0	0	0	0	0	0	0	0	0	0	0	0	6720646	7.72746e+06	6.56784e+06	T	17286.9	1	9	1
0	0	0	0	0	0	0	0	0	657544	771702	615611	0	0	0	0	0	0	0	0	0	0	0	0	2191117	1.95927e+06	1.97887e+06	0	0	0	0	0	0	0	0	0	0	0	0	967748	783963	1.11177e+06	0	0	0	T	33517.6	1	4	3
357852	512941	486599	0	0	0	0	0	0	0	0	0	0	0	0	0	0	0	0	0	0	0	0	0	0	0	0	0	0	0	0	0	0	0	0	0	0	0	0	0	0	0	0	0	0	T	87899	1	1	1
0	0	0	0	0	0	0	0	0	624938	832576	313347	601898	1.23247e+06	1.17718e+06	0	0	0	0	0	0	548403	372964	414873	0	0	0	973772	813282	321195	0	0	0	0	0	0	0	0	0	0	0	0	0	0	0	T	53803	1	4	4
10278450	11377876	11192776	5591961	6.90864e+06	5.61748e+06	8169115	9129936	8775530	684617536	681640704	647205568	248520480	226150864	243932512	8496896	8.25826e+06	8259917	4738608	4.07234e+06	5078848	12226433	12113481	13236273	1363605120	1370586112	1322270720	194696496	181734608	150424496	9012185	9382218	8.19425e+06	4387762	4689101	6.53574e+06	3.65507e+06	7401886	4.45773e+06	812671488	794986304	715892672	275478848	303742752	280121920	T	37406.7	1	42	11
0	0	0	1.31755e+06	1.20156e+06	2.65358e+06	0	0	0	0	0	0	0	0	0	1287452	1.02364e+06	1.45716e+06	609896	1.05208e+06	898518	0	0	0	0	0	0	0	0	0	0	0	0	2.34859e+06	4.40147e+06	5.43471e+06	0	0	0	0	0	0	0	0	0	T	104693	1	6	5
1.59097e+06	1.4566e+06	1.48905e+06	902724	1.5917e+06	1223562	0	0	0	0	0	0	0	0	0	0	0	0	1.4605e+06	1300846	1011216	0	0	0	0	0	0	0	0	0	1.86986e+06	1.99062e+06	1946646	1.72001e+06	1.91869e+06	1.69224e+06	0	0	0	0	0	0	0	0	0	T	99569.3	1	6	5
0	0	0	0	0	0	0	0	0	226822	302637	274749	0	0	0	0	0	0	0	0	0	0	0	0	611356	678682	668158	0	0	0	0	0	0	0	0	0	0	0	0	263485	230513	328679	0	0	0	T	40597	1	7	1
0	0	0	0	0	0	0	0	0	6.29287e+06	6146262	6.74811e+06	0	0	0	0	0	0	0	0	0	3.03709e+06	2.23177e+06	1.82871e+06	0	0	0	0	0	0	0	0	0	0	0	0	0	0	0	8492482	6689377	6.92486e+06	0	0	0	T	48412.9	1	14	13
0	0	0	0	0	0	0	0	0	5.62548e+06	5269104	5592932	0	0	0	0	0	0	0	0	0	591598	533891	612852	10584380	10721089	10635784	0	0	0	0	0	0	0	0	0	0	0	0	4315105	4.37151e+06	4.0004e+06	0	0	0	T	47831.6	1	13	6
0	0	0	0	0	0	0	0	0	3.49796e+06	4.85629e+06	4708556	0	0	0	0	0	0	0	0	0	0	0	0	4655701	5297709	5406266	0	0	0	0	0	0	0	0	0	0	0	0	3.45987e+06	1.7138e+06	2574828	90540.4	1302007	1.22009e+06	T	31347.8	1	4	4
0	0	0	0	0	0	0	0	0	0	0	0	0	0	0	0	0	0	0	0	0	0	0	0	1.05602e+06	1124774	190687	0	0	0	0	0	0	0	0	0	0	0	0	0	0	0	0	0	0	T	90161.1	1	2	2
0	0	0	0	0	0	0	0	0	1.01937e+06	1.03277e+06	1.02086e+06	0	0	0	0	0	0	0	0	0	0	0	0	2431096	2232310	2.54244e+06	0	0	0	0	0	0	0	0	0	0	0	0	831176	1.34386e+06	1.22316e+06	0	0	0	T	33948	1	4	4
118479376	116287608	111050576	1470345088	1452920448	1398043264	63926920	68062656	72853784	18971220	19125928	16470972	8.06753e+06	10233275	10872510	83280552	84298168	91607160	1506517888	1370218624	1346506112	38049396	40068820	54686628	41413328	30435918	25987844	10548108	8749262	9220455	94681296	101186952	101925472	2132853504	2070880000	2136944640	105988440	101344304	94583256	35335340	21357122	23576854	11256871	9803398	10340158	T	76101.6	1	67	18
1.14499e+06	1.00799e+06	1.41087e+06	0	0	0	1241570	1.10761e+06	835488	13326515	13297915	12749722	0	0	0	0	0	0	0	0	0	6.77017e+06	6.95996e+06	5.72331e+06	1.61513e+06	2.13174e+06	2106367	0	0	0	1.93302e+06	1.63482e+06	1.58715e+06	0	0	0	0	0	0	15751305	14950601	13581901	2754154	3.19523e+06	3.76916e+06	T	51137.8	1	22	3
3.31809e+06	3.82398e+06	3.19186e+06	0	0	0	0	0	0	0	0	0	215808080	238593872	215177280	1.77128e+06	1.68609e+06	1.70541e+06	4644855	1.61943e+06	5026364	0	0	0	0	0	0	208559136	215717472	217215008	1.64252e+06	1.44638e+06	1.70795e+06	5455576	5.15319e+06	5.37261e+06	0	0	0	0	0	0	114875752	119400328	123798376	T	23727.5	1	13	7
0	0	0	0	0	0	0	0	0	0	0	0	0	0	0	0	0	0	0	0	0	426030	360616	450003	0	0	0	0	0	0	0	0	0	0	0	0	0	0	0	0	0	0	0	0	0	T	76063.6	1	1	1
0	0	0	0	0	0	1.36331e+06	1.17007e+06	1.08617e+06	0	0	0	0	0	0	0	0	0	0	0	0	0	0	0	0	0	0	0	0	0	0	0	0	0	0	0	815083	860516	662734	1.29192e+06	1.36264e+06	605848	0	0	0	T	53131.6	1	3	3
18713444	18953550	18860766	10670264	11409887	11623773	4.7811e+06	4411204	5274755	173160480	143087232	180490448	143489168	137017472	142247696	4.35376e+06	4142537	4236974	3.89614e+06	4.41567e+06	3.5435e+06	1.85696e+06	1.5621e+06	1.44549e+06	296057312	357880768	359877344	146096528	157564432	143564720	9082987	8874032	8.19184e+06	4645439	4.71548e+06	3005005	1.51934e+06	2.14584e+06	2.17247e+06	35487820	24930080	26615584	659310400	704461632	737732864	T	26671.4	1	23	14
4569188	4840279	4.1342e+06	8.22283e+06	8.36481e+06	6550304	0	0	0	0	0	0	0	0	0	14861595	14149652	13340379	4.84669e+06	3824544	3.51435e+06	0	0	0	0	0	0	0	0	0	3232388	2179256	3.0633e+06	14681455	13450698	15760847	0	0	0	0	0	0	0	0	0	T	133191	1	30	24
548943	604660	595312	0	0	0	0	153997	110915	0	0	0	0	0	0	583197	365887	416961	0	0	0	0	0	0	0	0	0	0	0	0	0	0	0	0	0	0	0	0	0	0	0	0	0	0	0	T	224161	1	2	2
0	0	0	0	0	0	0	0	0	7751620	6979471	7.33338e+06	1.1329e+06	1.05034e+06	934478	0	0	0	0	0	0	0	0	0	14784407	16039158	14580711	507895	757892	552760	0	0	0	0	0	0	0	0	0	6718451	6754108	7.61558e+06	960254	664610	950951	T	36853.9	1	2	0
1070003	1.20364e+06	907875	0	0	0	0	0	0	2.98584e+06	3.28485e+06	3.30414e+06	0	0	0	0	0	0	0	0	0	1.39452e+06	1.06135e+06	933483	832479	798972	803950	0	0	0	0	0	0	0	0	0	0	0	0	2872979	2.48965e+06	2.59908e+06	407485	471467	147108	T	47685.2	1	8	8
6308743	7120136	6.18685e+06	4688220	4462976	4638659	2488429	2.54601e+06	2.49523e+06	2.04356e+06	2.22097e+06	2.22973e+06	89909848	92120168	82723056	6772060	7.36046e+06	6.35966e+06	4982102	4.41982e+06	4596481	1.60769e+06	1.64463e+06	1.2601e+06	4.17263e+06	5227837	4.41573e+06	103289456	113563888	96932528	8.25705e+06	5.78609e+06	6.10785e+06	5202023	5702372	5329500	2.3883e+06	2.33222e+06	2.23515e+06	2.01258e+06	2.53875e+06	2.32829e+06	57181764	50413040	62319708	T	18490.7	1	12	5
32810660	36425332	34402464	312691680	308176224	322274624	136935536	133645656	135356128	17700284	16157331	15727239	19148552	19856780	21539892	24308992	23496740	28922782	395835456	415648416	368929760	27627204	29388134	30392612	22940848	16946404	20481114	13541051	13450058	12653350	28315820	24284164	25699434	31716372	36872324	35721416	211706768	261336672	222276640	16152632	17049690	18750410	17101408	19415642	16488113	T	69110.3	1	49	32
0	0	0	0	0	0	0	0	0	0	0	0	0	0	0	0	0	0	0	0	0	0	0	0	425962	493753	470678	0	0	0	0	0	0	0	0	0	0	0	0	0	0	0	0	0	0	T	39078.5	1	1	1
0	0	0	0	0	0	0	0	0	0	0	0	0	0	0	0	0	0	0	0	0	0	0	0	0	0	0	0	0	0	0	0	0	0	0	0	0	0	0	0	0	0	914377	889038	870891	T	137833	1	1	1
0	0	0	0	0	0	1.56608e+06	1.80825e+06	1.43931e+06	0	0	0	0	0	0	0	0	0	2.0282e+06	2.18942e+06	2.20719e+06	0	0	0	0	0	0	0	0	0	0	0	0	0	0	0	1.40049e+06	1.28117e+06	1.53364e+06	0	0	0	0	0	0	T	82576.7	1	10	10
0	0	0	0	0	0	0	0	0	0	0	0	7.23859e+06	7111235	7.57983e+06	0	0	0	0	0	0	0	0	0	0	0	0	6013883	6285892	5.2149e+06	0	0	0	0	0	0	0	0	0	0	0	0	4.91362e+06	5321305	5.01522e+06	T	23804.5	1	5	5
2.03519e+06	2.38154e+06	2.41947e+06	4595384	4.46972e+06	5219593	0	0	0	0	0	0	0	0	0	2.02872e+06	1.76082e+06	1.90928e+06	3322357	3.14422e+06	7952263	0	0	0	0	0	0	0	0	0	2748811	3.02382e+06	2.64802e+06	0	0	0	1.18344e+06	1.18065e+06	1279692	0	0	0	0	0	0	T	90012.5	1	11	11
0	0	0	0	0	0	0	0	0	0	0	0	0	0	0	0	0	0	0	0	0	0	0	0	10270446	9632461	10132503	0	0	0	0	0	0	0	0	0	0	0	0	0	0	0	12855742	412788	0	T	343684	1	1	1
355746	0	473209	0	0	0	0	0	0	0	0	0	165532	276922	150189	0	0	0	0	0	0	0	0	0	0	0	0	1.53736e+06	1.7177e+06	2.02189e+06	0	0	0	0	0	0	0	0	0	0	0	0	888263	838388	933346	T	24526	1	2	1
0	0	0	2.81013e+06	1.77115e+06	1.45237e+06	0	0	0	7.68929e+06	6364640	8.22586e+06	36959040	35311940	33873312	806562	359691	877144	0	0	0	0	0	0	12607233	14758052	13677103	29607250	34625520	35631992	0	1.16953e+06	1.03181e+06	0	0	0	0	0	0	0	0	0	44660248	41735100	40415224	T	24748.3	1	8	4
0	0	0	0	0	0	0	0	0	0	0	0	19509226	21658638	23266114	0	0	0	0	0	0	0	0	0	0	0	0	16497650	16854724	32845226	0	0	0	0	0	0	0	0	0	0	0	0	18010318	18396266	16330834	T	28890.3	1	12	9
0	0	0	0	0	0	0	0	0	1.91298e+06	2318270	1.88765e+06	11342684	13184538	12477981	0	0	0	0	0	0	0	0	0	5.06658e+06	4225465	4242116	8.15277e+06	7.50343e+06	8.22838e+06	0	0	0	0	0	0	0	0	0	0	0	0	4416471	4.37231e+06	4.1526e+06	T	30550	1	5	4
0	0	0	0	0	0	0	0	0	0	0	0	46448736	40273788	40462480	0	0	0	0	0	0	0	0	0	0	0	0	34520304	39098296	39123232	0	0	0	0	0	0	0	0	0	0	0	0	29624116	28364004	30416236	T	18030.8	1	6	6
0	0	0	0	0	0	0	0	0	6.51566e+06	6766755	6.9576e+06	619940	397796	0	0	0	0	0	0	0	1.09392e+06	990500	1.29803e+06	11739454	13054914	12677898	0	0	0	0	0	0	0	0	0	0	0	0	8236886	8.22811e+06	7.69169e+06	0	0	0	T	45170.6	1	11	11
0	0	0	0	0	0	0	0	0	0	0	0	3.67294e+06	3.7616e+06	4424618	1.38922e+06	1.29672e+06	1.32112e+06	0	0	0	0	0	0	2.87489e+06	3.0619e+06	2711158	9253356	7515043	6.88029e+06	0	0	0	0	0	0	0	0	0	0	0	0	8839961	7.76991e+06	8432564	T	33221	1	6	6
2.32988e+06	2141440	3.5904e+06	0	2.36508e+06	798747	0	0	0	0	0	0	0	0	0	2406470	1939396	2.25269e+06	0	0	0	0	0	0	0	0	0	0	0	0	3.99235e+06	3.68195e+06	2914643	0	0	0	0	0	0	0	0	0	0	0	0	T	217039	1	17	16
0	0	0	0	0	0	0	0	0	4.27322e+06	4977618	4727328	1.38588e+06	1.79705e+06	1.54649e+06	0	0	0	0	0	0	0	0	0	9225836	9501016	10138267	1.65278e+06	1.74359e+06	2.10302e+06	0	0	0	0	0	0	0	0	0	3.52429e+06	3.59469e+06	5125146	2.50115e+06	1.96212e+06	2.22092e+06	T	33908	1	14	11
556857	497818	0	0	0	0	0	0	0	1.30441e+06	644040	1.22858e+06	0	0	0	117878	170541	0	0	0	0	0	0	0	1.40375e+06	1.86375e+06	1.79923e+06	0	0	0	149361	129382	256151	0	0	0	0	0	0	0	0	0	0	0	0	T	311455	1	5	4
0	0	0	0	0	0	0	0	0	0	0	0	0	0	0	0	0	0	0	0	0	0	0	0	1.25265e+06	390667	1359523	0	0	0	0	0	0	0	0	0	0	0	0	0	0	0	0	0	0	T	123324	1	1	1
33444884	34104312	30203668	286443008	297003392	300033024	11701187	10978258	11068305	9152587	10356754	10510019	10790047	14241421	8.29602e+06	32796278	28887018	31004418	287114336	260121488	282394816	8.22526e+06	7.34197e+06	8200304	15701152	17290260	16929790	9080913	9349541	9021216	36988940	31650078	33387838	338191904	289440288	292005504	14743371	14539481	15419187	9501973	8605937	10482490	6258064	5.59718e+06	6607190	T	90924	1	67	42
0	0	0	0	0	0	0	0	0	0	0	0	0	0	0	0	0	0	0	0	0	0	0	0	806690	838118	1156040	0	0	0	0	0	0	0	0	0	0	0	0	0	215649	252459	0	0	0	T	33157.6	1	2	2
0	0	0	0	0	0	0	0	0	0	0	0	0	0	0	4.90927e+06	5.42144e+06	6971629	0	0	0	0	0	0	0	0	0	0	0	0	5716495	5.9525e+06	5.7596e+06	3.7066e+06	4.12002e+06	3.80322e+06	0	0	0	0	0	0	0	0	0	T	336867	1	4	3
1865312	1.99807e+06	1.40247e+06	0	0	0	0	0	0	1.97263e+06	2418863	2331199	144911952	139500576	152872000	1.64622e+06	3.00179e+06	1.76708e+06	0	0	0	0	0	0	3.41349e+06	3.88208e+06	3451844	182545440	162749328	176016224	3.16849e+06	3138097	3.09085e+06	0	0	0	0	0	0	708042	917972	548636	137153600	126865208	142144336	T	14505.5	1	3	2
0	0	0	1.73388e+06	1.00156e+06	1.7665e+06	0	0	0	0	0	0	0	0	0	0	0	0	1.23852e+06	943231	866007	0	0	0	0	0	0	0	0	0	639496	946760	367183	1.9233e+06	1.28338e+06	1911637	0	0	0	0	0	0	0	0	0	T	88006.3	1	9	6
1.60019e+06	2.08827e+06	1.80406e+06	0	0	0	12052806	12768251	13819199	3.0896e+06	3.22299e+06	3.13944e+06	2.37097e+06	3010091	2.45606e+06	0	0	0	0	0	0	7.42414e+06	7.51453e+06	9372821	3.9536e+06	4.15968e+06	3.6813e+06	3.5136e+06	2.81961e+06	4.10795e+06	0	0	0	0	0	0	11648346	10444726	9992873	3.40198e+06	3.51988e+06	3.45453e+06	1.93001e+06	2.24816e+06	2.68464e+06	T	44684.7	1	14	8
3001379	2.71228e+06	2.47463e+06	1.31156e+06	1.36709e+06	1.41472e+06	0	0	0	12666083	12422723	12366207	5561377	5703629	5.37766e+06	0	0	0	0	0	0	0	0	0	35942596	35779200	34947340	5.39435e+06	5586705	5.67235e+06	2.21972e+06	1.60931e+06	1.41235e+06	2362519	1.84014e+06	2.04478e+06	0	0	0	11272841	13014463	12420781	4.2507e+06	3.85558e+06	4.46399e+06	T	38020.4	1	18	16
0	0	0	0	0	0	0	0	0	1.44518e+06	1.30758e+06	1.21007e+06	220502	362308	740092	0	0	0	0	0	0	0	0	0	2692806	2670644	3.12861e+06	696471	200247	349180	0	0	0	0	0	0	0	0	0	749458	1.28002e+06	1.35591e+06	271324	300848	659711	T	35558.4	1	9	7
3.95736e+06	1.6955e+06	3.73915e+06	0	0	0	31104776	32176758	29026858	5866515	4481305	6.35439e+06	2.28341e+06	2.69264e+06	2.84249e+06	0	0	0	1.03428e+06	887532	899749	22657612	23156036	24760380	3924971	6.35021e+06	5.64196e+06	2.81246e+06	4582019	2.84013e+06	0	0	0	0	0	0	3.40498e+06	3.56479e+06	4718016	32818694	26682110	28640656	4.26199e+06	2.37172e+06	10649706	T	59713.6	1	29	24
0	0	0	0	0	0	0	0	0	1.4368e+06	1.48089e+06	1.49707e+06	4.82029e+06	4.26598e+06	3.58221e+06	0	0	0	0	0	0	0	0	0	3.0022e+06	3.16271e+06	3.15313e+06	4182704	4.34147e+06	4.85653e+06	0	0	0	0	0	0	0	0	0	0	0	0	5973610	6.5266e+06	5.89035e+06	T	29536.9	1	12	11
0	0	0	0	0	0	0	0	0	0	0	0	8889725	11002092	8231744	0	0	0	0	0	0	0	0	0	0	0	0	17712456	16829204	19654286	0	0	0	0	0	0	0	0	0	0	0	0	14780979	15171331	14826753	T	25882.3	1	8	6
0	0	0	0	0	0	0	0	0	0	0	0	6350316	6502222	6583277	0	0	0	0	0	0	0	0	0	0	0	0	5.42101e+06	5624187	5636268	0	0	0	0	0	0	0	0	0	0	0	0	4977549	4576925	4.86392e+06	T	28415.1	1	8	8
0	0	0	0	0	0	0	0	0	1.55496e+06	1.25977e+06	1265672	5873739	6328281	7.21394e+06	0	0	0	0	0	0	0	0	0	3.21606e+06	2.91419e+06	3.11855e+06	6.90973e+06	6912455	7255595	0	0	0	0	0	0	0	0	0	0	0	0	5390439	6.06804e+06	6049117	T	29465.2	1	7	7
0	0	0	0	0	0	0	18944256	0	11777078	5377941	4827823	0	0	0	0	0	0	0	0	0	0	0	0	0	0	0	0	0	0	0	0	0	0	0	0	0	13147768	0	0	0	0	0	0	0	T	172016	1	2	2
0	0	0	0	0	0	638398	362445	427627	0	0	0	0	0	0	1.0588e+06	1.06766e+06	1.06909e+06	0	0	0	0	0	0	0	0	0	0	0	0	0	0	0	0	0	0	0	0	0	0	0	0	0	0	0	T	116538	1	2	2
4674467	5463146	5285188	5805740	4.89439e+06	5049251	10008473	5559129	5440547	0	0	0	3.47882e+06	4926619	4587184	5.6962e+06	4.69363e+06	6.24093e+06	7.32987e+06	5.49355e+06	6927794	12590372	4.11871e+06	3.25583e+06	2101868	1.52093e+06	666897	2561150	655795	2.45361e+06	5.69542e+06	5.75959e+06	6061764	7592795	8154211	7724635	6342791	6.53091e+06	13327393	0	0	0	3.5891e+06	2.82952e+06	2.36749e+06	T	67777.8	1	23	13
0	0	0	1499062	1.58644e+06	1.56578e+06	0	0	0	0	0	0	0	0	0	0	0	0	1.55311e+06	1075234	1.37154e+06	0	0	0	0	0	0	0	0	0	0	0	0	1837144	2.00525e+06	2.05484e+06	0	0	0	0	0	0	0	0	0	T	103924	1	4	3
21804436	20411390	18991200	4.80786e+06	4.58641e+06	4.33932e+06	78374512	78469744	85973784	14177008	13746913	14239728	9605398	9260071	7.46473e+06	13127589	14806466	15909342	4.13657e+06	4.07293e+06	5062751	64870052	66060168	52782480	14128314	15508658	16776085	31693130	8820935	9341154	19985188	19795368	23203954	6.12768e+06	6.05299e+06	7.08249e+06	28566900	25058678	29012714	111620448	96209128	96717256	8467356	8.35174e+06	8996452	T	54382.3	1	28	17
110182144	127599424	124494752	11717572	12341344	12001263	3238249	2.78335e+06	2901526	6530396	2.1821e+06	1.85306e+06	3.66954e+06	14523226	5.23296e+06	110218128	110965272	113193880	11882076	12225027	12422569	4084218	1.9117e+06	4.04075e+06	2.66275e+06	3.46628e+06	2.42699e+06	3.47764e+06	3.06662e+06	2.88163e+06	131284456	127338344	141654400	21271216	21918794	22697178	4787885	3052916	3.94312e+06	6317222	3.40967e+06	3.4301e+06	1862098	4.02444e+06	1.91172e+06	T	183050	1	81	62
0	0	0	0	0	0	0	0	0	861767	853512	839956	0	0	0	0	0	0	0	0	0	733235	1.01331e+06	779187	0	0	0	0	0	0	0	0	0	0	0	0	0	0	0	1.40564e+06	1.26981e+06	1.41451e+06	0	0	0	T	46654.1	1	3	3
9123160	6.79384e+06	8.16405e+06	4475829	4.48127e+06	4645367	69580752	72918240	70076560	4.8609e+06	4.4002e+06	4.91583e+06	5.69623e+06	5546241	5.13665e+06	2.30692e+06	3.67583e+06	2.74417e+06	4366890	4.22337e+06	4.41167e+06	45082636	47406704	39998508	4.53642e+06	4459665	4.75762e+06	4.08074e+06	4.28852e+06	4359174	3.91204e+06	3.32064e+06	3.32509e+06	3.11276e+06	3275567	2.99026e+06	54600584	55182388	59733628	10911210	9808627	11272625	3.94946e+06	4.20086e+06	4241863	T	53467.2	1	16	10
1.25029e+06	903738	1.0257e+06	0	0	0	527340	1.24138e+06	1.12343e+06	0	0	0	14080887	13331280	13835187	0	0	0	0	0	0	0	0	0	2.48674e+06	2.44866e+06	2.0069e+06	41649780	46243928	41375196	0	0	0	0	0	0	802499	1.54212e+06	808188	0	0	0	37350704	40239332	39760092	T	24246.5	1	10	9
0	0	0	0	0	0	0	0	0	0	0	0	1.29468e+06	950526	1.34068e+06	0	0	0	0	0	0	0	0	0	0	0	0	773628	915676	796128	0	0	0	0	0	0	0	0	0	0	0	0	788684	823310	739378	T	11720.7	1	1	1
0	0	0	0	0	0	1.29696e+06	1.22915e+06	1.36934e+06	1.71746e+06	1.75444e+06	1.62495e+06	0	0	0	0	0	0	0	0	0	1.78542e+06	1.8357e+06	1531974	0	0	0	0	0	0	0	0	0	0	0	0	0	0	0	3.33868e+06	4050216	3.45292e+06	0	0	0	T	50846.4	1	6	6
0	0	0	0	0	0	0	0	0	0	0	0	7.4573e+06	8141827	8.26221e+06	0	0	0	0	0	0	0	0	0	2622856	1.95285e+06	1.76072e+06	6.21664e+06	5.09905e+06	6727027	0	0	0	0	0	0	0	0	0	0	0	0	6234411	4844110	5.72532e+06	T	24018.7	1	7	7
4949518	4.44733e+06	4842007	4.1545e+06	16135950	16789002	23448540	22770292	18912326	1.77423e+06	1.74665e+06	1.82457e+06	1.68333e+06	1.85367e+06	1294874	4.53423e+06	4.4599e+06	4.13706e+06	1.87638e+06	2.30859e+06	5.99382e+06	17756620	19671362	16119899	2.43168e+06	2.78762e+06	2.08817e+06	1.80386e+06	1772256	2.01525e+06	4.07492e+06	4.85196e+06	4.27302e+06	5066194	5069486	4.60874e+06	15188818	13691911	13182875	7.62871e+06	7105301	7697112	1.6594e+06	1979977	2414252	T	57185.6	1	21	10
1453078	1.55076e+06	1.63732e+06	3386639	3.96703e+06	4.2103e+06	0	0	0	0	0	0	0	0	0	2.07845e+06	1.74125e+06	1.43592e+06	4.0856e+06	4.81459e+06	4869078	0	0	0	0	0	0	0	0	0	0	0	0	560019	2.15352e+06	2636741	2376641	1.82876e+06	1.95469e+06	0	0	0	0	0	0	T	83381.9	1	11	9
11952557	10841498	10984282	3.00442e+06	3.02036e+06	2633149	0	0	0	0	0	0	0	0	0	12087695	10180661	10480573	3466866	2.14444e+06	1998208	1.82078e+06	1.15667e+06	1.22229e+06	1.78784e+06	935328	1.9886e+06	0	0	0	3.87492e+06	2.32259e+06	3.76582e+06	12197949	11282716	12506178	0	0	0	0	0	0	0	0	0	T	140387	1	34	30
3.13006e+06	3309144	3.31163e+06	2683673	3.9031e+06	3402423	1.81601e+06	2.11949e+06	1.80368e+06	20995338	20219244	21156786	1.60111e+06	2.32891e+06	1.85911e+06	2.42886e+06	2.95999e+06	2.82108e+06	3.73743e+06	2975345	3345020	8912340	18156032	9141424	3.68136e+06	3.30557e+06	3.24321e+06	1.76176e+06	1.80016e+06	1.8384e+06	3.33313e+06	3187036	2902483	5.73182e+06	5.77638e+06	4636735	1.3073e+06	1.22322e+06	1.21043e+06	22243488	24960970	22782426	1.71878e+06	1.97039e+06	1.87873e+06	T	50087.1	1	22	20
0	0	0	0	0	0	0	0	0	0	0	0	1.06783e+06	1.3714e+06	1.24764e+06	0	0	0	0	0	0	0	0	0	0	0	0	1.49688e+06	1.36058e+06	1.27441e+06	0	0	0	0	0	0	0	0	0	0	0	0	734386	837509	905273	T	15639.3	1	1	1
0	0	0	0	0	0	0	0	0	0	0	0	0	0	0	0	0	0	0	0	0	0	0	0	0	0	0	544406	581956	611428	0	0	0	0	0	0	0	0	0	0	0	0	0	0	0	T	25252.2	1	2	2
28490066	24120824	26743598	12550629	12143955	11111449	4528704	4745935	5268056	3.71246e+06	4.14504e+06	3.8677e+06	196889776	202955648	217682432	20649298	19911722	21426154	9404888	8434837	8190252	2740967	2.81139e+06	3.18279e+06	8600566	9233574	8492324	167768432	177228128	179822544	37328672	33490612	33842696	12080625	11246153	12685894	3.97558e+06	4.17594e+06	3.79442e+06	4.45762e+06	5.07982e+06	4536583	126644240	119803736	139965312	T	27746.8	1	18	6
0	0	0	0	0	0	0	0	0	1.22412e+06	1.65216e+06	1.76998e+06	0	0	0	0	0	0	0	0	0	231211	341275	313534	2.23223e+06	6120641	2644880	0	0	0	0	0	0	0	0	0	0	0	0	1.50845e+06	1.10331e+06	776249	0	0	0	T	43108.1	1	6	4
57726040	63416544	4.3967e+06	12933606	14065391	35570628	2.76953e+06	13915979	1.94299e+06	17158432	16476192	9395783	1.27637e+06	3037538	2259810	47465336	32931774	45211784	13070883	12887441	14055229	12608275	10468637	11257748	24944170	24790254	25490802	0	0	0	71261544	5.38836e+06	2.06657e+06	6494661	6.82351e+06	15520591	6.43078e+06	6526772	6.20565e+06	19808048	20389702	13144032	0	0	0	T	84376.1	1	37	18
0	0	0	0	0	0	0	0	0	0	0	0	4.44794e+06	0	3.45357e+06	0	0	0	0	0	0	0	0	0	0	0	0	0	0	222386	0	0	0	0	0	0	0	0	0	0	0	0	0	789640	0	T	16880	1	3	0
0	0	0	1.6041e+06	1.83644e+06	1.61054e+06	0	0	0	0	0	0	0	0	0	0	0	0	1.68157e+06	1.42512e+06	1.61153e+06	0	0	0	0	0	0	0	0	0	0	0	0	0	0	0	575254	485996	554330	0	0	0	0	0	0	T	86582.2	1	5	5
1835377	1.70489e+06	1.65408e+06	0	0	0	0	0	0	0	0	0	22315620	21329162	22714692	689914	684759	920314	0	0	0	0	0	0	2.34131e+06	2.30614e+06	2.59469e+06	66521524	72664392	72004584	0	0	0	0	0	0	380267	388932	525572	3.63572e+06	1.5488e+06	3.52162e+06	57011984	61693572	61985724	T	24587.9	1	8	2
3.31041e+06	2788357	3.13193e+06	2.84116e+06	1.20968e+06	2.75067e+06	4401270	4.50056e+06	4357586	0	0	0	0	0	0	3360663	2.85722e+06	3167728	0	0	0	3.51795e+06	3.33786e+06	2634208	0	0	0	0	0	0	3.48755e+06	3.267e+06	3.28373e+06	0	0	0	4870171	4088886	4884249	0	0	0	0	0	0	T	68095.3	1	20	17
4803245	20495374	28184058	5.15888e+06	23789110	1.26508e+06	4.38252e+06	15071446	8460507	21617110	21075790	21013176	7.98401e+06	8.34153e+06	7041982	7.86567e+06	41875992	41692008	0	0	0	0	0	0	54010500	52299436	50512116	8842523	9263430	23443872	44122344	35973408	38353000	0	0	0	5.90244e+06	8.11447e+06	1.44868e+06	23248100	25149740	21529732	9266490	7.57761e+06	9028399	T	35532.2	1	17	11
37901512	35970472	36228592	0	0	0	0	0	0	0	0	0	0	0	0	28255222	34268376	27357232	0	0	0	0	0	0	0	0	0	0	0	0	34882296	31057648	33365094	14528345	10794742	13121975	0	0	0	0	0	0	0	0	0	T	242829	1	46	41
186516848	36219768	32434090	5034426	2.45187e+06	2414467	1.78605e+06	1.60246e+06	2.2762e+06	3.26206e+06	4.04164e+06	3.71737e+06	0	0	0	31014348	42816072	29404106	3.62402e+06	2842741	3.43119e+06	1.62036e+06	1.70302e+06	1.46123e+06	9857780	8484689	8874509	4427395	2.83106e+06	2.25077e+06	50661716	48160220	37169372	10903486	5.73907e+06	19693752	1.34879e+06	1.41435e+06	1.9565e+06	6566188	3.77276e+06	2.9709e+06	6.22178e+06	4909842	5.07364e+06	T	120930	1	63	38
6.66619e+06	5.94813e+06	1.44447e+06	9705085	9375095	8115332	1.8464e+06	2.23332e+06	1.45996e+06	781288	717490	703692	0	0	0	8.15611e+06	3.88034e+06	5956988	9921104	9798205	9535822	1.01178e+06	924934	1.05387e+06	1.04163e+06	1.11472e+06	1620367	0	0	0	2805340	1.62317e+06	3.77325e+06	4.69328e+06	5.17567e+06	4949147	3.88548e+06	4.33112e+06	4.66686e+06	0	0	0	0	0	0	T	67525.9	1	14	14
0	0	763706	479361	638361	410869	0	0	0	0	0	0	0	0	0	0	0	0	0	1.10841e+06	522121	0	0	0	0	0	0	0	0	0	0	0	0	637216	381030	431445	0	0	0	0	0	0	0	0	0	T	102312	1	6	5
0	0	0	0	0	0	0	0	0	0	0	0	6104947	5119494	4881410	0	0	0	0	0	0	0	0	0	0	0	0	5.18703e+06	5305162	4.52682e+06	0	0	0	0	0	0	0	0	0	0	0	0	3.35419e+06	3.69741e+06	3.60569e+06	T	30334.6	1	7	7
0	0	0	0	0	0	0	0	0	0	0	0	9876829	10363418	9551402	0	0	0	0	0	0	0	0	0	0	0	0	9011065	9394915	8982059	0	0	0	0	0	0	0	0	0	0	0	0	7.83618e+06	7876665	7.16693e+06	T	26394.2	1	8	6
0	0	0	0	0	0	0	0	0	0	0	0	20195550	18672426	18777810	0	0	0	0	0	0	0	0	0	0	0	0	17489602	18322518	15184890	0	0	0	0	0	0	0	0	0	0	0	0	12581821	12162583	11823347	T	29185.5	1	11	6
0	0	0	0	0	0	0	0	0	0	0	0	3019729	3.29206e+06	3.48704e+06	0	0	0	0	0	0	74268	0	175734	0	0	0	2.9942e+06	2498024	3040123	0	0	0	0	0	0	0	0	0	0	0	0	2.18006e+06	2.39163e+06	2.35821e+06	T	25341.4	1	4	4
0	0	0	0	0	0	0	0	0	0	0	0	2.543e+06	2.55458e+06	2.82726e+06	0	0	0	0	0	0	0	0	0	0	0	0	1.9877e+06	2150750	1.98729e+06	0	0	0	0	0	0	0	0	0	0	0	0	1493895	1.94289e+06	1.62672e+06	T	28462.2	1	3	3
0	0	0	0	0	0	0	0	0	0	0	0	0	0	0	0	0	0	0	0	0	2941366	2.53795e+06	2897009	0	0	0	0	0	0	0	0	0	0	0	0	3.91246e+06	3.16775e+06	3499078	0	0	0	0	0	0	T	75427.6	1	8	8
0	0	0	0	0	0	1.2168e+06	1.18844e+06	1.17628e+06	0	0	0	0	0	0	748616	931780	512392	1.59482e+06	1.83457e+06	2.04165e+06	0	0	0	0	0	0	0	0	0	0	0	0	0	0	0	1.51672e+06	1595841	1.69675e+06	0	0	0	0	0	0	T	79416.5	1	9	9
9334751	9099656	9051859	21663438	23967580	22682608	0	0	0	0	0	0	1.91416e+06	1.73046e+06	2.13246e+06	39407240	35144004	31161016	14306058	15267361	15668866	0	0	0	0	0	0	2.961e+06	1.75495e+06	3.02611e+06	6.45976e+06	6963339	7747095	62832292	60529500	55845544	1280843	2.54548e+06	834064	0	0	0	1.45589e+06	1.6249e+06	1.2429e+06	T	123553	1	50	40
0	0	0	0	0	0	0	0	0	949692	836308	1.34676e+06	0	0	0	0	0	0	0	0	0	1.20678e+06	1.45144e+06	1.08484e+06	0	0	84886.3	0	0	0	0	0	0	0	0	0	0	0	0	2.03713e+06	1.79415e+06	1.58564e+06	0	0	0	T	47915	1	7	3
0	84187.9	0	193101	130218	219746	0	0	0	0	0	0	0	0	0	270679	258580	0	0	0	0	0	0	0	0	0	0	0	0	0	0	0	0	224225	288509	0	0	0	0	0	0	0	0	0	0	T	122527	1	10	1
694989	795943	718734	0	0	0	0	0	0	6.21374e+06	4971325	5325919	2028018	3.24038e+06	1.78731e+06	0	0	0	0	0	0	0	0	0	15305670	13233607	14035620	2.09781e+06	2.61964e+06	1.95339e+06	0	0	0	0	0	0	0	0	0	7377259	5424965	6.52035e+06	1.72934e+06	2.98839e+06	1.56924e+06	T	41363.2	1	18	10
1.38137e+06	1.62063e+06	1.41883e+06	1.27964e+06	1.1394e+06	1.10718e+06	6.1805e+06	6.24303e+06	5.70123e+06	4.94922e+06	1968915	4.10094e+06	1.21556e+06	919218	938017	0	0	0	1.39272e+06	1596573	1.46507e+06	4.10081e+06	4.07202e+06	3.67837e+06	3076274	2.93895e+06	2.99412e+06	1.72373e+06	1.3392e+06	1.05266e+06	0	0	0	1314095	1.25397e+06	1.43554e+06	4.21142e+06	4.50981e+06	4.61366e+06	0	0	0	1.26602e+06	1384100	1.25704e+06	T	56885.6	1	15	8
2.84738e+06	3.04276e+06	2.56933e+06	0	0	0	0	0	0	0	0	0	0	0	0	3.00483e+06	4.38155e+06	2.53817e+06	0	0	0	0	0	0	0	0	0	0	0	0	3327155	3.00217e+06	3618426	0	0	0	0	0	0	0	0	0	0	0	0	T	133027	1	11	9
0	0	0	3.98232e+06	24953744	4.57207e+06	0	0	0	0	0	0	0	0	0	1.5223e+06	847375	892724	3732264	3.83716e+06	5244730	0	0	0	0	0	0	0	0	0	858158	1.08363e+06	910414	3.64411e+06	3205991	3.7032e+06	0	0	0	0	0	0	0	0	0	T	120770	1	11	11
0	0	0	0	0	0	1.90891e+06	2.09671e+06	2.03886e+06	0	0	0	0	0	0	0	0	0	0	0	0	1.19138e+06	950105	951438	0	0	0	0	0	0	0	0	0	0	0	0	1.67992e+06	1.46696e+06	1.82369e+06	0	0	0	0	0	0	T	63499.8	1	4	4
0	0	0	0	0	0	0	0	0	0	0	0	4637023	3.96171e+06	4797273	832462	994033	896496	0	0	0	0	0	0	0	0	0	0	0	0	0	0	0	0	0	0	0	0	0	0	0	0	2.90477e+06	3217558	3.29079e+06	T	11109.4	1	2	2
0	0	0	0	0	0	3845862	3.91646e+06	3.84802e+06	890568	1.1414e+06	966366	0	0	0	0	0	0	0	0	0	3.12458e+06	3.06543e+06	3543755	1.19592e+06	1.4783e+06	1.29505e+06	0	0	0	0	0	0	0	0	0	3.44713e+06	3.36603e+06	3.22709e+06	1.42057e+06	1.2324e+06	1446096	0	0	0	T	49421	1	10	7
0	0	0	0	0	0	0	0	0	8186819	8505065	8619576	2.20448e+06	2.67642e+06	2.22485e+06	0	0	0	0	0	0	0	0	0	19970346	20264080	18023416	3.87105e+06	4467874	3.38193e+06	0	0	0	0	0	0	0	0	0	9147226	11920284	11813692	6896301	5350172	6158012	T	33023.4	1	14	11
0	0	0	0	0	0	0	0	0	0	0	0	1.40768e+06	1.13253e+06	1.08775e+06	0	0	0	0	0	0	0	0	0	0	0	0	0	0	0	0	0	0	0	0	0	0	0	0	0	0	0	1.24313e+06	0	0	T	38064.8	1	1	1
0	0	0	0	0	0	13838624	13668859	13482888	0	0	0	0	0	0	0	0	0	0	0	0	9262597	9688144	9643090	0	0	0	0	0	0	0	0	0	0	0	0	11513921	16351493	12804179	1.60151e+06	3.4613e+06	2.0367e+06	0	0	0	T	67519.1	1	25	24
0	0	0	550415	762737	0	1.02782e+06	1012785	1300207	951458	789844	83510.9	0	0	0	0	0	0	418858	572199	514764	0	0	0	0	0	0	0	0	0	0	0	0	753199	1.20584e+06	948631	0	0	0	2.17228e+06	1800418	897577	0	0	0	T	62782.5	1	8	7
1.7987e+06	1.53557e+06	2620510	1.2881e+06	1.18613e+06	1.13957e+06	0	0	0	20874808	21439202	22429852	5318319	5.34996e+06	5.11599e+06	0	0	0	0	0	0	0	0	0	43087860	43498100	43755232	5.98633e+06	5765467	5475344	0	0	0	0	0	0	0	0	0	17444246	15047223	15978419	7.22562e+06	7.58913e+06	7624919	T	32847.8	1	10	8
0	0	0	0	0	0	0	0	0	0	0	0	10035951	9957072	9461072	0	0	0	0	0	0	0	0	0	0	0	0	8346431	8.31106e+06	12719352	0	0	0	0	0	0	0	0	0	0	0	0	6.0107e+06	6106775	5778819	T	15683	1	5	3
0	0	0	3597251	3.63653e+06	2.93989e+06	0	0	0	0	0	0	0	0	0	0	0	0	3.17706e+06	4895965	3.97308e+06	0	0	0	0	0	0	0	0	0	0	0	0	2.69728e+06	2.55588e+06	2.41333e+06	0	0	0	0	0	0	0	0	0	T	142664	1	2	2
5.21055e+06	5442362	4.97418e+06	1.74505e+06	1.70737e+06	1.43827e+06	6213523	6540125	6276439	0	0	0	2.17767e+06	1.5921e+06	1435023	4.69695e+06	5.18929e+06	4252213	2.80794e+06	1.48332e+06	1.62355e+06	4276993	3833613	3.70778e+06	0	0	0	0	0	0	7.1454e+06	6023436	7284485	2.73083e+06	2932084	3123828	5848414	6.91505e+06	6.88452e+06	1.05241e+06	519806	623051	2328834	3.88145e+06	7229093	T	67834.7	1	21	18
0	0	0	0	0	0	433154	763029	544462	5.34932e+06	5063387	4641364	0	0	0	0	0	0	0	0	0	1.67782e+06	1.99324e+06	1.38748e+06	732645	1.09428e+06	1.07268e+06	0	0	0	1.47561e+06	1.72318e+06	1.14533e+06	0	0	0	0	0	0	5566791	4.62444e+06	6019442	0	0	0	T	44476.9	1	3	1
7873020	7.75596e+06	11215140	23935788	23158704	22905216	0	0	0	0	0	0	0	0	0	32788616	34069892	29339694	13669553	8861383	22186086	1.02507e+06	2130096	9743393	0	0	0	0	0	0	4261212	4805722	4424159	34660240	29779298	28202264	1168759	1.45703e+06	1.22091e+06	0	0	0	0	0	0	T	133565	1	38	25
2665678	2625188	3.25433e+06	5.48535e+06	4.4732e+06	4774882	599714	674550	683323	52364504	42989100	46746704	13475684	13884817	13689862	2.50144e+06	2611069	2.71175e+06	5.22277e+06	5438801	5.19524e+06	764872	627489	678324	100026384	93971088	107136664	15474163	15862149	17613476	3.48381e+06	3590663	3.39792e+06	4.05469e+06	4890898	4.23079e+06	1.5172e+06	1641526	1609560	82629960	74687256	67056716	32065944	32686078	30980782	T	31102.8	1	16	10
1.79039e+06	1.80248e+06	1.93449e+06	1.02382e+06	1.14144e+06	1.03021e+06	764210	938166	841178	0	0	0	0	0	0	1.6103e+06	1.70217e+06	1.69595e+06	0	0	0	522821	620234	464867	0	0	0	0	0	0	1.84934e+06	1.77289e+06	1.74484e+06	1.12097e+06	1.5101e+06	1.08214e+06	519782	612945	619661	0	0	0	0	0	0	T	31535.9	1	6	5
0	0	0	0	0	0	242765	202488	115956	0	0	0	0	0	0	0	0	0	0	0	0	0	0	0	0	0	0	0	0	0	0	0	0	0	0	0	0	0	0	0	0	0	0	0	0	T	61680.6	1	1	1
0	0	0	0	0	0	0	0	0	0	0	0	17086680	19797016	18562616	0	0	0	0	0	0	0	0	0	1.46572e+06	3.85321e+06	4.14791e+06	19078596	19883974	21337958	0	0	0	0	0	0	0	0	0	0	0	0	9226230	8686294	8.33946e+06	T	28975.2	1	9	7
4069989	4232992	4.01836e+06	2.78182e+06	2.79661e+06	2606858	961721	1.43645e+06	1.45702e+06	11118357	17939794	11046195	45715032	47707188	41808956	3323799	3.12712e+06	2.78662e+06	1.98028e+06	2.23618e+06	2.26785e+06	1.8162e+06	1.14281e+06	1.44889e+06	7.95514e+06	10872291	23647718	36659324	36223544	41054716	5.05698e+06	4753072	4962053	3.51925e+06	3.18688e+06	3301692	1.01896e+06	1.70279e+06	1.07566e+06	14344752	13144804	6.53066e+06	25333026	25421314	25728498	T	25019.2	1	15	11
0	0	0	0	0	0	0	0	0	0	0	0	1.89202e+06	2.49426e+06	3.15502e+06	0	0	0	0	0	0	0	0	0	0	0	0	1.02235e+06	1303407	2153317	0	0	0	0	0	0	0	0	0	0	0	0	1.3693e+06	738829	1.50112e+06	T	22105.4	1	3	3
0	0	0	0	0	0	0	0	0	0	0	0	8977210	9614286	9754420	0	0	0	0	0	0	0	0	0	0	0	0	9068298	10687569	9669453	0	0	0	0	0	0	0	0	0	0	0	0	5130614	4.92781e+06	5130561	T	22072.5	1	5	5
274454	335051	0	273053	1.17412e+06	210079	0	0	0	0	0	0	10392657	10023058	9374781	0	0	0	496250	995486	924111	0	0	0	0	0	0	8730977	7933091	8.31841e+06	0	0	0	0	0	0	0	0	0	0	0	0	6.10935e+06	5382982	5975145	T	27675.2	1	7	6
0	0	0	0	0	0	0	0	0	0	0	0	1.87361e+06	1.37638e+06	2.13886e+06	0	0	0	0	0	0	0	0	0	0	0	0	1.5152e+06	1.27439e+06	1.47174e+06	0	0	0	0	0	0	0	0	0	0	0	0	1.27478e+06	1215097	1.23419e+06	T	17479.2	1	2	1
0	0	0	0	0	0	0	0	0	0	0	0	69244360	77949184	66670792	0	0	0	0	0	0	0	0	0	0	0	0	69005952	67753368	78977584	0	0	0	0	0	0	0	0	0	0	0	0	52522380	50626392	52976372	T	17807.5	1	7	7
0	0	0	0	0	0	0	0	0	0	0	0	5.82131e+06	6.22546e+06	5.79915e+06	0	0	0	0	0	0	0	0	0	0	0	0	7249380	6.34616e+06	5693429	0	0	0	0	0	0	0	0	0	0	0	0	4.30552e+06	3801981	4.14652e+06	T	31367.1	1	7	6
0	0	0	0	0	0	0	0	0	0	0	0	0	0	0	0	0	0	0	0	0	0	0	0	0	0	0	270996	254957	369156	0	0	0	0	0	0	0	0	0	0	0	0	53128.7	138006	91275.7	T	22208.3	1	1	1
0	0	0	0	0	0	0	0	0	0	0	0	5.05537e+06	3.82646e+06	4.40932e+06	0	0	0	0	0	0	0	0	0	0	0	0	4.81676e+06	4.32803e+06	3.95526e+06	0	0	0	0	0	0	0	0	0	0	0	0	2.82044e+06	2.72945e+06	3190877	T	21043.7	1	5	5
1.37015e+06	1.4864e+06	1278384	0	0	0	2809083	2.29826e+06	2.50163e+06	0	0	0	0	0	0	0	0	0	0	0	0	1.952e+06	1.64325e+06	1.82056e+06	0	0	0	0	0	0	1.29528e+06	924109	1.26113e+06	1.42482e+06	1.75236e+06	1.30422e+06	2.01906e+06	2.0648e+06	2.69207e+06	0	0	0	0	0	0	T	56746.7	1	16	15
3.74398e+06	4120141	3.86319e+06	1581779	1.65023e+06	1.41808e+06	17557688	18533872	17070034	1.26345e+06	936862	2.55605e+06	1.70587e+06	1.67573e+06	1.23779e+06	3.75737e+06	4.16266e+06	3.54409e+06	1931548	1.43648e+06	1.48027e+06	11833872	10936818	12834961	2.28248e+06	1.83676e+06	3.04288e+06	2.64495e+06	2.4955e+06	2.68078e+06	3.81969e+06	3.83184e+06	3.85629e+06	3.02376e+06	2.65641e+06	3.08937e+06	14241087	15071411	12889364	1.5203e+06	1.70294e+06	1.72656e+06	2.09964e+06	1.81291e+06	2.40643e+06	T	65266.9	1	20	11
0	0	250352	0	0	0	705477	705311	419476	0	89509	83248.9	0	0	0	0	0	0	0	0	0	437718	401517	459052	0	0	0	0	0	0	1.03597e+06	0	85873.3	0	0	0	503314	439306	406532	0	407013	0	486495	427513	475972	T	66171.5	1	8	2
0	0	0	0	0	0	0	0	0	0	0	0	0	0	0	0	0	0	0	0	0	0	0	0	0	0	0	0	0	0	0	0	0	194275	152446	164907	0	0	0	0	0	0	0	0	0	T	91809.3	1	2	1
2859584	2.23253e+06	2.67218e+06	3.88512e+06	4586535	4.00334e+06	0	0	0	0	0	0	0	0	0	3.68209e+06	2.5805e+06	2.79093e+06	1.8737e+06	3.29763e+06	1.89622e+06	0	0	0	0	0	0	0	0	0	4148208	3.45829e+06	4107111	0	0	0	890824	903274	833501	0	0	0	0	0	0	T	71552.7	1	6	6
0	0	0	0	0	0	609168	685827	566658	0	0	0	0	0	0	0	0	0	0	0	0	484993	534279	486511	0	0	0	0	0	0	0	0	0	0	0	0	207590	175587	0	0	0	0	0	0	0	T	53330.5	1	2	2
0	0	0	0	0	0	0	0	0	0	0	0	16730906	16336888	18498442	0	0	0	0	0	0	0	0	0	0	0	0	17140290	18040616	17179754	0	0	0	0	0	0	0	0	0	0	0	0	11966866	12108180	13525556	T	22026.2	1	5	3
0	0	0	0	0	0	0	0	0	0	0	0	0	0	0	0	0	0	0	0	0	519740	713947	646622	0	0	0	0	0	0	0	0	0	0	0	0	0	0	0	0	0	0	5429366	6709036	5864791	T	165577	1	2	2
0	0	0	0	0	0	2.34509e+06	2289074	2.37872e+06	0	0	0	0	0	0	0	0	0	0	0	0	1807183	1.85325e+06	1.87604e+06	0	0	0	0	0	0	0	0	0	0	0	0	2645577	2.71485e+06	2913122	867675	962223	671953	0	0	0	T	56769.9	1	8	7
0	0	0	0	0	0	0	0	0	1.59529e+06	1.50915e+06	1.42643e+06	0	0	0	0	0	0	0	0	0	433113	545759	535315	0	0	0	0	0	0	0	0	0	0	0	0	0	0	0	1803490	1.34282e+06	1656034	0	0	0	T	50065.8	1	3	3
0	0	0	0	0	0	0	0	0	5.86404e+06	4714117	5534604	0	0	0	0	0	0	0	0	0	844464	1.05161e+06	1.51758e+06	8773334	7.91684e+06	8728059	0	0	0	0	0	0	0	0	0	0	0	0	6.08771e+06	5.89548e+06	3386370	0	0	0	T	41440.9	1	14	14
929455	2.53395e+06	956821	0	0	0	0	0	0	0	0	0	8.19132e+06	4485819	4434510	0	0	0	0	0	0	0	0	0	0	0	0	17713874	18847562	19044278	0	0	0	0	0	0	0	0	0	0	0	0	15395391	17021872	17426794	T	18815.6	1	3	3
0	0	0	0	0	0	0	0	0	927424	690407	949342	0	0	0	0	0	0	0	0	0	925099	1.00287e+06	1.17881e+06	0	0	0	0	0	0	0	0	0	710234	0	886275	0	0	0	1935786	1.82078e+06	2.08094e+06	0	0	0	T	54854	1	8	8
0	0	0	0	0	0	0	0	0	0	0	0	3071657	2.95455e+06	3.88206e+06	0	0	0	0	0	0	0	0	0	0	0	0	2.74464e+06	2635146	2.8258e+06	0	0	0	0	0	0	0	0	0	0	0	0	1.85629e+06	1.899e+06	2304555	T	21662.4	1	2	2
0	0	0	0	0	0	0	0	0	0	0	0	0	0	0	0	0	0	0	0	0	0	0	0	1.92689e+06	1.79479e+06	1.68202e+06	0	0	0	0	0	0	0	0	0	0	0	0	702488	719872	734793	0	0	0	T	43540.2	1	2	2
0	0	0	0	0	0	0	0	0	0	0	0	0	0	0	0	0	0	0	0	0	0	0	0	1.58484e+06	1.19062e+06	1.93917e+06	0	0	0	0	0	0	392539	535569	2.73922e+06	0	0	0	0	0	0	0	0	0	T	42714.7	1	5	5
24351320	26531148	6136582	6.86485e+06	5.63589e+06	6235952	0	0	0	0	0	0	0	0	0	13152825	11225946	11217764	3065768	4674296	2.82701e+06	0	0	0	0	0	0	0	0	0	3.699e+06	3476806	3803396	10743041	10919708	11502211	0	0	0	0	0	0	0	0	0	T	133811	1	39	30
1.94256e+06	1.64027e+06	2.55943e+06	2.41277e+06	1.7443e+06	2.01427e+06	19973740	20957168	18605102	6506717	3.6411e+06	4502883	0	0	0	0	0	0	2.60627e+06	1.96479e+06	2.14927e+06	13426679	13393383	15270590	0	0	0	0	0	0	2.24948e+06	2.13176e+06	2170413	3685217	3.6513e+06	5705023	17156420	18125960	18471138	5759877	5456707	5711637	0	0	0	T	72645.3	1	18	13
0	0	0	0	0	0	0	0	0	229322	239745	224630	0	0	0	0	0	0	0	0	0	0	0	0	0	0	0	0	0	0	0	0	0	0	0	0	0	0	0	1.31684e+06	1.12504e+06	1.55578e+06	0	0	0	T	50993.8	1	3	3
0	0	0	0	0	0	0	0	0	0	0	0	0	0	0	0	0	0	0	0	0	0	0	0	0	0	0	0	0	0	0	0	0	0	0	0	1.23843e+06	1.0295e+06	1.17396e+06	0	0	0	0	0	0	T	11463.6	1	1	1
1.48844e+06	1692734	2.11104e+06	1.09583e+06	883841	1198966	0	0	0	15059328	8480936	15837435	0	0	0	1.58642e+06	1.52834e+06	1.52114e+06	1012434	969711	1.00263e+06	2563384	2.56355e+06	2829979	8.20484e+06	8750469	8823322	0	0	0	0	0	0	0	0	0	0	0	0	9424604	7587081	9371670	0	0	0	T	43633.3	1	12	8
0	0	0	0	0	0	0	0	0	0	0	0	0	0	0	0	0	0	0	0	0	0	0	0	691653	610541	641830	0	0	0	0	0	0	0	0	0	0	0	0	0	0	0	0	0	0	T	30152.1	1	1	1
0	0	0	0	0	0	0	0	0	1.0647e+06	1.2472e+06	1.06958e+06	0	0	0	0	0	0	0	0	0	0	0	0	1.67803e+06	1.63525e+06	1.69492e+06	0	0	0	0	0	0	0	0	0	0	0	0	1.50611e+06	1.91969e+06	3565202	0	0	0	T	44848.8	1	4	2
2.33688e+06	2451635	2.69271e+06	0	0	0	0	0	0	4956029	4.70079e+06	4926523	0	0	0	118652	1.79184e+06	535275	0	0	0	2794345	3244031	2.58974e+06	1697282	1.84241e+06	2.10354e+06	0	0	0	505456	374932	847740	0	0	0	0	0	0	7492641	5.98376e+06	7369134	1.73866e+06	2.00671e+06	2.20377e+06	T	42935.6	1	9	5
4.4873e+06	3.4199e+06	4.10451e+06	4.17337e+06	3.92552e+06	3.72808e+06	0	0	0	50428024	49371240	52168564	3069658	3.77941e+06	3.16276e+06	4821355	4208522	1.69083e+06	3.3785e+06	3.99906e+06	2.45939e+06	20718554	21406266	20689646	5.76735e+06	8393322	9113008	5.54697e+06	4.02545e+06	4938440	5973423	6.4293e+06	4.22373e+06	4.77898e+06	5461657	5300190	1.80273e+06	2167712	2119012	44406296	46663988	47294280	5.17826e+06	4.32158e+06	4.63115e+06	T	44839.5	1	18	9
0	0	0	0	0	0	0	0	0	215587	220797	188764	0	0	0	0	0	0	0	0	0	0	0	0	0	0	0	0	0	0	0	0	0	0	0	0	0	0	0	251281	347640	287715	0	0	0	T	52612.4	1	1	1
0	0	0	0	0	0	1.16003e+06	553680	995790	0	0	0	0	0	0	0	0	0	0	0	0	529260	493023	405396	0	0	0	0	0	0	727908	743528	659641	0	0	0	443371	503829	501864	0	0	0	0	0	0	T	64575.3	1	6	6
1.45865e+06	1.34799e+06	6252924	0	0	0	0	0	0	84952208	73770408	79250368	26349122	23978204	23344498	0	0	0	0	0	0	0	0	0	96401232	106895336	102440992	13410845	13891865	15304585	0	0	0	2.54284e+06	2510817	2.03526e+06	0	0	0	102523000	97272720	99439712	33826036	34157140	39043132	T	36903.1	1	16	7
3.39709e+06	3678817	3.90653e+06	4677090	7091436	5.15888e+06	46962068	48658916	50878164	98545768	90825336	98041744	27521342	24678786	28074344	3.22391e+06	2.76605e+06	3.00751e+06	4678471	2.38869e+06	4.46914e+06	41195520	40991188	42607272	15142103	17605572	16350088	13665748	14673632	16377390	3.17793e+06	2967314	2.71554e+06	4511329	4447334	4614902	8451449	8749391	10385356	164981936	152545968	155127600	21746952	24685716	23932368	T	49198.4	1	22	5
0	0	0	0	0	0	0	0	0	0	0	0	5.02475e+06	5.44893e+06	5.20785e+06	0	0	0	0	0	0	0	0	0	0	0	0	4498196	4962542	4739663	707582	882995	558716	0	0	0	0	0	0	0	0	0	2.92371e+06	2791703	2.99161e+06	T	27662	1	9	9
6645494	6.61763e+06	6.82122e+06	2208565	1.97685e+06	1.8723e+06	836457	775165	1.16929e+06	1.58534e+06	1.58221e+06	1.24333e+06	88970736	100417376	98137544	6293242	6565729	4.843e+06	1.82268e+06	2.27939e+06	2.56558e+06	520615	530267	496440	4023791	4185358	3927149	87208640	83894536	84742184	7.6505e+06	7.05703e+06	7432291	2.27994e+06	3.29121e+06	2787446	982024	825632	963877	680433	1.20102e+06	700326	53483216	46901812	49408012	T	28064.8	1	15	4
2.19346e+06	2.81307e+06	2.59115e+06	1.0269e+06	1.51224e+06	979386	1.116e+06	658744	936759	1790465	2.15065e+06	2501617	28814580	31464508	37864208	2.21445e+06	2824764	2456214	967925	1.06023e+06	1.15115e+06	661477	435449	610589	3759185	4.10783e+06	17395998	37228060	35423772	34596828	2.83414e+06	3263327	3.53403e+06	1.29642e+06	1.44055e+06	1.54133e+06	597360	332271	613448	1962927	993367	1.18042e+06	25749712	25559794	25355332	T	27756.7	1	15	7
2.46983e+06	3.04553e+06	3.17968e+06	0	0	0	1.61785e+06	1.51114e+06	2.28056e+06	0	0	0	0	0	0	3245652	2.99849e+06	2.82923e+06	0	0	0	1.47393e+06	1.63973e+06	1.33922e+06	0	0	0	0	0	0	4.06528e+06	4371158	4.28951e+06	0	0	0	2.1972e+06	2795572	2.29333e+06	0	0	0	0	0	0	T	62599.4	1	15	12
0	0	0	0	0	0	1.71483e+06	2.13392e+06	1.47085e+06	0	0	0	2.70679e+06	2.65991e+06	3046197	0	0	0	0	0	0	0	0	0	0	0	0	2941195	2906478	3.06782e+06	0	0	0	0	0	0	0	0	0	0	0	0	2.47345e+06	2.74089e+06	2.6895e+06	T	11732.8	1	2	2
2.85969e+06	3.00318e+06	3.82181e+06	3.37415e+06	3.56424e+06	4383280	819867	1.23581e+06	921227	4097408	3.779e+06	3754683	288078528	305627104	271427744	4.11444e+06	4743204	4.3203e+06	3.12055e+06	2616852	2772464	1.43822e+06	848333	2.19316e+06	7480733	7733750	7.5326e+06	256882864	264714528	234209568	2.3996e+06	3.21465e+06	3.11176e+06	4.99341e+06	4.17034e+06	5086834	925682	977816	842135	4.1501e+06	4343617	4187205	205869216	172748304	202624496	T	21878.2	1	14	9
0	0	0	0	0	0	0	0	0	463986	560234	506912	0	0	0	0	0	0	0	0	0	0	0	0	0	0	0	0	0	0	0	0	0	0	0	0	0	0	0	493529	0	811486	0	0	0	T	37303.9	1	1	1
0	0	0	0	0	0	1.75083e+06	1.52227e+06	1.6186e+06	0	0	0	0	0	0	0	0	0	0	0	0	1.24959e+06	1.05759e+06	1.16918e+06	0	0	0	0	0	0	0	0	0	0	0	0	1389421	1.30556e+06	1657845	0	0	0	0	0	0	T	66540.6	1	1	0
0	0	0	0	0	0	0	0	0	6780031	7.53864e+06	6.41083e+06	2.25955e+06	2.96853e+06	2610158	0	0	0	0	0	0	0	0	0	9160083	9407595	11847837	2.62092e+06	2.04514e+06	3577308	0	0	0	0	0	0	0	0	0	2.23287e+06	2.23287e+06	1.9253e+06	8039632	7236199	7.08091e+06	T	33339.6	1	10	7
0	0	0	376877	0	623050	0	0	0	0	0	0	0	0	0	0	0	0	0	0	0	0	0	0	0	0	0	0	0	0	0	0	0	0	0	0	0	166326	116391	0	0	0	0	0	0	T	67456.1	1	2	2
0	0	0	0	0	0	7.43571e+06	7.22797e+06	7999211	0	0	0	0	0	0	0	0	0	0	0	0	5023201	5104488	5.04093e+06	0	0	0	0	0	0	0	0	0	3.17913e+06	4255516	3204888	6.53368e+06	6618821	6413224	451148	13180326	1.02588e+06	77366.3	1.2237e+06	1.79036e+06	T	61992.6	1	13	10
14460154	16820084	16733048	11251478	10959652	11150393	6201918	5822779	5.98927e+06	13878412	12451280	14491017	799798272	780830464	739490624	2.00706e+06	3.66076e+06	2.63804e+06	0	0	0	1.25175e+06	1.3703e+06	1.02121e+06	10465296	10953828	12092125	903352128	770183616	842465536	2.62513e+06	1.71196e+06	2.41329e+06	0	0	0	0	0	0	6459503	6.04294e+06	6.05287e+06	976742848	960200192	989024256	T	21849.8	1	17	7
0	0	0	60823016	68224064	65770916	1.69286e+06	1591441	1.35282e+06	1856682	2.03931e+06	1.7141e+06	0	0	0	0	0	0	64274160	61940572	55280540	1.36093e+06	0	1.14373e+06	0	0	0	0	0	0	0	0	0	45054376	50152592	46752924	3.62277e+06	4857192	4803024	1.7718e+06	2172222	1.89376e+06	0	0	0	T	123436	1	2	2
7991441	8367975	7784903	26116676	22712134	25449056	0	0	0	17800164	12625774	19191020	0	0	0	7836725	10279136	7.12821e+06	16127799	25534348	25308810	0	0	0	0	0	0	0	0	0	12418817	15894701	12082791	35183620	34781384	30772406	0	0	0	32568572	25111868	22629720	0	0	0	T	109617	1	46	34
0	0	0	0	0	0	1.14442e+06	1.39677e+06	1.3143e+06	0	0	0	0	0	0	0	0	0	0	0	0	865602	715880	925336	0	0	0	0	0	0	0	0	0	0	0	0	982964	990731	1.17872e+06	0	0	0	0	0	0	T	60920.5	1	7	2
0	0	0	0	0	0	0	0	0	0	0	0	6.12629e+06	6457170	6271532	0	0	0	0	0	0	0	0	0	0	0	0	5452296	5.90904e+06	4988322	405847	700951	501498	0	0	0	0	0	0	0	0	0	3.43535e+06	3.73949e+06	3.85163e+06	T	26546.6	1	3	3
4306624	1.36571e+06	1.38276e+06	1.1169e+06	1.13237e+06	1.02321e+06	1.73684e+06	1.60951e+06	1.69188e+06	0	0	0	0	0	0	1.55345e+06	959793	978587	5.81889e+06	6.42717e+06	5.74702e+06	1.06412e+06	1.18213e+06	996990	0	0	0	0	0	0	1.22519e+06	1.21477e+06	1.43142e+06	0	0	0	4.07351e+06	4484640	4.47488e+06	0	0	0	0	0	0	T	82884.5	1	17	15
2.26302e+06	1.92348e+06	2.28047e+06	0	0	0	0	0	0	0	0	0	0	336483	244718	1.18859e+06	843366	790368	0	0	0	0	0	0	0	0	0	4.10647e+06	4.16634e+06	4284110	1.8188e+06	2.64259e+06	2.23973e+06	0	0	0	0	0	0	0	0	0	2463269	2.45263e+06	2.59895e+06	T	24406	1	4	2
5300515	5669852	6.10229e+06	27101032	21820896	32943516	0	0	0	2.49855e+06	2.64132e+06	2066922	0	0	0	5.73281e+06	6102246	14035316	23415064	17699624	16980418	2448195	3.04878e+06	3.82987e+06	0	0	0	0	0	0	6901904	6130028	7073035	22280114	22493364	23582264	0	0	0	0	0	0	0	0	0	T	97011.1	1	40	30
2.09629e+06	2166744	7144976	28513396	15406790	13768730	765375	1.64195e+06	1.49943e+06	0	0	0	0	0	0	2380242	1.86368e+06	2126158	13072997	13704107	22934354	1.79662e+06	1.81486e+06	1.57693e+06	0	0	0	0	0	0	5490531	4.60019e+06	2896257	32018512	26747370	19895474	1.25197e+06	1065945	1.10408e+06	0	0	0	0	0	0	T	96497.6	1	33	23
34266164	31303592	31830280	197495744	228551984	218397344	15443569	15592574	14685394	11335505	11358709	11191048	46597332	51522336	51811256	28365840	26701596	41242016	200849888	195613248	200266496	12561617	11490335	12324042	8.0705e+06	8.36365e+06	8918867	42939408	43531672	41583876	30900192	30218438	30266992	16876820	17121914	17220048	74457008	83708296	80881424	21886458	23896972	21529940	27999850	28460602	31803634	T	82233.2	1	54	31
2.46852e+06	1.60639e+06	2764306	32254392	33783456	32391492	11966292	12003331	4912689	1.33391e+06	1.33362e+06	1.31321e+06	0	0	0	1.81447e+06	2.25422e+06	4485872	38333304	40336768	38493012	1.4531e+06	7.10207e+06	1532826	1.81045e+06	1.29858e+06	1.61272e+06	0	0	0	2.0218e+06	2.28353e+06	2865235	2.03411e+06	2163449	2.18495e+06	17133610	16943048	17936840	2982871	2.47687e+06	2.17841e+06	0	0	0	T	81256.6	1	39	32
0	0	0	0	0	0	221498	140146	147565	0	0	0	0	0	0	0	0	0	0	0	0	152202	138766	117493	0	0	0	0	0	0	0	0	0	0	0	0	157680	149886	140634	0	0	0	0	0	0	T	57989.1	1	1	1
0	0	0	0	0	0	4807897	5002765	5.76563e+06	5.55678e+06	5.8908e+06	5.35681e+06	0	0	0	0	0	0	781259	3.94071e+06	819477	5.77599e+06	6218288	5276596	1.74521e+06	2.19954e+06	2.13686e+06	0	0	0	0	0	0	0	0	0	0	0	0	12299600	9800580	11096340	0	0	0	T	55957.7	1	20	15
3.53169e+06	1.72917e+06	2.72946e+06	0	0	0	0	0	197977	0	0	177912	0	0	0	0	2.27734e+06	2.49427e+06	0	0	0	676820	0	0	0	0	0	8598174	0	0	2.89387e+06	1.53779e+06	2.87791e+06	0	919594	0	0	759823	621385	0	390328	0	0	4040166	2.45107e+06	T	70331.3	1	19	3
1.83295e+06	1.9038e+06	1.52683e+06	3.14219e+06	3917025	3.95103e+06	0	0	0	0	0	0	0	0	0	2.1115e+06	2.28082e+06	1.98366e+06	4.01684e+06	4315473	4630815	277589	78359.3	362270	0	0	0	0	0	0	2228399	2408831	2829461	6.26963e+06	4.9098e+06	5.89768e+06	0	0	0	2614214	1.84706e+06	1.78517e+06	0	0	0	T	94271.2	1	22	19
0	490103	357675	0	0	0	0	0	0	0	0	0	0	378438	0	0	0	0	0	0	0	0	0	0	0	0	0	0	0	0	0	0	0	0	0	0	0	0	0	0	0	0	0	0	0	T	32508	1	1	0
0	0	0	691283	767350	918292	0	0	0	0	0	0	15856760	17090108	18805294	0	0	0	553617	651644	544595	0	0	0	0	0	0	14712760	14648223	15966448	0	0	0	701141	1.2266e+06	1.13339e+06	0	0	0	0	0	0	14362793	12750298	15732314	T	15036.3	1	6	3
527420	325966	270008	1.80502e+06	2.03133e+06	2.70576e+06	0	0	0	0	228919	0	0	0	0	813028	132845	1.00863e+06	2.44727e+06	2.228e+06	2.50079e+06	2.02761e+06	2.25372e+06	88432.8	0	0	0	0	0	0	790343	598484	504486	1.04649e+06	782277	1.1069e+06	1.14696e+06	1.34336e+06	965560	0	0	0	0	0	0	T	85442.2	1	8	6
0	0	0	0	0	0	0	0	0	2.7085e+06	2.45413e+06	2.8916e+06	2.70735e+06	2.67548e+06	2.36303e+06	0	0	0	0	0	0	0	0	0	6363886	6383812	6919947	3.54074e+06	3.45121e+06	4.05106e+06	0	0	0	0	0	0	0	0	0	0	0	0	7159905	6831413	8770872	T	29785.9	1	13	13
0	0	0	566857	968741	624766	0	0	0	1.49081e+06	1.31754e+06	1.29351e+06	0	0	0	1.12054e+06	934714	946382	762555	185850	437409	0	0	0	2.60901e+06	5314677	4.22657e+06	0	0	0	1.134e+06	910442	741552	812328	1.0781e+06	890299	0	0	0	2.03212e+06	1.1246e+06	1.63159e+06	0	0	0	T	42594.1	1	5	4
0	0	0	0	0	0	0	0	0	0	0	0	0	0	0	0	0	0	0	0	0	0	0	0	0	0	0	0	0	0	0	0	0	0	0	0	170194	163010	64688.5	0	0	0	0	0	0	T	69646	1	1	1
1.76341e+06	1890599	3.57944e+06	2.26645e+06	2.65765e+06	2389971	2.21626e+06	1.9237e+06	1.97371e+06	0	0	0	313460	221082	254131	4637871	4.11373e+06	3.57618e+06	3466461	3489217	3549111	629154	669610	991260	399501	1.17965e+06	0	206004	161166	0	2.03546e+06	4.1643e+06	3.94503e+06	5.1947e+06	823590	3.84438e+06	2.11645e+06	1.94983e+06	1918466	0	0	0	1503978	321771	0	T	68521.4	1	16	7
0	0	0	0	0	0	0	0	0	0	0	0	14874290	13430143	12873600	0	0	0	0	0	0	0	0	0	0	0	0	15449651	16366282	14451578	0	0	0	0	0	0	0	0	0	0	0	0	9895934	8954719	9529521	T	13559.9	1	4	3
0	0	0	0	0	0	1.48461e+06	1.0156e+06	1.97366e+06	17228738	17947714	16025861	17698810	9733224	29948082	0	0	0	1.86354e+06	1.82386e+06	2031355	0	0	0	33967476	40571772	42338608	4528599	4.10708e+06	32787396	0	0	0	0	0	0	1875646	2266143	2.28277e+06	16776041	14228976	13917673	36851224	34533672	22511670	T	39656.9	1	20	18
1.60823e+06	1.41295e+06	1692201	0	0	0	0	0	0	12939587	12963224	14687674	2882855	3.00397e+06	3235310	0	0	0	3.47911e+06	2414114	2.24218e+06	2.26513e+06	966302	1.02176e+06	26929958	30130054	29652902	2931822	2.39081e+06	2.64403e+06	1763506	1.92423e+06	1.6705e+06	0	0	0	0	0	0	16854590	16611461	16590452	3396220	3638080	4.1355e+06	T	39132.1	1	16	8
3.28165e+06	3.3572e+06	3.11689e+06	1.24608e+06	1245419	1.30011e+06	1.01274e+06	771322	954570	3953677	4.50403e+06	3.94099e+06	0	0	0	4226779	3.87996e+06	4.08557e+06	1219132	1.31541e+06	882652	0	0	0	0	0	0	0	0	0	1.62745e+06	2127492	1.76411e+06	3.08612e+06	2.95155e+06	3360154	834122	641016	740922	4.0018e+06	4.00893e+06	3.89212e+06	0	0	0	T	128175	1	17	17
7.50826e+06	6922179	6659489	3.24034e+06	3.71934e+06	3.52724e+06	1.95176e+06	2.33248e+06	2.12974e+06	6.42102e+06	5709641	6.07871e+06	507201440	452410144	380976608	0	0	0	0	0	0	0	0	0	0	0	0	383375776	394120544	450451584	0	0	0	0	0	0	0	0	0	0	0	0	377557536	375250752	387773632	T	14777.8	1	6	0
1.41184e+06	1.94932e+06	2.02048e+06	0	0	0	11026977	11583855	10476288	0	0	0	2406812	2.20332e+06	1.87721e+06	0	0	0	3.99068e+06	3.9376e+06	4196762	6.12703e+06	6510728	6043533	1.91841e+06	2.45135e+06	2.35543e+06	886419	1.93532e+06	1.22647e+06	0	0	0	0	0	0	13636149	15570435	13819662	2.1763e+06	1.72769e+06	2.42998e+06	1.71365e+06	1.27148e+06	1.40456e+06	T	58205.1	1	26	22
0	0	0	0	0	0	0	0	0	0	0	0	2604948	2460205	2791540	0	0	0	0	0	0	0	0	0	0	0	0	2589861	2509167	2.60553e+06	0	0	0	0	0	0	0	0	0	0	0	0	2.15611e+06	1.77029e+06	1.51099e+06	T	28030.8	1	4	4
22406490	26373964	28383330	8465154	9207982	7770582	9192560	10885096	11205717	246669904	222532688	262081376	20651538	23034370	24944598	21896088	20686668	20655258	5.52012e+06	5.03493e+06	5765906	7.63168e+06	7.56677e+06	7.08292e+06	16381930	18188720	20115438	29988198	29486958	34258404	20357708	22078566	22118882	19175040	22200594	20166922	29005332	27385162	29844448	10159019	8641018	7.12844e+06	20182440	19981222	20532606	T	62026.8	1	42	16
0	0	0	0	0	0	0	0	0	0	0	0	0	0	0	0	0	0	0	0	0	0	0	0	0	0	0	1.2709e+06	1.20154e+06	1.17855e+06	0	0	0	0	0	0	0	0	0	0	0	0	709521	703710	673255	T	7754.96	1	1	1
5731123	6.55454e+06	6.85036e+06	0	0	0	0	0	0	0	0	0	0	0	0	4731063	4.93033e+06	5507149	0	0	0	0	0	0	0	0	0	0	0	0	4774369	4.09504e+06	4596384	1.64278e+06	1.75903e+06	1.23417e+06	0	0	0	0	0	0	0	0	0	T	131509	1	18	15
17708488	20522288	19812724	0	0	0	0	0	0	0	0	0	0	0	0	17478562	14834769	15867703	3.16889e+06	6070212	2.95844e+06	0	0	0	0	0	0	0	0	0	25753812	29450790	43563828	3.72626e+06	12371405	3987735	0	0	0	0	0	0	0	0	0	T	226392	1	85	64
0	873760	480213	0	0	0	0	0	0	0	0	0	0	0	0	270817	215184	0	149897	355919	0	1.14672e+06	1911767	3.01473e+06	14280983	11818946	10656233	0	0	0	841745	630770	1.34496e+06	923449	695116	0	0	0	0	8946811	9734618	11692552	0	0	0	T	228858	1	14	6
622155	0	711519	0	0	0	0	0	0	0	0	0	0	0	0	0	0	0	1.74672e+06	300810	444654	0	0	0	0	0	0	0	0	0	753943	670476	370090	0	0	0	0	0	0	0	0	0	0	0	0	T	102422	1	2	2
0	0	0	2.00618e+06	1.85839e+06	2.09487e+06	0	0	0	0	0	0	0	0	0	548984	710110	304202	1.93496e+06	2.14459e+06	1.99974e+06	0	0	0	0	0	0	0	0	0	1.01594e+06	1.0392e+06	1.05093e+06	2.40194e+06	2414446	2.75301e+06	0	0	0	0	0	0	0	0	0	T	80904.7	1	9	9
884806	204218	141235	0	0	0	0	0	0	0	0	0	0	0	0	508997	0	0	0	0	0	0	0	0	0	0	0	0	0	0	0	0	0	0	0	0	0	0	0	0	0	0	0	0	0	T	80803.4	1	2	2
0	0	0	0	0	0	0	0	0	0	0	0	0	0	0	0	0	0	0	0	0	0	0	0	887982	1.07784e+06	1.13787e+06	0	0	0	0	0	0	0	0	0	0	0	0	0	0	0	0	0	0	T	42174.1	1	2	2
0	0	0	0	0	0	0	0	0	0	0	0	16631050	18846294	19479478	0	0	0	0	0	0	0	0	0	0	0	0	15464101	14105239	14939060	0	0	0	0	0	0	0	0	0	0	0	0	12550671	13292224	14616896	T	24128.8	1	2	2
18250670	16128631	15960664	40570676	27337102	19374428	158896368	157307648	173107824	67710312	63554024	65528276	24649894	29471380	27750174	11232392	13337623	13931061	25643208	27969564	25688208	81176992	59390304	67363496	105893912	69958080	87172568	25243210	24036512	23329376	14579962	16828216	18247610	46704476	42143344	34191916	252107344	191221552	345877536	67320616	82419288	93340120	26785114	25896766	20127258	T	53393.8	1	17	5
159668	407242	748998	0	0	0	0	0	0	0	0	0	0	0	0	0	0	0	0	0	0	0	0	0	0	0	0	0	0	0	790588	765740	736382	0	0	0	0	0	0	0	0	0	0	0	0	T	213488	1	4	4
0	0	0	0	0	0	3.15391e+06	2913569	2.93829e+06	2.70405e+06	2.87068e+06	2928453	740872	940299	912685	0	0	0	0	0	0	2.45565e+06	3101591	2671889	1.93654e+06	1.72155e+06	1.80556e+06	460064	747436	878060	0	0	0	0	0	0	891260	1.10446e+06	674756	7127284	6.17051e+06	6.15307e+06	1.0862e+06	1.0473e+06	972349	T	42647.9	1	12	10
5018362	5680509	5.03593e+06	3.68458e+06	3.53532e+06	3.27408e+06	0	0	0	0	0	0	0	0	0	5.26543e+06	5.6323e+06	6595456	6294676	5.71068e+06	6.49871e+06	0	0	0	0	0	0	0	0	0	8643493	8816338	8702530	9498035	8623118	9091397	0	0	0	0	0	0	0	0	0	T	96086.2	1	15	14
9444216	8676041	8858737	17860404	15184974	17424248	2.56473e+06	2.55596e+06	2.15812e+06	4.74431e+06	4.83643e+06	4974861	15369906	14744230	18631522	7.39892e+06	8281964	8434291	12617380	13186473	12395019	969284	1092301	949772	21307836	18269414	19590908	10515628	10623099	10915206	13640596	12870872	11680812	6.11073e+06	6.28644e+06	5.73725e+06	8311484	7.73848e+06	8456424	8506783	9475698	9777888	17638974	16211996	16840538	T	65393.2	1	46	23
0	0	0	0	0	0	0	0	0	0	0	0	0	0	0	0	0	0	0	0	0	0	0	0	465956	443517	486425	0	0	0	0	0	0	0	0	0	0	0	0	0	0	0	0	0	0	T	34337.8	1	1	1
1088141	995759	917988	0	0	0	0	0	0	0	0	0	0	0	0	0	0	0	0	0	0	0	0	0	0	0	0	0	0	0	0	0	0	0	0	0	0	0	0	0	0	0	0	0	0	T	152660	1	1	1
0	0	0	0	0	0	0	0	0	0	0	0	0	0	0	0	0	0	0	0	0	0	134397	0	0	0	0	0	0	0	0	0	0	0	0	0	0	0	0	558490	370583	664850	0	0	0	T	48603.1	1	4	3
0	0	0	0	268087	0	122352	0	93051.7	700507	910641	778385	0	0	0	0	0	0	0	0	0	386784	355207	467199	0	0	0	0	0	0	0	0	0	0	0	0	0	0	0	860559	1.00339e+06	1019478	0	0	0	T	41615.7	1	4	2
0	0	0	0	0	0	0	0	0	0	0	0	1582151	1.64674e+06	1.04617e+06	0	0	0	0	0	0	0	0	0	0	0	0	1532118	1.2554e+06	1.70812e+06	2207705	767252	665834	0	0	0	0	0	0	0	0	0	713579	1102634	1.42029e+06	T	20864.9	1	3	2
0	0	0	0	0	0	0	0	0	0	0	0	3.03803e+06	3.04143e+06	2644851	0	0	0	0	0	0	0	0	0	0	0	0	1.39407e+06	2740115	2.34931e+06	0	0	0	0	0	0	0	0	0	0	0	0	1.39585e+06	1.4332e+06	1.52283e+06	T	20442.8	1	3	3
0	0	0	0	0	0	0	0	0	342750	225891	269843	0	0	0	0	0	0	0	0	0	0	0	0	0	0	0	0	0	0	0	0	0	0	0	0	0	0	0	232604	145934	213254	0	0	0	T	44396.1	1	1	1
0	0	0	0	0	0	539029	4467144	4.05123e+06	0	0	0	0	0	0	0	0	0	0	0	0	3.14956e+06	2.92619e+06	3.16144e+06	0	0	0	0	0	0	0	0	0	0	0	0	3834379	3.50403e+06	3.39301e+06	0	0	0	0	0	0	T	61792.2	1	2	2
2.42941e+06	10436313	1.14924e+06	0	0	0	0	0	0	20099294	24368766	20297124	13624432	14160282	13937020	0	0	0	0	0	0	0	0	0	49524316	41686440	44286548	14798126	14251410	14461612	0	0	0	0	0	0	0	0	0	13110654	21866598	19049240	49194288	51410332	46700580	T	32975.3	1	12	10
0	0	0	0	0	0	0	0	0	975116	1.04245e+06	1.20574e+06	1.16984e+06	1242531	1.29365e+06	0	0	0	0	0	0	0	0	0	2.21689e+06	1.99719e+06	2.27102e+06	1.3335e+06	1.46828e+06	1.15507e+06	0	0	0	0	0	0	0	0	0	0	0	0	1.93196e+06	1878484	2.02496e+06	T	26128.8	1	4	3
0	0	0	0	0	0	0	0	0	0	0	0	0	0	0	0	0	0	0	0	0	0	0	0	998640	1.00189e+06	742988	0	0	0	0	0	0	0	0	0	0	0	0	0	0	0	0	0	0	T	50120	1	2	2
0	0	0	0	0	0	0	0	0	0	0	0	0	0	0	0	0	0	0	0	0	2906354	2.80212e+06	2.58726e+06	0	0	0	0	0	0	0	0	0	0	0	0	0	0	0	9226021	8.05269e+06	8620379	0	0	0	T	47667.4	1	12	11
0	0	0	0	0	0	0	0	0	0	0	0	1.24214e+06	1.43031e+06	1156918	0	0	0	0	0	0	0	0	0	0	0	0	1.56993e+06	991245	1.67456e+06	0	0	0	210433	0	184790	0	0	0	0	0	0	0	0	0	T	22505.1	1	3	3
1.48191e+06	1.75309e+06	1.56515e+06	6596287	5.3452e+06	6.04649e+06	0	0	0	0	0	0	0	0	0	1.63551e+06	1.20892e+06	1.45253e+06	5191395	5.57084e+06	5.2822e+06	73263.5	436499	64015.9	0	0	0	0	0	0	1748977	1.55881e+06	1.78214e+06	6.59194e+06	6187840	7.05402e+06	0	0	0	0	0	0	0	0	0	T	106422	1	19	18
347037	0	162641	326296	0	0	0	0	0	4.89581e+06	4.59731e+06	4130458	1.59798e+06	1.68341e+06	1.59726e+06	74837.7	79800.6	0	0	0	0	0	0	0	9686202	9200190	10694531	1636262	1.36657e+06	1.73106e+06	93291.9	229165	237649	0	0	0	0	0	0	4604936	5.51511e+06	4.34139e+06	1.47534e+06	1.66572e+06	1.51674e+06	T	36959.7	1	11	3
558700	728391	588307	369029	203988	232764	1.4049e+06	1.3096e+06	1.2774e+06	0	0	0	0	0	0	0	0	0	1038770	944646	998806	819803	854932	877503	0	0	0	0	0	0	569171	530093	283089	326636	593733	245023	1.39493e+06	1.41123e+06	1.60346e+06	0	0	0	0	0	0	T	68618.5	1	7	6
0	0	0	0	0	0	0	0	0	0	0	0	1.41603e+06	1.22815e+06	1.23541e+06	0	0	0	0	0	0	0	0	0	0	0	0	1.32343e+06	1486867	1.30791e+06	0	0	0	0	0	0	0	0	0	0	0	0	1.04301e+06	1.04754e+06	1.00206e+06	T	22161	1	2	2
0	0	0	209843	285109	198874	0	0	0	0	0	0	0	0	0	0	0	0	0	0	0	0	0	0	0	0	0	0	0	0	0	0	0	0	0	0	0	0	0	0	0	0	0	0	0	T	75654.7	1	1	1
0	0	0	0	0	0	0	0	0	0	0	0	27934146	28837736	25163868	0	0	0	0	0	0	0	0	0	0	0	0	27941582	23547980	27109322	0	0	0	0	0	0	0	0	0	0	0	0	16507860	15940329	17530594	T	14560.8	1	10	7
0	0	0	0	0	0	177799	157860	243614	0	0	0	0	0	0	0	0	0	0	0	0	0	0	0	0	0	0	0	0	0	0	0	0	0	0	0	0	0	0	0	0	0	0	0	0	T	53222.5	1	1	1
0	0	0	0	0	0	0	0	0	0	0	0	6.06501e+06	6.1294e+06	5.47634e+06	0	0	0	0	0	0	0	0	0	0	0	0	4624561	4.7728e+06	5214774	0	0	0	0	0	0	0	0	0	0	0	0	3.42524e+06	3.83341e+06	3.27608e+06	T	22299	1	6	2
0	0	0	0	0	0	0	0	0	2.63518e+06	2.57075e+06	2.71099e+06	0	0	0	0	0	0	0	0	0	0	0	0	1320778	1.73012e+06	2199922	0	0	0	0	0	0	0	0	0	0	0	0	1651925	536286	1.53944e+06	0	0	0	T	48084.2	1	5	4
1.9045e+06	2.32223e+06	2.26697e+06	1.48068e+06	1.65205e+06	1.69631e+06	3.15872e+06	3.833e+06	2.88693e+06	0	0	0	20812436	18874882	20770438	2.03703e+06	1.79014e+06	1.61767e+06	0	0	0	3016207	3.85925e+06	3.4152e+06	2.54831e+06	2.53179e+06	2.69484e+06	20098530	21860126	24287992	2246439	1930227	2.14427e+06	1835235	1.96329e+06	2.39831e+06	0	0	0	0	0	0	14741984	13997717	13896091	T	22377.2	1	10	6
0	0	0	0	0	0	0	0	0	3.24165e+06	3.1079e+06	2.95077e+06	0	0	0	0	0	0	0	0	0	0	0	0	7.04247e+06	7.06921e+06	8005816	0	0	0	0	0	0	0	0	0	0	0	0	3.02442e+06	2.93893e+06	3.02466e+06	0	0	0	T	37516.5	1	7	7
0	0	0	0	0	0	0	0	0	0	0	0	1.97388e+06	1.90713e+06	1.87655e+06	0	0	0	0	0	0	0	0	0	0	0	0	1.67436e+06	1.38985e+06	1.63576e+06	0	0	0	0	0	0	0	0	0	0	0	0	0	0	0	T	27826.2	1	3	3
1.7526e+06	2.24143e+06	1.82929e+06	4311193	2.59302e+06	1.26852e+06	1.03593e+06	888497	921570	89814536	96863128	99847704	40904144	43121620	45989168	0	0	0	2812355	1.08182e+06	1.03865e+06	12389227	12272289	13769518	150525472	154771872	151668880	38620416	39540260	35029104	0	0	0	2.59861e+06	1.0098e+06	1.41802e+06	743248	714958	700167	85973192	90777984	85862512	39401372	40700536	42764516	T	42306.3	1	34	10
1.07957e+06	2.39531e+06	1.37012e+06	0	0	0	2.70406e+06	2.71294e+06	2458854	0	0	0	578096	951908	992817	1.49507e+06	1.03056e+06	1.08879e+06	0	0	0	1.44723e+06	1.18106e+06	1.16167e+06	0	0	0	0	0	0	0	0	0	0	0	0	1.75475e+06	1.61189e+06	1.77596e+06	161620	0	226648	0	0	0	T	62569.9	1	9	9
2.43177e+06	2.83297e+06	2.81443e+06	0	0	0	0	0	0	0	0	0	0	0	0	2.33684e+06	2.31038e+06	2596760	0	0	0	0	0	0	0	0	0	0	0	0	2.38238e+06	2.56777e+06	2511631	0	0	0	0	0	0	0	0	0	0	0	0	T	87504.8	1	3	3
0	0	0	0	0	0	1697097	2.38145e+06	1.89402e+06	0	0	0	0	0	0	0	0	0	0	0	0	1.38181e+06	1181069	1282695	0	0	0	0	0	0	0	0	0	0	0	0	1.51958e+06	1.5456e+06	1.6699e+06	0	0	0	0	0	0	T	68260.5	1	9	8
6409179	5.34563e+06	4.82579e+06	3.55648e+06	3.62927e+06	3767403	11880578	11522648	11077602	0	0	0	0	0	0	5229173	4857075	4650565	5.95173e+06	6212016	5.78349e+06	7997381	8286184	7.21646e+06	0	0	0	0	0	0	8393906	7.89389e+06	7.9875e+06	5505714	4.5898e+06	4494257	10409513	9766861	10504105	0	0	0	868892	748589	780549	T	73634.8	1	28	20
4.43975e+06	4628219	3.68825e+06	998087	1.55401e+06	1.44415e+06	828058	1.18207e+06	933887	33011392	31478818	31881644	3.50956e+06	3.01239e+06	2965806	2.84415e+06	2.10106e+06	2.56523e+06	6739413	1.40289e+06	1.26744e+06	12946804	14446954	13584001	5990551	6.20192e+06	6.4182e+06	3.90354e+06	4237999	3.83541e+06	4.04768e+06	4.519e+06	4.02907e+06	6.41946e+06	6.16787e+06	7.6358e+06	1.35949e+06	1.13963e+06	817327	31636042	36496528	32888054	4.25921e+06	4.54131e+06	3.70219e+06	T	46841.2	1	28	16
0	0	0	4.03704e+06	4287179	4547211	0	0	0	0	0	0	0	0	0	0	0	0	5.54725e+06	5.56669e+06	4533316	0	0	0	0	0	0	0	0	0	0	0	0	6621493	6.34134e+06	6354261	0	0	0	0	0	0	0	0	0	T	109082	1	8	8
0	0	0	0	0	0	0	0	0	0	0	0	2.387e+06	2.2812e+06	2.08396e+06	0	0	0	0	0	0	0	0	0	0	0	0	954329	1.05028e+06	2.35216e+06	0	0	0	0	0	0	0	0	0	0	0	0	1.49821e+06	1.50608e+06	1.76916e+06	T	18108	1	2	2
56414100	5313203	4.02089e+06	3.75373e+06	2847284	2.78651e+06	1796252	1.70545e+06	2.06269e+06	15118120	17680692	15116589	452689472	431536032	450429280	9891924	10855952	9900279	0	0	0	0	0	0	4.3734e+06	4.39368e+06	4078416	312628640	306336640	287886816	2540405	2.01471e+06	1.99227e+06	9215417	1.911e+06	8999459	0	0	0	0	0	0	488931808	490980480	426785600	T	16050.5	1	17	8
1.47499e+06	1.82141e+06	1.7623e+06	0	0	0	0	0	0	0	0	0	1.50141e+06	1.73728e+06	1.79549e+06	0	0	0	0	0	0	2.0577e+06	2150725	2152913	3732507	3.84155e+06	3133812	1.22437e+06	1.38906e+06	1.29195e+06	1.79895e+06	1.75812e+06	1.91394e+06	0	0	0	0	0	0	6.20176e+06	7.30107e+06	6.68448e+06	1.70385e+06	1.74812e+06	1.78462e+06	T	46079.8	1	9	5
0	0	0	0	0	0	0	0	0	0	0	0	0	0	0	0	0	0	0	0	0	0	0	0	0	0	0	0	0	0	0	0	0	0	0	0	0	0	0	7.36167e+06	7.93089e+06	7.15185e+06	0	0	0	T	141632	1	1	1
12277726	11831307	10402588	1.47527e+06	1.75934e+06	1.63511e+06	0	0	0	0	0	0	0	0	0	12765514	10313138	10242253	1.58353e+06	942547	1.62529e+06	0	0	0	0	0	0	0	0	0	20469488	17206292	20761938	2.01272e+06	2.58903e+06	1991109	0	0	0	0	0	0	0	0	0	T	178077	1	15	11
0	0	0	0	0	0	0	0	0	7362033	7.28904e+06	7.38131e+06	8143877	7560808	7.72541e+06	0	0	0	0	0	0	3.84432e+06	2.43745e+06	2.33219e+06	5680835	7569043	8.2758e+06	0	0	0	0	0	0	0	0	0	0	0	0	8.20839e+06	8340084	8.33157e+06	0	0	0	T	50769	1	14	13
4308998	3.46299e+06	3.78119e+06	2485082	1648991	2639554	1.00011e+06	999202	969152	57504736	61757228	68012424	11276323	13164990	10918348	2002189	1.68068e+06	1.89653e+06	1.88708e+06	1521954	1363790	20245568	23679812	23829576	18524250	17565904	19999194	12859588	11337535	11747894	1.53705e+06	1.681e+06	1.55471e+06	3.15789e+06	3170287	3.40725e+06	1.34082e+06	1.03612e+06	1.40626e+06	65423180	58958828	57574240	10209944	10067701	10093349	T	42566.1	1	20	14
675861	1.27398e+06	1.36113e+06	0	0	0	0	0	0	0	0	0	0	0	0	1.0633e+06	1.18353e+06	907325	0	0	0	0	0	0	0	0	0	0	0	0	2.70068e+06	2793479	2.39865e+06	0	0	0	0	0	0	0	0	0	0	0	0	T	164087	1	8	4
0	0	0	0	0	0	0	0	0	0	0	0	0	0	0	0	0	0	0	0	0	0	0	0	622339	439901	335408	0	0	0	0	0	0	0	0	0	0	0	0	0	0	0	0	0	0	T	38474.5	1	2	2
3.74399e+06	5.90207e+06	3751064	2.03776e+06	1924785	2.078e+06	2.10823e+06	1.92678e+06	2993177	0	0	0	0	0	0	4285859	4.39466e+06	4526062	3.92286e+06	5.07137e+06	3.79186e+06	737810	811914	658278	0	0	0	0	0	0	5035206	5166673	6.53161e+06	1.94623e+06	1.92076e+06	1.96992e+06	2.15069e+06	2.26406e+06	2.17277e+06	0	0	0	0	0	0	T	61853.2	1	18	13
3.32722e+06	2.73548e+06	3074470	3551290	2.91385e+06	2.60602e+06	16986970	17904110	18392690	1.60674e+06	1.66051e+06	1.03203e+06	0	0	0	2.56634e+06	2421134	2.45133e+06	2219517	1.83776e+06	1.86282e+06	13329013	12292646	12612803	1.41487e+06	2.10136e+06	1.49068e+06	1.6109e+06	1.85096e+06	2.18721e+06	2.9274e+06	3788315	3.07591e+06	7025933	5.28976e+06	4912190	10277890	10396955	11214972	2.76619e+06	2.90792e+06	2.52777e+06	2251259	2211332	1.51891e+06	T	57987.6	1	21	15
289229	87503.9	458906	0	0	0	0	0	0	2174920	3.51663e+06	3.2146e+06	9059896	8698584	9062966	0	0	0	0	0	0	0	0	0	3.3735e+06	3.41305e+06	3.7053e+06	6.38813e+06	7206808	7155806	0	0	0	0	0	0	0	0	0	0	0	0	9849233	9731951	9025484	T	28918.1	1	7	4
0	0	0	0	0	0	0	0	0	2.00579e+06	2101447	2.38936e+06	0	0	0	0	0	0	0	0	0	428340	402129	318283	3.08149e+06	3280282	3.19952e+06	0	0	0	0	0	0	0	0	0	0	0	0	2.28681e+06	2126986	2.20172e+06	0	0	0	T	46596.8	1	4	2
0	0	0	0	0	0	0	0	0	0	0	0	0	0	0	0	0	0	0	0	0	0	0	0	0	0	0	12477136	12193181	13129483	0	0	0	0	0	0	0	0	0	0	0	0	13042225	12415465	10989037	T	23562.4	1	4	2
0	0	0	0	0	0	0	0	0	0	0	0	12423151	11166490	10449930	0	0	0	0	0	0	0	0	0	0	0	0	12577692	8.0705e+06	10294586	0	0	0	0	0	0	0	0	0	0	0	0	5.25762e+06	6439093	4407862	T	20404.4	1	6	5
639264	628716	608949	3873206	3.99533e+06	4186315	0	0	0	0	0	0	0	0	0	0	0	0	2.78803e+06	3099805	2.86675e+06	0	0	0	0	0	0	0	0	0	847408	1.04407e+06	1.06997e+06	1.04342e+06	691067	736212	1756873	1727813	2.10334e+06	0	0	0	0	0	0	T	84548	1	14	13
8644047	7903826	7560465	6.78836e+06	7826968	7476962	617102	848947	434475	0	0	0	0	0	0	7504692	7664193	7714422	6.98391e+06	7.00143e+06	7772468	3523764	767516	523250	0	0	0	0	0	0	8659261	8989574	8890908	5499951	4.90608e+06	3.51954e+06	2.54041e+06	2.5826e+06	2.98173e+06	0	0	0	0	0	0	T	88011.4	1	24	18
4.09696e+06	3.96699e+06	4.48297e+06	10870604	1.11416e+06	1.27475e+06	1.02886e+06	1.25626e+06	917964	0	0	0	0	0	0	13226055	4.55941e+06	4.02638e+06	0	0	0	0	0	0	0	0	0	0	0	0	0	0	0	3.56605e+06	27164640	36612876	0	0	0	0	0	0	0	0	0	T	127444	1	12	12
0	0	0	0	0	0	0	0	0	1.98989e+06	1727692	1.83104e+06	0	0	0	0	0	0	0	0	0	0	0	0	3.85546e+06	4014021	4.20483e+06	0	0	0	0	0	0	0	0	0	0	0	0	1.90713e+06	1.40121e+06	2.30656e+06	0	0	0	T	36403	1	6	6
0	0	0	0	0	0	0	0	0	6.04614e+06	5.60178e+06	6100044	1.95154e+06	2.095e+06	2.53991e+06	0	0	0	0	0	0	0	0	0	8467467	8415703	8178573	2.88502e+06	3.36567e+06	3159868	0	0	0	0	0	0	0	0	0	4925995	5020326	5037618	3.23037e+06	2.91126e+06	3.07038e+06	T	35480.7	1	11	9
0	0	0	0	0	0	0	0	0	25456852	24793860	24901528	7056245	5802486	5812115	0	0	0	0	0	0	0	0	0	69974728	65635432	69716616	7.916e+06	6.65524e+06	7.57998e+06	0	0	0	0	0	0	0	0	0	26572138	26067624	25357592	8008945	7333527	7577629	T	38472.2	1	21	14
988180	1.03047e+06	1.02837e+06	4.50284e+06	925446	4747688	1.409e+06	1.00705e+06	1.09972e+06	10815817	10691440	10050204	2215369	2224937	2.45362e+06	635046	726424	713988	5715034	6.23922e+06	1306390	1.6147e+06	1.22841e+06	1.35533e+06	29443288	30336958	31748138	2.64919e+06	3.02368e+06	2863152	2.53433e+06	887210	901186	0	0	0	2.72911e+06	1.35222e+06	2366732	15149503	13635428	12916168	3.0432e+06	3.73828e+06	3.82301e+06	T	40529.9	1	18	14
1.21057e+06	1.02962e+06	1.08319e+06	1937800	2.33808e+06	1.97171e+06	3.53707e+06	3.23196e+06	3552473	0	0	0	0	0	0	1.18004e+06	947455	919027	6.29282e+06	5949957	5810836	1.75349e+06	1.60469e+06	1.6233e+06	0	0	0	0	0	0	760032	840927	1.12468e+06	1.75602e+06	1256966	1.66701e+06	5218942	5.48086e+06	5196936	0	0	0	0	0	0	T	82946.9	1	20	15
4453062	4341795	4467081	3124072	3.1335e+06	3010775	45839740	48497056	49260444	47239736	42862940	47834996	12055042	13355426	13402862	3.80543e+06	3.58211e+06	3425842	2.58015e+06	5738669	3.04698e+06	43634872	41297564	42558168	18925114	18771114	20144356	33149826	37452592	36047844	4254725	3.77135e+06	4252306	4.40506e+06	4241874	4766380	8901413	8805187	9372382	124083752	116910096	111457000	31152704	34649468	33808864	T	51077.2	1	20	1
0	0	0	0	0	0	0	0	0	0	0	0	0	0	0	0	0	0	22939698	24131534	487822	0	0	0	0	0	0	0	0	0	0	0	0	0	0	0	0	0	0	416839	868159	800970	0	0	0	T	16122.3	1	2	2
0	0	0	0	0	0	2.59121e+06	2477790	2.50243e+06	0	0	0	0	0	0	0	0	0	0	0	0	1.48981e+06	1.63276e+06	1.81491e+06	0	0	0	0	0	0	0	0	0	0	0	0	2095229	2193533	2256168	0	0	0	0	0	0	T	56965.6	1	11	8
0	0	0	0	0	0	0	0	0	0	0	0	1.36335e+06	1.80067e+06	1.90819e+06	0	0	0	0	0	0	0	0	0	0	0	0	2.66871e+06	2710009	2.52188e+06	0	0	0	0	0	0	0	0	0	0	0	0	1.62383e+06	1.96085e+06	1759916	T	19725.9	1	5	4
0	0	0	0	0	0	955461	1.16184e+06	1101500	0	0	0	0	0	0	0	0	0	0	0	0	1.01509e+06	1086704	1.03208e+06	0	0	0	0	0	0	0	0	0	0	0	0	648247	599369	763509	0	0	0	0	0	0	T	52966.6	1	2	2
0	0	0	0	0	0	2130514	2.62754e+06	2149351	0	0	0	0	0	0	0	0	0	0	0	0	1.185e+06	1.30021e+06	1.04768e+06	0	0	0	0	0	0	0	0	0	0	0	0	2.00269e+06	1.99376e+06	1.98499e+06	0	0	0	0	0	0	T	64665.5	1	11	11
0	0	0	0	0	0	1.79146e+06	506164	0	511752	684834	422234	0	0	0	0	0	0	0	0	0	7.2788e+06	6987437	5.13136e+06	953245	921383	867928	0	0	0	0	0	0	0	0	0	0	82630.2	0	489664	561096	429092	0	0	0	T	53618.4	1	5	3
0	0	0	0	0	0	0	0	0	0	0	0	1.20973e+06	1.0991e+06	1.30673e+06	0	0	0	0	0	0	0	0	0	0	0	0	852165	788459	833986	0	0	0	0	0	0	0	0	0	0	0	0	742621	1536242	723940	T	24366.3	1	2	2
694393	751474	702267	0	0	0	0	0	0	0	0	0	18799070	17046166	17182144	0	0	0	0	0	0	0	0	0	0	0	0	15759184	12876845	12386523	0	0	0	0	0	0	0	0	0	0	0	0	7.85413e+06	7689368	12574129	T	16988.6	1	7	7
0	0	0	0	0	0	0	0	0	2.90397e+06	2.87702e+06	3410635	3780441	3517765	3.90876e+06	0	0	0	0	0	0	0	0	0	6.61e+06	6.98456e+06	6183401	3.71888e+06	3.67973e+06	3409429	0	0	0	0	0	0	0	0	0	0	0	0	8735080	8624569	8240714	T	26441.9	1	11	7
0	0	0	0	0	0	0	0	0	1.3299e+06	1.55211e+06	1470334	0	0	0	0	0	0	0	0	0	735057	749891	910557	0	0	0	0	0	0	895258	663608	1476748	123241	252644	256914	0	0	0	1.64508e+06	1.70913e+06	1.71916e+06	0	0	0	T	50671.7	1	5	5
9202284	9184002	9144162	8116768	9118110	9272425	5.63713e+06	5128078	5690522	0	0	0	0	0	0	7891594	6222424	7.16673e+06	15895888	10456648	15403235	1.81897e+06	1.2104e+06	1.28727e+06	0	0	0	0	0	0	9611747	12975744	11830574	8207217	7439473	7.58388e+06	8897893	9133832	11912713	0	0	0	0	0	0	T	83112.6	1	18	11
10813701	9884794	13132986	4.65729e+06	1.81757e+06	1.36662e+06	0	0	0	0	0	0	0	0	0	12224743	11661474	10286409	1.28298e+06	1.39417e+06	1.41491e+06	0	0	0	0	0	0	0	0	0	4.61017e+06	4734668	4569354	12522613	16366962	16262671	0	0	0	0	0	0	0	0	0	T	144406	1	29	24
0	0	0	0	0	0	0	0	0	0	0	0	9604644	9323890	7.38063e+06	0	0	0	0	0	0	0	0	0	0	0	0	10695530	9437955	8.05903e+06	0	0	0	0	0	0	0	0	0	0	0	0	6.47245e+06	6.84566e+06	6006880	T	12724.6	1	3	0
0	0	0	0	0	0	2.61498e+06	2.98638e+06	3.17253e+06	0	0	0	0	0	0	0	0	0	1.01005e+06	830638	1.4541e+06	2254307	2.05296e+06	2.11265e+06	0	0	0	0	0	0	0	0	0	0	0	0	1.90019e+06	2388841	1973359	0	0	0	0	0	0	T	68218.3	1	6	6
0	0	0	0	0	0	0	0	0	0	0	0	1.25222e+06	1.15237e+06	819887	0	0	0	0	0	0	0	0	0	0	0	0	2.98425e+06	3.59808e+06	2946798	0	0	0	0	0	0	0	0	0	0	0	0	2.0768e+06	1.99155e+06	2.02757e+06	T	32795.2	1	2	2
4.66822e+06	4.14189e+06	4233199	9800067	12433249	10322800	453599	637752	881064	1.89514e+06	1.85153e+06	1.54186e+06	0	0	0	2.07554e+06	2.29415e+06	3.65655e+06	14932021	14271576	16261792	844045	509890	626750	2.70677e+06	2344003	1.60645e+06	0	0	0	5.01641e+06	4.87258e+06	5231821	2.93136e+06	3.10108e+06	3.04954e+06	4.92845e+06	5.68711e+06	4.824e+06	886876	274210	497972	0	0	418384	T	75445.6	1	27	10
4.64341e+06	5157935	10377369	5563966	5.28196e+06	5489279	68361656	68666528	73567488	128898312	128506680	127302816	18404832	18095272	14347446	9695276	4012864	7219273	4.25788e+06	4.16083e+06	3244398	69489496	65621728	54488068	140212848	144967408	181867872	26670226	23081978	25192720	2.2491e+06	2.14526e+06	3.1194e+06	8418178	8768966	2.15948e+06	55097780	54945360	57223688	120273416	122928568	136959104	20901150	17576512	17879324	T	50639.5	1	33	10
3.33036e+06	4.67884e+06	3.99958e+06	3.98047e+06	3788753	3.68034e+06	0	0	0	0	0	0	0	0	0	3.41033e+06	4.41889e+06	2992503	3606244	3.11846e+06	3.47786e+06	0	0	0	0	0	0	0	0	0	2.87414e+06	2.58792e+06	2.94436e+06	0	0	0	1.41035e+06	1.53741e+06	1.60954e+06	0	0	0	0	0	0	T	87279.5	1	14	13
2624474	3.50824e+06	3.49373e+06	8874863	8777704	7889981	0	0	0	0	0	0	0	0	0	4.65249e+06	3992011	3.74873e+06	10178677	10373554	10713646	1.52791e+06	1.36539e+06	1.42674e+06	0	0	0	0	0	0	4.51329e+06	4.17419e+06	4588972	14389387	13997108	12164528	335363	463394	368937	0	0	0	0	0	0	T	117729	1	26	22
0	0	0	0	0	0	462338	411608	494453	0	0	0	0	0	0	0	0	0	0	0	0	0	0	0	0	0	0	0	0	0	0	0	0	0	0	0	0	0	0	0	0	0	0	0	0	T	73388.8	1	1	1
0	0	0	0	239920	222530	0	0	0	0	0	0	0	0	0	0	0	0	663836	544481	143441	0	0	0	0	0	0	0	0	0	0	0	0	1.30724e+06	829724	1.06438e+06	0	0	0	0	0	0	0	0	0	T	122683	1	4	4
1.97831e+06	2.78776e+06	3.21506e+06	0	0	0	0	0	0	643269	630204	773825	0	0	0	858854	1841540	880448	0	0	0	0	0	0	0	0	0	0	0	0	3994686	3.87762e+06	4383271	0	0	0	0	0	0	0	0	0	0	0	0	T	288707	1	11	11
3.05145e+06	4822006	3067814	0	0	0	0	0	0	0	0	0	0	0	0	3.00389e+06	4241862	3.41613e+06	0	0	0	0	0	0	0	0	0	0	0	0	4427349	4700557	3.94834e+06	0	0	0	0	0	0	0	0	0	0	0	0	T	236678	1	27	23
0	0	0	0	0	0	0	0	0	0	0	0	0	0	0	0	0	0	0	0	0	0	0	0	979946	1.06061e+06	1.01648e+06	485182	548908	496546	0	0	0	0	0	0	0	0	0	0	0	0	1033366	1.19827e+06	1.06424e+06	T	31587.5	1	2	2
4075361	3807709	3.45444e+06	695384	1.13379e+06	1.0389e+06	465236	876793	1.43378e+06	1.19885e+06	1411267	1.77475e+06	77520952	83212288	100975640	2.43143e+06	2.72309e+06	2.3174e+06	876159	555647	698873	725616	344449	382786	1.7561e+06	1.54991e+06	1.45854e+06	104129560	91326712	92199600	3.4872e+06	3.51573e+06	3.39361e+06	795472	999821	1.33589e+06	986223	995097	869747	657229	536755	629857	78474656	76371600	76473488	T	9454.84	1	5	1
0	0	0	0	0	0	99352.4	357759	620353	0	0	0	0	0	0	0	0	0	0	0	0	0	0	0	0	0	0	0	0	0	0	0	0	0	0	0	200604	179226	180878	0	0	0	0	0	0	T	73533.9	1	1	1
4.12963e+06	4485592	4.0836e+06	8237624	3.39743e+06	4.18027e+06	0	0	0	0	0	0	0	0	0	7785894	5373646	5442138	1.82194e+06	3.7049e+06	1.61e+06	0	0	0	0	0	0	0	0	0	1462506	1.38236e+06	1.703e+06	7318338	5426329	5.93019e+06	0	0	0	0	0	0	0	0	0	T	128263	1	28	19
17766312	11622010	14171126	0	0	0	0	0	0	0	0	0	0	0	0	11736736	12650669	14767016	0	0	0	0	0	0	0	0	0	8670101	60690340	6783036	12705161	13516535	12635451	0	0	0	0	0	0	0	0	0	4.09372e+06	8089753	8341384	T	218833	1	40	39
2.93516e+06	3.48809e+06	3614972	0	0	0	0	0	0	0	0	0	0	0	0	3.96883e+06	3.48046e+06	3.50649e+06	0	0	0	0	0	0	0	0	0	0	0	0	7.33706e+06	7209666	6.48175e+06	0	0	0	0	0	0	0	0	0	0	0	0	T	168783	1	13	13
0	0	0	0	0	0	0	0	0	0	0	0	0	0	0	0	0	0	0	0	0	0	0	0	0	0	0	962124	649840	645427	0	0	0	0	0	0	0	0	0	0	0	0	957742	291252	622378	T	48535.1	1	3	3
25275648	33072256	29814570	5053931	5.01483e+06	4697717	0	0	0	1.44638e+06	121165736	108380728	0	0	0	34142340	33742276	31159194	3.23298e+06	4057384	3.44578e+06	0	0	0	0	0	0	0	0	0	18631776	11960986	13442588	29670916	28344910	30221750	0	0	0	0	0	0	517676	502083	3.8858e+06	T	157805	1	69	55
0	0	0	0	0	0	0	0	0	0	0	0	0	0	0	0	0	0	0	0	0	0	0	0	141980	234428	246991	0	0	0	0	0	0	0	0	0	0	0	0	0	0	0	0	0	0	T	41897.6	1	1	1
3946286	4.43284e+06	3.95966e+06	1.09477e+06	852714	678653	0	0	0	0	0	0	8956894	8451041	9817616	0	0	0	0	0	0	0	0	0	0	0	0	51669768	53093168	51811436	0	0	0	0	0	0	0	0	0	302912	248445	188854	36643364	35295996	33683112	T	14542.6	1	4	4
0	0	0	0	0	0	0	0	0	0	0	0	3.91131e+06	3.38379e+06	3.35022e+06	0	0	0	0	0	0	0	0	0	0	0	0	3.33746e+06	4.05059e+06	3.46583e+06	0	0	0	0	0	0	0	0	0	0	0	0	1.8065e+06	1.78328e+06	1.89514e+06	T	16522.4	1	3	2
0	0	0	0	0	0	0	0	0	77459.6	266137	90003.4	0	0	0	0	0	0	0	0	0	0	0	0	444288	518767	296580	0	0	0	0	0	0	0	0	0	0	0	0	0	0	0	0	0	0	T	347383	1	2	2
6846979	6968065	7.28789e+06	2635372	2.86324e+06	1.72449e+06	873835	996102	975041	0	0	0	0	0	0	5.75984e+06	5.39297e+06	5616004	2549801	3.00847e+06	3.037e+06	0	0	0	0	0	0	0	0	0	4.93367e+06	4.60599e+06	5.15303e+06	2.73042e+06	1.73324e+06	1.75139e+06	1.00382e+06	1.03651e+06	1.08666e+06	0	0	0	0	0	0	T	59533.7	1	5	3
0	0	0	0	0	0	0	24518872	0	0	0	0	0	0	0	381466	1.19074e+06	410839	0	0	0	194079	159029	82899.1	0	0	0	0	0	0	0	0	0	0	0	0	0	0	0	0	0	0	0	0	0	T	70812.3	1	2	2
5.4727e+06	5.07259e+06	4702527	31340104	31614900	29441832	2.91239e+06	3.67923e+06	2.57713e+06	3.55067e+06	34022404	1.76496e+06	3375846	8113698	3.39237e+06	5.20658e+06	3.60193e+06	4.81041e+06	28302244	27540256	25249354	13831381	12316792	1704685	6.49485e+06	2.10547e+06	2.20602e+06	5.16187e+06	4780760	5467792	6391260	7544828	6.41251e+06	35720280	35622968	33997904	3.3023e+06	3.09355e+06	2.89994e+06	2469840	3.10549e+06	39482248	0	0	0	T	94564.8	1	23	16
7.92446e+06	6.5099e+06	7109927	17300218	16387735	15870342	0	0	0	0	0	0	0	0	0	85969128	75397800	75543880	10239755	11827860	14707032	0	0	0	0	0	0	0	0	0	14480373	10987804	14109430	25026752	25826872	23669954	0	0	0	0	0	0	0	0	0	T	104677	1	33	30
0	0	0	0	0	0	926704	554225	842660	0	0	0	0	0	0	0	0	0	1.77574e+06	1.91782e+06	1.22961e+06	347651	210301	353322	0	0	0	0	0	0	0	0	0	0	0	0	1.36022e+06	1.14667e+06	1.32477e+06	0	0	0	0	0	0	T	65948.5	1	3	1
0	0	0	0	0	0	0	0	0	41300192	37377784	42166520	8934038	8487953	8475848	0	0	0	0	0	0	0	0	0	92866504	107670704	102334568	9908164	10207008	9191433	0	0	0	0	0	0	0	0	0	38570640	37434988	34501580	9810923	9864203	9388797	T	32215.3	1	9	6
0	0	0	0	0	0	0	0	0	245768	180004	122420	0	0	0	0	0	0	0	0	0	90852.9	0	101976	0	0	0	0	0	0	0	0	0	0	0	0	0	0	0	337053	447851	339780	0	0	0	T	51806.6	1	2	1
0	0	0	0	0	0	0	0	0	0	0	0	0	0	0	0	0	0	0	0	0	0	0	0	220031	221178	244065	0	0	0	0	0	0	0	0	0	0	0	0	0	0	0	0	0	0	T	34725.3	1	1	1
0	0	0	0	0	0	0	0	0	0	0	0	0	0	0	0	0	0	0	0	0	0	0	0	835291	805973	782570	0	0	0	0	0	0	0	0	0	0	0	0	0	0	0	0	0	0	T	34869.4	1	2	2
0	0	0	0	0	0	0	0	0	669290	595660	662885	0	0	0	0	0	0	0	0	0	0	0	0	118504	162974	173601	0	0	0	0	0	0	0	0	0	0	0	0	415529	898730	557979	0	0	0	T	39012.6	1	3	2
0	0	0	0	0	0	4518386	5140572	4.95844e+06	0	0	0	0	0	0	0	0	0	0	0	0	3.27069e+06	4264186	3.79523e+06	0	0	0	66533.3	275565	469978	0	0	0	0	0	0	4.04133e+06	4.48467e+06	4639901	0	0	0	0	0	0	T	67976.8	1	11	10
0	0	0	0	0	0	1.27247e+06	1.4149e+06	1.41298e+06	0	0	0	0	0	0	0	0	0	0	0	0	1.07516e+06	917994	865227	0	0	0	0	0	0	0	0	0	0	0	0	1.21542e+06	1.11389e+06	1.10312e+06	0	0	0	0	0	0	T	72020.3	1	9	8
0	0	0	0	0	0	0	0	0	0	0	0	11891850	9449999	12155569	0	0	0	1.06987e+06	1.20613e+06	735392	0	0	0	0	0	0	10916284	10620511	9008892	6453826	6.24901e+06	5.9668e+06	0	0	0	0	0	0	0	0	0	7799053	7964085	8670810	T	23295.6	1	6	4
0	0	0	0	0	0	19724414	18824768	16335682	2.76296e+06	2872615	2.81703e+06	2.3441e+06	1.94541e+06	3.36125e+06	0	0	0	0	0	0	15597848	12877277	16372361	3.73166e+06	4.37796e+06	3.97428e+06	4.68562e+06	3899508	2.78222e+06	0	0	0	0	0	0	3.54491e+06	4.59689e+06	3335410	17120394	19797270	19412212	3.71928e+06	2872041	2571283	T	55486.6	1	22	19
0	0	0	0	0	0	0	0	0	4557035	4.70032e+06	4.64562e+06	0	0	0	0	0	0	0	0	0	2.3571e+06	149904	118046	0	0	0	0	0	0	0	0	0	0	0	0	0	0	0	7.22585e+06	4.7454e+06	6.15845e+06	0	0	0	T	47336.5	1	3	3
0	0	0	0	0	0	0	0	0	4307982	3.81404e+06	3956339	1.58297e+06	1.72186e+06	1.87345e+06	0	0	0	0	0	0	0	0	0	5561096	6.72772e+06	6440603	2.03173e+06	2.34504e+06	1.73088e+06	0	0	0	0	0	0	0	0	0	0	0	0	3.40984e+06	3.15234e+06	3.64212e+06	T	35368.2	1	6	5
0	0	0	0	0	0	0	0	0	0	0	0	0	0	0	0	0	0	0	0	0	0	0	0	0	0	0	0	0	0	0	0	0	0	0	0	0	0	0	366583	292578	430620	0	0	0	T	75542.5	1	1	1
0	0	0	0	0	0	0	0	0	0	0	0	4.11847e+06	3713352	3689253	0	0	0	0	0	0	0	0	0	0	0	0	3.66913e+06	3.82046e+06	4390842	0	0	0	0	0	0	0	0	0	0	0	0	1910418	2.02973e+06	1.65491e+06	T	22748.8	1	3	3
0	0	0	0	0	0	0	0	0	15561841	12873041	15257973	5.86554e+06	5118295	6.08466e+06	0	0	0	0	0	0	0	0	0	36400164	42272000	44301984	9647447	9224133	7.36365e+06	0	0	0	0	0	0	0	0	0	15528004	10549404	14846893	12098319	11915658	11896941	T	31546.5	1	9	8
0	0	0	0	0	0	0	0	0	0	0	0	3079860	2727658	3391267	0	0	0	0	0	0	0	0	0	0	0	0	2.24444e+06	2.76988e+06	2632053	0	0	0	0	0	0	0	0	0	0	0	0	2.35103e+06	1.57652e+06	2.22871e+06	T	22211.1	1	3	3
0	0	0	1.1513e+06	1.9435e+06	926613	0	0	0	0	0	0	0	0	0	203439	655816	446551	813286	1.0755e+06	1.31326e+06	0	0	0	0	0	0	0	0	0	865864	779493	681575	2.60768e+06	1285695	2.5865e+06	0	0	0	0	0	0	0	0	0	T	95725.3	1	4	4
0	0	0	0	0	0	0	0	0	486470	774970	628445	0	0	0	0	0	0	0	0	0	0	0	0	0	0	0	0	0	0	0	0	0	0	0	0	0	0	0	0	0	0	0	0	0	T	44259.4	1	1	1
0	0	0	565116	321062	182218	806463	975138	1.06423e+06	0	0	0	0	0	0	0	0	0	0	0	0	340007	622228	151976	0	0	0	0	0	0	983018	1133341	1.032e+06	0	0	0	0	0	0	0	0	0	0	0	0	T	358474	1	8	5
0	0	0	0	0	0	0	0	0	0	0	0	0	0	0	0	0	0	340303	279065	411445	0	0	0	0	0	0	0	0	0	0	0	0	0	0	0	0	0	0	0	0	0	0	0	0	T	63502.3	1	1	1
0	0	0	0	0	0	115947	146374	373155	0	0	0	0	0	0	0	0	0	0	0	0	0	0	0	0	0	0	0	0	0	0	0	0	0	0	0	711755	583393	712854	0	0	0	0	0	0	T	73410	1	3	3
676500	3.656e+06	568639	412844	308531	263193	0	0	0	322593	445792	284150	0	0	0	320453	2942182	3.47441e+06	374229	171649	293493	0	0	0	1.50437e+06	1.35576e+06	2.08883e+06	0	0	0	769570	762959	627016	363604	549080	539878	0	0	0	0	0	0	0	0	0	T	33755.9	1	4	4
558698	2.08085e+06	901500	1.82427e+06	1.71392e+06	2.79047e+06	3.89031e+06	3.71334e+06	3.8911e+06	0	0	0	0	0	0	0	0	0	4.73142e+06	6827584	6145818	1.83374e+06	1.40827e+06	2.02077e+06	0	0	0	0	0	0	0	0	0	0	0	0	4.43119e+06	4899847	4.90543e+06	0	0	0	0	0	0	T	81266.5	1	12	11
3.88356e+06	3509658	2.7762e+06	0	0	0	0	0	0	0	0	0	0	0	0	3368792	2714294	2890047	0	0	0	0	0	0	0	0	0	0	0	0	858948	1.26007e+06	1.09318e+06	2706236	2.51132e+06	2403125	0	0	0	0	0	0	0	0	0	T	119334	1	8	7
0	0	0	1.49274e+06	1.51881e+06	1.42121e+06	1.06788e+06	1.18192e+06	845088	0	0	0	0	0	0	0	0	0	2.57561e+06	2.47069e+06	2.35974e+06	0	0	0	0	0	0	0	0	0	0	0	0	0	0	0	1.2202e+06	1.2335e+06	1.1007e+06	0	0	0	0	0	0	T	82542.1	1	9	9
0	0	0	0	0	0	0	0	0	5865826	7.42317e+06	7.80134e+06	1.7737e+06	985155	1.91117e+06	0	0	0	0	0	0	0	0	0	9858485	9308227	9818247	0	0	0	0	0	0	0	0	0	0	0	0	10146842	13173603	7.13271e+06	2.12787e+06	1.94065e+06	2.07042e+06	T	39292.9	1	15	11
0	0	0	0	0	0	0	0	0	224677	252443	231446	0	0	0	0	0	0	0	0	0	0	0	0	375543	630956	688205	0	0	0	0	0	0	0	0	0	0	0	0	317567	135220	342160	0	0	0	T	36049.1	1	2	2
1.79626e+06	2.18489e+06	2.17963e+06	0	0	0	0	0	0	0	0	0	7.48684e+06	7145604	7237576	1.09005e+06	1.07258e+06	692217	0	0	0	0	0	0	0	0	0	71419088	73402208	77558680	0	0	0	0	0	0	0	0	0	980334	911855	793753	79078160	67123016	75059136	T	16551	1	3	3
0	0	0	0	0	0	0	0	0	1.69449e+06	1.66503e+06	1.85733e+06	0	0	0	0	0	0	0	0	0	0	0	0	12863872	11942528	12293845	1.389e+06	1.35131e+06	1.16699e+06	0	0	0	0	0	0	0	0	0	4.56505e+06	5.22299e+06	4.78431e+06	2.17698e+06	2.16115e+06	16146704	T	34340.7	1	8	7
0	0	0	0	0	0	0	0	0	0	0	0	3257025	3.009e+06	2.70788e+06	0	0	0	0	0	0	0	0	0	0	0	0	14671386	16232665	14784170	0	0	0	0	0	0	0	0	0	0	0	0	14404799	12906148	14384085	T	18553.1	1	5	3
0	0	0	0	0	0	0	0	0	0	0	0	1784037	2.49782e+06	2308578	0	0	0	0	0	0	0	0	0	0	0	0	27151724	25758386	26441814	0	0	0	0	0	0	0	0	0	0	0	0	20563178	22124900	23000910	T	15737.7	1	7	6
3.29941e+06	2.82826e+06	8771847	1.41321e+06	1.46736e+06	1.46944e+06	0	0	0	1.54558e+06	1.34127e+06	1.53015e+06	23963408	26741362	25341626	0	0	0	0	0	0	0	0	0	3.83588e+06	4616493	4.37749e+06	195328048	191932768	181284192	0	0	0	1.39247e+06	6531164	1.23027e+06	0	0	0	2.12937e+06	2135467	2839530	148540288	148199184	155738112	T	22577.6	1	18	16
13804906	14996883	15169030	4287933	3731278	5.35974e+06	1.6778e+06	1.66295e+06	1.73175e+06	4419839	4837636	4846575	448162144	480075840	543556928	0	0	0	0	0	0	0	0	0	4679749	3.98987e+06	3.90663e+06	384856064	388823552	370090688	0	0	0	0	0	0	0	0	0	0	0	0	484945248	487263616	439245184	T	22862.1	1	18	12
22387284	22712070	24268186	7061876	8837177	8235690	6791993	7576648	13879937	24315492	29635240	28009662	2128465280	2083920640	1783158144	5054654	5.39488e+06	6045070	3886765	3.81464e+06	3.9333e+06	1.53011e+06	1.4465e+06	1.55932e+06	12966987	12375305	12276084	1553007744	1318429696	1527402496	6418333	6.00344e+06	5604758	4241616	4.07261e+06	3638688	2.20431e+06	2.41815e+06	2167451	7680791	6.87348e+06	6.73504e+06	1867713408	1522175232	1744167296	T	18885.9	1	18	6
0	0	0	0	0	0	0	0	0	0	0	0	0	0	0	0	0	0	0	0	0	0	0	0	2.84921e+06	3.23332e+06	404174	481185	0	566430	0	0	0	0	0	0	0	0	0	0	0	0	0	0	0	T	32647.6	1	2	1
357814	962438	506728	0	0	0	0	0	0	0	0	0	0	0	0	0	0	0	0	0	0	0	0	0	0	0	0	0	0	0	714743	831548	728592	0	0	0	0	0	0	0	0	0	0	0	0	T	394220	1	4	4
14633594	15029059	17104504	2197614	2.28664e+06	2.54087e+06	0	0	0	0	0	0	0	0	0	13849969	11711990	12771976	3178485	2.91204e+06	2.4261e+06	0	0	0	1.70729e+06	2206864	910459	0	0	0	23630574	23614430	21048916	10091153	3.83325e+06	4.00529e+06	0	0	0	0	0	0	0	0	0	T	189134	1	72	57
246496	252991	232369	0	0	0	0	0	0	0	0	0	0	0	0	0	0	0	0	0	0	0	0	0	914771	0	1.94116e+06	0	0	0	297621	237273	271019	0	0	0	0	0	0	0	0	0	0	0	0	T	80476.8	1	3	3
0	0	0	0	0	0	0	0	0	6.73899e+06	6734814	6547200	2.88882e+06	2289719	3.38768e+06	0	0	0	0	0	0	0	0	0	15232596	13081010	13860585	4.34314e+06	4.43727e+06	4.20252e+06	0	0	0	0	0	0	0	0	0	7.59388e+06	7885359	6954830	1820579	2885620	3.14597e+06	T	32928.6	1	13	8
1.19068e+06	1.03525e+06	1.09629e+06	0	0	0	822807	660034	770704	8938991	8938318	8719935	7.31268e+06	8201985	7734694	0	0	0	0	0	0	1.76516e+06	1.59622e+06	1.58343e+06	17535842	19117582	21992058	6631636	7.58995e+06	7824215	1.40712e+06	1.63618e+06	1.56329e+06	0	0	0	997374	826825	848233	3.5947e+06	5781611	5.4106e+06	12067647	11360136	11910063	T	31330.8	1	11	8
1.0319e+06	1.08249e+06	960674	0	0	0	4578686	4616077	3.46632e+06	0	0	0	0	0	0	866932	1.23368e+06	907594	0	0	0	2.7762e+06	2.18151e+06	1911015	693504	459281	372311	0	0	0	0	0	0	0	0	0	3.27457e+06	3180654	3606201	1742689	1690752	1.96483e+06	0	0	0	T	56072.8	1	17	13
0	0	0	5657130	5.369e+06	4936242	0	0	0	0	0	0	0	0	0	0	0	0	5507652	5.30681e+06	6.18536e+06	0	0	0	0	0	0	0	0	0	0	0	0	1.3881e+06	2878333	1.32391e+06	2.96495e+06	3.20309e+06	3.11224e+06	0	0	0	0	0	0	T	87742.9	1	25	24
0	0	0	0	0	0	0	0	0	0	0	0	579828	98553	377739	0	0	0	0	0	0	0	0	0	0	0	0	4672895	4.41641e+06	5.2338e+06	0	0	0	0	0	0	0	0	0	0	0	0	4.47924e+06	3932453	3.87015e+06	T	17741.1	1	2	2
0	0	0	0	0	0	0	0	0	0	0	0	435183	363016	317398	0	0	0	0	0	0	0	0	0	0	0	0	319172	462870	141014	0	0	0	0	0	0	0	0	0	0	0	0	0	0	0	T	15065.8	1	1	1
0	0	0	0	0	0	320184	289699	290165	87500.5	0	0	0	0	0	0	0	0	0	0	0	249950	145361	194277	0	0	0	0	0	0	0	0	0	0	0	0	304559	313238	348425	148263	97078.1	0	0	0	0	T	51030.8	1	2	2
0	0	0	0	0	0	0	0	0	0	0	0	4.10997e+06	4211130	3.30604e+06	0	0	0	0	0	0	0	0	0	0	0	0	4667758	4462527	4224964	0	0	0	0	0	0	0	0	0	0	0	0	3.10184e+06	3.04029e+06	2962630	T	29649.4	1	3	2
0	0	0	0	0	0	0	0	0	3.07701e+06	2408989	2.81067e+06	244377536	338977728	231853760	0	0	0	0	0	0	0	0	0	2314783	2.84892e+06	2.95677e+06	210442528	198816240	180491856	0	0	0	0	0	0	0	0	0	0	0	0	221526944	188396256	187402304	T	23262.7	1	13	9
0	0	0	0	0	0	0	0	0	0	0	0	0	0	0	0	0	0	0	0	0	0	0	0	2862163	4.14073e+06	3.7479e+06	0	0	0	0	0	0	0	0	0	0	0	0	1.94527e+06	1.21321e+06	1.2942e+06	643160	545477	553603	T	37225.8	1	1	1
0	0	0	0	0	0	0	0	0	0	0	0	0	0	0	0	2301304	2.27191e+06	0	0	0	0	0	0	0	0	0	0	0	0	477959	546556	606463	0	0	0	0	0	0	0	0	0	0	0	0	T	48198.6	1	1	1
0	0	0	0	28003470	275972	0	0	0	0	0	0	0	0	0	0	0	0	32144574	0	32409560	0	0	0	0	0	0	0	0	0	0	0	0	0	0	0	0	677267	2.47611e+06	0	0	0	0	0	0	T	104992	1	3	1
0	0	0	0	0	0	403242	597015	769606	0	0	0	0	0	0	0	0	0	0	0	0	269665	179379	282909	0	0	0	0	0	0	0	0	0	0	0	0	457834	390160	420078	0	0	0	0	0	0	T	65282.9	1	3	3
0	0	0	0	0	0	2.30827e+06	3.16744e+06	3.38836e+06	0	0	0	0	0	0	0	0	0	0	0	0	2.12066e+06	1.97904e+06	2.09498e+06	0	0	0	0	0	0	0	0	0	0	0	0	2.39673e+06	2.67602e+06	1.83104e+06	0	0	0	0	0	0	T	56102.4	1	6	4
0	0	0	0	0	0	2.66722e+06	2.3332e+06	1.9763e+06	0	0	0	0	0	0	0	0	0	0	0	0	1.35392e+06	1376031	1.42229e+06	0	0	0	0	0	0	0	0	0	0	0	0	2059814	1.98341e+06	1879994	0	0	0	0	0	0	T	57174.1	1	8	8
0	0	0	0	0	0	351008	425871	417897	0	0	0	0	0	0	0	0	0	0	0	0	0	0	0	0	0	0	0	0	0	0	0	0	0	0	0	0	0	0	0	0	0	0	0	0	T	58092.3	1	2	1
0	0	0	0	0	0	0	0	0	0	0	0	1.21178e+06	819891	820901	0	0	0	0	0	0	0	0	0	3.09291e+06	3.08432e+06	3.30546e+06	1234453	496727	946723	0	0	0	0	0	0	0	0	0	0	0	0	4294750	4.20429e+06	3.83553e+06	T	30707.8	1	3	3
0	0	0	0	0	0	0	0	0	0	0	0	0	0	0	0	0	0	0	0	0	0	0	0	0	0	0	0	0	0	0	0	0	0	0	0	0	0	0	122025	254802	286795	0	0	0	T	53122.7	1	1	1
3.73226e+06	3857806	4249605	247542	1.09783e+06	691404	0	0	0	0	0	0	0	0	0	2.98339e+06	3.97491e+06	3.18442e+06	0	0	0	0	0	0	0	0	0	0	0	0	3.70421e+06	3.25686e+06	3.59669e+06	0	0	0	0	0	0	0	0	0	0	0	0	T	126863	1	10	9
1.19944e+06	327143	914287	0	0	0	0	0	0	0	0	0	0	0	0	1.67613e+06	300808	1.41014e+06	0	0	0	0	0	0	0	0	0	0	0	0	0	0	0	0	0	0	0	0	0	0	0	0	0	0	0	T	142098	1	3	3
0	0	0	0	0	0	0	0	0	0	0	0	0	0	0	0	0	0	0	0	0	0	0	0	1.47633e+06	914970	1.44718e+06	235764	101979	261507	0	0	0	0	0	0	0	0	0	0	0	0	1.20571e+06	1.26441e+06	1.79133e+06	T	39586.8	1	2	2
174324160	182500480	169293520	7648322	7185394	7.73077e+06	3206424	3.15507e+06	2.9462e+06	9039516	7458244	6287717	0	0	0	136891136	147872816	141106208	5.93843e+06	6733977	6.3086e+06	10484268	2.04208e+06	1.45693e+06	20931448	19417946	21853244	2.97648e+06	4830670	6.06184e+06	229477264	220207440	238155856	16201840	15589511	15516086	2.06556e+06	2.22518e+06	2.70282e+06	9346871	6094938	6.90245e+06	12525232	2.23578e+06	17911192	T	228724	1	116	60
0	0	0	0	0	0	11126984	10921751	10164685	0	0	0	0	0	0	0	0	0	0	0	0	7524478	6.80702e+06	7506952	0	0	0	0	0	0	0	0	0	0	0	0	10318402	10777862	10913396	0	0	0	0	0	0	T	59632.8	1	14	13
0	0	0	0	0	0	0	0	0	0	0	0	1.61032e+06	5.77294e+06	1.38355e+06	0	0	0	0	0	0	0	0	0	0	0	0	2.05298e+06	2217215	1.25914e+06	0	0	0	0	0	0	0	0	0	0	0	0	793111	882876	928953	T	19728.1	1	2	2
7.28099e+06	6.94369e+06	8968275	1.50067e+06	1.20425e+06	1.55744e+06	0	0	0	171308	262991	342151	0	0	0	8389774	7.38086e+06	12264442	1.23393e+06	14841055	1.37354e+06	0	0	0	957412	1.06683e+06	1.01126e+06	0	0	0	9894411	8731627	10838036	2.06533e+06	1.92252e+06	2.02715e+06	1.59253e+06	565173	213588	0	0	0	0	0	0	T	55491.1	1	5	4
545790	388544	307688	0	0	0	0	0	0	0	0	0	0	0	0	0	203127	0	0	0	0	0	0	0	0	0	0	0	0	0	0	0	0	0	0	0	0	0	0	0	0	0	0	0	0	T	61525.7	1	2	1
5.86979e+06	6238666	6853420	3.65661e+06	3.70223e+06	1.01968e+06	0	0	0	14481383	14376749	13573101	3.95072e+06	3.66357e+06	3.80962e+06	5.67164e+06	4.42959e+06	4.33806e+06	3.69207e+06	3.69246e+06	1.4834e+06	0	0	0	64374756	74484448	72945800	7.46044e+06	8089190	7255888	5941755	6021276	6.23606e+06	2584819	1.96576e+06	3.20301e+06	0	0	0	23649156	21004184	21500592	5468973	5283864	5.53516e+06	T	38889.9	1	19	8
2.56219e+06	1.57757e+06	1.58492e+06	2.99148e+06	2452000	3.05525e+06	2.18249e+06	1.56592e+06	783310	21075328	20394450	19831508	2.03966e+06	1.76238e+06	1.45628e+06	1.98497e+06	1.98271e+06	1.15853e+06	3037241	2.32266e+06	2.30888e+06	7887529	7.55624e+06	8229350	4920137	4692342	2723881	1.91507e+06	1.8386e+06	1.98673e+06	706455	1.88616e+06	2277355	666490	397115	2844867	1.10401e+06	1.7931e+06	1.4458e+06	20724276	23123284	23248718	2344416	2435357	2.10554e+06	T	47300.2	1	18	5
0	0	0	0	0	0	0	0	0	16185048	17132262	15571140	1956932	1821032	3518234	0	0	0	0	0	0	5.8494e+06	7140006	5054816	3.77843e+06	4.14664e+06	4.64611e+06	2.43165e+06	2.56673e+06	1.97324e+06	0	0	0	1.11009e+06	1.35726e+06	1.06908e+06	0	0	0	17627240	19246740	17571692	2.48572e+06	2.55808e+06	2.89438e+06	T	50876.9	1	20	17
0	0	0	0	0	0	0	0	0	0	0	0	0	0	0	0	0	0	0	0	0	0	0	0	976113	1.11225e+06	1.0234e+06	165139	147197	0	4.66473e+06	4481093	5014244	0	0	0	0	0	0	0	0	0	0	0	0	T	31519.9	1	3	3
2.00576e+06	2.35371e+06	3.4e+06	0	0	0	3.43792e+06	3.34379e+06	3.44367e+06	10837415	10168191	9053099	0	0	0	2.90109e+06	1654714	2.76819e+06	0	0	0	7.41987e+06	6830265	6.33098e+06	1.79312e+06	2.20907e+06	1.9515e+06	1.00263e+06	1.19298e+06	926297	2.14779e+06	2.28073e+06	2.11152e+06	0	0	0	0	0	0	10456811	8967589	11528932	1.30263e+06	1.23291e+06	1161973	T	51257	1	14	14
298781	319264	110118	0	0	0	551626	459508	560815	0	0	0	0	0	0	400235	4283073	4.41654e+06	286089	0	966292	0	0	0	0	0	0	0	0	0	0	0	0	0	0	0	0	0	0	0	0	0	0	0	0	T	19517.2	1	3	3
0	0	0	0	0	0	0	0	0	0	0	0	0	0	0	0	0	0	0	0	0	0	0	0	2988622	2.8604e+06	2.78879e+06	0	0	0	0	0	0	0	0	0	0	0	0	1643223	1.33751e+06	1.40329e+06	0	0	0	T	32931.7	1	5	5
0	0	0	0	0	0	0	0	0	0	0	0	0	0	0	0	0	0	0	0	0	2.30159e+06	2.71909e+06	2755099	0	0	0	0	0	0	0	0	0	0	0	0	0	0	0	0	0	0	0	0	0	T	65373.1	1	1	1
0	0	0	0	0	0	0	0	0	1.0957e+06	1.11759e+06	1.30616e+06	0	0	0	0	0	0	0	0	0	0	0	0	230651	284486	300068	0	0	0	0	0	0	0	0	0	0	0	0	1153747	1.30956e+06	983900	74759.8	151572	0	T	45538.5	1	4	3
0	0	0	0	0	0	0	0	0	0	0	0	0	0	0	0	0	0	0	0	0	69571.7	86038.9	89729.7	0	0	0	0	0	0	0	0	0	0	0	0	0	0	0	215756	198129	200274	0	0	0	T	53767	1	1	1
0	0	0	0	0	0	0	0	0	0	0	0	1113131	843312	613121	0	0	0	0	0	0	0	0	0	0	0	0	9028191	8911380	7.92127e+06	0	0	0	0	0	0	0	0	0	0	0	0	8295180	7995194	8.13297e+06	T	13284.5	1	4	4
0	0	0	0	0	0	0	0	0	15333141	15380699	29036926	16625493	18572596	17878572	0	0	0	0	0	0	0	0	0	36405768	30247900	32024884	16433188	14903915	16687171	0	0	0	0	0	0	0	0	0	7.97473e+06	7007637	6.93621e+06	16135614	17696038	17154162	T	33248	1	14	8
3.18009e+06	3124408	3588665	0	0	0	2549055	3.37948e+06	2.37356e+06	0	0	0	0	0	0	3.62916e+06	3.32435e+06	3.12451e+06	0	0	0	919542	222379	286394	0	0	0	0	0	0	4069903	3900691	3.47234e+06	1.53944e+06	2.58814e+06	2.81192e+06	0	0	0	0	0	0	0	0	0	T	85186.1	1	8	7
59157896	74613544	72434568	5163045	4853137	4266378	0	0	0	0	0	0	0	0	0	54732452	55913408	45437996	3609363	3.53796e+06	4341687	0	0	0	0	0	0	0	0	0	71556808	72054480	70698960	7538638	7927361	7.02403e+06	0	0	0	0	0	0	0	0	0	T	273254	1	89	72
0	0	0	0	0	0	0	0	0	0	0	0	0	0	0	0	0	0	0	0	0	0	0	0	0	0	0	0	0	0	0	0	0	0	0	0	0	0	0	268547	177787	366125	0	0	0	T	40944.6	1	1	1
2.35973e+06	2.54711e+06	2.41236e+06	0	0	0	13893525	12953405	12190745	1.19515e+06	1.0701e+06	1.11997e+06	2.33299e+06	2729950	3.22092e+06	0	0	0	0	0	0	9599878	8.20979e+06	8.05388e+06	0	0	0	1.99972e+06	2.5875e+06	1.99858e+06	3.1163e+06	2.90394e+06	3.60967e+06	1.48416e+06	1904798	1.79286e+06	12441641	11886219	13676512	1849578	1.64557e+06	1774112	1.87048e+06	1.85137e+06	1.84422e+06	T	60495.3	1	22	19
0	0	0	0	0	0	0	0	0	4380708	4.36382e+06	4451872	5.03081e+06	5.48052e+06	4.94368e+06	0	0	0	0	0	0	0	0	0	6617188	8128079	7.73113e+06	5937703	5330391	3.96861e+06	0	0	0	0	0	0	0	0	0	0	0	0	8.10867e+06	8466155	7860807	T	33513.6	1	9	8
2.68721e+06	2738288	2.82297e+06	2.29419e+06	2.69459e+06	2.45611e+06	1.92897e+06	2120319	1.71933e+06	60562652	51734648	58041656	7.83776e+06	6.24411e+06	6.7836e+06	1.9341e+06	2.02821e+06	1.50474e+06	1.72864e+06	1.54666e+06	1.8838e+06	20167140	20050708	21474736	11068934	11051749	11902915	6610430	7002018	5.41255e+06	1.80569e+06	1815514	2.02593e+06	2.95612e+06	2759813	3240293	1727533	1.80798e+06	1.46842e+06	56618216	56630924	57532572	5319544	5.97502e+06	7320642	T	49510.2	1	24	15
0	0	0	0	0	0	0	0	0	0	0	0	0	0	0	0	0	0	0	0	0	4386635	1.81625e+06	4.10812e+06	0	0	0	0	0	0	0	0	0	0	0	0	0	0	0	12427475	432473	7.3934e+06	0	0	0	T	58450.1	1	3	3
661477	768945	887267	0	0	0	0	0	0	0	0	0	0	0	0	0	0	0	0	0	0	0	0	0	0	0	0	0	0	0	0	0	0	0	0	0	0	0	0	0	0	0	0	0	0	T	43970.2	1	1	1
0	0	0	0	0	0	0	0	0	0	0	0	0	0	0	0	0	0	0	0	0	558128	516581	613867	0	0	0	0	0	0	0	0	0	0	0	0	1361378	1.23023e+06	1.31511e+06	326263	299673	207948	0	0	0	T	357306	1	2	2
0	0	0	0	0	0	0	0	0	573366	908228	572569	0	0	0	0	0	0	0	0	0	0	0	0	0	0	0	0	0	0	0	0	0	0	0	0	0	0	0	568319	334591	245484	0	0	0	T	41704.8	1	3	1
947277	317382	341812	1.12188e+06	334246	823020	0	0	0	0	0	0	0	0	0	0	0	0	801947	0	400141	0	0	0	0	0	0	0	0	0	503848	525848	534013	1.23634e+06	1938747	2.03075e+06	0	0	0	0	0	0	0	0	0	T	106743	1	3	3
1.24499e+06	1.221e+06	1.34651e+06	4.72351e+06	4333402	4.64467e+06	0	0	0	0	0	0	0	0	0	1180857	1.06968e+06	1.11782e+06	4.64776e+06	4.24082e+06	4417978	0	0	0	0	0	0	0	0	0	1.58206e+06	1.65388e+06	1.64328e+06	1712157	1.83673e+06	1.97936e+06	2.13074e+06	2.34004e+06	2.2497e+06	0	0	0	0	0	0	T	85419.2	1	11	10
892849	1.12428e+06	841244	0	0	0	2.49615e+06	2.47078e+06	2.52123e+06	0	0	0	0	0	0	0	0	0	0	0	0	2.13058e+06	1.74327e+06	2.00355e+06	0	0	0	0	0	0	1.44143e+06	702808	762763	0	0	0	2.82802e+06	2.35054e+06	2.62809e+06	0	0	0	0	0	0	T	58740	1	8	8
110254	109786	341006	0	0	0	0	0	0	0	0	0	0	0	0	514266	511689	168230	0	0	0	0	0	0	0	0	0	0	0	0	0	0	0	96357.9	431243	276741	0	0	0	0	0	0	0	0	0	T	130457	1	2	2
0	0	0	600997	725422	747737	0	0	0	2.6703e+06	2.70015e+06	2534777	0	0	0	0	0	0	650007	828549	726975	1.85552e+06	1.70253e+06	1.69509e+06	0	0	0	0	0	0	0	0	0	0	0	0	0	0	0	4.36211e+06	4.28945e+06	4.84053e+06	0	0	0	T	49870.4	1	12	11
0	0	0	0	0	0	8283426	9409020	7.99863e+06	2.01205e+06	1.32486e+06	1.61705e+06	247345	856694	758414	0	0	0	0	0	0	6.30474e+06	6266696	6.61402e+06	4.14331e+06	5.13875e+06	3.1594e+06	0	0	0	0	0	0	1.29881e+06	1.12707e+06	1.72714e+06	9532597	9531308	10292924	2.39014e+06	3.11952e+06	2.7632e+06	0	0	0	T	58769	1	14	14
552786	264007	213205	206820	0	909798	0	178424	263137	4228656	3785536	4.1043e+06	427875	0	0	209117	0	326511	0	0	0	1883991	1.52827e+06	1.75164e+06	1.08347e+06	817428	1.007e+06	0	66645.9	408337	52267.3	289081	196673	0	0	0	0	409730	0	4.11861e+06	3.94133e+06	4.41087e+06	279858	0	0	T	47285.2	1	15	5
0	0	0	0	0	0	0	0	0	0	0	0	4.62189e+06	4.89096e+06	4.45864e+06	0	0	0	0	0	0	0	0	0	0	0	0	4.09129e+06	4.14218e+06	3.82851e+06	0	0	0	0	0	0	0	0	0	0	0	0	3.19903e+06	2436748	2.98018e+06	T	22933.5	1	4	4
0	0	0	0	0	0	0	0	0	0	0	0	11109160	11211314	10996911	0	0	0	0	0	0	0	0	0	0	0	0	10986326	10774459	11041828	0	0	0	0	0	0	0	0	0	0	0	0	5967851	6.61519e+06	5.5132e+06	T	22821.7	1	7	4
795933	624557	593840	2.64367e+06	2.33518e+06	2.19982e+06	0	0	0	0	0	0	0	0	0	494960	565740	548681	2.73895e+06	2.2897e+06	1.92173e+06	0	0	0	533087	250442	453984	0	0	0	600370	585851	661597	4.05275e+06	4.20244e+06	3.69952e+06	0	0	0	0	0	0	0	0	0	T	101832	1	12	10
0	0	0	0	0	0	5706153	5892185	5488127	0	0	0	0	0	0	0	0	0	0	0	0	3.84017e+06	3.82494e+06	3.31189e+06	0	0	0	0	0	0	1.47901e+06	1.27181e+06	1.10014e+06	1395197	1.68857e+06	1.54847e+06	4.58967e+06	4.67717e+06	4.52666e+06	249095	337999	3.0595e+06	0	0	0	T	70345.4	1	17	16
12980743	14102204	15385717	1.24428e+06	1.6331e+06	897171	0	0	0	0	0	0	0	0	0	10636511	9772347	12877034	0	0	0	0	0	0	0	0	0	5009514	4432061	3.71474e+06	19153618	17429044	17426748	2834126	2.51677e+06	2093608	0	0	0	0	0	0	0	0	0	T	241495	1	64	57
0	0	0	0	0	0	0	0	0	0	0	0	6.54953e+06	6.15309e+06	7603759	0	0	0	0	0	0	0	0	0	0	0	0	8.01564e+06	7596590	6.81374e+06	0	0	0	0	0	0	0	0	0	0	0	0	3.99169e+06	3.93253e+06	3869183	T	24960	1	8	6
9025306	6370868	10131612	45727988	47346416	48891352	1.97129e+06	1.74371e+06	1.38218e+06	0	0	0	0	0	0	11554439	12640827	13708504	43092792	43797400	38523356	1.94751e+06	1.36899e+06	1.32956e+06	0	0	0	0	0	0	9328159	8759626	9295510	73839200	68338128	74581232	1.98502e+06	2.34588e+06	2.14944e+06	0	0	0	0	0	0	T	100124	1	38	29
1.76426e+06	1.72043e+06	1.6666e+06	4775506	4.69211e+06	4.14438e+06	10968953	11526043	10592986	1.55331e+06	1.06877e+06	637731	1150782	594938	1.3004e+06	2476100	2.00941e+06	1.97765e+06	8714160	8548048	8779521	5106357	5235067	5.80334e+06	1.60623e+06	1.01482e+06	1.58787e+06	0	0	0	1.41486e+06	1.78681e+06	1.23319e+06	1.90291e+06	1.82709e+06	1.2173e+06	8.06331e+06	8269340	8871259	1.1593e+06	948254	1.20025e+06	1.36133e+06	1.82969e+06	852731	T	70759.4	1	17	12
0	0	0	0	0	0	677857	673383	677247	0	0	0	0	0	0	0	0	0	0	0	0	431751	404441	380348	0	0	0	0	0	0	0	0	0	0	0	0	692136	439359	581002	0	0	0	0	0	0	T	60053	1	3	3
0	0	0	0	0	0	6338199	6.42343e+06	7.7825e+06	0	0	0	0	0	0	0	0	0	0	0	0	4.88062e+06	5.80607e+06	4567468	1.31125e+06	1.68357e+06	1.49029e+06	0	0	0	673763	923557	25875.2	0	0	0	4531987	4094141	5353056	2.27096e+06	1.80302e+06	1.7019e+06	0	0	0	T	73469.1	1	10	9
0	0	0	0	0	0	0	0	0	0	0	0	0	0	0	0	0	0	0	0	0	0	0	0	0	0	0	419596	1.09435e+06	887922	0	0	0	0	0	0	0	0	0	0	0	0	0	0	0	T	52634.1	1	2	2
0	0	0	0	0	0	0	0	0	415080	233014	389896	0	0	0	0	0	0	0	0	0	0	0	0	1.26728e+06	1350985	1022504	0	0	0	0	0	0	0	0	0	0	0	0	0	0	0	0	0	0	T	38964.9	1	2	2
0	0	0	0	0	0	0	0	0	3595799	3.05114e+06	3.75095e+06	2.71757e+06	2.77578e+06	1.48186e+06	0	0	0	0	0	0	0	0	0	8.30074e+06	8944705	9135497	2.5145e+06	2773328	2.78219e+06	0	0	0	0	0	0	0	0	0	2.85319e+06	2.95677e+06	3.06457e+06	3.39143e+06	3.67845e+06	3.20792e+06	T	33264.2	1	6	6
20830476	26066568	26750136	2.83538e+06	3.01472e+06	2946601	0	0	0	0	0	0	0	0	0	24752168	25286702	18732748	2.46822e+06	3.74063e+06	2784076	2.53602e+06	2.90307e+06	1.97133e+06	0	0	0	0	0	0	44098700	41412644	34715376	4.57621e+06	3.91336e+06	3.57916e+06	0	0	0	0	0	0	0	0	0	T	153843	1	48	37
0	0	0	0	0	0	1.77173e+06	2.18489e+06	1.84669e+06	0	0	0	0	0	0	0	0	0	0	0	0	0	0	0	0	0	0	0	0	0	197120	291589	0	0	0	0	0	0	0	0	0	0	0	0	0	T	357974	1	2	1
1.8799e+06	1.97642e+06	2.15258e+06	0	0	0	329057	328673	100338	0	0	0	0	0	0	2443019	2.20868e+06	2.04413e+06	0	0	0	0	0	0	0	0	0	0	0	0	0	0	0	1.00525e+06	982587	1.07335e+06	0	0	0	0	0	0	0	0	0	T	132252	1	5	4
211767	617845	291084	0	0	0	0	0	0	0	0	0	0	0	0	0	0	0	0	0	0	0	0	0	0	0	0	0	0	0	1.10209e+06	823028	668220	0	0	0	0	0	0	0	0	0	0	0	0	T	200481	1	2	2
0	0	0	0	0	0	0	0	0	3.06231e+06	3.15012e+06	2.73314e+06	0	0	0	0	0	0	0	0	0	0	0	0	0	0	0	0	0	0	0	0	0	0	0	0	0	0	0	3.83002e+06	3.81748e+06	7376127	0	0	0	T	50784.8	1	4	4
0	0	0	0	0	0	0	0	0	214744	82035.1	119017	0	0	0	0	0	0	0	0	0	0	0	0	0	0	0	0	0	0	796208	897911	829118	0	0	0	0	0	0	1.37954e+06	1.09773e+06	1.33227e+06	0	0	0	T	50949	1	7	5
3.0347e+06	3.49045e+06	2.80233e+06	980941	737868	690789	0	0	0	8777209	7.69737e+06	8182554	0	0	0	953388	2.41247e+06	2.03878e+06	868125	481555	399558	4.37316e+06	3890896	3.2111e+06	4.00321e+06	3.1703e+06	3.78752e+06	1444344	328703	1.0101e+06	2.85105e+06	2.72292e+06	1.96335e+06	1817177	1.59357e+06	642539	0	0	0	13198312	11463286	11809087	0	0	0	T	46714.9	1	10	7
0	0	0	0	0	0	0	0	0	0	0	0	20106828	20443032	17876772	0	0	0	0	0	0	0	0	0	0	0	0	25374418	23558058	28494624	0	0	0	0	0	0	0	0	0	0	0	0	13882427	11898845	13304413	T	40890.3	1	11	10
0	0	0	0	0	0	551638	475791	414075	0	0	0	0	0	0	0	0	0	0	0	0	0	0	0	0	0	0	0	0	0	0	0	0	0	0	0	0	0	0	0	0	0	0	0	0	T	64928.3	1	2	2
0	0	0	0	0	0	0	0	0	185630	139918	122778	0	0	0	0	0	0	0	0	0	0	0	0	0	0	0	0	0	0	0	0	0	0	0	0	0	0	0	231993	201282	273522	0	0	0	T	42882.7	1	1	1
7607748	6816886	7.86783e+06	0	0	0	3.72574e+06	4.45513e+06	3292985	0	0	0	0	0	0	5.41343e+06	5.61829e+06	5646944	3.83007e+06	3.32688e+06	4589103	1.32792e+06	1.84954e+06	1.23041e+06	0	0	0	567689	122832	496232	9317095	9316568	9228020	4155146	4.52838e+06	4464404	4.00001e+06	4.10566e+06	4317233	0	0	0	0	0	0	T	76667	1	19	15
0	0	0	4921470	4196816	3571756	0	0	0	0	0	0	0	0	0	3.77596e+06	1.10416e+06	3991873	4.59749e+06	4713870	5.17465e+06	0	0	0	0	0	0	0	0	0	3.30951e+06	2176971	2907885	6.94317e+06	7.55351e+06	6.70402e+06	0	0	0	0	0	0	0	0	0	T	112835	1	18	18
0	0	0	6426281	11059411	6549969	0	0	0	0	457386	268599	0	0	0	0	0	0	6594644	7.2238e+06	5.28847e+06	0	0	0	0	0	0	963830	1.01286e+06	867875	0	0	0	0	0	0	3.42843e+06	4478697	4.42153e+06	0	0	0	0	0	0	T	80543.3	1	20	18
0	0	0	0	0	0	0	0	0	0	0	0	0	0	0	0	0	0	0	0	0	0	0	0	0	0	0	1.84307e+06	1.93655e+06	1.71151e+06	0	0	0	0	0	0	0	0	0	0	0	0	1.62168e+06	2.06753e+06	1.79476e+06	T	32502.5	1	1	1
0	0	0	0	0	0	0	0	0	219708	198220	573549	0	0	0	0	0	0	0	0	0	0	0	0	1.01465e+06	1.30122e+06	1.29979e+06	0	0	0	0	0	0	0	0	0	0	0	0	436234	310776	201977	0	0	0	T	39566.1	1	3	2
0	0	0	0	0	0	0	0	0	0	0	0	0	0	0	0	0	0	372966	539843	193514	0	0	0	0	0	0	0	0	0	0	0	0	0	0	0	0	0	0	0	0	0	0	0	0	T	34143.2	1	1	1
0	0	0	0	0	0	1.05826e+06	1.10101e+06	1.10962e+06	0	0	0	0	0	0	0	0	0	0	0	0	872455	797045	1.0164e+06	0	0	0	0	0	0	0	0	0	0	0	0	420579	484964	505577	0	0	0	0	0	0	T	65852	1	3	3
0	0	0	0	0	0	0	0	0	1.37687e+06	1.14706e+06	1294691	0	0	0	0	0	0	0	0	0	1.82851e+06	1.62628e+06	1.8592e+06	0	0	0	0	0	0	0	0	0	0	0	0	0	0	0	3121715	3117717	2.68298e+06	0	0	0	T	50733.6	1	4	4
2.45184e+06	2.4581e+06	2.40196e+06	1.33406e+06	1.30057e+06	1291670	0	0	0	67148328	2.87325e+06	85849064	0	0	0	0	0	0	0	0	0	6995879	7594357	6338305	0	0	0	0	0	0	2.28701e+06	2.90713e+06	3.43251e+06	1.43669e+06	7.2331e+06	1.24334e+06	10446517	10581710	10770768	3593114	3.86178e+06	3.8675e+06	0	0	0	T	50630.9	1	8	4
1.23432e+06	1.22353e+06	1.30381e+06	1.57643e+06	1.40836e+06	1.85293e+06	0	0	0	37296736	44004420	39760236	26137708	27812622	30290298	1.1841e+06	1.37449e+06	1.48244e+06	1.78867e+06	2068151	1.81882e+06	3.85494e+06	1.02933e+06	2252366	96513152	98580320	98974824	33033136	35079000	33048500	1.01219e+06	622856	963112	0	0	0	1.15039e+06	1.0016e+06	1.38464e+06	10866586	13912604	13010765	63979524	65346288	69488320	T	28975.9	1	19	13
1350745	997658	1.3729e+06	3764228	4584447	3118480	783594	959831	1.21696e+06	0	0	0	0	0	0	1202749	1.36584e+06	1.23757e+06	7.72591e+06	6.09611e+06	6.41796e+06	0	0	0	0	0	0	0	0	0	1565635	1.59861e+06	1.27359e+06	0	0	0	10442776	3.79647e+06	3.99644e+06	0	0	0	0	0	0	T	88310.7	1	12	11
6667278	5845412	7.27397e+06	2.46211e+06	2.06273e+06	2.10688e+06	5301275	5193073	4.54721e+06	63338704	74142176	76271360	7171575	7.85444e+06	7.49334e+06	0	0	0	0	0	0	39616032	32640620	35354784	80731624	14143316	14333486	8546359	7.75936e+06	19620430	0	0	0	2336740	2.71487e+06	1.91013e+06	2.18246e+06	2.47675e+06	1.79565e+06	84519152	82450768	92490768	6903917	7826897	6640992	T	46411.2	1	28	18
0	0	0	2.67655e+06	3.02605e+06	1.215e+06	0	0	0	0	0	0	0	0	0	0	0	0	1.71923e+06	1.87934e+06	2.75976e+06	0	0	0	0	0	0	0	0	0	0	0	0	0	0	0	43286608	39400696	37989724	0	0	0	0	0	0	T	58666.4	1	7	6
1.23644e+06	1131391	1.43974e+06	21638472	1.55176e+06	1.81631e+06	4.89653e+06	5197693	5.33612e+06	15599111	17189108	16721421	0	0	0	0	0	0	1.75103e+06	2.01961e+06	2.07528e+06	10142600	9722702	12117042	3963481	3.73486e+06	4121580	1.04149e+06	982310	856724	1.22514e+06	1.12775e+06	1.27753e+06	2.81822e+06	29697022	2.98422e+06	1.66833e+06	1.65747e+06	1.63403e+06	23627616	24966856	25106614	1.03223e+06	1829458	1.31764e+06	T	39805.1	1	16	13
4.7629e+06	4.25483e+06	5.07528e+06	28258658	32216820	26774828	769889	751628	816836	0	0	0	2227671	2.36459e+06	2000354	4.59386e+06	4542820	4.98334e+06	30057124	28053930	29386504	744915	729172	832638	1.23765e+06	1.01078e+06	3324057	3.54889e+06	3.18158e+06	4.62248e+06	6.13873e+06	5693922	6.59677e+06	46796284	38816500	43653792	1.09848e+06	1.47586e+06	1650212	0	0	0	2.30214e+06	2250375	2.96508e+06	T	98003.2	1	49	24
0	0	0	0	0	0	1.17123e+06	920031	1.6973e+06	0	0	0	0	0	0	0	0	0	0	630792	0	780457	790107	962468	0	0	0	0	0	0	0	0	0	0	0	0	2.4647e+06	3.1662e+06	2390306	0	0	0	0	0	0	T	52858.1	1	9	8
0	0	0	0	0	0	0	0	0	2.75543e+06	3.25382e+06	2.78179e+06	0	0	0	0	0	0	0	0	0	0	0	0	7484204	7.67933e+06	8464271	0	0	0	0	0	0	0	0	0	0	0	0	3.1248e+06	2942065	3.49627e+06	0	0	0	T	39013.5	1	8	8
0	0	0	0	528505	0	1.0194e+06	1.30362e+06	0	0	0	0	0	0	0	0	0	0	0	0	0	0	0	0	0	0	0	0	0	0	0	0	0	0	0	0	0	0	0	0	0	0	0	0	0	T	80709.2	1	2	2
894721	810803	913875	0	0	0	916181	721575	855841	6.10762e+06	5.65468e+06	6164568	0	0	0	1055639	854806	853948	0	0	0	1.13185e+06	1.54073e+06	1.17459e+06	18717164	21097874	20786370	1.50597e+06	1.88092e+06	1.47907e+06	0	0	0	0	0	0	90286	326572	345601	8.03948e+06	6.49649e+06	7298992	1681817	2094921	1.58973e+06	T	42750.2	1	13	12
0	0	0	0	0	0	0	0	0	0	0	0	1.88423e+06	2.28406e+06	2133036	0	0	0	0	0	0	0	0	0	0	0	0	14460276	14217726	14844365	0	0	0	0	0	0	0	0	0	0	0	0	10591468	10296770	9181172	T	23417	1	3	3
2.4325e+06	2481782	2.34808e+06	1.81397e+06	2.48653e+06	2.91264e+06	6307555	5825040	6637639	0	0	0	0	0	0	3021691	1.97961e+06	2.33928e+06	0	0	0	4.30819e+06	4.20252e+06	3.30155e+06	2.28867e+06	2.97255e+06	2.86304e+06	4.07857e+06	4.21385e+06	4.16106e+06	3669775	2.77083e+06	3435024	4876849	2.64053e+06	3.03852e+06	6226602	5.33233e+06	31531116	1.99772e+06	3557303	1.93947e+06	2.14577e+06	4.97239e+06	4.1724e+06	T	59582.5	1	25	21
0	0	0	34653384	3.3923e+06	33912484	8855130	27166252	24527436	4.13657e+06	3.01763e+06	4.3826e+06	1.53782e+06	1.89154e+06	1.82117e+06	0	0	0	2131076	30998452	4.23586e+06	6.14867e+06	6279350	15344327	3.04885e+06	3.72756e+06	1.82154e+06	1995387	2.36701e+06	1.59615e+06	0	0	0	2.13727e+06	1.96247e+06	1.80331e+06	35142580	10855595	9066300	2.91726e+06	2.44307e+06	4433749	1.78126e+06	1.87822e+06	1485322	T	57887.8	1	18	16
1.5427e+06	1.61875e+06	1.18562e+06	0	0	0	1.59652e+06	1.75504e+06	1.83499e+06	0	0	0	0	0	0	1.43599e+06	2.00863e+06	1.9393e+06	0	0	0	1.21622e+06	1.23138e+06	1.23612e+06	0	0	0	0	0	0	1.72131e+06	1.38885e+06	1.59998e+06	1.87764e+06	1.08956e+06	2.14202e+06	1.14008e+06	1.15873e+06	1.62004e+06	1222787	1.30281e+06	1.45114e+06	0	0	0	T	54355.1	1	6	6
0	0	0	147857	183099	91705.6	0	0	0	0	0	0	0	0	0	0	0	0	114641	152374	0	0	0	0	0	0	0	0	0	0	0	0	0	0	0	0	0	0	0	0	0	0	0	0	0	T	82791	1	3	0
7006242	7.17645e+06	5.68024e+06	8416303	8.14574e+06	7.86477e+06	24117782	24325308	26941632	2.55102e+06	11311443	12459392	4370861	5.16692e+06	5.24885e+06	4.39876e+06	4.0583e+06	4951902	18444676	17698728	19108224	13212913	11729973	11988976	1.63137e+06	1.71106e+06	1.71947e+06	0	0	0	8803728	8522726	10086531	3.94507e+06	3.8719e+06	3.83422e+06	26237270	27304980	30723304	2914167	15494875	17147006	0	0	0	T	69677.9	1	36	21
4.70986e+06	5.15317e+06	5248594	42595720	31211542	24803394	6504823	6179959	4.17984e+06	0	0	0	1.40315e+06	2.29573e+06	1.77697e+06	4671931	3597661	3.64446e+06	27880300	29072682	25772706	6046074	7678680	6281843	0	0	0	0	0	0	6871892	7.6378e+06	7.33689e+06	27931064	26977904	27177406	10749864	10217993	10524963	0	0	0	2.79726e+06	1366963	1.451e+06	T	74178	1	35	21
0	0	0	0	0	0	0	0	0	0	0	0	12076730	12989476	12560313	0	0	0	0	0	0	0	0	0	0	0	0	13821654	12563103	12366545	0	0	0	0	0	0	0	0	0	0	0	0	6698365	6548024	7096453	T	23467.8	1	9	4
0	0	0	0	0	0	0	0	0	0	0	0	3168488	3295896	4.21091e+06	0	0	0	0	0	0	0	0	0	0	0	0	2463508	3.56492e+06	2.63358e+06	0	0	0	0	0	0	0	0	0	0	0	0	1578550	1.75237e+06	2.22122e+06	T	23474.8	1	4	4
0	0	0	0	0	0	0	0	0	0	0	0	4162458	4333649	4438575	0	0	0	0	0	0	0	0	0	0	0	0	3856528	3.77015e+06	4.14433e+06	0	0	0	0	0	0	0	0	0	0	0	0	3.20566e+06	3.15398e+06	3.2069e+06	T	22759.7	1	5	4
0	0	0	0	0	0	0	0	0	0	0	0	3.7192e+06	4.03336e+06	3458564	0	0	0	0	0	0	0	0	0	0	0	0	3.66222e+06	3662753	3.61965e+06	0	0	0	0	0	0	0	0	0	0	0	0	2.48274e+06	2785924	2.68327e+06	T	24852.3	1	8	7
0	0	0	813259	0	758781	0	0	0	0	0	0	0	0	0	0	0	0	606997	0	306770	0	0	0	0	0	0	0	0	0	0	0	0	0	0	0	0	0	0	0	0	0	0	0	0	T	85611	1	2	2
0	0	0	0	0	0	0	0	0	5.13642e+06	4.31287e+06	4616799	0	0	0	0	0	0	0	0	0	0	0	0	13960963	14725045	14547639	0	0	0	0	0	0	0	0	0	0	0	0	6.22699e+06	5306101	5652840	1.37775e+06	965414	1.28427e+06	T	45537.6	1	14	13
0	0	0	0	0	0	0	0	0	0	0	0	609545	1.13718e+06	1.90125e+06	0	0	0	0	0	0	0	0	0	0	0	0	1.92377e+06	950953	506114	0	0	0	0	0	0	0	0	0	0	0	0	701239	517956	340259	T	20465.3	1	2	2
0	0	0	3.60352e+06	3.58107e+06	1.88133e+06	0	0	0	0	0	0	0	0	0	0	0	0	3849292	3.67175e+06	3.31237e+06	0	0	0	0	0	0	0	0	0	0	0	0	3312112	4677088	4.39427e+06	0	0	0	0	0	0	0	0	0	T	120337	1	11	10
1.56352e+06	1.43375e+06	1.39461e+06	0	0	0	0	0	0	0	0	0	0	0	0	1.1221e+06	1.17985e+06	1.26856e+06	0	0	0	0	0	0	0	0	0	0	0	0	2.20035e+06	1853581	2.26257e+06	0	0	0	0	0	0	0	0	0	0	0	0	T	181166	1	19	4
9059070	10970324	10693870	0	0	0	0	0	0	0	0	3.33491e+06	0	150487	7.87429e+06	9794564	10797813	10336075	0	0	0	820275	342004	294608	0	0	0	0	0	4928844	15867246	14152607	14432426	8659320	6489522	7415491	0	0	0	0	0	0	13193015	0	0	T	184530	1	40	23
0	0	0	0	0	0	0	0	0	838807	616440	937800	0	0	0	278139	0	0	0	0	0	0	0	6332919	1948093	1.97499e+06	1.74679e+06	0	0	0	0	0	0	0	0	0	0	0	0	815824	734410	371525	0	0	0	T	42767.1	1	3	3
0	0	0	0	0	0	0	0	0	2.84027e+06	2.79428e+06	2.88251e+06	0	0	0	0	0	0	0	0	0	0	0	0	4.39177e+06	6.07498e+06	5478161	0	0	0	0	0	0	0	0	0	0	0	0	3189415	2.68107e+06	2673222	0	0	0	T	42245.6	1	10	10
0	0	0	0	0	0	0	0	0	0	0	0	89410456	88565648	85382600	0	0	0	0	0	0	3.39076e+06	3531621	2.74154e+06	0	0	0	112471160	112326240	117813624	0	0	0	0	0	0	0	0	0	0	0	0	49839736	47242692	55160184	T	18986.6	1	6	4
0	0	0	0	0	0	0	0	0	0	0	0	6621896	6.66169e+06	7741851	0	0	0	0	0	0	0	0	0	0	0	0	7075656	6195421	7.47688e+06	0	0	0	0	0	0	0	0	0	0	0	0	5.24626e+06	5497561	5.03428e+06	T	27974	1	9	8
726760	504164	818089	236936	421417	647874	0	0	0	0	0	0	0	0	0	532897	270576	794067	0	0	0	0	0	0	0	0	0	0	0	0	651018	679524	812110	0	0	0	0	0	0	0	0	0	0	0	0	T	208602	1	4	4
5.85492e+06	5.97971e+06	5413858	20413960	20826520	29954456	7021407	7.59497e+06	7915392	0	0	0	0	0	0	6000873	4.76459e+06	4.77035e+06	29824710	31042958	30015262	2408047	2.54997e+06	5850292	0	0	0	0	0	0	4.48137e+06	4539596	5021697	4884436	4318696	4788565	13394266	14055016	14971517	1.33965e+06	3166292	1385793	0	0	0	T	76488.6	1	24	20
0	0	0	0	0	0	1.42089e+06	1.19904e+06	880545	3.82518e+06	3.47955e+06	3.60502e+06	0	0	0	0	0	0	0	0	0	2948930	2426746	2.45976e+06	0	0	0	0	0	0	0	0	0	0	0	0	0	0	0	6622108	5482184	5808857	0	0	0	T	54812.9	1	8	6
0	0	0	0	0	0	0	0	0	0	0	0	0	0	0	0	0	0	0	0	0	334541	314036	375806	0	0	0	0	0	0	0	0	0	0	0	0	0	0	0	222216	181534	168959	0	0	0	T	57178.3	1	2	2
2260622	2.0503e+06	3052862	6.84012e+06	6174835	6022276	4522328	4425682	4.13437e+06	5414418	4.61073e+06	4833933	1.40611e+06	1.32259e+06	1.61811e+06	2.23114e+06	2180698	1.87021e+06	10857479	9421580	9976258	2.2738e+06	2.31347e+06	2.13589e+06	7281113	8.28178e+06	7.86423e+06	1.87124e+06	1.22983e+06	1.37181e+06	3.46623e+06	1.29492e+06	1.1529e+06	1.45733e+06	1.5187e+06	1.28559e+06	4.17376e+06	4.11603e+06	4427540	4457796	3.69692e+06	4.16439e+06	1.63878e+06	1.18899e+06	1.21125e+06	T	79636.3	1	28	27
0	0	0	0	0	0	0	0	0	726381	987559	995348	0	0	0	0	0	0	0	0	0	0	0	0	2.21994e+06	2.54386e+06	2.185e+06	0	0	0	0	0	0	0	0	0	0	0	0	1.20806e+06	947595	931416	0	0	0	T	37002.5	1	4	4
0	0	0	0	0	0	0	0	0	0	0	0	0	0	0	0	0	0	0	0	0	0	0	0	0	0	0	702407	725928	0	0	0	0	0	0	0	0	0	0	0	0	0	953472	1.03183e+06	1.05608e+06	T	16591.3	1	1	1
0	0	0	1.66936e+06	1.51936e+06	1.20156e+06	0	0	0	0	0	0	0	0	0	2.84877e+06	2.40061e+06	2.34553e+06	0	0	0	0	0	0	0	0	0	0	0	0	0	0	0	2.83682e+06	2.34621e+06	2.16129e+06	0	0	0	0	0	0	0	0	0	T	88622.4	1	1	1
0	0	0	0	0	0	0	0	0	0	0	0	2.25473e+06	2680222	2864274	0	0	0	0	0	0	0	0	0	0	0	0	2393334	2.24248e+06	2.7965e+06	0	0	0	0	0	0	0	0	0	0	0	0	1.45662e+06	1.32053e+06	1.28977e+06	T	24919	1	7	6
0	0	0	1.2394e+06	1244001	458001	0	0	0	0	0	0	0	0	0	0	0	0	768885	664631	687017	0	0	0	0	0	0	0	0	0	0	148118	0	0	0	0	106111	538473	627736	0	0	0	0	0	0	T	83682.9	1	5	4
0	0	0	0	0	0	0	0	0	0	0	0	0	0	0	0	0	0	0	0	0	0	0	0	823027	773317	930971	0	0	0	0	0	0	0	0	0	0	0	0	648126	324380	516485	0	0	0	T	77961	1	2	2
0	0	0	0	0	0	0	0	0	0	0	0	0	0	0	639276	857489	642732	0	0	0	0	0	0	0	0	0	0	0	0	0	0	0	0	0	0	0	0	0	0	0	0	0	0	0	T	144681	1	1	1
0	0	0	0	0	0	0	0	0	0	0	0	0	0	0	0	0	143897	0	0	0	0	0	0	0	0	0	0	0	0	206117	0	135440	0	0	0	0	0	0	0	0	0	0	0	0	T	131341	1	2	2
0	0	0	0	0	0	0	0	0	0	0	0	0	0	228765	0	0	0	0	0	0	0	0	0	0	0	0	0	0	0	0	0	0	1.09957e+06	830156	960943	0	0	0	0	0	0	0	0	0	T	51683.8	1	2	2
0	0	0	0	0	0	0	0	0	0	0	0	0	0	0	0	0	0	0	0	0	2.78602e+06	2399880	2.83403e+06	11236509	9843031	9946484	0	0	0	0	0	0	0	0	0	0	0	0	7144871	5565459	5.10466e+06	0	0	0	T	37353.2	1	2	2
1.76074e+06	1.36696e+06	1.48085e+06	1.10994e+06	952117	729577	0	0	0	5574263	4802311	5.25451e+06	1.23378e+06	1.72758e+06	1.64361e+06	1.21206e+06	1.46387e+06	1.1614e+06	654214	849558	674101	1.49569e+06	1.40361e+06	1.58723e+06	4979876	4802138	5252969	2.28538e+06	1.93818e+06	1.93286e+06	1.75088e+06	1.36803e+06	1.42298e+06	1.34154e+06	1484910	1.54954e+06	0	0	0	4587742	4.67578e+06	4629416	0	0	0	T	26771.9	1	11	9
0	0	0	0	0	0	0	0	0	731299	904180	1.06377e+06	0	0	0	0	0	0	0	0	0	0	0	0	2.65401e+06	2321394	2.54818e+06	0	0	0	0	0	0	0	0	0	0	0	0	790340	967589	575373	0	0	0	T	37619.2	1	6	6
0	0	0	0	0	0	0	0	0	0	0	0	0	0	0	0	0	0	0	0	0	0	0	0	5.30298e+06	6867567	6.53727e+06	0	0	0	0	0	0	0	0	0	0	0	0	2.81952e+06	2.35661e+06	1.37784e+06	0	0	0	T	35800.3	1	5	4
0	0	0	0	0	0	0	0	0	1.93799e+06	1989812	2.9739e+06	0	0	0	0	0	0	0	0	0	5.84579e+06	5482195	4949353	0	0	0	0	0	0	0	0	0	0	0	0	0	0	0	7830941	7.38559e+06	7759058	0	0	0	T	51730.9	1	7	5
423632	167063	471672	2.43751e+06	2.36208e+06	2.72525e+06	0	0	0	0	0	0	0	0	0	1.07434e+06	529836	715262	2943671	2.6444e+06	3121027	0	0	0	0	0	0	0	0	0	0	0	0	3.7331e+06	3.51778e+06	3.23896e+06	0	0	0	0	0	0	0	0	0	T	94538.2	1	9	9
0	0	0	0	0	0	0	0	0	0	0	0	11728520	13790420	10123268	0	0	0	0	0	0	0	0	0	0	0	0	12174330	11061895	11957864	0	0	0	0	0	0	0	0	0	0	0	0	6048092	6964951	6381939	T	20092.1	1	5	5
2.86305e+06	6.67934e+06	3.08698e+06	2.81693e+06	2.66818e+06	2350927	1.63078e+06	5436935	1.65102e+06	121047424	116019096	125043424	24887554	23460128	23599780	2.34199e+06	2.01862e+06	2.36383e+06	2.08848e+06	2.57722e+06	2116925	5.44399e+06	5.06231e+06	5319677	266873808	249671728	256124384	22306676	18575554	18983212	7.3406e+06	2.06133e+06	2.02011e+06	2.73074e+06	2.1745e+06	2629365	1.74641e+06	1.51532e+06	1.70735e+06	124046632	106028368	124258904	26946530	25851656	26298964	T	39570.6	1	30	15
0	0	0	0	0	0	0	0	0	498886	519448	457000	0	0	0	0	0	0	0	0	0	0	0	0	0	0	0	0	0	0	0	0	0	0	0	0	0	0	0	0	0	0	0	0	0	T	53106	1	2	2
5642144	5.41111e+06	7.02756e+06	10730632	11143836	9834976	33295202	27016992	34789396	2.76576e+06	2778381	2.63345e+06	3.38455e+06	12842745	12538999	17322728	8061673	4.96084e+06	33702504	38101220	31499814	14164503	12891033	15784785	4.38601e+06	3.4475e+06	3.39616e+06	3026898	3.20194e+06	8229670	6375707	7313559	6.41542e+06	17248508	9917415	4738100	41132856	40842036	47657640	3.10193e+06	2.69463e+06	3.23827e+06	3.7216e+06	7996763	3.80189e+06	T	77464.3	1	46	23
7.33088e+06	7898753	7.57457e+06	3456450	3.8018e+06	3352451	31802986	29634386	34814180	4.00244e+06	3.90969e+06	5.03616e+06	3.38424e+06	3552239	2.99967e+06	5668734	6222695	5.2981e+06	2572345	2.37101e+06	2.41339e+06	20895014	20959140	18809772	8589087	5000611	4.15586e+06	4646507	4.91571e+06	3803313	8810263	7509267	8.04411e+06	5.1515e+06	5663716	5505517	24671162	27512504	25382954	5.30092e+06	5850305	5.37299e+06	4578403	4.26456e+06	4.33844e+06	T	57825.9	1	20	16
984502	1618066	1.1573e+06	573689	978091	820969	5946476	5.10232e+06	4.4541e+06	509149	391330	584259	190115	557194	742878	1382170	1.32266e+06	1.99905e+06	0	0	0	3.16023e+06	3.11068e+06	3.06251e+06	568916	730626	624260	427810	378929	0	3313285	1.08347e+06	1.02407e+06	664266	1.54464e+06	953859	4.11536e+06	4.07084e+06	4425637	573786	81348.8	501765	276452	260795	238809	T	60183.5	1	11	6
0	0	0	0	0	0	0	0	0	0	0	0	11823917	11745334	13077385	0	0	0	0	0	0	0	0	0	0	0	0	10352303	11140765	11889029	0	0	0	0	0	0	0	0	0	0	0	0	5.46613e+06	6.36096e+06	6455437	T	17989.8	1	4	4
0	0	0	746900	947837	635230	0	0	0	0	0	0	0	0	0	0	0	0	0	0	0	0	0	0	0	0	0	0	0	0	0	0	0	0	0	0	0	0	0	0	0	0	0	0	0	T	125019	1	1	1
0	0	0	0	0	0	0	0	0	0	0	0	4.99402e+06	4.81911e+06	5375137	0	0	0	0	0	0	0	0	0	0	0	0	5.246e+06	5637423	5838393	0	0	0	0	0	0	0	0	0	0	0	0	5.96192e+06	4.97973e+06	4342964	T	17132.4	1	6	6
0	0	0	0	0	0	0	0	0	0	0	0	3.69794e+06	3.85255e+06	3602308	0	0	0	0	0	0	0	0	0	0	0	0	4579398	3424889	4402465	0	0	0	0	0	0	0	0	0	0	0	0	2.33079e+06	3.20983e+06	2.51294e+06	T	13285	1	4	2
0	0	0	0	0	0	0	0	0	0	0	0	6449820	6.18963e+06	4.57704e+06	0	0	0	0	0	0	0	0	0	0	0	0	5.58676e+06	5500972	4.90653e+06	0	0	0	0	0	0	0	0	0	0	0	0	3.65798e+06	3.84328e+06	4.11035e+06	T	23192.7	1	5	4
0	0	0	0	0	0	0	0	0	0	0	0	2.01669e+06	2514923	2.27178e+06	0	0	0	0	0	0	0	0	0	0	0	0	1.96075e+06	2.50802e+06	2339014	0	0	0	0	0	0	0	0	0	0	0	0	2155709	2391799	1.76478e+06	T	22973.6	1	3	2
0	0	0	0	0	0	0	0	0	0	0	0	0	0	0	0	0	0	0	0	0	0	0	0	0	0	0	0	0	0	0	0	0	0	0	0	0	0	0	0	0	0	1.12516e+06	949685	915367	T	71626.1	1	1	1
0	0	0	0	0	0	1.87305e+06	1.56599e+06	1.60266e+06	0	0	0	0	0	0	0	0	0	0	0	0	839965	917233	1.19301e+06	0	0	0	0	0	0	0	0	0	0	0	0	1.61346e+06	1.4144e+06	1.54624e+06	0	0	0	0	0	0	T	58224.2	1	6	5
6.29947e+06	4764751	5.46677e+06	4.0754e+06	4710125	4248698	1.93607e+06	1.80761e+06	2.12077e+06	54124180	42726196	50903204	11867021	12706746	13588594	4.97711e+06	4.08223e+06	4.10803e+06	3162122	3.29839e+06	3.52987e+06	22282896	22496530	21702124	9547613	10040685	9949975	12799789	11637830	11085869	4.6253e+06	5335481	4705221	5540399	5.64861e+06	6156070	1.84567e+06	1.76827e+06	1.54423e+06	53900880	53559832	50518880	9315615	8876305	10464363	T	45642.9	1	15	6
0	0	0	210661	180407	154829	0	0	0	0	0	0	0	0	0	0	0	0	0	0	0	0	0	0	0	0	0	0	0	0	0	0	0	0	0	0	0	0	0	0	0	0	0	0	0	T	97854.6	1	1	1
0	0	0	0	0	0	0	0	0	0	0	0	0	0	0	0	0	0	0	0	0	0	0	0	317952	427663	518688	0	0	0	0	0	0	0	0	0	0	0	0	0	0	0	0	0	0	T	41488.5	1	1	1
40023072	33918244	38930172	3696826	4.07907e+06	4239559	0	0	0	0	0	0	0	0	0	30246982	30771414	28757656	4.13779e+06	3.12004e+06	3724516	0	0	0	0	0	0	0	0	0	57522816	63743312	52482996	9418530	11473110	9451028	0	0	0	0	0	0	0	0	0	T	152689	1	39	33
1.10361e+06	989790	1.29532e+06	0	0	0	0	0	0	0	0	0	0	0	0	1.3329e+06	1.86916e+06	943224	0	0	0	0	0	0	0	0	0	0	0	0	1.89068e+06	2.50932e+06	2.26622e+06	2421047	2.4752e+06	2.49281e+06	0	0	0	0	0	0	0	0	0	T	119085	1	4	4
0	0	0	0	0	0	622330	462548	588410	0	0	0	0	0	0	0	0	0	859634	843925	697930	0	0	0	0	0	0	0	0	0	0	0	0	0	0	0	687807	716430	637439	0	0	0	0	0	0	T	68853.3	1	2	2
10839223	11405768	10533261	9019397	10699328	11878998	0	0	0	0	0	0	0	0	0	3736786	2.90191e+06	1.78132e+06	10506743	12028590	11753303	0	0	0	0	0	0	0	0	0	1.14432e+06	1.84207e+06	2086666	15146208	12891075	12226149	0	0	0	0	0	0	506001	846157	736561	T	92097	1	23	17
0	0	0	0	0	0	0	0	0	0	0	0	0	0	0	0	0	0	0	0	0	0	0	0	0	0	0	0	0	0	0	0	0	0	0	0	0	0	0	0	0	0	1253669	1.09097e+06	915052	T	41241.8	1	1	1
0	0	0	0	0	0	0	0	0	0	0	0	0	0	0	0	0	0	690314	589166	365846	0	0	0	0	0	0	0	0	0	0	0	0	1589433	1.62239e+06	1.57632e+06	0	0	0	0	0	0	0	0	0	T	102313	1	3	2
0	0	0	0	0	0	0	0	0	0	0	0	28387666	30121248	27134282	0	0	0	0	0	0	0	0	0	0	0	0	27204394	20831800	26657478	0	0	0	0	0	0	0	0	0	0	0	0	21318634	20053282	19935032	T	21334.6	1	5	4
0	0	0	2.27746e+06	3.25927e+06	2471888	1.55943e+06	1.47269e+06	1.43562e+06	0	0	0	0	0	0	626389	866833	737879	2.73089e+06	2.21447e+06	2.77501e+06	0	0	0	0	0	0	0	0	0	0	0	0	5779557	5.245e+06	6120413	0	0	0	0	0	0	0	0	0	T	101090	1	7	7
0	0	0	0	0	0	0	0	0	0	0	0	0	0	0	0	0	0	0	0	0	0	0	0	0	0	0	0	0	0	0	0	0	0	0	0	323047	304671	119576	0	0	0	0	0	0	T	78789.5	1	2	2
0	0	0	0	0	0	0	0	0	1.52936e+06	747061	1.4959e+06	0	0	0	528169	299605	270991	0	0	0	0	0	0	2759370	3.44267e+06	4.11123e+06	0	0	0	910611	857053	1.27125e+06	0	0	0	0	0	0	0	0	0	0	0	0	T	36712	1	4	1
0	0	0	0	0	0	802547	966127	1.01265e+06	11360412	10954609	11521064	3.23221e+06	3.71963e+06	2878157	0	0	0	0	0	0	711010	1.06056e+06	561657	30878800	30253418	28163388	3.73118e+06	4.00094e+06	3012760	0	0	0	0	0	0	1.03848e+06	952890	731637	12946038	11027074	10865165	3.39075e+06	3.00507e+06	3.42027e+06	T	32902.3	1	15	7
0	0	0	0	0	0	0	0	0	1.14521e+06	481946	637697	15058177	12299371	15598038	0	0	0	0	0	0	0	0	0	1.26131e+06	1.98992e+06	1.70219e+06	13971922	13589055	14631108	0	0	0	0	0	0	0	0	0	0	0	0	14711794	14336683	15015900	T	22478	1	4	4
0	0	0	3.99615e+06	4.6539e+06	10023879	0	0	0	0	0	0	0	0	0	0	0	0	4092395	3542376	3.48508e+06	0	0	0	0	0	0	0	0	0	0	0	0	4166222	4.45694e+06	4.83285e+06	602794	718382	485180	0	0	0	0	0	0	T	197457	1	11	9
0	0	0	0	0	0	0	0	0	0	0	0	0	0	0	0	0	0	0	0	0	0	0	0	659256	632192	536307	0	0	0	0	0	0	0	0	0	0	0	0	0	0	0	0	0	0	T	33407.3	1	1	1
15068493	15201450	15865250	2711553	2.54777e+06	2.61857e+06	2272017	1.88466e+06	2.22942e+06	44116216	44430160	46073204	78063512	87966208	84321128	4639853	4245404	5381187	2691869	2.84972e+06	2.82691e+06	1.71486e+06	1.78814e+06	1744892	276591904	268553120	293621440	206422960	203064880	228263728	2.97721e+06	2.91118e+06	2.75451e+06	1.82477e+06	1.86903e+06	1938545	1.82099e+06	1541463	1.32885e+06	9657641	11070413	8712576	287620352	294604448	296447808	T	33991	1	11	6
0	0	0	0	0	0	0	0	0	0	0	0	0	0	0	0	0	0	0	0	0	0	0	0	0	0	0	0	0	0	0	0	0	0	0	0	122853	164250	114616	0	0	0	0	0	0	T	56842.2	1	1	1
2.25792e+06	2.94686e+06	2.3796e+06	0	0	0	5151525	5.25445e+06	4918388	0	0	0	0	0	0	1.95527e+06	1.66748e+06	1.91017e+06	0	0	0	4.13913e+06	3.85113e+06	3370037	0	0	0	1.06276e+06	1.33552e+06	1.70799e+06	2.32258e+06	2.38955e+06	2273182	1.34583e+06	1.29227e+06	943940	6354329	6.18588e+06	7.0217e+06	0	0	0	0	0	0	T	68211.6	1	13	12
0	0	0	0	0	0	0	0	0	0	0	0	0	0	0	0	0	0	1.08338e+06	1.1949e+06	879194	0	0	0	0	0	0	0	0	0	0	0	0	0	0	0	0	0	0	0	0	0	0	0	0	T	41712.6	1	1	1
3.4844e+06	2.90711e+06	3.43933e+06	7960089	7.81074e+06	7714703	0	0	0	0	0	0	0	0	0	3.5173e+06	3.39406e+06	3138049	6063518	6164273	5.44655e+06	0	0	0	0	0	0	0	0	0	3.40559e+06	6568550	3.72263e+06	12211586	11089182	10581468	0	0	0	0	0	0	0	0	0	T	120762	1	30	28
0	0	0	0	0	0	0	0	0	2.13355e+06	2.11734e+06	1.83672e+06	0	0	0	0	0	0	0	0	0	59884.2	196089	172730	2.51706e+06	2309299	2.23152e+06	0	0	0	0	0	0	0	0	0	0	0	0	2.14035e+06	2.09786e+06	2.27122e+06	0	0	0	T	43187.2	1	4	2
0	0	0	0	0	0	0	0	0	12601817	14326237	16491682	7433474	4434672	7.48354e+06	0	0	0	0	0	0	0	0	0	30811910	33494730	43330660	11055269	10762689	9765238	0	0	0	0	0	0	0	0	0	7303346	6890798	7.61821e+06	11906865	12010155	11789736	T	36226.8	1	9	7
0	0	0	0	0	0	0	0	0	1.39338e+06	1.33592e+06	1.21576e+06	0	0	0	0	0	0	0	0	0	0	0	0	2306714	2759541	2.67462e+06	0	0	0	0	0	0	0	0	0	0	0	0	1.12384e+06	795338	834493	0	0	0	T	43377.2	1	4	4
1.27532e+06	1.52628e+06	1.61728e+06	4643848	4365178	4.4301e+06	0	0	0	0	0	0	0	0	0	0	0	0	5.96672e+06	5289853	6.09521e+06	0	0	0	0	0	0	0	0	0	1.95447e+06	1.70547e+06	1.48945e+06	6328371	8718960	8.37032e+06	0	0	0	0	0	0	0	0	0	T	107074	1	21	16
9202693	10305846	9547900	1.66498e+06	2.47706e+06	6.2047e+06	0	0	0	0	0	0	0	0	0	11482219	12225507	10514417	2871002	2917895	2.53624e+06	0	0	0	0	0	0	0	0	0	5947245	5150291	5.46352e+06	10259992	9830503	9886871	0	0	0	0	0	0	0	0	0	T	138258	1	29	26
0	0	0	0	0	0	1.74143e+06	1.94841e+06	985836	0	0	0	0	0	0	0	0	0	0	0	0	377971	457164	672848	0	0	0	0	0	0	0	0	0	0	0	0	835016	998949	102303	0	0	0	0	0	0	T	72185.1	1	3	3
0	0	0	0	0	0	0	0	0	0	0	0	9373087	9818836	8827735	0	0	0	0	0	0	0	0	0	0	0	0	8763130	8926943	9416556	0	0	0	0	0	0	0	0	0	0	0	0	6.26349e+06	5.93207e+06	5.95222e+06	T	17006.7	1	5	5
0	0	0	0	0	0	0	0	0	0	0	0	0	0	0	0	0	0	0	0	0	0	0	0	174576	448646	415025	0	0	0	0	0	0	0	0	0	0	0	0	0	0	0	0	0	0	T	20310.2	1	1	1
0	0	0	0	0	0	0	0	0	0	0	0	0	0	0	0	0	0	0	0	0	0	0	0	0	0	0	0	0	0	0	0	0	0	0	0	0	0	0	0	0	0	836719	740129	766299	T	28061	1	2	2
4697363	3624182	4726123	10406623	11208178	11121065	0	0	0	0	0	0	0	0	0	5819182	6.25869e+06	4642138	9182103	8.36423e+06	8410227	0	0	0	0	0	0	0	0	0	5.54293e+06	5.82059e+06	6.87204e+06	14452100	16068198	15190841	864077	570750	489899	0	0	0	0	0	0	T	98998.2	1	35	25
2.28028e+06	5667636	2.36911e+06	6.93073e+06	6593132	7.05433e+06	0	0	0	0	0	0	0	0	0	3628618	3.0942e+06	3.03423e+06	4.49157e+06	4663405	4.85595e+06	0	0	0	0	0	0	0	0	0	4.84717e+06	2.76561e+06	2.7579e+06	10240290	10199716	9493047	0	0	0	0	0	0	0	0	0	T	118249	1	18	15
0	0	0	0	0	0	0	0	0	0	0	0	7504663	9458087	6405592	0	0	0	0	0	0	0	0	0	0	0	0	7510052	8690303	7730235	0	0	0	0	0	0	0	0	0	0	0	0	3360428	5.24737e+06	3.57551e+06	T	14386.4	1	5	5
5648103	6.19316e+06	5959046	29823758	28644090	32574822	658417	1.56799e+06	1.4785e+06	0	0	0	0	0	0	5645284	6.21203e+06	6.28571e+06	0	0	0	1239465	1.33593e+06	1.20166e+06	0	0	0	0	0	0	4.42379e+06	3.38433e+06	4.35186e+06	65680756	65630516	63070180	0	0	0	0	0	0	0	0	0	T	139473	1	21	19
0	0	0	0	0	0	0	0	0	6721080	6688418	6236760	1.2211e+06	853487	1.20709e+06	0	0	0	0	0	0	0	0	0	4.30688e+06	5.55846e+06	5.59955e+06	1.20979e+06	1.22578e+06	1.16369e+06	0	0	0	0	0	0	0	0	0	6982964	7672740	7.19389e+06	1318833	1.33605e+06	1.35596e+06	T	26198.9	1	5	4
1.75543e+06	1.52343e+06	1.75949e+06	2.07226e+06	1922990	2.08709e+06	3.62685e+06	3.20926e+06	2.93659e+06	0	0	0	0	0	0	1.60295e+06	1.92111e+06	1.78084e+06	2.57909e+06	2373507	2.21395e+06	2.00177e+06	1.96191e+06	2235097	0	0	0	0	0	0	3860073	3.87875e+06	6185968	3.98639e+06	3.66494e+06	3848209	3829014	3.71629e+06	3.81436e+06	0	0	0	0	0	0	T	75330.9	1	19	18
401360	600524	667210	0	0	0	0	0	0	0	0	0	0	0	0	0	0	0	0	0	0	0	0	0	0	0	0	0	0	0	0	0	0	0	0	0	0	0	0	0	0	0	0	0	0	T	75458.9	1	2	2
22071054	21153282	21855660	0	0	0	0	0	0	0	0	0	0	0	0	21923440	18768992	20785022	0	0	0	0	0	0	0	0	0	0	0	0	27605990	26040168	25906564	8.13137e+06	15256797	13971660	0	0	0	0	0	0	0	0	0	T	125338	1	29	19
0	0	0	1745202	3.09336e+06	2.10257e+06	0	0	0	0	0	0	0	0	0	496779	847522	95775.5	3.22714e+06	3.11902e+06	3356935	0	0	0	0	89542.7	95960.4	0	0	0	0	0	0	2.74653e+06	2.92329e+06	3.80808e+06	0	0	0	0	0	0	0	0	0	T	105764	1	4	4
0	0	0	0	0	0	0	0	0	0	0	0	0	0	0	0	0	0	742698	666429	779894	0	0	0	0	0	0	0	0	0	842775	659958	856443	988282	1.10933e+06	1.32634e+06	0	0	0	0	0	0	0	0	0	T	95736.1	1	3	2
0	0	0	0	0	0	1211919	1.22061e+06	993141	0	0	0	0	0	0	0	0	0	0	0	0	566786	657940	659144	0	0	0	0	0	0	0	0	0	0	0	0	702909	704984	676276	0	0	0	0	0	0	T	54498.4	1	6	4
0	0	0	928840	951806	1.0854e+06	0	0	0	0	0	0	0	0	0	0	0	0	2.74005e+06	2.78935e+06	2.93904e+06	794353	983587	724233	0	0	0	0	0	0	0	0	0	0	0	0	0	0	0	0	0	0	0	0	0	T	124490	1	1	1
1.60553e+06	1.96991e+06	1.53844e+06	828589	859610	851339	0	0	0	0	0	0	0	0	0	0	0	0	0	0	0	0	0	0	0	0	0	0	0	0	0	0	0	0	0	0	0	0	0	0	0	0	0	0	0	T	164792	1	2	2
0	0	0	0	0	0	1.0254e+06	915282	890496	0	0	0	0	0	0	591298	449364	301596	0	0	0	409295	605865	565193	0	0	0	0	0	0	1.25742e+06	770192	631390	0	0	0	1.2698e+06	930184	928528	0	0	0	0	0	0	T	59106.1	1	6	6
5284490	2.87208e+06	2.73686e+06	0	0	0	1.95714e+06	1.86153e+06	1.66281e+06	0	0	0	0	0	0	2821024	7.51811e+06	2.51452e+06	0	0	0	1.28554e+06	1.16354e+06	979064	0	0	0	0	0	0	5186637	3.47559e+06	5.21134e+06	2.22931e+06	5943794	5856483	1.70609e+06	1.55438e+06	1.36822e+06	0	0	0	0	0	0	T	56033	1	8	7
0	0	0	0	0	0	0	0	0	2.30696e+06	2.07303e+06	2184223	0	0	0	0	0	0	0	0	0	0	0	0	4585234	5.323e+06	4936213	835715	515600	537024	0	0	0	0	0	0	0	0	0	2407859	2.08237e+06	2.50186e+06	651569	584667	789743	T	37555.8	1	10	8
971550	593852	817353	625120	140018	0	2.50078e+06	2.71807e+06	2.93612e+06	0	0	0	0	0	0	660136	977844	962914	1.00938e+06	1.68232e+06	1.59666e+06	1.8027e+06	1.8894e+06	1.45945e+06	250617	0	98608.5	0	0	0	707932	683672	766165	0	669223	0	2.1747e+06	2.06491e+06	2.39472e+06	0	0	181486	0	0	0	T	69977.9	1	26	9
0	642411	0	0	0	0	0	0	0	0	0	0	0	0	0	708334	601950	0	0	0	0	0	0	0	0	0	0	0	0	0	0	0	0	0	0	0	0	0	0	0	0	0	0	0	0	T	61213	1	1	1
0	0	0	0	0	0	0	0	0	0	0	0	0	0	0	0	0	0	0	0	0	0	0	0	0	0	0	0	0	0	1.57564e+06	1.51211e+06	1256552	0	0	0	0	0	0	0	0	0	0	0	0	T	114729	1	1	1
0	0	0	0	0	0	0	0	0	0	0	0	0	0	0	0	0	0	0	0	0	0	0	0	0	0	0	0	0	0	4697814	5.28915e+06	5.27268e+06	0	0	0	0	0	0	0	0	0	0	0	0	T	109790	1	1	1
0	0	0	0	0	0	0	0	0	0	0	0	2.8964e+06	2.85603e+06	3.87955e+06	0	0	0	0	0	0	0	0	0	0	0	0	3613242	3.92796e+06	4.42473e+06	0	0	0	0	0	0	0	0	0	0	0	0	2355043	2.30107e+06	2856134	T	26460.8	1	5	5
0	0	0	1.53859e+06	2.42052e+06	2.46729e+06	0	0	0	0	0	0	0	0	0	0	0	0	2.2877e+06	2.1272e+06	2656152	0	0	0	2.25115e+06	0	300029	0	0	0	0	0	0	0	0	0	0	0	0	0	0	0	0	0	0	T	87247.5	1	5	5
0	0	0	0	0	0	0	0	0	1.62269e+06	1.82709e+06	1.47387e+06	0	0	0	0	0	0	0	0	0	0	0	0	4.02924e+06	3718411	3.35197e+06	0	0	0	0	0	0	0	0	0	0	0	0	0	0	0	2.46496e+06	2.59626e+06	3.32053e+06	T	33211.3	1	9	6
1.47925e+06	2344721	2.19702e+06	3.23979e+06	3.14174e+06	2.8898e+06	4509758	5.06932e+06	4.18257e+06	0	0	0	0	0	0	2.36524e+06	2.32384e+06	2247795	3782218	3.73707e+06	3526841	3.05305e+06	3.58338e+06	3.51474e+06	0	0	0	0	0	0	2871697	2.13193e+06	2.64185e+06	1.28426e+06	905994	1453652	2.76957e+06	2.76805e+06	2717302	8.31067e+06	6873031	4.58926e+06	0	0	0	T	49191.8	1	8	6
2.07728e+06	2.06223e+06	2.4129e+06	0	0	0	0	0	0	0	0	0	0	0	0	1.7371e+06	1.91105e+06	2.14733e+06	0	0	0	0	0	0	0	0	0	0	0	0	1.80526e+06	1.49467e+06	1.65037e+06	0	0	0	0	0	0	0	0	0	0	0	0	T	131364	1	7	7
0	0	0	0	0	0	0	0	0	1.01442e+06	955034	946605	0	0	0	0	0	0	0	0	0	0	0	0	0	0	0	0	0	0	0	0	0	0	0	0	0	0	0	765363	745091	675516	0	0	0	T	40711.2	1	2	2
0	0	0	0	0	0	0	0	0	158491	163779	133438	0	0	0	0	0	0	0	0	0	0	0	0	498261	467956	440049	165933	0	218128	0	0	0	0	0	0	0	0	0	218496	226981	119351	141280	0	0	T	40720.4	1	2	1
0	0	0	0	0	0	3.70148e+06	2802717	2895954	0	0	0	0	0	0	0	0	0	0	0	0	2.92282e+06	2.21292e+06	2.452e+06	0	0	0	0	0	0	0	0	0	0	0	0	1.78468e+06	1.70646e+06	1.68732e+06	0	0	0	0	0	0	T	50941.6	1	5	2
4.79935e+06	4662151	4.87114e+06	4.82456e+06	4.78499e+06	4309679	0	0	0	0	0	0	0	0	0	5.55292e+06	4.48097e+06	4707289	4634179	4687421	5.31516e+06	0	0	0	0	0	0	0	0	0	8420921	10148834	7.26849e+06	9535368	11687891	9186267	0	0	0	0	0	0	0	0	0	T	110346	1	25	23
23346286	9147085	24237394	13948170	19763738	13537239	0	0	0	0	0	0	0	0	0	9686091	6.21547e+06	25187162	12592081	11501911	9922949	0	0	0	0	0	0	2.35761e+06	2.68669e+06	2.79709e+06	10016087	8189335	4288966	13266166	21430638	11905166	2.96577e+06	3.19455e+06	4.46919e+06	0	0	0	3.5099e+06	1240718	3.05417e+06	T	89265.7	1	28	25
1.76564e+06	1.52534e+06	2.84518e+06	1.05114e+06	1.04649e+06	441000	23214672	22505604	22976472	2.33137e+06	1694864	2.46133e+06	3.60335e+06	3866837	3496203	1236767	2788825	1.22246e+06	2.52583e+06	1.01401e+06	2942434	13668088	12180846	12951307	2.11127e+06	2558395	2.18782e+06	2734229	2425868	2.4679e+06	919495	1.2967e+06	762736	4003915	971428	4.15278e+06	13360866	12428520	13815179	1.69456e+06	1.82348e+06	1.53896e+06	3.08925e+06	2.1604e+06	3203195	T	51926.6	1	19	13
0	0	0	0	0	0	0	0	0	7238278	10319590	7786036	0	0	0	0	0	0	0	0	0	4.38648e+06	8607527	4592792	1.52077e+06	5.1222e+06	1.53873e+06	0	0	0	0	0	0	0	0	0	0	0	0	9691312	17917288	9430137	0	0	0	T	51261.5	1	22	18
0	0	0	0	0	0	0	0	0	0	0	0	834382	458020	462292	0	0	0	0	0	0	0	0	0	0	0	0	570734	678487	297941	0	0	0	0	0	0	0	0	0	0	0	0	494467	229161	611209	T	20686.8	1	2	2
48950664	49267456	52143488	9048600	9922364	9346348	825868	1.19326e+06	1.17089e+06	0	0	0	0	0	0	44507988	47931364	43704580	14453884	11243538	15737661	0	0	0	0	0	0	0	0	0	82953736	90709680	78916712	19665398	19661322	17991524	1.69377e+06	1.60735e+06	1.56807e+06	672156	1.1632e+06	973606	0	0	0	T	206676	1	84	59
4.86588e+06	3.92691e+06	3802922	0	0	0	5811283	5.56737e+06	5.71339e+06	4310302	3.99873e+06	4.09062e+06	765255	772483	721733	4.34271e+06	4237490	4244163	0	0	0	6383662	6.32622e+06	6.41872e+06	5284527	7.2426e+06	5.5214e+06	0	0	0	5.06437e+06	5.09764e+06	5919515	3.11067e+06	3.24993e+06	3.82736e+06	3.20428e+06	3.13403e+06	3.47613e+06	7.0222e+06	6.28335e+06	5905146	2.2525e+06	2062310	2.24532e+06	T	45345.9	1	6	4
0	0	0	0	0	0	0	0	0	324067	0	174187	0	0	0	0	0	0	0	0	0	0	0	0	1.12612e+06	704270	1.00949e+06	0	0	0	0	0	0	0	0	0	0	0	0	292017	201125	0	0	0	0	T	33288.5	1	2	2
14597817	14908995	15766513	14068445	14538825	14953674	0	0	0	0	0	0	0	0	0	12640341	13647308	165513440	15802129	15235690	16371492	0	0	0	0	0	0	0	0	0	8250326	6.01854e+06	8.12944e+06	30363294	28813640	33092854	0	0	0	0	0	0	0	0	0	T	135981	1	49	32
1.068e+06	998742	2.48665e+06	0	0	0	0	0	0	0	0	0	0	0	0	939792	1.02684e+06	1.11264e+06	0	0	0	0	0	0	0	0	0	0	0	0	3.6369e+06	3668106	3.57825e+06	0	0	0	0	0	0	0	0	0	0	0	0	T	195854	1	9	9
0	0	0	0	0	0	1.53662e+06	1.40679e+06	1.26243e+06	630819	497570	1.06579e+06	0	0	0	749057	800011	614018	0	0	0	764428	845970	973846	0	0	0	0	0	0	0	0	0	0	0	0	0	0	0	1.58991e+06	1.23245e+06	1.31121e+06	0	0	0	T	49116.3	1	5	4
0	0	0	0	0	0	0	0	0	0	0	0	2.2383e+06	2.73391e+06	2458510	0	0	0	0	0	0	0	0	0	0	0	0	2.25914e+06	2.28966e+06	2.08627e+06	0	0	0	0	0	0	0	0	0	0	0	0	1.2944e+06	1.28062e+06	1.56069e+06	T	24312.2	1	6	6
0	0	0	0	0	0	0	0	0	10011741	11363529	10671971	2.82454e+06	3.47194e+06	3.38691e+06	0	0	0	0	0	0	0	0	0	18334176	10899764	22092186	4.11199e+06	3.0384e+06	4079080	0	0	0	0	0	0	0	0	0	21383884	10243839	8477808	3280299	4.26357e+06	3.40698e+06	T	35518.1	1	7	4
0	0	0	1.29985e+06	2.22991e+06	1.76862e+06	0	0	0	0	0	0	3.20899e+06	2.47045e+06	2.65462e+06	0	0	0	0	0	0	0	0	0	0	0	0	2445512	2274001	2.25474e+06	0	0	0	0	0	0	0	0	0	0	0	0	1849114	1.99129e+06	2.26544e+06	T	14164.6	1	3	3
234577	213351	280562	0	0	0	0	0	0	0	0	0	0	0	0	0	0	0	402109	484789	1.73157e+06	0	0	0	0	0	0	0	0	0	0	0	0	0	0	0	0	0	0	0	0	0	0	0	0	T	103211	1	2	1
0	0	0	0	0	0	0	0	0	0	0	0	1.99594e+06	2.40195e+06	2267068	0	0	0	0	0	0	0	0	0	0	0	0	2019335	2.0276e+06	2.47402e+06	0	0	0	0	0	0	0	0	0	0	0	0	1.24008e+06	1.21956e+06	1.02578e+06	T	23434.1	1	3	3
1023038	1.11182e+06	1.35297e+06	634537	275065	799987	8936703	9109786	10267814	27623014	27015206	29711658	7024649	6.26761e+06	6448199	304168	309434	1.19858e+06	132946	424719	204024	9933483	10906216	9582779	4.16349e+06	4691987	4244547	3.27954e+06	3.17991e+06	3.55603e+06	362836	449362	574018	752525	771452	809818	2.08525e+06	1.70741e+06	2059201	40715700	31952520	33641532	4897745	5118682	5537030	T	49232.3	1	19	5
0	0	0	0	0	0	0	0	0	0	0	0	0	0	0	0	0	0	0	0	0	0	0	0	0	0	0	0	0	0	2.23389e+06	1.92354e+06	2.0256e+06	0	0	0	0	0	0	0	0	0	0	0	0	T	19710.5	1	1	1
18511710	15481858	19727974	74771296	87397456	84108440	8749232	11298156	10697788	2.76427e+06	3.14641e+06	3.18338e+06	3.09439e+06	2593950	3076568	19233410	16598212	18795362	87866168	84908200	86335912	3.61128e+06	3.70782e+06	7.41782e+06	215645984	3.34059e+06	3.5314e+06	5572374	2.4337e+06	2.77715e+06	22178376	21320398	21439250	159786352	172376096	192528624	7706860	12137520	10180483	33823808	5.32199e+06	5546130	2.31402e+06	2182399	2.38766e+06	T	92423.8	1	46	24
0	0	0	916615	637475	945733	0	0	0	0	0	0	3698075	3.3926e+06	3.47682e+06	0	0	0	0	0	0	0	0	0	0	0	0	4.39711e+06	3718540	4.27823e+06	1.0527e+06	1.36882e+06	848963	1231618	1.33775e+06	1.25735e+06	0	0	0	0	0	0	3972527	2.82575e+06	2893541	T	21981	1	6	5
2.01656e+06	1.93896e+06	2030276	1.32795e+06	1.29035e+06	1.55119e+06	0	0	0	1.20426e+06	744736	1.01136e+06	16397339	16113354	11108563	0	0	0	0	0	0	0	0	0	0	0	0	10050512	9921152	9610364	538792	327644	481589	0	0	0	0	0	0	0	0	0	12833497	12271646	11364193	T	10910.7	1	2	1
0	0	0	0	0	0	2.25199e+06	2.10771e+06	2127567	1.19892e+06	1.58353e+06	1.21879e+06	0	0	0	0	0	0	0	0	0	2.04623e+06	2.17496e+06	2123545	0	0	0	0	0	0	0	0	0	0	0	0	622494	433791	631380	5.05475e+06	3.93141e+06	4.11957e+06	0	0	0	T	52806.6	1	9	8
2.0408e+06	2.38001e+06	1.92041e+06	12970658	13004501	13066614	0	0	0	0	0	0	0	0	0	3.98499e+06	3761459	3837655	10622312	11793574	11849281	0	0	0	0	0	0	0	0	0	2740796	2.55518e+06	2.40052e+06	17707080	16564777	17214538	1.42141e+06	1250634	1.24728e+06	0	0	0	0	0	0	T	101052	1	23	19
0	0	0	0	0	0	0	0	0	2.02191e+06	2336012	2.38655e+06	0	0	0	0	0	0	0	0	0	0	0	0	6095254	5693177	5.41543e+06	2.8402e+06	2441346	1.52636e+06	0	0	0	0	0	0	0	0	0	0	0	0	7.20188e+06	6684732	5.30958e+06	T	48576.4	1	4	2
0	0	0	0	0	0	0	0	0	0	0	0	0	0	0	0	0	0	0	0	0	0	0	0	0	0	0	0	0	0	981523	1133965	915483	0	0	0	0	0	0	0	0	0	0	0	0	T	44260.4	1	1	1
0	0	0	0	0	0	0	0	0	0	0	0	0	0	0	332633	0	0	0	0	0	0	0	0	0	0	0	0	0	0	0	0	0	249263	210184	242901	0	0	0	0	0	0	0	0	0	T	118966	1	2	1
0	0	0	0	0	0	0	0	0	0	0	0	6.88681e+06	3.42787e+06	5511555	0	0	0	0	0	0	0	0	0	0	0	0	4748923	4654600	3.74832e+06	0	0	0	0	0	0	0	0	0	0	0	0	4.1684e+06	2.98103e+06	3.65359e+06	T	26582.2	1	4	4
0	0	0	0	0	0	0	421727	265730	3.88135e+06	3.73481e+06	3.93091e+06	0	0	0	2.81977e+06	2.17694e+06	2555489	0	0	0	2.50574e+06	1.59441e+06	1.19986e+06	0	0	0	0	0	0	2.75867e+06	2860232	2.72906e+06	0	0	0	0	0	0	4.22984e+06	4.13031e+06	4741428	0	0	0	T	48914.1	1	13	8
0	0	0	0	0	0	0	0	0	0	0	0	10102598	9557932	9962114	0	0	0	0	0	0	0	0	0	0	0	0	10412507	10611523	10354974	0	0	0	0	0	0	0	0	0	0	0	0	2.60784e+06	2.74379e+06	5610206	T	15126.9	1	5	4
0	0	0	0	0	0	0	0	0	0	0	0	863447	3.37787e+06	2.85509e+06	0	0	0	0	0	0	0	0	0	0	0	0	3390845	3.66224e+06	3569186	0	0	0	0	0	0	0	0	0	0	0	0	1431942	1.16075e+06	1.18675e+06	T	21473.4	1	2	2
0	0	0	0	0	0	0	0	0	0	0	0	0	0	0	0	0	0	0	0	0	0	0	0	1.11878e+06	756777	797256	0	0	0	0	0	0	0	0	0	0	0	0	0	0	0	0	0	0	T	38181.8	1	1	1
924288	889905	1149488	2.20568e+06	2.33109e+06	2.47015e+06	0	0	0	0	0	0	0	0	0	0	0	0	2151831	2.37459e+06	3080319	0	0	0	0	0	0	3197949	100677	0	2.25536e+06	2.01098e+06	2321621	3.77294e+06	3.8139e+06	3.54768e+06	0	0	0	0	0	0	2.80165e+06	112013	0	T	93314.4	1	10	9
0	0	0	0	0	0	0	0	0	0	0	0	0	0	0	0	0	0	0	0	0	0	0	0	1851358	2.75737e+06	2807030	0	0	0	0	0	0	0	0	0	0	0	0	746996	322128	1.0164e+06	0	0	0	T	33382.6	1	3	3
0	0	0	0	0	0	0	0	0	0	0	0	0	0	0	0	0	0	0	0	0	0	0	0	1676283	13383391	6632909	0	0	0	0	0	0	0	0	0	0	0	0	0	0	0	0	0	0	T	79635	1	1	1
0	0	0	0	0	0	0	0	0	0	0	0	0	0	0	0	0	0	0	0	0	0	0	0	627958	487788	412961	0	0	0	0	0	0	0	0	0	0	0	0	0	0	0	0	0	0	T	36308.9	1	2	2
0	0	0	0	0	0	0	0	0	6697586	7521810	8500939	2.45442e+06	2.27073e+06	2.59512e+06	0	0	0	0	0	0	0	0	0	9996508	10257792	10149176	4488704	3571031	2.29021e+06	0	0	0	0	0	0	0	0	0	7685955	6.93743e+06	7.4742e+06	3.43241e+06	2.69079e+06	3.03095e+06	T	33203.2	1	14	11
0	0	0	776818	539658	522955	0	0	0	0	0	0	0	0	0	0	0	0	963133	920689	1.04103e+06	0	0	0	0	0	0	0	0	0	0	0	0	0	0	0	140331	136547	374771	0	0	0	0	0	0	T	91553.5	1	3	3
0	0	0	0	0	0	0	0	0	0	0	0	0	0	0	0	0	0	0	0	0	0	0	0	371158	294448	314427	0	0	0	0	0	0	0	0	0	0	0	0	0	0	0	436062	505568	514477	T	19070	1	1	1
2.00205e+06	3.63618e+06	3.24858e+06	0	0	0	0	0	0	0	0	0	2.28344e+06	7.25029e+06	8525783	0	0	0	0	0	0	0	0	0	0	0	0	26941608	23444718	26375450	0	0	0	0	0	0	0	0	0	0	0	0	21915244	20891176	22551502	T	27959.8	1	7	6
0	0	0	0	0	0	0	0	0	0	0	0	0	0	0	0	0	0	0	0	0	0	0	0	0	0	0	0	0	0	0	0	0	0	0	0	0	0	0	0	0	0	799208	1.00029e+06	1.04088e+06	T	102943	1	1	1
0	0	0	562097	721024	1.10968e+06	0	0	0	0	0	0	0	0	0	0	0	0	817101	896598	934462	0	0	0	1203940	1.64676e+06	1.44564e+06	0	0	0	0	0	0	1.35053e+06	1.23109e+06	1.337e+06	0	0	0	0	0	0	2.86449e+06	3.21706e+06	2922590	T	119960	1	7	5
0	0	0	0	0	0	0	0	0	3.91918e+06	2866214	3987064	0	0	0	0	0	0	0	0	0	647764	495638	997364	569556	1.05473e+06	1.09483e+06	0	0	0	0	0	0	0	0	0	0	0	0	2383854	2.07688e+06	2.21186e+06	0	0	0	T	38803.5	1	6	5
0	0	0	0	0	0	0	0	0	195426	0	208149	0	0	0	0	174791	0	0	0	0	0	0	0	0	0	293972	0	0	0	0	0	0	0	0	0	0	0	0	0	0	0	0	0	0	T	39440.3	1	5	0
0	0	0	0	0	0	0	0	0	0	0	0	2.56953e+06	3.01265e+06	2.97522e+06	0	0	0	0	0	0	0	0	0	0	0	0	2.9749e+06	2.77519e+06	2.73261e+06	0	0	0	0	0	0	0	0	0	0	0	0	1.77389e+06	1.76317e+06	1.7467e+06	T	23481	1	5	4
0	0	0	0	0	0	0	0	0	0	0	0	0	0	0	0	0	0	0	0	0	0	0	0	0	424422	391907	0	0	0	0	0	0	0	0	335015	0	0	0	0	0	0	0	0	0	T	106307	1	3	2
1177766	1.94462e+06	1.27857e+06	0	0	0	3.29225e+06	3.00016e+06	3.64577e+06	0	0	0	0	0	0	0	0	0	0	0	0	1.77714e+06	2.26593e+06	4.77381e+06	0	0	0	0	0	0	0	0	0	0	0	0	3.35932e+06	3130258	3.36816e+06	0	0	0	0	0	0	T	65263.1	1	14	12
0	0	0	0	0	0	195435	133980	129247	0	0	0	0	0	0	0	0	0	0	0	0	0	0	0	0	0	0	0	0	0	0	0	0	0	0	0	155755	294403	151521	0	0	0	0	0	0	T	46307.2	1	1	1
0	0	0	0	0	0	0	0	0	0	0	0	0	0	0	0	0	0	0	0	0	0	0	0	1.26665e+06	773381	999264	0	0	0	0	0	0	0	0	0	0	0	0	251833	321096	0	0	0	0	T	9225.5	1	1	1
11065140	9769995	9774718	5829008	3.51499e+06	3.07802e+06	0	0	0	0	0	0	0	0	0	6541311	4.96173e+06	5.97798e+06	3.97082e+06	4992797	4440695	0	0	0	0	0	0	0	0	0	26519824	31004492	24695046	4573055	5.44667e+06	1.59645e+06	0	0	0	0	0	0	0	0	0	T	555316	1	53	30
0	0	0	0	0	0	0	0	0	0	0	0	1.29629e+06	1.44749e+06	975222	0	0	0	0	0	0	0	0	0	0	0	0	1.07498e+06	1293756	947647	0	0	0	0	0	0	0	0	0	0	0	0	1.08347e+06	1100102	1483240	T	12886.6	1	2	2
0	0	0	0	0	0	0	0	0	0	0	0	2.74677e+06	3.33185e+06	3335357	0	0	0	0	0	0	0	0	0	0	0	0	5.2858e+06	5.41641e+06	5716602	0	0	0	0	0	0	0	0	0	0	0	0	2.69475e+06	2.61512e+06	2.52009e+06	T	19286	1	2	2
0	0	0	0	0	0	0	0	0	0	0	0	0	0	0	0	0	0	0	0	0	0	0	0	0	0	0	0	0	0	0	0	0	1.14426e+06	853206	1.09763e+06	0	0	0	0	0	0	0	0	0	T	16121.6	1	1	1
0	0	0	0	0	0	0	0	0	0	0	0	170100	203382	79544.1	0	0	0	0	0	0	0	0	0	0	0	0	0	0	0	0	0	0	0	0	0	0	0	0	0	0	0	0	0	0	T	24375.2	1	1	1
0	0	0	0	0	0	0	0	0	0	0	0	19193366	17566324	15550238	0	0	0	0	0	0	0	0	0	0	0	0	20147240	20835634	19193922	0	0	0	0	0	0	0	0	0	0	0	0	14604360	13600900	14032834	T	22003.3	1	6	6
0	0	0	0	0	0	0	0	0	0	0	0	0	0	0	0	0	0	0	0	0	0	0	0	0	0	0	0	0	0	0	0	0	2.48144e+06	2.12696e+06	2207812	0	0	0	0	0	0	0	0	0	T	65013.5	1	1	1
0	0	0	0	0	0	0	0	0	0	0	0	27490218	22885108	23587434	0	0	0	0	0	0	0	0	0	0	0	0	27805936	26882544	24533126	0	0	0	0	0	0	0	0	0	0	0	0	18145064	17061812	17957174	T	19654.3	1	8	7
0	0	0	0	0	0	0	0	0	0	0	0	342673	431250	261422	0	0	0	0	0	0	0	0	0	0	0	0	0	0	0	0	0	0	0	0	0	0	0	0	0	0	0	0	0	0	T	7736.17	1	1	1
136024	181011	381410	0	0	0	0	0	0	0	0	0	7.3996e+06	8051287	7.6556e+06	270030	0	353651	0	0	988776	0	0	0	0	0	0	7368971	6827123	7266297	0	0	0	1.73844e+06	1935323	1.17067e+06	0	0	0	0	0	0	5.76735e+06	5247903	6.03941e+06	T	30771.7	1	8	6
5639383	6.32711e+06	6.3695e+06	2229487	3.35342e+06	2.3262e+06	2.91837e+06	2.44896e+06	2.54199e+06	78251440	92090040	80329136	6857599	7.05042e+06	8.12903e+06	4372410	4134747	4.10329e+06	2.95435e+06	2.53432e+06	2447161	48330968	50664728	44139064	22395020	22918822	18993130	10045201	10474117	8887452	6279855	5.98139e+06	5574775	4558121	13089799	4427563	2.20238e+06	2.36448e+06	2.06145e+06	103401240	103289432	108404552	11979000	12056399	11609879	T	52187.4	1	27	16
973425	724522	2.32467e+06	499385	566713	0	0	0	0	1.39683e+06	1063920	1.17785e+06	50284752	48349464	52392340	2022169	1810604	1.99844e+06	382481	299110	508691	400796	738809	634430	1.91028e+06	1.588e+06	1.80277e+06	58824036	57095992	56518388	2420771	2.44017e+06	2.53196e+06	0	0	0	0	0	0	1.73749e+06	1.91858e+06	1.99247e+06	47902112	50688144	55360808	T	9968.1	1	4	3
0	0	0	0	0	0	0	0	0	0	0	0	2496533	2.22934e+06	2.60489e+06	0	0	0	0	0	0	0	0	0	1.19693e+06	1.87145e+06	1662592	2.08054e+06	2.11069e+06	1930310	0	0	0	0	0	0	0	0	0	0	0	0	2.05622e+06	1.88349e+06	2.00967e+06	T	35057.4	1	4	4
0	0	0	0	0	0	0	0	0	0	0	0	1.30876e+06	2.11854e+06	1.74095e+06	0	0	0	0	0	0	0	0	0	0	0	0	1374844	1.51973e+06	1.3523e+06	0	0	0	0	0	0	0	0	0	0	0	0	919088	918866	723288	T	13658.1	1	2	2
0	0	0	0	0	0	0	0	0	0	0	0	800050	617987	580417	0	0	0	0	0	0	0	0	0	0	0	0	1.05241e+06	1310278	1.08627e+06	0	0	0	0	0	0	0	0	0	0	0	0	938708	789553	732779	T	18554.1	1	1	1
2.81552e+06	1.32469e+06	3.57927e+06	0	0	0	0	0	0	260288	290958	186431	28590072	25940518	29560460	1.34968e+06	3.37848e+06	3173440	0	0	0	0	0	0	0	0	0	24077062	24330710	22634078	1.60223e+06	3.90167e+06	4.45381e+06	0	0	0	0	0	0	0	0	0	19017946	17672152	17164400	T	16919.1	1	8	6
17725388	16412848	17075584	5.43513e+06	5887534	6.67675e+06	1542862	1.68773e+06	2.10922e+06	43265356	46166144	47425544	5758971	6140234	4.50881e+06	14902555	15993273	16921776	4758411	3.47087e+06	3.37493e+06	18917014	19492174	18705126	11064333	10527699	11363655	4376068	5240247	4.74573e+06	16179005	16585349	17283366	14780105	13282220	14061996	1.68751e+06	1.77572e+06	1929573	45311764	45085188	47724160	4641546	5181195	5.06664e+06	T	46124.6	1	32	7
1.18607e+06	1.13192e+06	1.20076e+06	0	0	0	0	0	0	0	0	0	151157520	142039232	156374704	1.06248e+06	985936	1.0155e+06	589741	444353	544703	0	0	0	0	0	0	112525792	113273032	117069648	1.26332e+06	1.26099e+06	1.27171e+06	0	0	0	0	0	0	0	0	0	122608632	110651480	131412160	T	13364.3	1	4	4
0	0	0	0	0	0	0	0	0	282358	428947	274696	0	0	0	0	0	0	0	0	0	0	0	0	1.23943e+06	957584	1.02353e+06	117608	0	205475	0	0	0	0	0	0	0	0	0	241298	323542	276609	0	0	0	T	34811.9	1	5	1
0	0	0	0	0	0	0	0	0	0	0	0	7.94627e+06	6774844	9010450	0	0	0	0	0	0	0	0	0	0	0	0	7860201	7.68224e+06	6859241	0	0	0	0	0	0	0	0	0	0	0	0	6.76011e+06	6493719	6.82434e+06	T	27381.8	1	7	6
0	0	932886	0	0	0	0	0	0	0	0	0	1.93163e+06	1.75482e+06	2.13968e+06	0	0	0	0	0	0	360894	207134	146837	0	0	0	2.99485e+06	3.14368e+06	3.23013e+06	1.4682e+06	0	1431403	0	0	0	0	0	0	0	0	0	2402143	2.86113e+06	2.49827e+06	T	11195.5	1	2	1
0	0	0	0	0	0	0	0	0	0	0	0	26196050	29546188	29434236	0	0	0	0	0	0	0	0	0	0	0	0	22773206	23090040	29533786	1.19543e+06	1.2632e+06	3.81532e+06	0	0	0	0	0	0	0	0	0	22342862	18870778	19749246	T	21245	1	5	5
1.4534e+06	563245	2.12766e+06	0	0	0	0	0	0	0	0	0	13687248	12585548	10935658	1.26507e+06	846091	682785	0	0	0	0	0	0	0	0	0	16801198	15999928	15918790	0	0	0	0	0	0	0	0	0	0	0	0	10220379	9176060	10112209	T	18493.5	1	5	3
1.0062e+06	750522	721303	0	0	0	0	0	0	0	0	0	16604701	17585848	18692058	0	0	0	0	0	0	0	0	0	0	0	0	15813986	17145106	19139654	0	0	0	0	0	0	0	0	0	0	0	0	11457607	11748608	12338220	T	23653.2	1	9	5
0	0	0	0	0	0	0	0	0	0	0	0	8937779	8.33329e+06	7517496	0	0	0	0	0	0	0	0	0	0	0	0	8183169	7766036	7.03531e+06	0	0	0	0	0	0	0	0	0	0	0	0	6972244	4.81248e+06	4787272	T	20300.5	1	3	3
0	0	0	0	0	0	2.39691e+06	2.75469e+06	2991208	1615530	1.52672e+06	1.69617e+06	0	0	0	0	0	0	0	0	0	2.18925e+06	2.45896e+06	1.96512e+06	0	0	0	0	0	0	0	0	0	0	0	0	793499	580994	627336	5874536	6.33335e+06	18627890	0	0	0	T	55668.3	1	17	10
0	0	0	0	0	0	0	0	0	0	0	0	2.10091e+06	1.74859e+06	1.71039e+06	0	0	0	0	0	0	0	0	0	0	0	0	2.00179e+06	1.93501e+06	1.92245e+06	0	0	0	0	0	0	0	0	0	0	0	0	922251	800054	943439	T	23691.9	1	7	4
0	0	0	0	0	0	0	0	0	0	0	0	17688928	16379173	13743741	0	0	0	0	0	0	0	0	0	0	0	0	18821164	16350886	18168030	0	0	0	0	0	0	0	0	0	0	0	0	12976713	10218607	13147865	T	22526.6	1	6	6
0	0	0	0	0	0	0	0	0	0	0	0	3.68214e+06	3.15135e+06	2506864	0	0	0	0	0	0	0	0	0	0	0	0	3124390	3.37153e+06	3.65214e+06	0	0	0	0	0	0	0	0	0	0	0	0	3912611	3.04746e+06	3.66126e+06	T	20886.6	1	3	3
0	0	0	0	0	0	0	0	0	0	0	0	2.71571e+06	2.34436e+06	2.44905e+06	0	0	0	0	0	0	0	0	0	0	0	0	2.25788e+06	2.39609e+06	2.23259e+06	0	0	0	0	0	0	0	0	0	0	0	0	2.88218e+06	1.83046e+06	1.45386e+06	T	22392.6	1	5	5
0	0	0	0	0	0	0	0	0	0	0	0	1.20149e+06	1.5198e+06	1.58834e+06	0	0	0	0	0	0	0	0	0	0	0	0	1537135	1.47145e+06	1.29433e+06	0	0	0	0	0	0	0	0	0	0	0	0	916183	1.14273e+06	800731	T	17127	1	2	1
0	0	0	0	0	0	0	0	0	0	0	0	3.28449e+06	2.88813e+06	3.07943e+06	0	0	0	0	0	0	0	0	0	0	0	0	2.84975e+06	32784444	2639107	0	0	0	0	0	0	0	0	0	0	0	0	1.5456e+06	1.70799e+06	1.49468e+06	T	23881.9	1	7	7
0	0	0	192926	119082	320848	232222	286413	0	4572040	4.56069e+06	4.25041e+06	0	0	0	0	0	0	0	0	0	3579999	3539076	3.67488e+06	1.0465e+06	618482	945042	0	0	0	0	0	0	343709	789660	386565	0	0	96185	5.38104e+06	5.18052e+06	5.31854e+06	0	0	0	T	47341	1	7	5
0	0	0	0	0	0	0	0	0	4.27197e+06	3.87052e+06	4573012	0	0	0	0	0	0	0	0	0	0	0	0	9136095	8981958	8416624	0	0	0	0	0	0	0	0	0	0	0	0	5.64131e+06	4.41983e+06	4.11379e+06	926860	1.23269e+06	945592	T	44732.2	1	9	4
0	0	0	0	0	0	0	0	0	3.09712e+06	3.65424e+06	3.4123e+06	0	0	0	0	0	0	0	0	0	0	0	0	6808562	5241569	5.26857e+06	0	0	0	0	0	0	0	0	0	0	0	0	3.67989e+06	4945077	4636717	0	0	0	T	42586.9	1	4	2
0	0	0	0	0	0	0	0	0	0	0	0	0	0	0	0	0	0	0	0	0	0	0	0	0	0	0	0	0	0	0	0	0	0	0	0	0	0	0	1.53744e+06	1.34769e+06	1.10427e+06	0	0	0	T	51564.1	1	1	1
1.78266e+06	1.09695e+06	1.2414e+06	0	0	0	2585387	1.48875e+06	1.52814e+06	0	0	0	0	0	0	0	0	0	503339	654517	674838	1181754	1.13149e+06	1.16962e+06	0	0	0	0	0	0	1.45624e+06	1.84671e+06	1.45994e+06	0	0	0	2.13334e+06	1483795	1.36887e+06	0	0	0	0	0	0	T	67271	1	7	6
6.53739e+06	4975494	6.21916e+06	16320430	10523593	10819235	5.61502e+06	5889478	4.80629e+06	52458384	57661224	56440752	28897414	28913044	31824774	0	0	0	0	0	0	4057341	4.1308e+06	3767683	140304240	133602952	123731968	33175204	35727488	38886832	2.27015e+06	3.00197e+06	3.98884e+06	3.72465e+06	9892488	2.15976e+06	0	0	0	13268423	13783585	15626579	215195536	192107696	234024976	T	29925.7	1	23	14
2.55172e+06	1.74245e+06	1.78151e+06	1.13722e+06	1133438	1.10261e+06	0	0	0	1.53659e+06	1.48116e+06	1652152	16515367	17692506	20872784	0	0	0	0	0	0	0	0	0	1.40243e+06	1.48965e+06	1509629	43475192	38354984	42922328	0	0	0	0	0	0	0	0	0	0	0	0	33428438	32595322	31159364	T	17247.5	1	14	4
0	0	0	0	0	0	0	0	0	13489999	9041365	11005699	8897213	5.91179e+06	9809541	0	0	0	973988	4725003	1.33197e+06	0	0	0	8514249	9280994	10872767	6.13188e+06	8.24152e+06	7996359	0	0	0	0	0	0	4419154	2.3062e+06	3.82517e+06	0	0	0	10780862	11821250	11681544	T	29487.6	1	12	9
0	0	0	0	0	0	0	0	0	0	0	0	0	0	0	0	0	0	0	0	0	0	0	0	0	0	0	6.52402e+06	6.74933e+06	6970439	0	0	0	0	0	0	0	0	0	0	0	0	6676742	6876314	6.78571e+06	T	24131.1	1	3	3
0	0	0	0	0	0	0	0	0	0	0	0	325921	411850	248631	0	0	0	0	0	0	0	0	0	0	0	0	315504	245544	240289	0	0	0	0	0	0	0	0	0	0	0	0	345094	308296	223416	T	17152.8	1	8	1
0	0	0	0	0	0	0	0	0	0	0	0	0	0	0	0	0	0	0	0	0	0	0	0	0	0	0	16254165	15436257	15130343	0	0	0	0	0	0	0	0	0	0	0	0	13258927	13808402	15429108	T	15787.7	1	5	5
5.28242e+06	5.08821e+06	4871974	1513669	1.41329e+06	1.51512e+06	699642	880308	747632	1.91597e+06	1.90024e+06	2200450	22133184	23074432	22532816	0	0	0	0	0	0	360379	302194	383870	2.63681e+06	2.9493e+06	3.31701e+06	68787072	64952572	72494744	0	0	0	0	0	0	0	0	0	548620	731056	976333	60380800	57944872	61086240	T	10268.5	1	4	3
0	0	0	0	0	0	0	0	0	0	0	0	1.21594e+06	1.25325e+06	1.40062e+06	0	0	0	0	0	0	0	0	0	0	0	0	1.31454e+06	1.22711e+06	1.47733e+06	0	0	0	0	0	0	0	0	0	0	0	0	940432	1.55501e+06	1.15284e+06	T	21754.1	1	2	1
0	0	0	0	0	0	0	0	0	0	0	0	3.51206e+06	2.7731e+06	3.07472e+06	0	0	0	0	0	0	0	0	0	0	0	0	2.66004e+06	3.49241e+06	3.20876e+06	0	0	0	0	0	0	0	0	0	0	0	0	4.1187e+06	993130	2.03578e+06	T	27350.7	1	4	4
0	0	0	0	0	0	0	0	0	0	0	0	0	0	0	0	0	0	0	0	0	0	0	0	0	0	0	1.22292e+06	1.27367e+06	1.07937e+06	0	0	0	0	0	0	0	0	0	0	0	0	819564	731267	612982	T	20355.2	1	2	2
0	0	0	0	0	0	186996	287470	184436	0	0	0	2.60905e+06	2.7964e+06	2.8656e+06	0	0	0	0	0	0	0	0	0	0	0	0	3.19166e+06	2987932	2.62357e+06	0	0	0	0	0	0	402631	361523	127934	0	0	0	4943857	5213273	5.21273e+06	T	10924.9	1	4	4
3413374	4728470	4740525	0	0	0	681691	513223	560993	4.9661e+06	5.29355e+06	4840668	1.90984e+06	1.84323e+06	1.8655e+06	3.69599e+06	3.68481e+06	3.84692e+06	0	0	0	1.30538e+06	1.07224e+06	1.30792e+06	20666220	20086948	18547328	2.48253e+06	2.87985e+06	2.92441e+06	5731628	6744842	6650126	1.49726e+06	1.61537e+06	1.28384e+06	0	0	0	8700854	8555848	7.37102e+06	2700747	2.89689e+06	3.0564e+06	T	52230.5	1	9	5
0	0	0	2.63769e+06	1.91951e+06	295900	0	0	0	0	0	0	8752782	11323554	17839462	0	0	0	0	0	0	0	0	0	1429254	1.46045e+06	312874	11204973	7298350	8680231	2.28909e+06	2.27299e+06	1.62181e+06	0	0	0	0	0	0	0	0	0	14517428	14531507	7.24785e+06	T	22611.5	1	10	8
0	0	0	0	0	0	402551	300671	499385	0	0	0	0	0	0	0	0	0	0	0	0	160123	206826	398498	0	0	0	0	0	0	0	0	0	0	0	0	1.89381e+06	2.13708e+06	1.05725e+06	0	0	0	0	0	0	T	67525.9	1	3	3
0	0	0	0	0	0	0	0	0	0	0	0	553797	580239	495297	0	0	0	0	0	0	0	0	0	0	0	0	0	0	0	0	0	0	0	0	0	0	0	0	0	0	0	0	0	0	T	13705.9	1	1	1
0	0	0	0	0	0	0	0	0	0	0	0	0	0	0	0	0	0	0	0	0	0	0	0	0	0	0	0	0	0	0	0	0	0	0	0	0	0	0	0	0	0	480108	561360	414510	T	12488.6	1	1	1
0	0	0	0	0	0	0	0	0	0	0	0	0	0	0	0	0	0	0	0	0	0	0	0	0	0	0	0	0	0	0	0	0	0	0	0	0	0	0	609678	547384	458724	0	0	0	T	47717.2	1	2	2
0	0	0	0	0	0	0	0	0	0	0	0	2774070	4.17746e+06	2.59526e+06	0	0	0	0	0	0	0	0	0	0	0	0	2.55454e+06	6.24374e+06	2.09456e+06	0	0	0	0	0	0	0	0	0	0	0	0	2.07263e+06	1.81799e+06	2147738	T	20185.5	1	3	2
0	0	0	0	0	0	0	0	0	0	0	0	0	0	0	0	0	0	0	0	0	0	0	0	0	0	0	851978	800150	1.032e+06	0	0	0	0	0	0	0	0	0	0	0	0	577295	633384	787442	T	11070.9	1	1	1
4624022	4337425	4.80081e+06	0	0	0	0	0	0	0	0	0	2.62666e+06	2.08938e+06	3145970	1.39723e+06	1.35386e+06	0	0	0	0	0	0	0	0	0	0	2172341	1.9556e+06	2.20891e+06	3.14393e+06	3.4911e+06	3461407	0	0	0	295739	0	588364	0	0	0	1.37638e+06	1.47803e+06	1.61263e+06	T	10864.4	1	2	1
1.13186e+06	997080	1.01646e+06	0	0	0	0	0	0	0	0	0	0	0	0	1.14942e+06	1.04507e+06	1.14888e+06	0	0	0	0	0	0	0	0	0	0	0	0	0	0	0	0	0	0	0	0	0	0	0	0	0	0	0	T	9111.87	1	1	1
4714206	4.73035e+06	4.39813e+06	2099873	2326305	2430394	1.32867e+06	690059	1280798	45185660	45796980	44909208	19653978	13425647	12751389	4.41912e+06	4249343	4.63129e+06	1.65538e+06	1.87135e+06	1.61033e+06	813222	2455367	751503	104787400	100439752	102687624	13434523	12911922	12430987	4717205	4.1498e+06	4.31853e+06	4.16234e+06	8933601	9313810	0	0	0	38981724	33564088	39777012	10681378	11116203	10718659	T	38901.1	1	14	8
0	0	0	0	0	0	0	0	0	11573090	11771699	11243359	2.24234e+06	2.34104e+06	2.05831e+06	638945	617703	533793	0	0	0	0	0	0	27025254	28638596	28014174	3.10404e+06	3.0565e+06	2.97287e+06	0	0	0	0	0	0	0	0	0	11099002	9573276	10434730	2.54841e+06	2.63366e+06	2.85329e+06	T	36565.5	1	15	13
0	0	0	0	0	0	0	0	0	0	0	0	2149253	2.78278e+06	2443728	0	0	0	0	0	0	0	0	0	0	0	0	3479473	2.76385e+06	2.67626e+06	0	0	0	0	0	0	0	0	0	0	0	0	2.13464e+06	2228041	2.54283e+06	T	18720.6	1	4	2
0	0	0	0	0	0	0	0	0	0	0	0	4453406	3.83366e+06	3.95806e+06	0	0	0	0	0	0	0	0	0	0	0	0	5941777	5.11715e+06	4.11577e+06	0	0	0	0	0	0	0	0	0	0	0	0	2.30237e+06	2123563	1.96353e+06	T	17981.5	1	2	1
66732732	70027392	69919664	51527436	57737456	47638108	2250396928	2295567104	2270535936	273487392	251238208	307555808	190962592	175699648	191772080	49149536	51522176	44965676	60788928	44507592	51582168	1388277248	1531060224	1427809920	308633408	342862912	323898240	205003488	207569984	218909088	41164524	44005120	45154540	66695664	59096796	64940968	1808739968	1782859392	1838046080	677301952	700483328	764409856	214185728	216911216	230330992	T	50944.4	1	47	13
2.38479e+06	2318561	2121215	818359	757952	802038	817843	1.53414e+06	1.03171e+06	1.23362e+06	1.27873e+06	1.2039e+06	53351864	54451176	60919636	2269519	2.36406e+06	2.16175e+06	703628	810745	541090	358506	826018	722194	2987881	2.81934e+06	2529170	46590524	45566456	42563320	2.89284e+06	2.96153e+06	2801520	1.1024e+06	1.07524e+06	1481213	338246	408643	370056	306398	195474	235200	29629872	35055848	30798952	T	28284.9	1	16	9
78774000	68573840	67904552	33265536	32663796	30026498	13340858	13746652	30528676	42426072	42059524	51143960	4364473856	3971712000	3542410240	12477134	8020721	19343134	5.86862e+06	7.15869e+06	5457875	2.82911e+06	3979407	3.90692e+06	39775928	34745556	35636192	4758402560	4140669952	4413083136	20904180	19373534	17055862	15339753	15151645	6315886	14569401	15596016	14927826	20043772	17140794	17244016	3566860800	3330384128	4105374720	T	22113.3	1	25	17
5.77435e+06	5278921	8801404	7.59925e+06	1.97765e+06	3.75897e+06	834241	305876	967106	65462024	56336456	60264032	20980360	21146088	25046348	4586488	13514090	8029578	5.62636e+06	7.54191e+06	2.33316e+06	380416	1.00209e+06	851538	144893248	138478448	150485888	20527552	20542586	19771298	3.23771e+06	34746000	4.46975e+06	17933138	2.67898e+06	4.30616e+06	696472	765183	726001	54998504	44528524	51377628	17315070	17712772	19673918	T	37487.8	1	16	7
2.57907e+06	3.08767e+06	2.61415e+06	1.73973e+06	1.59876e+06	1.56537e+06	508749	832800	749810	52696156	55154020	39984652	12333461	17000160	14372162	2.83467e+06	2.37951e+06	1.97623e+06	1.67863e+06	1.56175e+06	1.12473e+06	747829	693777	654339	95791816	99459400	98367488	16692075	15888711	16449292	2.71941e+06	2.66561e+06	2879109	4715200	1.49918e+06	1.59531e+06	639457	924159	880523	36631352	36325852	33255638	13846874	14278399	14910638	T	37162.6	1	14	4
0	0	0	0	0	0	0	0	0	0	0	0	0	0	0	0	0	0	0	0	0	0	0	0	0	0	0	0	0	0	0	0	0	0	0	0	0	126814	116493	0	380199	0	0	0	0	T	49153.7	1	2	2
0	0	0	0	0	0	0	0	0	1.23195e+06	1.19509e+06	1.21781e+06	0	0	0	0	0	0	0	0	0	466631	307897	357919	0	0	0	0	0	0	0	0	0	0	0	0	0	0	0	1.81099e+06	1777535	1.46568e+06	0	0	0	T	45597.1	1	7	7
2327183	9974044	2.75108e+06	1.82751e+06	1.06122e+06	1.52403e+06	0	0	0	2.87006e+06	946475	1.23301e+06	49630056	52767084	46370640	0	0	0	0	0	0	0	0	0	4752988	6.04109e+06	4997301	113842096	128371944	102651536	0	0	0	0	0	0	0	0	0	4775950	1760696	1.74381e+06	84918968	81533624	83955976	T	24190.2	1	11	10
3594811	3.72758e+06	3.79921e+06	1.44796e+06	1.30554e+06	1.78735e+06	1.91204e+06	1.62477e+06	2.00512e+06	2.82733e+06	2.93969e+06	3281903	221835488	202123088	196479568	0	0	0	0	0	0	0	0	0	1.38046e+06	2.05082e+06	2.45716e+06	193447840	196416784	200901264	0	0	0	0	0	0	0	0	0	1246965	737962	951314	156397856	165070240	169977744	T	14830	1	10	3
15704635	13968131	13352979	8514159	9845182	10994249	101218608	109372592	107466208	66710656	75991192	64079220	583552128	506633472	544733632	0	0	0	5.85858e+06	6018360	6759832	0	0	0	29479286	28518172	28560876	446386240	428069088	413371232	0	0	0	0	0	0	0	0	0	149890000	169997712	176594576	446050368	472741696	446834240	T	16435	1	17	14
0	0	0	0	0	0	0	0	0	0	0	0	0	0	0	0	0	0	0	0	0	0	0	0	0	0	0	229410	229796	312113	0	0	0	0	0	0	0	0	0	0	0	0	0	0	0	T	20642.1	1	1	1
10279838	9395333	9202773	2.79914e+06	2.86382e+06	3.20725e+06	579577	435693	748161	24000578	25883348	24916640	58606408	56250108	69744080	9678176	8.33934e+06	9202922	2.59045e+06	2.53349e+06	2.73419e+06	504280	306220	442111	49411808	47343656	49003588	60315604	60457320	59334416	10074075	11144414	9796175	2.55015e+06	4239340	3524266	571523	935017	714802	1.98373e+06	2514654	2564008	87899968	88937464	91292560	T	29155.4	1	26	9
10486807	10668132	9383924	3388912	3332527	3.2568e+06	2.20449e+06	2.41897e+06	2.22857e+06	11938255	11484550	10814812	3658938368	3845002752	4179341056	5.39929e+06	6.04565e+06	6.15014e+06	2.77251e+06	3.10262e+06	3116626	1.58497e+06	1.60716e+06	1.7731e+06	15337733	14344174	14620507	2864031744	2779609600	2813063424	5.40454e+06	5.02453e+06	5.22743e+06	3323818	3.25606e+06	3.27044e+06	1.71847e+06	1.67636e+06	1.50754e+06	5472881	5977321	5.74365e+06	2302874880	2472033536	2235422464	T	16262.5	1	15	5
[truncated: 3,863 more rows]
[truncated: 7 more columns]
