# Supplementary material for: An extracellular receptor tyrosine kinase motif orchestrating intracellular STAT activation
Source: Nat Commun. 2022 Nov 14;13:6953. doi: 10.1038/s41467-022-34539-4 (PMC9663514; doi:10.1038/s41467-022-34539-4)
Supplement: Supplementary file 6 — Supplementary Dataset 3 [file 41467_2022_34539_MOESM6_ESM.xlsx]

## Sheet: erbb4_interactome_ms_exp3
JM-A_1_1	JM-A_1_2	JM-A_1_3	JM-A_2_1	JM-A_2_2	JM-A_2_3	JM-A_3_1	JM-A_3_2	JM-A_3_3	JM-A_4_1	JM-A_4_2	JM-A_4_3	JM-A_5_1	JM-A_5_2	JM-A_5_3	JM-B_1_1	JM-B_1_2	JM-B_1_3	JM-B_2_1	JM-B_2_2	JM-B_2_3	JM-B_3_1	JM-B_3_2	JM-B_3_3	JM-B_4_1	JM-B_4_2	JM-B_4_3	JM-B_5_1	JM-B_5_2	JM-B_5_3	V_1_1	V_1_2	V_1_3	V_2_1	V_2_2	V_2_3	V_3_1	V_3_2	V_3_3	V_4_1	V_4_2	V_4_3	V_5_1	V_5_2	V_5_3	Protein Decoy/Contaminant/Target	Protein Unmodified Mass	Number of Proteins in Group	Number of Peptides	Number of Unique Peptides
267892	235737	244439	0	0	0	0	0	0	0	0	0	0	0	0	182689	170359	384808	0	0	0	0	0	0	0	0	0	1.63496e+06	1.8437e+06	1.65504e+06	228144	431945	228201	0	0	0	0	0	0	0	0	0	0	0	0	T	12666.3	1	2	1
0	0	0	0	0	0	1.02818e+06	1.03647e+06	917689	0	0	0	0	0	0	0	0	0	0	0	0	0	0	0	0	0	0	0	0	0	0	0	0	0	0	0	642071	688105	659099	0	0	0	0	0	0	T	65115	1	1	1
0	0	0	0	0	0	0	0	0	0	0	0	79119.5	148972	77023.2	0	0	4349710	0	0	0	0	0	0	0	0	0	314767	403414	355526	0	0	0	0	0	0	0	0	0	428254	530284	389187	349128	393103	326019	T	20832.9	1	1	1
0	2895918	2.47728e+06	0	0	0	0	0	0	0	0	0	0	0	0	0	0	0	0	0	0	0	0	0	0	0	0	0	0	0	0	4.08857e+06	2909819	0	0	0	0	0	0	0	0	0	0	0	0	T	75535.5	1	1	0
0	0	0	0	0	0	0	0	0	0	0	0	0	0	0	0	0	0	0	0	0	0	0	0	5.98162e+06	6.09301e+06	4.66048e+06	0	0	0	0	0	0	0	0	0	0	0	0	0	0	0	0	0	0	T	48625.3	1	1	1
1.05824e+06	392864	1.06875e+06	0	0	0	2.06665e+06	2279136	2.33554e+06	0	0	0	959538	965774	887243	1.01625e+06	325684	741285	3.93851e+06	4.22337e+06	4688623	3561075	1.85036e+06	1.69576e+06	0	0	0	0	0	0	0	0	0	0	0	0	1.24955e+06	1.36555e+06	1.53562e+06	0	0	0	0	0	0	T	64058.2	1	14	10
272018	0	505297	0	0	0	0	0	0	0	0	0	0	0	0	0	0	0	0	0	0	980392	812471	767431	0	0	0	0	0	0	559862	816841	806569	0	0	0	948885	837240	1.40884e+06	0	0	0	0	0	0	T	237782	1	3	2
135434	0	141945	0	0	0	0	0	0	0	0	0	0	0	0	0	0	0	0	0	0	0	0	0	0	0	0	0	0	0	87457.6	0	148032	0	0	0	0	0	0	0	0	0	0	0	0	T	117895	1	1	1
0	0	0	1.55935e+06	1.06344e+06	1.51849e+06	0	0	0	0	0	0	0	0	0	978806	726471	808579	2.6351e+06	2.81259e+06	3.18728e+06	0	0	0	0	0	0	0	0	0	0	0	0	1.57446e+06	1.91723e+06	1.98117e+06	0	0	0	0	0	0	0	0	0	T	102294	1	12	12
0	0	0	0	0	0	0	0	0	943820	850594	837511	0	0	0	0	0	0	0	0	0	0	0	0	1587935	1.28186e+06	1.01505e+06	0	0	0	0	0	0	0	0	0	0	0	0	2.63057e+06	2163148	2.02383e+06	0	0	0	T	26256.5	1	4	0
0	826989	0	0	0	0	0	0	0	0	0	0	0	0	0	0	0	0	0	0	0	0	0	0	0	0	0	0	0	0	0	76082.6	756549	0	0	0	0	0	0	0	0	0	0	0	0	T	73699.9	1	1	1
0	0	0	5445551	5.76778e+06	5.87489e+06	844216	632450	1625522	0	0	0	1.00636e+06	818342	672506	0	0	0	8486438	8960632	7840673	0	0	0	0	0	0	0	0	0	0	0	0	7.16024e+06	7332072	6620713	0	0	0	0	0	0	0	0	0	T	76230.9	1	24	24
0	0	0	0	0	0	0	0	0	0	0	0	3.27685e+06	3.09407e+06	2.97215e+06	0	0	0	0	0	0	0	0	0	0	0	0	6.49072e+06	6420219	6016634	0	0	0	0	0	0	0	0	0	0	0	0	8912995	8726840	8249751	T	20310.8	1	4	1
0	0	0	0	0	0	0	0	0	0	0	0	0	0	0	0	0	0	0	0	0	0	0	0	0	0	0	0	0	0	711702	765474	668473	0	0	0	0	0	0	0	0	0	0	0	0	T	163582	1	1	1
346344	801892	669853	0	0	0	0	0	0	0	0	0	0	0	0	472785	236362	571436	0	0	0	74999.9	284807	373301	450585	580528	577275	0	0	0	0	0	0	0	0	0	84042.7	176844	148846	0	0	0	0	0	0	T	54139.1	1	3	3
0	0	0	0	0	0	0	0	0	0	0	0	0	0	0	0	0	0	0	0	0	752171	806622	894805	0	0	0	0	0	0	0	0	0	0	0	0	543584	406656	396391	0	0	0	0	0	0	T	67824.7	1	4	4
195086	205319	170430	0	0	0	0	0	0	0	0	0	0	0	0	0	0	0	0	0	0	1.03606e+06	1.01557e+06	369194	159599	387202	105511	0	0	0	0	0	0	0	0	0	0	0	0	0	0	0	0	0	0	T	134329	1	3	3
1.23348e+06	1256409	1.13243e+06	1.84987e+06	1.76663e+06	1676768	0	0	0	0	0	0	0	0	0	3.85682e+06	3.94911e+06	3.72732e+06	1.16879e+06	1.33548e+06	1.1818e+06	0	0	0	0	0	0	0	0	0	2.47524e+06	3.02182e+06	2.91437e+06	2.08664e+06	1.57552e+06	2.09282e+06	0	0	0	0	0	0	0	0	0	T	101516	1	20	17
230086	252193	252148	0	0	0	0	0	0	0	0	0	0	0	0	0	0	0	0	0	0	0	0	0	0	0	0	0	0	0	0	0	0	0	0	0	0	0	0	0	0	0	0	0	0	T	109343	1	1	1
0	0	0	0	0	0	0	0	0	0	0	0	4.77775e+06	5007246	6080309	0	0	0	0	0	0	0	0	0	0	0	0	0	0	0	0	0	0	0	0	0	0	0	0	0	0	0	0	0	0	T	179225	1	1	1
40816376	39502024	36962228	85787800	85945256	49324232	5.74307e+06	10263384	2698330	0	0	0	2.38007e+06	2.14384e+06	2.01684e+06	37737648	38645920	34173008	62776744	61726788	61491288	0	0	0	4.57124e+06	2.45493e+06	4490797	3.74244e+06	3.09815e+06	7280778	39172520	37192884	35928604	51538680	93134168	90755968	0	0	0	4.90962e+06	5462776	5767574	3.93503e+06	4.3264e+06	2.28817e+06	T	214689	1	115	95
0	0	0	0	0	0	0	0	0	0	0	0	0	0	0	0	0	0	249022	225462	200736	0	0	0	0	0	0	0	0	0	0	0	0	0	0	0	0	0	0	0	0	0	0	0	0	T	117416	1	1	1
0	0	0	0	0	0	0	0	0	0	0	0	0	0	0	0	0	0	0	0	0	0	0	0	0	0	0	0	0	0	0	0	0	0	0	0	137803	558601	649154	0	0	0	0	0	0	T	132194	1	1	1
0	0	0	151167	91795.2	125827	0	0	0	0	0	0	0	0	0	0	0	0	0	158997	159867	0	0	0	0	0	0	0	0	0	0	0	0	0	0	0	0	0	0	0	0	0	0	0	0	T	79495.5	1	1	1
0	0	0	0	0	0	0	0	0	351326	319062	476553	0	0	0	0	0	0	0	0	0	0	0	0	0	0	0	0	0	0	0	0	0	0	0	0	0	0	0	0	0	0	0	0	0	T	121367	1	11	1
0	0	0	0	0	0	2303832	2.04816e+06	2.10384e+06	8594866	2.50291e+06	3.1521e+06	0	0	0	0	0	0	0	0	0	4910583	4.46565e+06	4.75948e+06	4.22418e+06	11438559	3.98049e+06	0	0	0	0	0	0	0	0	0	3.2138e+06	2.82265e+06	2.96794e+06	4.86289e+06	5.09647e+06	2458208	0	0	0	T	38634.6	1	9	5
2.0589e+06	3.00035e+06	2.49882e+06	0	0	0	615434	742662	845668	2.42679e+06	2.50057e+06	2712019	0	0	0	3.23518e+06	3.22542e+06	3.9692e+06	0	0	0	0	0	0	2.18742e+06	2.83863e+06	1.79532e+06	0	0	0	4121160	3.16517e+06	3.89942e+06	0	0	0	0	0	0	0	0	0	0	0	0	T	266768	1	30	28
0	0	0	0	0	0	0	0	0	1279145	834295	1.18699e+06	0	0	0	0	0	0	0	0	0	0	0	0	2937188	0	473974	0	0	0	0	163611	0	0	0	0	0	0	0	4.60323e+06	583447	3355915	0	0	0	T	164710	1	4	4
0	0	0	0	0	0	6.7889e+06	0	6.0124e+06	0	0	0	0	0	0	0	0	0	0	0	0	9562040	9211202	8686089	0	0	0	0	0	0	0	0	0	0	0	0	0	0	0	0	0	0	0	0	0	T	57772.6	1	1	1
0	0	0	0	0	0	0	0	0	0	0	0	0	0	0	0	0	0	0	0	0	0	0	0	0	0	0	305384	202555	310018	0	0	0	0	0	0	0	0	0	0	0	0	0	0	0	T	133935	1	1	1
0	0	0	4290621	2.3203e+06	4.21392e+06	0	0	0	0	0	0	0	0	0	1189469	5560400	1.74925e+06	2.61884e+06	2.59971e+06	2.9361e+06	0	0	0	457388	0	0	0	0	0	1.07706e+06	547678	5.52066e+06	4319359	4.81561e+06	4.46605e+06	0	0	0	0	0	0	0	0	0	T	90778.7	1	15	13
0	0	0	0	0	0	0	0	0	0	0	0	0	0	0	77054.7	82845.8	81712.3	0	0	0	0	0	0	0	0	0	0	0	0	39216.4	45296.7	58534.4	0	0	0	0	0	0	0	0	0	0	0	0	T	71652.2	1	1	1
0	0	0	0	0	0	0	0	0	0	0	0	0	0	0	613490	1.15372e+06	893249	0	0	0	0	0	0	0	0	0	0	0	0	1.07822e+06	1.09625e+06	882470	0	0	111754	0	0	0	0	0	0	0	0	0	T	49427.1	1	2	2
0	0	0	0	0	0	0	0	0	1.18779e+06	1.0527e+06	997831	0	0	0	0	0	0	0	0	0	0	0	0	0	0	0	0	0	0	0	0	0	0	0	0	0	0	0	0	0	0	0	0	0	T	28714.4	1	1	1
0	0	0	0	0	0	0	0	0	2.77051e+06	2515285	3.57191e+06	0	0	0	0	0	0	0	0	0	0	0	0	2.49007e+06	0	2.34178e+06	0	0	0	0	0	0	0	0	0	0	0	0	0	0	0	0	0	0	T	51234.6	1	1	1
3.32568e+06	3.21981e+06	2520139	0	0	0	0	0	0	0	0	0	0	0	0	989893	1.33696e+06	1.23084e+06	0	0	0	0	0	0	0	0	0	0	0	0	1.37815e+06	1.29734e+06	1.41464e+06	0	0	0	0	0	0	0	0	0	0	0	0	T	226231	1	21	20
0	0	0	0	0	0	179670	161971	139523	0	0	0	0	0	0	0	0	0	0	0	0	197667	127839	226087	0	0	0	0	0	0	953142	776852	847069	0	0	0	0	0	0	343120	561018	283557	0	0	0	T	75361.6	1	5	4
0	0	0	0	0	0	0	0	0	0	0	0	1.23068e+06	1177710	1.23467e+06	0	0	0	0	0	0	0	0	0	0	0	0	1.64759e+06	1.66288e+06	1.61704e+06	0	0	0	0	0	0	0	0	0	1.58797e+06	1.53971e+06	1.83859e+06	0	0	0	T	28119	1	6	5
0	0	0	0	0	0	0	0	0	2.92155e+06	2.87324e+06	3.66435e+06	0	0	0	0	0	0	0	0	0	0	0	0	4425195	4840555	5072877	0	0	0	0	0	0	0	0	0	0	0	0	3.85468e+06	4102185	3.2371e+06	0	0	0	T	46091.6	1	8	6
0	0	0	0	0	0	0	0	0	4.2268e+06	4320436	4.57399e+06	0	0	0	0	0	0	0	0	0	0	0	0	4.05391e+06	3.84585e+06	4205255	627504	506165	0	0	0	0	0	0	0	0	0	0	4.90755e+06	5544762	5073117	761852	751418	868022	T	33782.3	1	12	12
0	0	0	0	0	0	0	0	0	0	0	0	919035	683852	644479	0	0	0	0	0	0	0	0	0	0	0	0	1020669	984709	833782	0	0	0	0	0	0	0	0	0	0	0	0	1.75508e+06	1.95775e+06	1587710	T	13163.8	1	2	2
0	0	0	0	0	0	0	0	0	0	0	0	0	0	0	0	0	0	3388351	2121173	3.28549e+06	0	0	0	0	0	0	0	0	0	0	0	0	0	0	0	0	0	0	0	0	0	0	0	0	T	39753.8	1	1	1
0	0	0	0	0	0	0	0	0	0	0	0	0	0	0	0	0	0	0	0	0	0	0	0	0	0	0	1.50435e+06	174485	223924	0	0	0	0	0	0	0	0	0	0	0	0	0	0	0	T	25179.3	1	2	2
0	0	0	0	0	0	0	0	0	0	0	0	0	0	0	0	0	0	0	0	0	63731.1	67405.6	61960.5	0	0	0	0	0	0	0	0	0	15044.1	0	51358.9	0	0	0	0	0	0	0	0	0	T	45182	1	3	2
0	0	0	0	0	0	0	0	0	1.77655e+06	1.97803e+06	362436	0	0	0	0	0	0	0	0	0	0	0	0	434426	1584125	1.70142e+06	0	0	0	0	0	0	0	0	0	0	0	0	0	0	0	0	0	0	T	43525.8	1	2	2
0	0	0	0	0	0	663369	492574	809815	0	0	0	0	0	0	0	0	0	0	0	0	172284	832118	585509	0	0	0	0	0	0	0	0	0	0	0	0	625710	406169	821507	0	0	0	0	0	0	T	21948	1	2	1
0	0	0	0	0	0	0	0	0	0	0	0	0	0	0	0	0	0	0	0	0	201145	49394	47715.8	0	0	0	0	0	0	0	0	0	0	868310	750707	0	0	0	96799	45976	349977	0	0	0	T	247019	1	3	2
0	0	0	0	0	0	0	0	0	233594	171115	176624	0	0	0	0	0	0	0	0	0	0	0	0	0	0	0	0	0	0	0	0	0	0	0	0	0	0	0	0	0	0	0	0	0	T	65210.3	1	1	1
0	0	0	0	0	0	0	0	0	0	0	0	0	0	0	0	0	0	0	0	0	0	0	0	0	0	0	699970	851549	687427	0	0	0	0	0	0	0	0	0	0	0	0	800406	736336	811717	T	18079.3	1	3	3
0	0	0	0	0	0	0	0	0	0	0	0	231421	168671	171410	0	0	0	0	0	0	0	0	0	0	0	0	0	0	0	0	0	0	0	0	0	0	0	0	0	0	0	0	0	0	T	120807	1	1	1
0	0	0	0	0	0	6080824	5.16374e+06	5.20669e+06	1.76475e+06	2269822	2.31825e+06	0	0	0	0	0	0	122258	197422	135027	9520560	5812454	11144222	3.04718e+06	2.64891e+06	5540068	0	0	0	0	0	0	0	0	0	2.24549e+06	1.95311e+06	3943111	1.54755e+06	1772071	1.63632e+06	0	0	0	T	214369	1	3	2
0	0	0	0	0	0	0	0	0	0	0	0	178458	152679	0	0	0	0	0	0	0	0	0	0	0	0	0	1.49347e+06	1852247	2.03511e+06	0	0	0	0	0	0	0	0	0	0	0	0	868699	290775	478502	T	13162.8	1	2	0
0	0	0	0	0	0	0	0	0	0	0	0	0	0	0	676668	228576	360055	0	0	0	0	0	0	0	0	0	0	0	0	803872	463646	299054	0	0	0	1.69845e+06	1.72239e+06	1.92126e+06	0	0	0	0	0	0	T	197173	1	4	4
0	0	0	694171	468499	465664	0	0	0	3.63496e+06	3.26994e+06	2.91232e+06	0	0	0	0	0	0	0	0	0	5.90279e+06	5502928	5.90704e+06	0	0	0	574082	908548	890312	0	0	0	0	0	0	0	0	0	0	0	0	0	0	0	T	225705	1	4	4
798925	844883	974279	0	0	0	0	0	0	0	0	0	0	0	0	1.29639e+06	1.07503e+06	1369209	0	0	0	0	0	0	0	0	0	0	0	0	945521	801498	873053	0	0	0	0	0	0	0	0	0	0	0	0	T	230385	1	8	8
211102	153172	167346	0	0	0	0	0	0	0	0	0	0	0	0	93458	162075	0	0	0	0	0	0	0	0	0	0	0	0	0	144352	137112	0	0	0	0	0	0	0	0	0	0	0	0	0	T	125015	1	6	0
0	0	0	0	0	0	0	0	0	0	0	0	0	0	0	0	0	0	0	0	0	0	0	0	4.7621e+06	4.63241e+06	5.8458e+06	0	0	0	0	0	0	0	0	0	0	0	0	0	0	0	0	0	0	T	71935	1	1	1
0	0	0	0	0	0	0	0	0	824323	823553	971172	0	0	0	0	0	0	0	0	0	0	0	0	840766	758125	879838	0	0	0	0	0	0	0	0	0	0	0	0	950752	682372	856508	0	0	0	T	42206.6	1	6	6
1.21332e+06	1.5047e+06	2631259	0	0	0	0	0	0	0	0	0	0	0	0	499295	2904653	2237937	0	0	0	0	0	0	0	0	0	0	0	0	0	0	0	0	0	0	0	0	0	0	0	0	0	0	0	T	33931.9	1	1	1
0	0	0	0	0	0	0	0	0	0	0	0	5788977	5494603	6.19365e+06	0	0	0	0	0	0	0	0	0	0	0	0	15336595	13290110	14834618	0	0	0	0	0	0	0	0	0	0	0	0	15483373	13426540	16854710	T	25406.8	1	9	9
0	0	0	0	0	0	0	0	0	0	0	0	0	0	0	0	0	0	0	0	0	0	0	0	560430	637443	714537	0	0	0	0	0	0	0	0	0	0	0	0	0	0	0	0	0	0	T	292522	1	2	1
1.1881e+06	1.14682e+06	1.12375e+06	258256	410519	172590	0	0	0	0	0	0	3.05611e+06	2383397	2.91581e+06	1.07851e+06	995074	1.05043e+06	0	0	0	0	0	0	1.8435e+06	1618327	1.66059e+06	9631988	8.1108e+06	6.92838e+06	912613	1.10012e+06	986983	0	0	0	0	0	0	1278079	1.625e+06	1.85833e+06	8.38166e+06	7.87452e+06	9411048	T	35147.5	1	3	3
0	0	0	0	0	0	0	0	0	0	0	0	0	0	0	0	0	0	0	0	0	0	0	0	0	0	0	1.83112e+06	0	1.85401e+06	0	0	0	0	0	0	0	0	0	0	0	0	1.2573e+06	1.80283e+06	1.78642e+06	T	80307.9	1	1	1
0	0	0	0	0	0	0	0	0	0	0	0	1.17925e+06	1.05421e+06	929349	0	0	0	0	0	0	0	0	0	0	0	0	2.95141e+06	3.16228e+06	2.60803e+06	0	0	0	0	0	0	0	0	0	0	0	0	1.93246e+06	1.65186e+06	2349668	T	15190.3	1	4	4
0	0	0	0	0	0	0	0	0	0	0	0	1126144	1.37066e+06	1455761	0	0	0	0	0	0	0	0	0	0	0	0	5036499	4802911	5.59785e+06	0	0	0	0	0	0	0	0	0	0	0	0	4219405	4.55077e+06	4561818	T	18028.7	1	3	2
0	0	0	0	0	0	0	0	0	0	0	0	4127300	3100100	5424797	0	0	0	0	0	0	0	0	0	691741	534019	923949	6.20596e+06	6.00332e+06	6000558	0	0	0	0	0	0	0	0	0	814245	943649	1141906	5.91065e+06	6174591	5.78816e+06	T	10913.6	1	5	4
0	0	0	0	0	0	0	0	0	0	0	0	6.20401e+06	6135308	6.66334e+06	0	0	0	0	0	0	0	0	0	0	0	0	14462830	13473021	16751191	0	0	0	0	0	0	0	0	0	0	0	0	10341556	9810540	11107891	T	14225.1	1	7	5
0	0	0	0	0	0	0	0	0	0	0	0	0	0	0	358522	7618680	391432	0	0	0	0	0	0	28092776	25210502	29634104	0	0	0	548302	8.23312e+06	534180	0	0	0	0	0	0	0	0	0	0	0	0	T	185530	1	3	3
0	0	0	0	0	0	0	0	0	0	0	0	0	0	0	0	0	0	0	0	0	0	0	0	0	0	0	0	0	0	0	0	0	0	0	0	0	0	0	0	0	0	483636	486719	589377	T	8439.58	1	1	1
0	0	0	0	0	0	557919	951035	588038	0	0	0	308293	213872	491270	0	0	0	563350	362737	583384	1.29454e+06	1.05146e+06	1.02222e+06	0	0	0	0	0	0	0	0	0	0	0	0	1.09772e+06	1.04071e+06	947235	0	0	0	0	0	0	T	72865.8	1	11	10
2.01453e+06	735066	1.60318e+06	5.76835e+06	4987922	6.0618e+06	0	0	0	0	0	0	0	0	0	1.27703e+06	838792	1.12327e+06	5310084	5601122	6266209	0	0	0	0	0	0	0	506510	212278	2.16482e+06	2.74069e+06	3.38531e+06	3129999	3.75848e+06	4.38626e+06	0	0	0	0	0	0	0	0	0	T	79904.6	1	21	18
0	0	0	0	0	0	0	0	0	723590	548156	561728	0	0	0	0	0	0	0	0	0	0	0	0	567400	315172	489983	0	0	0	0	0	0	0	0	0	0	0	0	698103	810772	657973	0	0	0	T	36049	1	3	3
0	0	0	0	0	0	0	0	0	0	74750.6	0	0	0	0	0	0	0	0	0	0	14065.6	40232.8	21211	0	111873	70458.9	0	0	0	0	0	0	0	0	0	0	0	0	115292	93012.9	134891	0	0	0	T	41769.3	1	1	1
2.18715e+06	1.93668e+06	2.48426e+06	2492796	2.32001e+06	2.33497e+06	0	0	0	0	0	0	0	0	0	3.08853e+06	3.23666e+06	3598115	0	0	0	0	0	0	0	0	0	0	0	0	2891045	2879934	2.18851e+06	1.41322e+06	1353930	1.44099e+06	0	0	0	0	0	0	0	0	0	T	121606	1	25	24
0	0	0	0	0	0	0	0	0	0	0	0	0	0	0	0	0	0	0	0	0	0	0	0	0	0	0	181472	146684	174044	0	0	0	0	0	0	0	0	0	0	0	0	0	0	0	T	23339.5	1	1	1
0	0	0	0	0	0	0	0	0	2.15248e+06	2.79566e+06	2.76882e+06	519879	689989	458231	0	0	0	0	0	0	0	0	0	3.21122e+06	3.7179e+06	4211522	1.32568e+06	1.18843e+06	1.25989e+06	0	0	0	0	0	0	0	0	0	3.64171e+06	3.96298e+06	3.12445e+06	0	0	0	T	31601.1	1	11	10
851626	778716	768132	537730	522862	467234	0	0	0	2.923e+06	2.95032e+06	3.27925e+06	0	0	0	907520	1.04076e+06	888192	358743	525379	490712	0	0	0	3.64903e+06	3130760	3.3317e+06	0	0	0	704130	953612	958680	412653	940399	605888	0	0	0	3259604	3323426	3.47068e+06	404297	355999	122611	T	37612.1	1	6	6
713698	455734	296120	2.68039e+06	3.13076e+06	2.87975e+06	261992	471018	500357	0	0	0	448497	553136	643412	576807	483609	406869	4448175	3977998	3737368	538232	674925	1.13584e+06	237175	942161	212156	0	0	0	435901	777602	774685	3.23272e+06	3.27861e+06	3.70053e+06	948657	968081	301330	0	0	0	0	0	0	T	72408	1	10	9
0	0	0	0	0	0	0	0	0	3223141	3.05333e+06	3.09066e+06	0	0	0	0	0	0	0	0	0	0	0	0	3.8288e+06	3.89547e+06	4117683	0	0	0	0	0	0	0	0	0	0	0	0	2.45535e+06	2.80904e+06	2.86728e+06	0	0	0	T	39492.9	1	4	3
0	0	0	0	0	0	0	0	0	0	0	0	0	0	0	0	0	0	0	0	0	0	0	0	0	0	0	0	0	0	0	0	0	0	0	0	445693	452195	438174	0	0	0	0	0	0	T	67720.8	1	1	1
0	0	0	4.3676e+06	6038726	5.36252e+06	0	0	0	0	0	0	0	0	0	1821710	1.98557e+06	1.98915e+06	6482656	8147727	7.87179e+06	0	0	0	0	0	0	0	0	0	1.48974e+06	1069109	1.01533e+06	6.6328e+06	6143214	6.42383e+06	0	0	0	0	0	0	0	0	0	T	104577	1	27	25
0	0	0	0	0	0	0	0	0	0	0	0	1.19457e+06	810320	858925	0	0	0	0	0	0	0	0	0	0	0	0	2.45662e+06	2683328	2.37324e+06	0	0	0	0	0	0	0	0	0	0	0	0	2.09723e+06	2.22936e+06	2.22538e+06	T	24592.2	1	8	5
2716866	2.05629e+06	1.70451e+06	1.79401e+06	1.87329e+06	1.84494e+06	0	0	0	0	0	0	0	0	0	3.13864e+06	3562730	3.48304e+06	967219	1.09037e+06	898820	0	0	0	0	0	0	0	0	0	3.24332e+06	3.78441e+06	3.61224e+06	993796	1.02789e+06	1.03654e+06	0	0	0	0	0	0	0	0	0	T	121244	1	25	20
0	0	0	0	0	0	0	0	0	0	0	0	0	0	0	0	0	0	0	0	0	0	0	0	0	0	0	572517	547901	636566	0	0	0	0	0	0	0	0	0	0	0	0	459375	424437	557502	T	23397.8	1	1	1
0	0	0	0	0	0	0	0	0	0	0	0	2.26856e+06	2481006	2.21028e+06	0	0	0	0	0	0	0	0	0	0	0	0	5053730	3.92148e+06	4.77638e+06	0	0	0	0	0	0	0	0	0	0	0	0	3.39145e+06	3.46425e+06	2843954	T	23689.6	1	3	3
0	0	0	0	0	0	0	0	0	27664128	31596934	29808910	0	0	0	0	0	0	0	0	0	0	0	0	0	0	0	0	0	0	0	0	0	0	0	0	0	0	0	0	0	0	0	0	0	T	62957.2	1	1	1
0	0	0	0	0	0	0	0	0	0	0	0	1.28201e+06	1.52351e+06	1.41896e+06	0	0	0	0	0	0	0	0	0	0	0	0	2.93825e+06	2.60786e+06	2.2584e+06	0	0	0	0	0	0	0	0	0	691363	804490	1.02976e+06	2.0631e+06	2.04613e+06	2686863	T	24666.5	1	5	5
0	0	0	0	0	0	660712	673569	609392	0	0	0	221313	287542	207441	0	0	0	0	0	0	0	0	0	0	0	0	0	0	0	0	0	0	0	0	0	553345	525514	574557	0	0	0	0	0	0	T	67980.9	1	1	1
79874.6	85626.4	247476	0	0	0	0	0	0	0	0	0	306927	317113	106640	69546.6	261468	132759	1.07008e+06	488404	431488	0	0	0	0	0	0	0	0	0	179060	101267	66648.2	386868	607020	218130	0	0	0	0	0	0	85503.6	0	328885	T	61329.5	1	3	3
0	0	0	0	0	0	0	0	0	0	0	0	0	0	0	0	0	0	0	0	0	0	0	0	0	0	0	141003	186763	185864	0	0	0	0	0	0	0	0	0	0	0	0	0	0	0	T	19766.5	1	1	1
0	0	0	0	0	0	0	0	0	0	0	0	3.07717e+06	2.98876e+06	3.07605e+06	0	0	0	0	0	0	0	0	0	0	0	0	6.53043e+06	7.34013e+06	6023151	0	0	0	0	0	0	0	0	0	0	0	0	5245471	5.90821e+06	5193470	T	21657.8	1	10	8
48422376	40057724	43067400	8441316	9665539	9028745	1.00607e+06	901580	1.13269e+06	4236185	6.14041e+06	6000192	0	0	0	44455940	47956256	49444840	8509818	7.67839e+06	6.69172e+06	0	0	0	0	0	0	0	0	0	59044796	38344740	39748496	7608818	6774180	6.80042e+06	0	0	0	0	0	0	0	0	0	T	120925	1	54	34
581879	555836	537994	0	0	0	0	0	0	0	0	0	0	0	0	0	0	0	0	0	0	0	0	0	0	0	0	0	0	0	0	0	0	0	0	0	0	0	0	0	0	0	0	0	0	T	110047	1	3	3
0	0	0	0	0	0	0	0	0	0	0	0	0	0	0	0	0	0	0	0	0	0	0	0	0	0	0	0	0	0	0	0	0	0	0	0	0	0	0	172469	140939	112547	0	0	0	T	28214.8	1	1	1
0	0	0	0	0	0	0	0	0	0	0	0	343180	344539	390414	0	0	0	0	0	0	0	0	0	0	0	0	0	0	0	0	0	0	0	0	0	0	0	0	0	0	0	0	0	0	T	60572.4	1	1	1
1.24801e+06	1.79274e+06	1.91751e+06	0	0	0	0	0	0	0	0	0	1839113	1982459	1.7634e+06	1.59681e+06	1536134	1.85754e+06	0	0	0	0	0	0	878102	897455	719829	1.64061e+06	2.01923e+06	2.03559e+06	1.93669e+06	2.01493e+06	1.58986e+06	0	0	0	0	0	0	1.70095e+06	1.60998e+06	1.61682e+06	1.36052e+06	1.57044e+06	1.26923e+06	T	26905.7	1	7	7
0	0	0	0	0	0	7.58785e+06	6.94223e+06	8526066	6.61673e+06	5.01277e+06	5.83185e+06	869184	884203	1.04875e+06	0	0	0	0	0	0	11254265	13362597	12267360	11803227	10603304	12385135	2730938	2.37101e+06	2228271	0	0	0	0	0	0	7.87877e+06	7818369	7359018	5.97423e+06	7008498	7173325	1.5249e+06	1.23638e+06	1.00698e+06	T	37540.2	1	13	7
0	0	0	2.37093e+06	2638135	3.31473e+06	0	0	0	0	0	0	0	0	0	866760	948271	821717	2.76715e+06	3.5054e+06	2.52252e+06	0	0	0	0	0	0	0	0	0	0	0	0	3.24859e+06	3.62078e+06	4.2078e+06	0	0	0	0	0	0	0	0	0	T	98850.1	1	17	14
0	0	0	0	0	0	0	0	0	0	0	0	2.44135e+06	2.49512e+06	1.82028e+06	0	0	0	0	0	0	0	0	0	0	0	0	0	0	0	0	0	0	0	0	0	0	0	0	0	0	0	0	0	0	T	54088.8	1	1	1
0	0	0	0	0	0	0	0	0	0	0	0	0	0	0	0	0	0	0	0	0	0	0	0	940241	1.19105e+06	881316	0	0	0	0	0	0	0	0	0	0	0	0	0	0	0	0	0	0	T	148917	1	1	1
1.12061e+06	1.2788e+06	32588.1	1.23253e+06	1.02776e+06	928340	0	0	0	0	0	0	0	0	0	0	0	0	2.3854e+06	2.36525e+06	2.56729e+06	0	0	0	0	0	0	0	0	0	0	0	0	1.89343e+06	1.70564e+06	1.89227e+06	0	0	0	0	0	0	0	0	0	T	82525.5	1	15	15
0	0	0	0	0	0	0	0	0	0	0	0	0	0	0	0	0	0	0	0	0	0	0	0	0	0	0	456610	369769	516008	0	0	0	0	0	0	0	0	0	0	0	0	491558	427599	447677	T	20733.6	1	2	2
0	0	0	943311	1.02536e+06	1.12169e+06	8322829	9400064	8868895	3.31318e+06	2.76952e+06	3.71925e+06	5651976	6177850	7.2142e+06	1.30563e+06	1.29195e+06	1.37074e+06	1.84168e+06	1.85181e+06	2.25189e+06	16032035	16773311	14980606	3.94918e+06	3834034	3453409	4.53253e+06	6.03994e+06	6.97718e+06	1.52073e+06	1.35137e+06	1.38827e+06	1.33414e+06	907573	1.15298e+06	9498518	8825205	8.27464e+06	6632948	6220974	5.28729e+06	3910397	3.2682e+06	3.29804e+06	T	54792.7	1	23	20
5.22635e+06	4.93288e+06	3.94159e+06	3.2952e+06	3.58763e+06	4.70183e+06	0	0	0	0	0	0	0	0	0	7.09629e+06	6.80107e+06	8012498	1.63275e+06	1.66984e+06	1.73163e+06	0	0	0	0	0	0	0	0	0	9496482	7734397	6872809	3.44326e+06	2.67498e+06	2.99258e+06	0	0	0	0	0	0	0	0	0	T	123550	1	21	15
1.38748e+06	1.3353e+06	1.37387e+06	0	0	0	0	0	0	0	0	0	0	0	0	1.23109e+06	1.54132e+06	1365780	0	0	0	0	0	0	0	0	0	0	0	0	1.28907e+06	1.13274e+06	1.15101e+06	0	0	0	0	0	0	0	0	0	0	0	0	T	138532	1	9	9
0	0	0	0	0	0	0	0	0	0	0	0	7913841	8763406	8072161	0	0	0	0	0	0	0	0	0	0	0	0	7.74159e+06	7948499	7.4617e+06	0	0	0	0	0	0	0	0	0	0	0	0	9136231	9745632	10406817	T	17550	1	9	5
4.39081e+06	3.94373e+06	3.93035e+06	6.11085e+06	5.66888e+06	6.5446e+06	11368610	10968482	10829268	2136096	1.76818e+06	2.18805e+06	9389280	9442312	10176168	2.87317e+06	3.11379e+06	6.20955e+06	9115629	9227823	9563122	10691294	10075397	10004654	1.82749e+06	1.8618e+06	1.42054e+06	1.33728e+06	1532625	1.43537e+06	3533121	3.40509e+06	2.88111e+06	2223371	2.00746e+06	2.30707e+06	10796480	9263713	9765073	1.44718e+06	1.78282e+06	1.21761e+06	0	0	0	T	63665.6	1	22	16
0	0	0	1.03815e+06	1.23246e+06	1250467	0	0	0	0	0	0	0	0	0	460107	773840	484958	1.33168e+06	1.61651e+06	1.0217e+06	0	0	0	0	0	0	0	0	0	721789	753278	1.02243e+06	1.05081e+06	1.03711e+06	1.02158e+06	0	0	0	0	0	0	0	0	0	T	81826.1	1	7	7
0	0	0	0	0	0	0	0	0	2.05217e+06	2158478	1.76357e+06	0	0	0	0	0	0	0	0	0	0	0	0	1920884	1.99895e+06	1.98424e+06	0	0	0	0	0	0	0	0	0	0	0	0	3.22588e+06	2.35807e+06	2.62768e+06	0	0	0	T	39311.4	1	6	5
621620	725294	263938	0	0	0	0	0	0	0	0	0	0	0	0	900278	766824	935338	0	0	0	0	0	0	0	0	0	0	0	0	1.01235e+06	984716	649831	0	0	0	0	0	0	0	0	0	0	0	0	T	190559	1	5	5
0	0	0	0	0	0	2.41511e+06	2.40944e+06	2.39568e+06	0	0	0	0	0	0	0	0	0	0	0	0	4817903	3.56736e+06	3.99772e+06	498331	752193	983832	0	0	0	0	0	0	0	0	0	3317540	2.45984e+06	2.56387e+06	1458252	78780.5	1.5802e+06	0	0	0	T	50236.4	1	5	4
0	0	0	1.60037e+06	1.31702e+06	58167.9	0	0	0	0	0	0	615190	792745	743370	0	0	0	84014	59184.3	77259.7	0	0	0	0	0	0	0	0	0	0	0	0	65582.4	74382.8	59041	0	0	0	0	0	0	0	0	0	T	81494.9	1	2	2
0	0	0	0	0	0	0	0	0	0	0	0	0	0	0	0	0	0	0	0	0	0	0	0	0	0	0	0	0	0	1578023	818241	2.38727e+06	0	0	0	0	0	0	0	0	0	0	0	0	T	81831.3	1	1	1
2.48998e+06	2.2867e+06	2.33133e+06	0	0	0	0	0	0	0	0	0	0	0	0	3.67252e+06	4.0598e+06	3.19663e+06	0	0	0	0	0	0	0	0	0	0	0	0	3614752	3.37228e+06	3136968	0	0	0	0	0	0	0	0	0	0	0	0	T	217179	1	16	15
0	0	0	245476	633218	1395103	0	0	0	0	0	0	0	0	0	0	0	0	1.14099e+06	1.87515e+06	1.17378e+06	0	0	0	0	0	0	0	0	0	0	0	0	653046	693727	742924	0	0	0	0	0	0	0	0	0	T	81800.8	1	7	7
0	0	0	0	0	0	0	0	0	0	0	0	0	0	0	0	0	0	0	0	0	0	0	0	0	0	0	475589	325789	273943	0	0	0	0	0	0	0	0	0	0	0	0	0	0	0	T	9533.23	1	1	1
0	0	0	0	0	0	5.57835e+06	5.83401e+06	5866616	0	0	0	11992001	11309647	12598002	0	0	0	0	0	0	5.64062e+06	4.85602e+06	5.28825e+06	0	0	0	7.3023e+06	6902682	6.52564e+06	0	0	0	0	0	0	6.11963e+06	5138070	6686679	0	0	0	7.9267e+06	8454753	8978911	T	9363.91	1	3	2
0	0	0	0	0	0	0	0	0	340211	369919	300507	0	0	0	0	0	0	0	0	0	0	0	0	374141	372307	385547	0	0	0	0	0	0	0	0	0	0	0	0	491069	474330	356174	0	0	0	T	34554.6	1	2	1
0	0	0	0	0	0	0	0	0	0	0	0	2.56439e+06	2.32915e+06	2642534	0	0	0	0	0	0	0	0	0	0	0	0	4943577	5.05928e+06	5875959	0	0	0	0	0	0	0	0	0	0	0	0	5417791	5541419	4.61792e+06	T	15189.7	1	9	9
616525	591423	883129	0	0	0	1.30075e+06	1436823	1.39693e+06	0	0	0	0	0	0	644729	548427	537576	0	0	0	1.35911e+06	1500407	1.40721e+06	0	0	0	0	0	0	821796	735438	913348	0	0	0	1.49441e+06	1.11273e+06	1.4742e+06	0	0	0	0	0	0	T	57774.8	1	10	5
0	0	0	0	0	0	58436.3	60481.9	49736.9	0	0	0	0	0	0	0	0	0	0	0	0	98470.3	0	74021.8	0	0	0	0	0	0	0	0	0	0	0	0	63500.7	77986.4	63210.1	52615	0	0	0	0	0	T	48081.8	1	6	1
1.26523e+06	1.50394e+06	1.6953e+06	0	0	0	0	0	0	0	0	0	0	0	0	1.73389e+06	1.74054e+06	1646502	0	0	0	0	0	0	0	0	0	0	0	0	1.27422e+06	1.26849e+06	1.13253e+06	0	0	0	0	0	0	0	0	0	0	0	0	T	149194	1	10	9
1681701	1.66254e+06	2.16263e+06	2.87856e+06	2230942	2512951	8031561	7863904	6.95936e+06	2.02136e+06	2.31356e+06	1.95552e+06	4103907	3.39972e+06	3.88524e+06	1.87573e+06	1.96356e+06	1.8456e+06	4977047	4786953	4936080	11031789	8962229	8944802	2.45646e+06	2.69262e+06	3.05686e+06	3.96388e+06	3639351	4.40925e+06	2.49917e+06	2164202	1988774	1.41403e+06	1.66418e+06	1649272	10708622	9355681	9929376	2389851	1870013	2.03557e+06	4676603	4.25973e+06	4.27314e+06	T	57096.8	1	26	24
0	0	0	599278	516842	639871	0	0	0	0	0	0	0	0	0	111365	557953	370697	1.08475e+06	1.00677e+06	1.10856e+06	0	0	0	0	0	0	0	0	0	400757	286475	385745	1.11393e+06	630167	668887	0	0	0	0	0	0	0	0	0	T	84294.4	1	7	7
0	0	0	290015	494157	409176	631345	634113	704485	0	0	0	568084	590149	686577	0	0	0	0	0	0	983467	1.02403e+06	488801	0	0	0	0	0	0	0	0	0	0	0	0	433166	408539	328242	0	0	0	0	0	0	T	67960	1	8	8
0	0	0	0	0	0	0	0	0	4.02803e+06	4.7338e+06	3.62859e+06	684225	880033	473925	0	0	0	0	0	0	0	0	0	3.52578e+06	3.35178e+06	3.59284e+06	1595456	1.40798e+06	1.55089e+06	0	0	0	0	0	0	0	0	0	3.21792e+06	2.99263e+06	3074849	0	0	0	T	32423.9	1	9	6
493908	667051	492129	0	0	0	0	0	0	0	0	0	0	0	0	761474	853540	652222	0	0	0	0	0	0	0	0	0	0	0	0	660388	593728	663843	0	0	0	0	0	0	0	0	0	0	0	0	T	134763	1	7	7
0	0	0	1.98024e+06	2.05275e+06	1971211	0	0	0	0	0	0	0	0	0	0	0	0	0	0	0	0	0	0	0	0	0	0	0	0	0	0	0	1.23341e+06	1.31776e+06	1.25317e+06	0	0	0	0	0	0	0	0	0	T	78815.7	1	3	3
6310232	3.83317e+06	1.11988e+06	1.39632e+06	580673	1.41553e+06	1.36229e+06	1277242	1.37496e+06	876281	774683	816009	672620	944160	628223	0	0	0	0	0	0	356241	1.54487e+06	318534	579547	1.28604e+06	1.21064e+06	0	0	0	0	0	0	0	0	0	478727	483355	457985	1470201	1289570	1.61996e+06	0	0	0	T	66008.7	1	15	15
74164640	67181296	71364560	428271392	471837824	464550528	176217456	202242768	110103352	27794940	26163356	24305516	320986624	298373536	238724256	38806264	35046620	31144282	527381632	492635744	537256000	61243400	186817456	125337256	18083378	17488184	15680248	22375940	24282978	23032272	59691788	57829016	48508700	493650176	492484672	449510080	239886704	157991264	236120096	31425146	41597984	31275754	24171958	25977780	28694028	T	73198	1	64	16
0	0	0	0	0	0	0	0	0	0	0	0	360976	451939	449501	0	0	0	0	0	0	0	0	0	0	0	0	875489	915735	834770	0	0	0	0	0	0	0	0	0	0	0	0	1.15046e+06	981452	1.38574e+06	T	41998.3	1	1	1
979172	1260695	1.08841e+06	0	0	0	1.16378e+06	1.25145e+06	1.09622e+06	0	0	0	0	0	0	872902	1.02982e+06	790968	0	0	0	1.36155e+06	1.42739e+06	1.1261e+06	0	0	0	0	0	0	1.02248e+06	1.0551e+06	915884	0	0	0	795985	1.0045e+06	1.03967e+06	0	0	0	0	0	0	T	57850.6	1	10	4
0	0	0	558972	675198	631821	4146973	3.45855e+06	4.18151e+06	1.17666e+06	1.29503e+06	1.2281e+06	567597	555196	616219	387462	454767	616628	613412	312049	570845	4707218	4.55362e+06	5167586	1.30129e+06	1.19586e+06	1537952	566136	797542	657151	0	0	0	534133	522523	667747	3.82019e+06	3.72671e+06	3.80491e+06	1.54855e+06	1.57235e+06	1.43767e+06	200129	476306	115384	T	47412	1	16	11
0	0	0	0	0	0	0	0	0	0	0	0	0	0	0	0	0	0	0	0	0	0	0	0	0	0	0	0	0	0	0	0	0	0	0	0	374599	529270	531763	0	0	0	0	0	0	T	49131.1	1	1	1
0	0	0	464556	781347	963947	0	0	0	0	0	0	0	0	0	0	0	0	0	0	0	0	0	0	0	0	0	0	0	0	0	0	0	454738	461039	501012	0	0	0	0	0	0	0	0	0	T	42972.4	1	1	1
2.76456e+06	3.00336e+06	2616473	0	0	0	0	0	0	0	0	0	0	0	0	4006137	3.87289e+06	4.04779e+06	0	0	0	0	0	0	0	0	0	0	0	0	4.23394e+06	3.94202e+06	4.77066e+06	0	0	0	0	0	0	0	0	0	0	0	0	T	184651	1	30	28
0	0	0	0	0	0	0	0	0	0	0	0	666856	410230	536906	0	0	0	0	0	0	0	0	0	0	0	0	0	0	0	0	0	0	0	0	0	0	0	0	0	0	0	0	0	0	T	276365	1	1	1
0	0	0	0	0	0	0	0	0	0	0	0	0	0	0	0	0	0	0	0	0	0	0	0	0	0	0	0	0	0	0	0	0	0	0	0	0	0	0	80887.3	133707	95629.5	0	0	0	T	35079.9	1	1	1
0	0	0	0	0	0	0	0	0	1566131	1.45782e+06	1.71716e+06	2.01792e+06	1.00538e+06	1959639	0	0	0	0	0	0	0	0	0	9758406	4987435	9602625	5427995	6037931	3.96171e+06	0	0	0	0	0	0	0	0	0	3.12515e+06	3.38868e+06	5.47229e+06	4.11528e+06	2.06406e+06	1.42612e+06	T	41496.1	1	9	9
389095	634610	351620	0	0	0	0	0	0	0	0	0	0	0	0	251433	399067	284973	0	0	0	281216	401530	222575	0	0	0	0	0	0	177008	562643	459538	0	0	0	0	0	0	0	0	0	0	0	0	T	241892	1	5	5
0	0	0	0	0	0	104716	152240	80790.9	0	0	0	0	0	0	0	0	0	0	0	0	0	0	0	0	0	0	0	0	0	0	0	0	0	0	0	0	0	0	0	0	0	0	0	0	T	91621.6	1	1	1
0	0	0	0	0	0	0	0	0	0	0	0	0	0	0	0	0	0	264945	164086	341353	0	0	0	0	0	0	0	0	0	0	0	0	0	0	0	0	0	0	0	0	0	0	0	0	T	76134.3	1	2	2
0	0	0	0	0	0	0	0	0	0	0	0	251119	160512	240573	0	0	0	0	0	0	0	0	0	0	0	0	0	0	0	0	0	0	0	0	0	0	0	0	0	0	0	0	0	0	T	96800.7	1	1	0
0	0	0	0	0	0	0	0	0	0	0	0	674247	903659	998622	0	0	0	0	0	0	0	0	0	0	0	0	536694	531246	659420	0	0	0	0	0	0	0	0	0	0	0	0	2082679	2457490	1.8811e+06	T	17406	1	2	2
0	0	0	649836	183149	647652	0	0	0	7.87997e+06	9599135	964606	0	0	0	337935	1.32799e+06	1.07872e+06	76302.2	0	127481	761814	377299	397852	14338356	14752817	14642564	2.00213e+06	483018	192260	1.46261e+06	1.22079e+06	494759	0	0	0	0	0	0	11127030	11365268	12683910	899316	149057	1.78365e+06	T	231286	1	5	4
0	0	0	0	0	0	0	0	0	1.04192e+06	1.16791e+06	943300	0	0	0	0	0	0	0	0	0	0	0	0	1.20623e+06	1.44579e+06	1.61563e+06	0	0	0	0	0	0	0	0	0	0	0	0	1.96007e+06	1.54012e+06	1.6295e+06	0	0	0	T	34460.3	1	6	5
4513199	4146158	4.00958e+06	0	0	0	0	0	0	0	0	0	0	0	0	5875303	5.35523e+06	4448816	0	0	0	0	0	0	0	0	0	0	0	0	3.97867e+06	5110002	4.47608e+06	0	0	0	0	0	0	0	0	0	0	0	0	T	130076	1	20	15
0	0	0	2.1798e+06	2.49091e+06	8623929	1.3948e+06	10812053	10287119	0	0	0	622265	716339	446618	0	0	0	7.1936e+06	9316551	2408967	1.01966e+06	1.34505e+06	902921	0	0	0	0	0	0	0	0	0	7441641	4545380	4.66637e+06	1595817	921842	959542	0	0	0	0	0	0	T	87631.1	1	12	12
0	0	0	192118	421584	698930	0	0	0	0	0	0	0	0	0	0	0	0	1.14624e+06	1.15915e+06	1304410	0	0	0	0	0	0	0	0	0	0	0	0	1.16769e+06	1.20366e+06	756157	0	0	0	0	0	0	0	0	0	T	75140.3	1	6	2
0	0	0	1.35691e+06	1.57665e+06	1.54546e+06	0	0	0	0	0	0	0	0	0	0	86207.7	61727.6	3.09765e+06	2.98781e+06	2.90578e+06	0	0	0	0	0	175008	0	0	0	528500	0	0	2.02523e+06	1.70433e+06	1.69742e+06	0	0	0	0	0	167021	0	0	0	T	78898.6	1	14	10
17389906	18240768	18319358	5433213	1.07718e+06	993453	0	0	0	30359384	47880780	12467490	0	0	0	11561781	14642917	14156269	3.48917e+06	1.39264e+06	1.43537e+06	2.55609e+06	2382151	1.54115e+06	77939280	45419420	6.24454e+06	3.02058e+06	4.25085e+06	299740	17883176	15612838	16032928	0	0	0	4987978	3.56954e+06	3.30543e+06	0	0	0	0	0	0	T	196567	1	69	48
4204807	3.91087e+06	15376957	0	0	0	0	0	0	0	0	0	0	0	0	3.00196e+06	2915233	2680844	0	0	0	0	0	0	0	0	0	0	0	0	2.9592e+06	2.38718e+06	3.38619e+06	0	0	0	0	0	0	0	0	0	0	0	0	T	211214	1	29	16
0	0	0	0	0	0	0	0	0	0	0	0	0	0	0	0	0	0	0	0	0	0	0	0	0	0	0	0	0	0	222233	206766	170377	0	0	0	0	0	0	0	0	0	0	0	0	T	43490	1	1	1
0	0	0	0	0	0	0	0	0	0	0	0	1.46833e+06	1.55311e+06	1.44348e+06	0	0	0	0	0	0	0	0	0	0	0	0	3547148	4500366	4.00377e+06	0	0	0	0	0	0	0	0	0	0	0	0	2.88187e+06	3.87725e+06	3.05677e+06	T	24759.8	1	5	3
0	0	0	2.58222e+06	1.90541e+06	1.86043e+06	107868	305539	181868	0	0	0	0	0	0	0	0	0	4.89453e+06	5490005	5.34813e+06	342979	254516	301719	0	0	0	0	0	0	0	0	0	3.79108e+06	3.43175e+06	3.5372e+06	0	0	0	0	0	0	0	0	0	T	84087.7	1	11	11
0	0	0	0	0	0	0	0	0	0	0	0	349059	359979	607606	0	0	0	0	0	0	0	0	0	2.76031e+06	2.38071e+06	3.14415e+06	1182817	1.06407e+06	1.26912e+06	0	0	0	0	0	0	0	0	0	1.25886e+06	1.15132e+06	1.43599e+06	0	0	0	T	38939.7	1	3	3
0	0	0	0	0	0	0	0	0	0	0	0	0	0	0	0	0	0	0	0	0	0	0	0	0	0	0	400618	361432	325721	0	0	0	0	0	0	0	0	0	0	0	0	0	0	0	T	21040.5	1	1	1
0	0	0	0	0	0	64859.7	2215280	2.56257e+06	0	0	0	0	0	0	1.42417e+06	1.47048e+06	1342232	0	0	0	2.5833e+06	2.24398e+06	2.28184e+06	0	0	0	0	0	0	1920197	1.14985e+06	1.21286e+06	0	0	0	0	0	0	0	0	0	0	0	0	T	593017	1	3	3
0	0	0	0	0	0	0	0	0	0	0	0	1.70428e+06	1.88326e+06	1.62583e+06	0	0	0	0	0	0	0	0	0	0	0	0	3.46627e+06	3564344	3.41001e+06	0	0	0	0	0	0	0	0	0	0	0	0	3.52589e+06	3.71462e+06	3855979	T	21768.9	1	8	7
0	0	0	0	0	0	0	0	0	0	0	0	0	0	0	0	0	0	0	0	0	410465	310165	508219	0	0	0	0	0	0	0	0	0	0	0	0	0	0	0	0	0	0	0	0	0	T	59055.3	1	1	1
0	0	0	0	0	0	0	0	0	0	0	0	780918	591750	804635	0	0	0	0	0	0	0	0	0	1.5663e+06	730758	1.92303e+06	1.60691e+06	1.64272e+06	2.05732e+06	0	0	0	0	0	0	0	0	0	2.09235e+06	824711	2.32019e+06	774693	965407	793946	T	31301.1	1	2	2
0	0	0	0	0	0	730058	378766	854887	0	0	0	0	0	0	0	0	0	0	0	0	950472	1.15404e+06	1204822	499178	512564	203945	0	0	0	0	0	0	0	0	0	812400	1.06269e+06	1.22081e+06	0	0	0	0	0	0	T	47454.5	1	8	7
0	0	0	0	0	0	0	0	0	2.63082e+06	2760789	2.41228e+06	0	0	0	0	0	0	0	0	0	0	0	0	3.21009e+06	3.18945e+06	2.41427e+06	0	0	0	0	0	0	0	0	0	0	0	0	2.79268e+06	2474001	2.73633e+06	0	0	0	T	35891	1	4	4
0	0	0	0	0	0	0	0	0	0	0	0	571232	556684	593883	0	0	0	0	0	0	0	0	0	0	0	0	2971785	2.91324e+06	2403557	0	0	0	0	0	0	0	0	0	0	0	0	1.38579e+06	1.07094e+06	874719	T	23523.1	1	4	3
227861	292333	283948	0	0	0	0	0	0	0	0	0	674650	309383	981723	457764	179474	471723	0	0	0	0	0	0	0	0	0	222553	266994	259498	413693	237563	548782	0	0	0	0	0	0	0	0	0	289106	975096	587716	T	14276.3	1	4	4
542387	520980	668750	2.02745e+06	2.28766e+06	923025	6347854	910994	14293315	0	0	0	1.21623e+06	1.17722e+06	1853941	0	0	0	3.39282e+06	3.17353e+06	4.19679e+06	11453540	9601558	10386658	684324	719758	1.29602e+06	0	82985.7	176390	0	0	0	0	0	0	6.75901e+06	2.46234e+06	6.21121e+06	0	0	0	0	0	0	T	72637.5	1	17	15
611052	796023	619494	0	0	0	427886	333485	407607	179350	213227	206507	0	0	0	444628	597401	1.01787e+06	0	0	0	405770	395291	490728	0	0	0	0	0	0	575781	615376	615396	0	0	0	404984	367790	489283	0	0	0	0	0	0	T	38844.6	1	3	3
0	0	0	0	0	0	100571	142677	125857	0	0	0	0	0	0	69721.7	0	0	0	0	0	140024	148479	154275	0	0	0	0	0	0	0	0	0	0	0	0	0	0	0	0	0	0	0	0	0	T	54398.9	1	2	2
8942672	6.91215e+06	7.00559e+06	905230	837254	449616	81389008	95687024	95578592	2668482	3.47609e+06	2.24512e+06	1205845	180798	1.11067e+06	10802733	9716937	9546235	0	0	0	265844	479863	73396656	2.90473e+06	2.24913e+06	2.12607e+06	756358	1.77155e+06	1.81597e+06	8331041	7064869	6.91356e+06	0	0	0	108856	230717	60807.2	2.58059e+06	3.85488e+06	2.91253e+06	400011	568785	524647	T	123823	1	40	35
0	0	0	2.04922e+06	2.02846e+06	1.55628e+06	0	0	0	0	0	0	0	0	0	1.38521e+06	1.46101e+06	1.50482e+06	2539423	2.72083e+06	2.70815e+06	0	0	0	156010	36258.6	404617	0	0	0	0	0	0	2.96379e+06	3.06625e+06	2.55041e+06	0	0	0	0	0	0	0	0	0	T	73866.5	1	8	8
0	0	0	0	0	0	0	0	0	0	0	0	0	0	0	0	0	0	502297	1.73957e+06	1.79117e+06	0	0	0	0	0	0	0	0	0	0	0	0	1.06699e+06	773635	657013	0	0	0	0	0	0	0	0	0	T	89370.7	1	2	1
0	0	0	808385	875332	815225	0	0	0	0	0	0	0	0	0	0	0	0	917276	933733	1.16043e+06	0	0	0	0	0	0	0	0	0	0	0	0	620303	899225	923824	0	0	0	0	0	0	0	0	0	T	103069	1	1	1
0	476081	0	206909	272895	1.09956e+06	0	0	0	0	0	0	0	0	0	579631	645893	515886	1150575	883645	472046	0	0	0	0	0	0	0	0	0	372756	445343	661752	675366	845028	486176	0	0	0	0	0	0	0	0	0	T	101322	1	5	2
0	0	0	0	0	0	0	0	0	0	0	0	1.22919e+06	1.16388e+06	1.10425e+06	0	0	0	0	0	0	0	0	0	0	0	0	0	0	0	0	0	0	0	0	0	0	0	0	0	0	0	0	0	0	T	23831.4	1	1	1
0	0	0	0	0	0	0	0	0	0	0	0	4114635	3.8185e+06	3495184	0	0	0	0	0	0	0	0	0	1.83776e+06	1.79896e+06	1944932	7.44799e+06	7.64662e+06	7.17806e+06	0	0	0	0	0	0	0	0	0	0	0	0	7995530	8369895	7932909	T	27869.6	1	12	7
0	0	0	0	0	0	0	0	0	222524	0	413017	0	0	0	0	0	0	0	0	0	0	0	0	448080	824576	760500	0	0	0	0	0	0	0	0	0	0	0	0	697921	382662	842141	0	0	0	T	38262.3	1	2	2
0	0	0	0	0	0	0	0	0	6101758	5.96403e+06	6.23275e+06	0	0	0	0	0	0	0	0	0	156174	231990	354876	7675592	7060383	7954846	0	0	0	0	0	0	0	0	0	0	0	0	5202122	6.3409e+06	5864259	0	0	0	T	46331.2	1	9	6
0	0	0	0	0	0	0	0	0	0	0	0	3.03092e+06	2694388	2.34264e+06	0	0	0	0	0	0	0	0	0	0	0	0	158360	0	141434	0	0	0	0	0	0	0	0	0	0	0	0	800895	572247	1.53223e+06	T	16505.6	1	3	3
0	0	0	724816	695976	323688	0	0	0	0	0	0	10389290	10374686	10018928	0	0	0	741508	782943	422766	0	0	0	0	0	0	12834523	11184394	10987672	0	0	0	826849	849596	916598	0	0	0	0	0	0	22233046	20940346	20271736	T	13726.1	1	4	3
0	0	0	0	0	0	595706	206323	71757.7	8031361	8.01159e+06	9914593	924337	840116	815308	0	0	0	0	0	0	0	0	0	10737797	11028899	11013938	1.27707e+06	1.25253e+06	1.37619e+06	1.36028e+06	1.60908e+06	1.08167e+06	0	0	0	0	0	0	10871114	10680027	10736222	1.69072e+06	1.53438e+06	1476030	T	36026.7	1	15	11
0	0	0	360459	307669	297898	0	0	0	0	0	0	0	0	0	0	0	0	497023	284182	493666	0	0	0	0	0	0	0	0	0	0	0	0	235215	248033	283468	0	0	0	0	0	0	0	0	0	T	86508.9	1	4	3
1.77344e+06	1.80997e+06	1.52504e+06	0	0	0	0	0	0	0	0	0	0	0	0	1.06743e+06	1.18254e+06	1109850	0	0	0	0	0	0	0	0	0	0	0	0	895079	468946	1.47756e+06	0	0	0	0	0	0	0	0	0	0	0	0	T	156261	1	8	8
0	0	0	0	0	0	0	0	0	0	0	0	1.93631e+06	2.45127e+06	2.30498e+06	0	0	0	0	0	0	0	0	0	0	0	0	4498535	5012258	4582155	0	0	0	0	0	0	0	0	0	0	0	0	4.26467e+06	4556230	3.80554e+06	T	21929	1	3	1
0	0	0	0	0	0	531523	648366	504093	0	0	0	0	0	0	0	0	0	0	0	0	0	0	0	0	0	0	0	0	0	478567	528585	641874	0	0	0	427579	694011	567987	0	0	0	0	0	0	T	49480.8	1	5	4
0	0	0	0	0	0	0	0	0	0	0	0	0	0	0	0	0	0	0	0	0	0	0	0	0	0	0	94128.2	327306	263126	0	0	0	0	0	0	0	0	0	0	0	0	192456	258781	230004	T	17757.2	1	2	2
0	0	0	1.3284e+06	1.44249e+06	1.56802e+06	0	0	0	0	0	0	0	0	0	0	0	0	1633931	2.10946e+06	1799074	0	0	0	0	0	0	0	0	0	0	0	0	1.48016e+06	1.62639e+06	1.50776e+06	0	0	0	0	0	0	0	0	0	T	105056	1	13	13
939253	1.14752e+06	932834	0	0	0	4139606	2.21509e+06	4.70012e+06	19316154	19741478	16892674	0	0	0	752484	696177	648860	0	0	0	2.02559e+06	3.02161e+06	2.4874e+06	27404980	34665756	27890980	0	0	0	918410	854391	946870	388788	291813	511808	3.59012e+06	2.40092e+06	2.37229e+06	3.65077e+06	3.32936e+06	4.35833e+06	0	0	0	T	45780.8	1	19	18
28622318	27495442	29818834	5184709	5339623	4.90366e+06	0	0	0	3.65925e+06	2.80654e+06	3752707	0	0	0	32084704	31428848	33985716	5544582	6.27698e+06	6350252	1635812	2.47594e+06	2.19772e+06	3.64652e+06	4614533	4.01161e+06	0	0	0	38635308	31754620	33225616	4476828	5.34823e+06	5374837	1506950	905045	1.05057e+06	1.88988e+06	1.76829e+06	3490172	0	0	0	T	115211	1	58	47
549888	663884	1.65503e+06	0	0	0	0	0	0	0	0	0	0	0	0	1.74594e+06	1.20896e+06	1.25189e+06	0	0	0	0	0	0	0	0	0	0	0	0	1.1668e+06	979313	839544	0	0	0	0	0	0	0	0	0	0	0	0	T	143100	1	13	13
2.70871e+06	2.89934e+06	3.48176e+06	1.68608e+06	2.20898e+06	2.10509e+06	3.25753e+06	3.48512e+06	4189908	85865392	79642336	77469552	4.54467e+06	4.81418e+06	4.61079e+06	4.08481e+06	3.82263e+06	2.94766e+06	0	0	0	4987876	6046018	6057410	69448312	75274056	74964960	7.52844e+06	6.41847e+06	7.04415e+06	3.92554e+06	3.3132e+06	2.15495e+06	1.04193e+06	1.28638e+06	1.1723e+06	4.21411e+06	3.91835e+06	3.6473e+06	67168872	72320856	73518384	6629357	7077100	8.15968e+06	T	46409.1	1	17	11
739693	571978	556987	1.17325e+06	694192	981537	0	0	0	0	0	0	0	0	0	974976	965842	817775	0	0	0	0	0	0	0	0	0	0	0	0	688605	747141	719595	1494441	1.11706e+06	1.00021e+06	0	0	0	0	0	0	0	0	0	T	123306	1	14	10
611552	801748	550406	0	0	0	0	0	0	0	0	0	0	0	0	836764	587856	925654	0	0	0	0	0	0	0	0	0	0	0	0	773953	707400	1.18891e+06	0	0	0	0	0	0	0	0	0	0	0	0	T	206756	1	8	8
0	0	0	419999	631932	0	0	0	0	0	0	0	0	0	0	0	0	0	409454	581331	491239	0	0	0	0	0	0	0	0	0	0	0	0	0	0	0	0	0	0	0	0	0	0	0	0	T	63262.7	1	1	1
3.89803e+06	2929384	2.55923e+06	0	0	0	0	0	0	0	0	0	0	0	0	2686699	2.81454e+06	2607474	0	0	0	0	0	0	0	0	0	0	0	0	2.39183e+06	1.96558e+06	2.20031e+06	0	0	0	0	0	0	0	0	0	0	0	0	T	151098	1	15	11
0	0	0	0	0	0	0	0	0	0	0	0	0	0	0	0	0	0	0	0	0	0	0	0	0	0	0	0	0	0	0	0	0	2.93344e+06	3.35888e+06	2.89293e+06	0	0	0	0	0	0	0	0	0	T	283922	1	1	1
2.02511e+06	1.15404e+06	4326416	0	0	0	0	0	0	0	0	0	0	0	0	2.86433e+06	2365905	1.86958e+06	0	0	0	0	0	0	0	0	0	0	0	0	1.36653e+06	1.11108e+06	3.46712e+06	0	0	0	0	0	0	0	0	0	0	0	0	T	251738	1	10	10
0	0	0	0	0	0	0	0	0	0	0	0	0	0	0	0	0	0	0	0	0	0	0	0	0	0	0	0	0	0	0	0	0	71584.2	60267.5	65022.1	0	0	0	0	0	0	0	0	0	T	115954	1	1	1
1.01224e+06	1.21536e+06	1.20921e+06	3.16201e+06	3.65224e+06	3.97068e+06	771215	922558	1.00812e+06	0	0	0	0	0	0	1.04122e+06	1.15529e+06	1.18303e+06	5150937	5.526e+06	5961099	0	0	0	0	0	0	0	0	0	1.20297e+06	1.15283e+06	1179629	3.18194e+06	3906319	3674683	604626	615003	574724	0	0	0	0	0	0	T	74487.4	1	19	18
0	0	0	0	0	0	0	0	0	0	0	0	0	0	0	0	0	0	138615	132753	171871	0	0	0	0	0	0	0	0	0	0	0	0	0	0	0	0	0	0	0	0	0	0	0	0	T	89170.5	1	2	2
46359228	39931668	34155544	201230640	263659776	272110912	2.84601e+06	2.80884e+06	1.33035e+06	5125921	2.75582e+06	3.43802e+06	1.15034e+06	2049880	2.56001e+06	34444768	38887188	36721640	170114368	173895616	180486560	1.56266e+06	2.44387e+06	1.41461e+06	2.71199e+06	8.37349e+06	2729706	0	0	0	30675182	30954522	31063442	208012896	184105984	194612624	3.20217e+06	2962851	2.76561e+06	3072571	1.67861e+06	2.15361e+06	0	0	0	T	118219	1	48	36
725519	1.00159e+06	685545	0	0	0	6.74397e+06	6729144	6.7627e+06	0	0	0	0	0	0	731897	623658	702148	0	0	0	9880450	10074586	10393886	0	0	0	0	0	0	620709	787900	697690	0	0	0	2819182	6948415	5994985	0	0	0	0	0	0	T	60432.7	1	6	6
2.28761e+06	2.05277e+06	1.76526e+06	0	0	0	0	0	0	0	0	0	0	0	0	3180400	2839601	3671304	0	0	0	0	0	0	0	0	0	0	0	0	2.61934e+06	3.72801e+06	2574463	0	0	0	0	0	0	0	0	0	0	0	0	T	165435	1	23	21
1.16599e+06	1.27908e+06	1141717	0	0	0	0	0	0	0	0	0	0	0	0	1.74289e+06	1.83629e+06	1.84427e+06	0	0	0	0	0	0	0	0	0	0	0	0	2.57985e+06	2.29723e+06	2.47287e+06	0	0	0	0	0	0	0	0	0	0	0	0	T	115946	1	9	8
0	0	0	0	0	0	0	0	0	569819	525970	354421	0	0	0	0	0	0	0	0	0	0	0	0	0	0	242290	0	0	0	0	0	0	0	0	0	0	0	0	0	0	0	0	0	0	T	144643	1	1	0
0	0	0	0	0	0	0	74663.8	60087.8	0	0	0	0	0	0	341756	0	0	0	0	0	0	0	0	0	0	0	0	0	0	0	732620	0	0	0	0	0	0	0	0	0	0	0	0	0	T	110490	1	7	3
139727	108119	180239	118873	79486.6	59191.9	0	0	0	0	0	0	0	0	0	0	144372	0	0	0	0	0	0	0	0	0	0	0	0	0	94383.6	86001.3	88483	0	0	0	0	0	0	0	0	0	0	0	0	T	167601	1	3	3
0	0	0	0	0	0	0	0	0	1.59172e+06	2.6668e+06	1.91654e+06	304369	287039	267701	638632	782052	606423	0	0	0	0	0	0	0	0	0	641495	1057102	853279	511538	228501	138605	0	0	0	0	0	0	0	0	0	0	0	0	T	141328	1	3	2
0	0	0	0	0	0	196051	264672	290691	0	0	0	0	0	0	0	0	0	0	0	0	487399	644136	941028	0	0	0	0	0	0	0	0	0	0	0	0	536835	456066	501132	0	0	0	0	0	0	T	67272.5	1	5	5
0	0	0	0	0	0	0	0	0	0	0	0	8001656	8570865	8475662	0	0	0	0	0	0	0	0	0	0	0	0	15352439	17637504	16995264	0	0	0	0	0	0	0	0	0	0	0	0	11071552	11459509	10968920	T	15170.1	1	6	5
0	0	0	0	0	0	0	0	0	0	0	0	0	0	0	0	0	0	0	0	0	0	0	0	0	0	0	242837	206817	152881	0	0	0	0	0	0	0	0	0	0	0	0	0	0	0	T	85335.1	1	1	1
0	0	0	0	0	0	0	0	0	0	0	0	0	0	0	0	0	0	0	0	0	0	0	0	0	0	0	403604	422935	449732	0	0	0	0	0	0	0	0	0	0	0	0	0	0	0	T	30894.1	1	1	1
0	0	0	0	0	0	0	0	0	3989819	4188451	5.01449e+06	0	0	0	0	0	0	0	0	0	0	0	0	3056259	2959722	2.58215e+06	0	0	0	0	0	0	0	0	0	0	0	0	3.67749e+06	3889128	3.6677e+06	0	0	0	T	40923.4	1	9	8
0	0	0	0	0	0	0	0	0	3.34408e+06	4299871	3.06285e+06	539397	515372	557045	0	0	0	0	0	0	0	0	0	2.8967e+06	2.42811e+06	2.78306e+06	0	0	0	0	0	0	0	0	0	0	0	0	2.8258e+06	2703599	2.71595e+06	0	0	0	T	34311.5	1	10	9
0	0	0	0	0	0	0	0	0	0	0	0	4.46581e+06	4557613	4627311	0	0	0	0	0	0	0	0	0	0	0	0	6.13069e+06	5.33638e+06	5686580	0	0	0	0	0	0	0	0	0	0	0	0	5542484	5407765	6168452	T	20533.4	1	9	7
0	0	0	0	0	0	0	0	0	2.42957e+06	2.35533e+06	1.70839e+06	0	0	0	0	0	0	0	0	0	0	0	0	1.40567e+06	1.27072e+06	1.45517e+06	0	0	0	0	0	0	0	0	0	0	0	0	1.99793e+06	2091678	1.41723e+06	0	0	0	T	39225	1	5	4
0	0	0	0	0	0	0	0	0	0	0	0	0	0	0	0	0	0	0	0	0	0	0	0	494320	505365	509229	0	0	0	0	0	0	0	0	0	0	0	0	523208	390289	429878	0	0	0	T	35025.8	1	1	1
1.48754e+06	1.62557e+06	1747054	0	0	0	0	0	0	0	0	0	0	0	0	2.32976e+06	1.98994e+06	2.56667e+06	0	0	0	0	0	0	0	0	0	0	0	0	1.21602e+06	1.44413e+06	1.38478e+06	0	0	0	0	0	0	0	0	0	0	0	0	T	116757	1	7	7
1.66778e+06	1.44794e+06	1.48213e+06	4129913	2403049	30611494	0	0	0	0	0	0	0	0	0	3.13287e+06	1.56411e+06	1.77072e+06	1.66739e+06	2.39507e+06	6912766	0	0	0	0	0	0	0	0	0	1.83519e+06	1.79913e+06	1.77011e+06	6479691	2742897	6.60853e+06	0	0	0	0	0	0	0	0	0	T	95575.6	1	17	15
0	0	0	0	0	0	0	0	0	0	0	0	894032	1.209e+06	1.00262e+06	0	0	0	0	0	0	0	0	0	0	0	0	1.63143e+06	1.92563e+06	1.87198e+06	0	0	0	0	0	0	0	0	0	0	0	0	1.49241e+06	1.66757e+06	1.55761e+06	T	23803.7	1	3	3
0	0	0	0	0	0	0	0	0	0	0	0	201462	235354	214380	0	0	0	0	0	0	0	0	0	0	0	0	0	0	0	0	0	0	0	0	0	0	0	0	0	0	0	0	0	0	T	19537.9	1	1	1
0	0	0	173444	190531	134247	0	0	0	0	0	0	0	0	0	0	0	0	264742	158239	233797	0	0	0	0	0	0	0	0	0	0	0	0	236026	122045	210672	0	0	0	0	0	0	0	0	0	T	83497.7	1	2	2
0	0	0	0	0	0	0	0	0	0	0	0	0	0	132056	251544	180050	210626	0	3.1642e+06	2.88621e+06	0	0	0	0	0	0	0	0	0	0	0	0	0	0	0	0	0	0	0	0	0	0	0	0	T	14573.8	1	3	3
0	0	0	0	0	0	0	0	0	0	0	0	439288	385591	477188	0	0	0	0	0	0	0	0	0	0	0	0	0	0	0	0	0	0	0	0	0	0	0	0	0	0	0	0	0	0	T	68028.8	1	1	1
0	0	0	1889120	1.54348e+06	1.59379e+06	0	0	0	0	0	0	0	0	0	0	0	0	1745705	934096	1.8914e+06	0	0	0	0	0	0	0	0	0	0	0	0	1.07684e+06	384508	484623	0	0	0	0	0	0	739499	968206	1.1445e+06	T	77624.2	1	6	6
0	0	0	0	0	0	0	0	0	0	0	0	0	0	0	0	0	0	0	0	0	154002	130682	67339.8	0	0	0	0	0	0	0	0	0	0	0	0	0	0	0	0	0	0	0	0	0	T	77138	1	1	1
0	0	0	0	0	0	0	0	0	0	0	0	0	0	0	0	0	0	0	0	0	157904	0	113578	0	0	0	0	0	0	0	0	0	0	0	0	58529.7	111474	130642	0	0	0	0	0	0	T	55773.4	1	2	2
0	0	0	0	0	0	0	0	0	0	0	0	0	0	0	0	0	0	0	0	0	0	0	0	0	0	0	1.23675e+06	1.16229e+06	1.00367e+06	0	0	0	0	0	0	0	0	0	0	0	0	0	0	0	T	399479	1	1	1
0	0	0	2.93806e+06	2.54553e+06	3117209	0	0	0	0	0	0	0	0	0	4.71529e+06	5062126	4849964	2.83113e+06	3482599	2.76032e+06	0	0	0	0	0	0	0	0	0	0	0	0	2.55081e+06	1.75779e+06	2.24974e+06	0	0	0	0	0	0	0	0	0	T	73480.2	1	10	9
2.63367e+06	3149299	3.72984e+06	6557599	6.72252e+06	7963488	0	0	0	0	0	0	0	0	0	1962567	2.36025e+06	2.07045e+06	4623133	5129136	4.99157e+06	0	0	0	0	0	0	0	0	0	1.46097e+06	3.10987e+06	2404075	5929710	6380631	6.3461e+06	0	0	0	0	0	0	0	0	0	T	76231.5	1	21	18
0	0	0	0	0	0	0	0	0	0	0	0	6627130	7.01058e+06	6.93574e+06	0	0	0	0	0	0	0	0	0	0	0	0	13065739	11019504	11454861	0	0	0	0	0	0	0	0	0	0	0	0	13920204	14676269	15090147	T	15163	1	3	3
0	0	0	0	0	0	0	0	0	0	0	0	1.24707e+06	1.05123e+06	1.07741e+06	0	0	0	0	0	0	0	0	0	0	0	0	5581688	6075308	5.81614e+06	340830	539870	543462	0	0	0	0	0	0	0	0	0	3382851	3.58175e+06	3796307	T	22942.9	1	6	5
0	0	0	0	0	0	0	0	0	0	0	0	0	0	0	283501	382446	314350	0	0	0	0	0	0	0	0	0	0	0	0	0	0	0	0	0	0	0	0	0	0	0	0	0	0	0	T	30373.8	1	1	1
0	0	0	0	0	0	0	0	0	793910	1134410	932894	0	0	0	0	0	0	0	0	0	178894	48458.5	216898	1.89704e+06	1251611	1.40191e+06	0	0	0	0	0	0	0	0	0	0	0	0	1.44997e+06	1.18426e+06	594591	0	0	0	T	42062.7	1	4	4
0	0	0	0	0	0	663244	599714	660611	0	0	0	0	0	0	0	0	0	0	0	0	986418	979780	975978	0	0	0	0	0	0	0	0	0	0	0	0	714890	802580	692345	0	0	0	0	0	0	T	52710.5	1	5	5
0	0	0	1.16563e+06	831756	755952	0	0	0	0	0	0	0	0	0	599437	628521	895387	334604	528373	115551	0	0	0	0	0	0	0	0	0	89035.8	335398	271412	732778	526247	193194	0	0	0	0	0	0	0	0	0	T	116850	1	4	4
0	0	0	671543	401071	379393	776326	727127	997598	0	0	0	639953	1.26522e+06	404343	310974	403309	324646	5.81975e+06	922142	7408710	12006882	1.31935e+06	1.08609e+06	0	0	0	0	0	0	0	0	0	0	0	0	1.26185e+06	1.21498e+06	1.26184e+06	0	0	0	0	0	0	T	75202.6	1	10	9
0	0	0	0	0	0	0	0	0	0	0	0	183462	198060	107979	0	0	0	0	0	0	0	0	0	0	0	0	117552	101832	107235	0	0	0	0	0	0	0	0	0	0	0	0	95900.9	215425	102372	T	22965.4	1	1	1
0	0	0	0	0	0	0	0	0	0	0	0	0	0	0	0	0	0	0	0	0	214411	176531	293527	0	0	0	0	0	0	0	0	0	0	0	0	0	0	0	0	0	0	0	0	0	T	69579.2	1	1	1
2.41055e+06	1774150	2.18307e+06	0	0	0	317980	80389.6	75166.5	0	0	0	0	0	0	2353863	2.62552e+06	2203206	0	0	0	0	0	0	0	0	0	0	0	0	2.38653e+06	2.95714e+06	2415953	0	0	0	298528	0	18839	0	0	0	0	0	0	T	59234.7	1	5	3
0	0	0	0	0	0	0	0	0	0	0	0	0	0	0	0	0	0	0	0	0	0	0	0	628248	503287	425052	0	0	0	0	0	0	0	0	0	0	0	0	0	0	0	0	0	0	T	34100.7	1	1	1
1.20435e+06	1.19892e+06	1.20006e+06	1.52018e+06	1.38777e+06	1.57199e+06	14865682	13658704	13002801	1342463	1.6898e+06	5.76888e+06	2.25101e+06	3.09643e+06	2.80368e+06	1.7808e+06	1.68656e+06	1533880	2.95131e+06	2665441	2.76584e+06	20768716	18308046	19471264	3.50188e+06	3.28815e+06	4791944	1584798	2.01609e+06	2.39859e+06	2.11266e+06	1.63553e+06	1999000	1.52618e+06	1404994	1.46891e+06	19806646	17605476	17201942	3.35563e+06	2.2668e+06	2.70586e+06	3.6923e+06	2.83656e+06	2.36615e+06	T	63932.4	1	21	13
728613	1.62133e+06	1.4818e+06	0	0	0	454294	491962	577078	33482976	32924392	35407748	2.17364e+06	1.87083e+06	1.82434e+06	1.54355e+06	1.56357e+06	1.17282e+06	0	0	0	844768	773523	880341	56440212	56496016	58973748	5861736	5.18703e+06	5758703	1.27537e+06	1526424	845097	0	0	0	659782	662930	520315	36025028	37357580	30566126	3.02264e+06	3.25142e+06	2.72644e+06	T	39905.1	1	22	16
0	0	0	0	0	0	346966	297461	667056	0	0	0	0	0	0	0	0	0	0	0	0	1.1775e+06	1.28121e+06	1.13747e+06	0	0	0	0	0	0	0	0	0	0	0	0	435947	469069	377433	0	0	0	0	0	0	T	48816.4	1	5	4
0	0	0	0	0	0	0	0	0	0	0	0	73991.9	65029.9	61582	0	0	0	0	0	0	0	0	0	0	0	0	134702	111237	88916	0	0	0	0	0	0	0	0	0	0	0	0	0	0	0	T	16378.1	1	1	1
0	0	0	0	0	0	0	0	0	0	0	0	0	0	0	0	0	0	0	0	0	0	0	0	0	0	0	467147	696902	406687	0	0	0	0	0	0	0	0	0	0	0	0	0	0	0	T	63302.4	1	5	1
0	0	0	0	0	0	0	0	0	0	0	0	0	0	0	461794	546973	170048	840809	1.06933e+06	936960	693241	566950	527961	0	0	0	0	0	0	305848	374161	462707	536705	719208	670994	0	0	0	0	0	0	0	0	0	T	314326	1	4	4
0	0	0	0	0	0	0	0	0	0	0	0	0	0	0	0	0	0	0	0	0	0	0	0	0	0	0	0	0	0	0	0	0	691709	771581	1.0629e+06	0	0	0	0	0	0	0	0	0	T	149432	1	1	1
0	0	0	0	0	0	0	0	0	450633	587684	411612	0	0	0	0	0	0	0	0	0	0	0	0	579248	581992	739946	0	0	0	0	0	0	0	0	0	0	0	0	259838	239917	259913	0	0	0	T	38898.8	1	3	3
0	0	0	0	0	0	0	0	0	0	0	0	0	0	0	0	0	0	0	0	0	0	0	0	0	0	0	354059	465119	315389	0	0	0	0	0	0	0	0	0	0	0	0	0	0	0	T	22403.4	1	1	1
0	0	0	0	0	0	0	0	0	0	0	0	5.11124e+06	5432773	5.36678e+06	0	0	0	0	0	0	0	0	0	0	0	0	5620718	5115170	5.29146e+06	0	0	0	0	0	0	0	0	0	0	0	0	8059269	8187559	8922283	T	16310.3	1	7	4
0	0	0	0	0	0	0	0	0	262664	232952	227130	0	0	0	0	0	0	0	0	0	0	0	0	302600	373483	356531	0	0	0	0	0	0	0	0	0	0	0	0	498273	496868	436949	0	0	0	T	38757.7	1	2	2
5.78154e+06	5.63812e+06	5111713	29178468	23115976	26081666	1.46907e+06	1478361	2.62446e+06	1.06102e+06	991591	1.28413e+06	1.96002e+06	1.39122e+06	1.69781e+06	3.8497e+06	3.70586e+06	6351385	33918480	52171720	43566940	2.42464e+06	2.71077e+06	1.58661e+06	2.15304e+06	1.92322e+06	1.32829e+06	3.12849e+06	3.17621e+06	2.67991e+06	3.951e+06	3.28475e+06	2.90388e+06	34566700	23448736	30656354	1.13394e+06	1.3531e+06	1.27983e+06	2.39951e+06	2.27028e+06	2.32484e+06	3.20315e+06	3.62872e+06	2.5181e+06	T	90875.2	1	41	26
5184307	6.39539e+06	5805361	38313452	32643740	34991512	45461848	49941836	43422512	15356809	15742775	15474850	8470477	7.43338e+06	7.80469e+06	4.66323e+06	4602486	4.03392e+06	4.97559e+06	25386782	29438162	38598924	41316488	39628604	10810045	11357771	11455902	7162763	6272728	6.2399e+06	5.50799e+06	5.38577e+06	5432234	28248482	31395854	28195784	54642540	49698592	48506816	18133998	17673936	16801816	10970804	11319166	10527438	T	54809.3	1	35	24
1.06117e+06	973589	1.13969e+06	0	0	0	257962	252367	252721	0	0	0	0	0	0	859370	918498	1.16857e+06	0	0	0	446824	376829	353311	0	0	0	0	0	0	1.14438e+06	827321	963713	0	0	0	0	0	0	0	0	0	0	0	0	T	111581	1	2	2
494746	537718	713565	0	0	0	0	0	0	0	0	0	0	0	0	0	0	0	0	0	0	834475	1.50482e+06	1097570	0	0	0	0	0	0	0	0	0	0	0	0	0	0	0	0	0	0	0	0	0	T	199904	1	2	2
0	0	0	0	0	0	214976	213366	329047	0	0	0	0	0	0	0	0	0	0	0	0	0	0	0	0	0	0	0	0	0	0	0	0	0	0	0	0	0	0	0	0	0	0	0	0	T	58412.4	1	3	3
2.03732e+06	2.07906e+06	1.8034e+06	866770	772139	749313	5.17246e+06	5708150	6141534	51023280	48458768	46441216	3.57814e+06	3.59431e+06	4256592	2.36479e+06	2533877	1867098	0	0	0	5787751	5683767	6112576	34265508	36569572	42008932	5.02454e+06	4.59757e+06	5014905	2.35033e+06	1.93287e+06	1.92673e+06	213145	464695	428075	7508668	8724334	7.5965e+06	16425832	15866606	16053999	5.06532e+06	4.59078e+06	4.66156e+06	T	56614.4	1	13	11
0	0	0	0	0	0	0	0	0	0	0	0	266343	234875	210295	0	0	0	0	0	0	0	0	0	0	0	0	0	0	0	0	0	0	0	0	0	0	0	0	0	0	0	208466	264743	285902	T	20095.4	1	1	1
0	0	0	0	0	0	0	0	0	0	0	0	368053	489720	312602	0	0	0	0	0	0	0	0	0	0	0	0	469521	717668	801768	0	0	0	0	0	0	0	0	0	0	0	0	0	0	0	T	99477.4	1	1	1
4649626	5385182	4574904	76334792	73517328	81741784	27516580	28918386	27025426	16870784	18994542	23245998	80505320	78745120	84045272	2.65847e+06	2704593	2.69394e+06	85474856	88924264	94936024	26030750	23271098	22368442	16655382	15548212	18976276	5.33675e+06	5.74943e+06	6182777	5415618	4.67409e+06	4.66971e+06	83153520	79272856	81074600	49444028	43387652	42811068	23773220	23369598	20728116	5.45235e+06	5.4428e+06	6.04073e+06	T	92816.4	1	1	1
0	0	0	0	0	0	0	0	0	0	0	0	0	0	0	0	0	0	1.64847e+06	0	0	909575	0	121445	0	0	0	0	0	0	0	0	0	600925	0	894423	0	0	0	187135	0	0	0	0	0	T	55063.6	1	3	1
0	0	0	0	0	0	0	0	0	0	0	0	0	0	0	0	0	0	0	0	0	0	0	0	148280	119952	171469	0	0	0	0	0	0	0	0	0	0	0	0	0	0	0	0	0	0	T	33726.4	1	2	2
0	0	0	0	0	0	4.71987e+06	4.47247e+06	4.6016e+06	1992708	2.1401e+06	2311374	2.8693e+06	3.12573e+06	3.03018e+06	0	0	0	0	0	0	3.72104e+06	3835234	4026005	2.32586e+06	2.11647e+06	1.7906e+06	3.93851e+06	4.46282e+06	3.80371e+06	0	0	0	0	0	0	4.08779e+06	3.95668e+06	3.5775e+06	2593091	2.48506e+06	2.29974e+06	7.54263e+06	6890133	6.45259e+06	T	41348.4	1	17	3
0	0	0	0	0	0	0	0	0	0	0	0	0	0	0	0	0	0	0	0	0	485458	527224	599257	0	0	0	0	0	0	0	0	0	0	0	0	108631	444406	65555.5	0	0	0	0	0	0	T	45089.7	1	1	1
5.789e+06	7.32411e+06	6.69315e+06	43926400	46260232	41899728	1.19278e+06	977080	1.10241e+06	5154238	2.68358e+06	4.90799e+06	6716855	7231376	6.66779e+06	12902020	12834901	13768291	32310524	32168500	35844996	1.05596e+06	1028075	784582	7079688	7.04603e+06	2732665	4.81017e+06	3.79386e+06	5483498	10111633	8367140	8835589	30826716	27491612	30855082	1.40972e+06	1.04343e+06	931516	2.41672e+06	1.92972e+06	2273065	4.91955e+06	5.32456e+06	5.48907e+06	T	90200.3	1	53	43
0	0	0	0	0	0	0	0	0	1.12018e+06	1.36418e+06	1.15562e+06	878533	735735	719319	0	0	0	0	0	0	0	0	0	2.28825e+06	1.84687e+06	1.80542e+06	1.50402e+06	1.22856e+06	1.49662e+06	0	0	0	0	0	0	0	0	0	1.64982e+06	1.8919e+06	1.75354e+06	768082	912978	1.10096e+06	T	28209.8	1	2	2
535345	627130	1.09904e+06	0	0	0	1.76407e+06	1.78913e+06	1.87639e+06	0	0	0	0	0	0	245460	461091	486334	0	0	0	1.76837e+06	1642865	1.86344e+06	0	0	0	272922	139913	131598	457208	762200	371260	0	0	0	1546491	1.49945e+06	1.58725e+06	0	0	0	0	0	0	T	52503.4	1	12	10
514653	600745	507594	0	0	0	0	0	0	0	0	0	3.73802e+06	3.35005e+06	3.46118e+06	572668	464883	540959	0	0	0	0	0	0	0	0	0	12489297	10626260	13100603	586262	0	596362	0	0	0	0	0	0	0	0	0	10641498	9726787	10961103	T	124425	1	6	2
1.0502e+06	1.08021e+06	1.11391e+06	0	0	0	0	0	0	0	0	0	0	0	0	0	0	0	0	0	0	0	0	0	0	0	0	0	0	0	0	0	0	0	0	0	0	0	0	0	0	0	0	0	0	T	74931.5	1	1	1
0	171717	100680	0	0	0	0	0	0	0	0	0	0	0	0	221001	173131	214442	0	0	0	0	0	0	0	0	0	0	0	0	133210	165950	168284	0	0	0	0	0	0	0	0	0	0	0	0	T	130531	1	2	2
0	0	0	766801	893166	827527	0	0	0	0	0	0	0	0	0	0	0	0	1.88008e+06	2.30935e+06	1.85632e+06	0	0	0	0	0	0	0	0	0	239625	346383	283442	957127	1.03878e+06	1079928	0	0	0	0	0	0	0	0	0	T	67544.4	1	6	6
0	0	0	0	0	0	0	0	0	0	0	0	0	0	0	381076	722984	483913	0	0	0	0	0	0	0	0	0	0	0	0	276378	355692	136314	0	0	0	0	0	0	0	0	0	0	0	0	T	140318	1	6	6
0	0	0	0	0	0	0	0	0	0	0	0	0	0	0	0	0	0	0	0	0	0	0	0	0	0	0	0	0	0	5.78065e+06	5.892e+06	7.41099e+06	0	0	0	0	0	0	0	0	0	0	0	0	T	37808.5	1	1	1
0	0	0	209457	271514	192726	629171	208276	208852	0	0	0	136992	190509	23873.5	407351	428162	288702	844356	572892	589795	511932	437583	346979	0	0	0	0	0	0	0	0	0	265947	0	197686	10970878	296340	286699	0	0	0	0	0	0	T	67153.3	1	2	1
0	0	0	3.32114e+06	2909929	2888448	0	0	0	0	0	0	0	0	0	0	0	0	0	0	0	0	0	0	0	0	0	0	0	0	0	0	0	0	0	0	0	0	0	0	0	0	0	0	0	T	43549.8	1	1	1
0	0	0	0	0	0	0	0	0	0	0	0	2.10231e+06	1.90373e+06	2.08274e+06	0	0	0	0	0	0	0	0	0	0	0	0	5280420	4840834	4431786	0	0	0	0	0	0	0	0	0	0	0	0	3.69192e+06	3.64461e+06	3.33511e+06	T	19798.3	1	5	5
0	0	0	0	0	0	0	0	0	0	0	0	0	0	0	0	0	0	0	0	0	0	0	0	127280	87290.8	164519	0	0	0	0	0	0	0	0	0	0	0	0	0	0	0	0	0	0	T	39099.3	1	2	1
1.44404e+06	2578292	2.48909e+06	9906870	10321146	10480689	4009742	4657404	3.60336e+06	4817672	3497080	3738191	4398808	1.87206e+06	5.09412e+06	1.00925e+06	613612	777723	8060863	8.17465e+06	8222514	3.54243e+06	3.42437e+06	3.39077e+06	2128957	2.18033e+06	2.69337e+06	1.97873e+06	2.05831e+06	2.06535e+06	1.30277e+06	760057	888785	6372175	5.90232e+06	5964220	4.28313e+06	2228841	1.88076e+06	1.8895e+06	2985265	1.71422e+06	2.18177e+06	2.57436e+06	2.25797e+06	T	70899.2	1	22	13
0	0	0	2.46126e+06	2.32671e+06	2.31439e+06	0	0	0	0	0	0	0	0	0	0	0	0	3.45963e+06	2.95991e+06	4.04202e+06	0	0	0	468369	1.04925e+06	869635	0	0	0	0	0	0	1.88599e+06	1.82189e+06	2.35278e+06	0	0	0	0	0	0	0	0	0	T	77480.9	1	15	14
0	0	0	0	0	0	0	0	0	0	0	0	1.06378e+06	1.17403e+06	1117785	0	0	0	0	0	0	0	0	0	792601	907834	696859	1.64988e+06	1.64781e+06	1.87599e+06	0	0	0	0	0	0	0	0	0	952387	917689	881124	1.21844e+06	958138	1.2674e+06	T	22224.3	1	3	3
0	0	0	0	0	0	0	0	0	0	0	0	0	0	0	0	0	0	0	0	0	0	0	0	0	0	0	1.23786e+06	727763	794610	0	0	0	0	0	0	0	0	0	0	0	0	826344	750481	757594	T	23757.7	1	2	2
0	0	0	0	0	0	0	0	0	0	0	0	468694	235849	356678	0	0	0	0	0	0	0	0	0	0	0	0	901229	1.0645e+06	1.0224e+06	0	0	0	0	0	0	0	0	0	224946	361090	274622	1.11187e+06	1.26569e+06	1.12745e+06	T	37213.7	1	4	4
1.33159e+06	1.50012e+06	0	0	0	0	0	0	0	0	0	0	0	0	0	1.10112e+06	1.23919e+06	968464	0	0	0	0	0	0	0	0	0	0	0	0	1.01974e+06	1.27391e+06	1.11334e+06	0	0	0	0	0	0	0	0	0	0	0	0	T	172995	1	2	1
0	0	0	0	0	0	0	0	0	0	0	0	0	0	0	0	0	0	0	0	0	0	0	0	0	0	0	0	0	0	0	0	0	707713	1.01945e+06	561823	0	0	0	0	0	0	0	0	0	T	41851.4	1	1	1
1.57111e+06	1469952	1.63409e+06	0	0	0	0	0	0	0	0	0	0	0	0	1.56492e+06	0	1.89882e+06	0	0	0	0	0	0	0	0	0	0	0	0	1.57924e+06	1.2724e+06	1.30216e+06	0	0	0	0	0	0	0	0	0	0	0	0	T	176542	1	5	1
0	0	0	0	0	0	0	0	0	0	0	0	2891317	2.77412e+06	3487579	0	0	0	0	0	0	0	0	0	0	0	0	5.53049e+06	5.36656e+06	6612721	0	0	0	0	0	0	0	0	0	0	0	0	6.67102e+06	6480707	6813046	T	19195.6	1	5	3
0	0	0	0	0	0	0	0	0	1.11511e+06	1.1655e+06	1.07455e+06	0	0	0	0	0	0	0	0	0	0	0	0	1.38581e+06	1.5152e+06	1.236e+06	0	0	0	0	0	0	0	0	0	0	0	0	1.29353e+06	1336228	1.57751e+06	0	0	0	T	48810.9	1	4	4
0	0	0	0	0	0	0	0	0	0	0	0	219171	159447	0	0	0	0	0	0	0	0	0	0	0	0	0	240547	158849	184806	0	0	0	0	0	0	0	0	0	0	0	0	0	0	0	T	24675.5	1	1	1
0	0	0	88123.1	0	122771	0	0	0	0	0	0	0	0	0	0	0	0	611181	778025	626406	0	0	0	0	0	0	0	0	0	0	0	0	570800	463978	243895	0	0	0	0	0	0	0	0	0	T	71232.2	1	3	3
0	0	0	0	0	0	0	0	0	0	0	0	0	0	0	0	0	0	0	0	0	0	0	0	0	0	0	1.82129e+06	1.71855e+06	1.91838e+06	0	0	0	0	0	0	0	0	0	0	0	0	0	0	431969	T	95786.9	1	3	3
0	0	0	0	0	0	0	0	0	0	0	0	0	0	0	602796	298562	408236	0	0	0	0	0	0	0	0	0	0	0	0	555089	0	0	0	0	0	0	0	0	0	0	0	0	0	0	T	42179.9	1	1	1
0	0	0	0	0	0	0	0	0	0	0	0	1.65484e+06	1551248	1.55285e+06	0	0	0	0	0	0	0	0	0	1.09359e+06	1.54899e+06	1.79244e+06	2.61878e+06	2.29901e+06	2734391	0	0	0	0	0	0	0	0	0	2.20712e+06	2.43982e+06	2171352	1.4377e+06	1.61294e+06	1.87694e+06	T	22078.1	1	5	5
199182	139931	84656.2	1.1379e+06	1.4749e+06	1.17272e+06	0	0	0	0	0	0	0	0	0	331832	283254	184019	1.29087e+06	926624	923403	0	0	0	0	0	0	0	0	0	258540	234842	146344	877437	955455	970571	0	0	0	0	0	0	0	0	0	T	109893	1	4	4
0	0	0	0	0	0	0	0	0	524745	369997	1.20287e+06	0	0	0	0	0	0	0	0	0	0	0	0	1.36252e+06	1.43991e+06	1.49778e+06	0	0	0	0	0	0	0	0	0	0	0	0	102965	532918	558652	0	0	0	T	51323.5	1	4	4
0	0	0	0	0	0	0	0	0	0	0	0	2005249	1.80506e+06	1800877	0	0	0	0	0	0	0	0	0	0	0	0	4930212	5059898	4664862	0	0	0	0	0	0	0	0	0	0	0	0	3.91329e+06	3454502	3.7304e+06	T	20261.1	1	6	5
0	0	0	0	0	0	0	0	0	0	0	2.6219e+06	0	0	0	0	0	0	0	0	0	0	0	0	0	0	0	0	0	0	0	0	0	0	0	0	0	0	0	0	342508	392849	0	0	0	T	25087.9	1	1	1
0	0	0	0	0	0	442505	449095	347717	0	0	0	0	0	0	0	0	0	0	0	0	0	0	0	0	0	0	0	0	0	0	0	0	0	0	0	610026	377357	309060	0	0	0	0	0	0	T	57158.1	1	4	4
2184595	1.66541e+06	1.64624e+06	5.26968e+06	4.92426e+06	5468877	5109173	3.48422e+06	4.41313e+06	0	0	0	2.85151e+06	3.39957e+06	3730522	1.9545e+06	2.32556e+06	2.98176e+06	3.61158e+06	5.81781e+06	7544461	3.47971e+06	3.74553e+06	3.90419e+06	0	0	0	0	0	0	2.16977e+06	2384217	1.78011e+06	3.30159e+06	2212454	4958634	5.11607e+06	4518165	4.65094e+06	3.08439e+06	2.2272e+06	2.34064e+06	0	0	0	T	71561.6	1	17	15
0	0	0	0	0	0	0	0	0	0	0	0	0	0	0	0	0	0	0	0	0	0	0	0	0	0	0	500341	542168	318922	0	0	0	0	0	0	0	0	0	0	0	0	859404	921542	1.0311e+06	T	21196.6	1	2	2
2.32835e+06	2.22985e+06	2.16443e+06	0	0	0	5335713	4868927	5160410	0	0	0	585709	232028	702542	1.60061e+06	1.85438e+06	2.00995e+06	1668068	1.6611e+06	1.27891e+06	9027555	9779817	10238466	0	0	0	581965	902298	870668	2.22122e+06	2280591	2201516	1.16572e+06	1.5834e+06	1.2837e+06	7.28157e+06	7.08257e+06	6786960	0	0	0	828243	669789	1212729	T	50717.1	1	8	8
0	0	0	0	0	0	0	0	0	0	0	0	0	0	0	0	0	0	0	0	0	0	0	0	0	0	0	408400	977312	359087	0	0	0	0	0	0	0	0	0	0	0	0	408444	444716	487317	T	21736.6	1	2	2
0	0	0	0	0	0	0	0	0	0	0	0	527972	525878	475165	0	0	0	0	0	0	0	0	0	0	0	0	331489	122079	114957	0	0	0	0	0	0	0	0	0	0	0	0	0	0	0	T	11394.7	1	2	2
0	0	0	0	0	0	0	0	0	0	104612	52286.3	0	0	0	0	0	0	0	0	0	0	0	0	0	0	0	0	0	0	0	0	0	0	0	0	0	0	0	105117	81404	187430	0	0	0	T	38767.4	1	1	1
1.70151e+06	4.63387e+06	5.1787e+06	5026763	5437986	4779608	1053042	1.00288e+06	1.4953e+06	117563408	120341536	119477016	10215992	10788821	10340646	1.72571e+06	1659383	1384587	2.93975e+06	3.1977e+06	3.0066e+06	1.52441e+06	1.73618e+06	1.77812e+06	171574064	167003872	156769392	24798876	23059922	22922988	1.37748e+06	2.07081e+06	1.88291e+06	0	0	0	1.20475e+06	1.32423e+06	1.445e+06	155264816	175192800	169768192	18199258	19213320	19088926	T	37131.2	1	17	12
1.5078e+06	1.35362e+06	1413713	12639320	13761980	12708053	0	0	0	0	0	0	0	0	0	719154	1.04732e+06	662661	1.42382e+06	1.42223e+06	1412632	0	0	0	0	0	0	0	0	0	833734	727678	1.14879e+06	2.76071e+06	3.38249e+06	2.76328e+06	0	0	0	750986	163832	172198	0	0	0	T	104788	1	49	26
0	0	0	0	0	0	342055	91825.8	213950	9402063	9589944	11248202	848664	1.53435e+06	987393	0	0	0	0	0	0	0	0	0	10585398	10607822	10205936	2.42955e+06	2.30374e+06	2.20635e+06	0	0	0	0	0	0	0	0	0	9400102	10932678	9431612	0	0	0	T	31860.1	1	9	8
0	0	0	0	0	0	0	0	0	1325573	1220673	1.21334e+06	0	0	0	0	0	0	0	0	0	0	0	0	963481	937382	1.10252e+06	0	0	0	0	0	0	0	0	0	0	0	0	1077150	1.05345e+06	1.05393e+06	0	0	0	T	31847.4	1	4	2
3.068e+06	3.31466e+06	2.84551e+06	4549843	4.51704e+06	3890318	0	0	0	634044	836683	548893	0	0	0	4975819	5.09591e+06	4386175	4.11996e+06	3271981	4780334	0	0	0	0	0	0	0	0	0	3402638	2.54852e+06	2.56589e+06	2997224	2796641	2.99415e+06	0	0	0	0	0	0	0	0	0	T	85800.6	1	12	11
518511	78109.3	150106	140461	210877	129314	116872	124669	171563	0	0	0	71851.4	118538	103385	332013	383571	277319	241542	433684	187766	275053	249813	154566	0	0	0	0	0	0	333572	128961	112178	0	0	0	170664	175164	191612	0	0	0	0	0	0	T	64625.4	1	3	3
0	0	0	0	0	0	730898	655455	653621	2172997	2.33066e+06	2.48388e+06	327719	0	329391	0	0	0	0	0	0	485781	508229	505538	2217675	2148721	2.35118e+06	144303	231223	81392.6	310606	0	0	0	0	0	692341	900126	514765	1.10786e+06	1.24013e+06	923333	156423	305232	381829	T	46319.4	1	11	3
0	0	0	0	0	0	0	0	0	0	0	0	0	0	0	0	0	0	1110339	673711	756540	0	0	0	0	0	0	0	0	0	0	0	0	526153	675764	513919	0	0	0	0	0	0	0	0	0	T	91293.1	1	2	2
0	0	0	0	0	0	0	0	0	0	0	0	0	0	0	0	0	0	0	0	0	661614	553270	689876	0	0	0	0	0	0	0	0	0	0	0	0	424119	529051	306986	0	0	0	0	0	0	T	62902.5	1	5	5
1.53081e+06	1.78438e+06	1.7443e+06	1963022	2.17346e+06	2.33991e+06	0	0	0	0	0	0	0	0	0	1.67049e+06	1.42191e+06	1.369e+06	0	0	0	0	0	0	0	0	0	0	0	0	1.36221e+06	1.1262e+06	1.33573e+06	0	0	0	0	0	0	0	0	0	0	0	0	T	131902	1	14	12
0	0	0	0	0	0	0	0	0	0	0	0	699001	757023	770687	0	0	0	0	0	0	0	0	0	1.53816e+06	1318938	1.42307e+06	2.23051e+06	1.88103e+06	2.15483e+06	0	0	0	0	0	0	0	0	0	1.65089e+06	1.8134e+06	1.67856e+06	514712	462575	566209	T	34544.8	1	6	5
2.14345e+06	2374195	2135527	2.58503e+06	3.25053e+06	2.94564e+06	6022983	6.43002e+06	7087493	8708767	7.86614e+06	9767706	465924480	504280288	466818112	2.0093e+06	2.72993e+06	1920905	2.48012e+06	2.88429e+06	3.12807e+06	5196065	6691995	6.40467e+06	26506432	25979634	27106946	761327552	744138624	722777088	1.94929e+06	2.37951e+06	3.00671e+06	2.84921e+06	2.71175e+06	3.1394e+06	3.46781e+06	5.00533e+06	5394455	18339866	18253246	18867824	956761600	985264832	1004355712	T	26210.7	1	30	13
0	0	0	0	0	0	0	0	0	5.18115e+06	4.83941e+06	4865642	0	0	0	0	0	0	0	0	0	0	0	0	7450837	6.68062e+06	7.50855e+06	891319	861528	1.26316e+06	0	0	0	0	0	0	0	0	0	4585551	6.0206e+06	6986038	1.60381e+06	543025	554696	T	45253.6	1	6	4
0	0	0	0	0	0	157804	169989	299395	0	0	0	0	0	0	0	0	0	0	0	0	0	0	0	0	0	0	0	0	0	0	0	0	0	0	0	92446.5	0	55144.4	0	0	0	0	0	0	T	51808.5	1	3	3
0	0	0	0	0	0	0	0	0	0	0	0	9935842	10460698	10256390	0	0	0	0	0	0	0	0	0	0	0	0	17884598	19499630	18860588	0	0	0	0	0	0	0	0	0	0	0	0	5586716	14470258	5843073	T	29791.4	1	5	4
0	0	0	0	0	0	0	0	0	0	0	0	225843	1.46911e+06	666008	0	0	0	0	0	0	0	0	0	678008	1.32836e+06	1.1284e+06	1.15147e+06	1050409	843291	0	0	0	0	0	0	0	0	0	1.42243e+06	2.20488e+06	1.76382e+06	0	0	0	T	28322.6	1	6	6
2.78204e+06	2620246	3.14983e+06	7113247	7805484	8565931	2.39121e+06	252416	2.20989e+06	652326	1.55724e+06	566474	0	0	0	1.87115e+06	1818820	2.00511e+06	5.42996e+06	7887622	5.33918e+06	0	0	0	0	0	0	0	0	0	2.27861e+06	1.83996e+06	2103620	4733880	4537051	5.15778e+06	279994	271167	1.39082e+06	1.00539e+06	1.69201e+06	1.48059e+06	0	0	0	T	76061.1	1	14	12
0	0	0	0	0	0	1.89051e+06	1645982	1.76711e+06	0	0	0	661923	766265	680634	0	0	0	0	0	0	1.58325e+06	1.69062e+06	1.74001e+06	0	0	0	0	0	0	0	0	0	0	0	0	1.94675e+06	2.01555e+06	1.91679e+06	888438	802310	887686	546929	341249	440751	T	56862.1	1	14	12
0	0	0	0	0	0	0	0	0	5.75755e+06	6.41338e+06	7.12235e+06	0	0	0	0	0	0	0	0	0	0	0	0	10079958	9744037	8466791	0	0	0	0	0	0	0	0	0	0	0	0	8785070	9851021	8441647	0	0	0	T	42156.6	1	14	11
0	0	0	0	0	0	0	0	0	0	0	0	0	0	0	305555	288362	348186	0	0	0	0	0	0	0	0	0	0	0	0	312131	100691	291890	0	0	0	0	0	0	0	0	0	0	0	0	T	131618	1	2	2
0	0	0	0	0	0	0	0	0	0	0	0	0	0	0	0	0	0	0	0	0	0	0	0	810978	497857	488869	0	0	0	0	0	0	0	0	0	213393	196867	178598	184954	516647	159836	0	0	0	T	37083.5	1	3	3
0	0	0	0	0	0	0	0	0	0	0	0	0	0	0	0	0	0	0	0	0	0	0	0	0	0	0	0	0	0	0	0	0	0	0	0	2.03159e+06	2591814	2.82994e+06	0	0	0	0	0	0	T	41353.1	1	1	1
16523112	16188029	16260988	2498958	1.771e+06	2.62685e+06	0	0	0	0	0	0	0	0	0	14824696	14966364	16409722	893007	852860	1162017	0	0	0	0	0	0	0	0	0	14053124	13903033	14622833	883865	984307	838960	0	0	0	0	0	0	0	0	0	T	122870	1	51	32
0	0	0	0	0	0	317284	446621	192896	0	0	0	0	0	0	0	0	0	0	0	0	296966	751532	670845	0	0	0	0	0	0	131800	287319	125511	0	0	0	501086	405897	446899	0	0	0	0	0	0	T	50251.2	1	3	3
0	0	0	0	0	0	0	0	0	0	0	0	7542198	8805167	7987893	0	0	0	0	0	0	0	0	0	0	0	0	7517681	7602230	7.40608e+06	0	0	0	0	0	0	0	0	0	0	0	0	15279763	15466965	13980836	T	12509.4	1	5	5
0	0	0	0	0	0	0	0	0	0	0	0	0	0	0	0	0	0	0	0	0	0	0	0	139345	146495	105468	0	0	0	0	0	0	0	0	0	124698	113035	70475.1	0	0	0	0	0	0	T	50345.1	1	2	2
818268	871069	876634	0	0	0	0	0	0	0	0	0	0	0	0	1.14094e+06	1151902	1.50372e+06	0	0	0	0	0	0	0	0	0	0	0	0	778100	855707	918799	0	0	0	0	0	0	0	0	0	0	0	0	T	142778	1	8	8
0	0	0	647057	547784	662475	0	0	0	0	0	0	0	0	0	0	0	0	241319	148819	159434	0	0	0	0	0	0	0	0	0	0	0	0	0	0	0	0	0	0	0	0	0	0	0	0	T	71644.7	1	2	1
0	0	0	0	0	0	1.69204e+06	279748	0	1.05972e+06	296034	951431	0	0	0	0	0	0	0	0	0	0	0	0	1.30925e+06	581984	0	0	0	0	0	0	0	22351.7	0	0	0	0	0	0	0	0	0	0	0	T	340047	1	2	2
29221922	57742124	29476918	17994716	14723915	14434046	2.41792e+06	1.28433e+06	2729429	3.13015e+06	1.78918e+06	18309766	6.2722e+06	2.61495e+06	5.31939e+06	38303984	38843036	36289268	4969444	6075365	7389790	967714	1.55002e+06	1.36826e+06	17530264	4517912	29317356	6000269	6.1566e+06	6451496	45625500	46711748	52101420	6.48292e+06	6.50413e+06	6370061	0	0	0	6150805	6789768	6841304	7.97678e+06	8358604	7.48539e+06	T	119189	1	55	40
1.52111e+06	1.85553e+06	1.6569e+06	441752	0	340572	0	0	0	0	0	0	0	0	0	908109	1.36158e+06	1083367	0	0	0	0	0	0	0	0	0	0	0	0	1.44029e+06	1.0036e+06	1.34598e+06	0	0	0	0	0	0	0	0	0	0	0	0	T	110337	1	9	8
0	0	0	0	0	0	966708	750068	704542	0	0	0	0	0	0	0	0	0	0	0	0	0	0	0	0	0	0	0	0	0	0	0	0	0	0	0	0	0	0	0	0	0	0	0	0	T	23915.5	1	1	1
6.15002e+06	6.03577e+06	6966712	975302	951266	450743	0	0	0	0	0	0	0	0	0	1.74492e+06	1.9869e+06	1.79157e+06	0	0	0	0	0	0	0	0	0	0	0	0	2.80435e+06	2.67433e+06	2831931	0	0	0	0	0	0	0	0	0	0	0	0	T	121828	1	22	15
0	0	0	513191	514305	549389	0	0	0	0	0	0	0	0	0	0	0	0	701370	703623	0	0	0	0	0	0	0	0	0	0	0	0	0	845646	781508	739848	0	0	0	0	0	0	0	0	0	T	128877	1	1	1
0	0	0	0	0	0	0	0	0	301937	359975	275655	0	0	0	0	0	0	0	0	0	0	0	0	525982	374401	445599	0	0	0	0	0	0	0	0	0	0	0	0	0	0	0	0	0	0	T	109427	1	8	1
175415	264617	246901	0	0	0	0	0	0	0	0	0	0	0	0	0	0	0	0	0	0	0	0	0	0	0	0	0	0	0	0	0	0	0	0	0	0	0	0	0	0	0	0	0	0	T	254227	1	2	2
1.98948e+06	2.06652e+06	2.04004e+06	0	0	0	0	0	0	0	0	0	0	0	0	1.71693e+06	1.67839e+06	1725731	0	0	0	0	0	0	0	0	0	0	0	0	2.02154e+06	1.80995e+06	2129627	0	0	0	0	0	0	0	0	0	0	0	0	T	194490	1	20	20
0	0	0	0	0	0	0	0	0	0	0	0	0	450021	339409	0	0	0	58343.9	42128.1	46874.8	0	0	0	0	0	0	0	0	0	0	0	0	0	0	0	0	0	0	0	0	0	0	0	0	T	71747.1	1	2	2
1.69548e+06	1.70711e+06	2215243	0	0	0	0	0	0	0	0	0	0	0	0	1.65749e+06	1.2098e+06	1.66532e+06	0	0	0	0	0	0	0	0	0	0	0	0	2.05737e+06	1.33175e+06	1.58071e+06	0	0	0	0	0	0	0	0	0	0	0	0	T	180806	1	14	14
3.70718e+06	3.18867e+06	2.81365e+06	0	0	0	0	0	0	0	0	0	0	0	0	2.08976e+06	1.98703e+06	2.00421e+06	0	0	0	0	0	0	0	0	0	0	0	0	1.97493e+06	1.89319e+06	1.82056e+06	0	0	0	0	0	0	0	0	0	0	0	0	T	171186	1	24	23
279491	0	340169	0	0	0	0	0	0	0	0	0	0	0	0	529816	587151	469592	0	0	0	0	0	0	0	0	0	0	0	0	652151	460694	431428	0	0	0	0	0	0	0	0	0	0	0	0	T	143049	1	4	4
0	0	0	1.95778e+06	1.99349e+06	2596541	0	0	0	0	0	0	0	0	0	790133	940078	712120	3.60684e+06	4.35938e+06	3.86483e+06	0	0	0	0	0	0	0	0	0	0	0	0	2.12058e+06	2389171	2.72212e+06	0	0	0	0	0	0	0	0	0	T	111561	1	17	17
12480223	10408728	11128836	1.31057e+06	1179072	1.40793e+06	0	0	0	0	0	0	0	0	0	9489061	10272877	8975290	173706	790474	649550	0	0	0	0	0	0	0	0	0	9098918	11321050	8.34379e+06	535078	1.19206e+06	425580	0	0	0	0	0	0	0	0	0	T	204349	1	27	10
1.15232e+06	2.32342e+06	920640	7.16062e+06	7583696	7.36615e+06	0	0	0	0	0	0	0	0	0	1.44813e+06	1.46151e+06	1.69697e+06	9459766	9742397	9988907	0	0	0	0	0	0	0	0	0	852378	786252	786703	7071397	7001470	7159675	0	0	0	0	0	0	0	0	0	T	92844.7	1	28	24
758735	360261	301756	0	0	0	0	0	0	0	0	0	0	0	0	921723	836529	775291	0	0	0	0	0	0	0	0	0	0	0	0	792662	528215	634841	0	0	0	0	0	0	0	0	0	0	0	0	T	146471	1	6	5
0	0	0	0	0	0	0	0	0	0	0	0	0	0	0	0	0	0	663877	349144	457675	0	0	0	0	0	0	0	0	0	0	0	0	472441	600810	615432	0	0	0	0	0	0	0	0	0	T	85572	1	3	3
0	0	0	0	0	0	0	0	0	0	0	0	833588	940807	902839	0	0	0	1.09308e+06	4019541	3.76881e+06	880781	728365	695262	0	0	0	0	0	0	0	0	0	3.776e+06	3.85222e+06	3.51957e+06	667832	714559	651389	0	0	0	0	0	0	T	72957.5	1	9	8
0	0	0	0	0	0	0	0	0	0	0	0	0	0	0	0	0	0	0	0	0	0	0	0	0	0	0	0	0	0	0	0	0	0	0	0	0	0	0	549884	1353692	1624165	0	0	0	T	31718.6	1	3	3
0	0	0	0	0	0	0	0	0	0	0	0	0	0	0	0	0	0	0	0	0	0	0	0	0	0	0	254174	178192	501672	0	0	0	0	0	0	0	0	0	0	0	0	0	0	0	T	28096.3	1	1	1
0	0	0	0	0	0	0	0	0	3.62184e+06	3.54004e+06	3.77688e+06	0	0	0	0	0	0	875009	412100	532024	0	0	0	4.17181e+06	3.62388e+06	3.6906e+06	0	0	0	0	0	0	660794	878268	995620	0	0	0	4.21877e+06	4.58852e+06	4.53836e+06	0	0	0	T	75294.9	1	12	8
5.96981e+06	5.36627e+06	4878819	9984989	8863843	8849030	44746940	41043360	45534416	12617684	12451456	11982987	15243507	13828629	11130262	4.01338e+06	3.82205e+06	4.50995e+06	15803190	17771658	15480284	59463580	65923744	61317276	14168004	13109065	14070762	10509292	7122855	11710700	4.69092e+06	4.03399e+06	3358057	5485474	5963830	5.26381e+06	32832324	39884752	30630874	20266394	18196978	16453545	2.10306e+06	2.43139e+06	2.60021e+06	T	69559.6	1	38	22
0	0	0	0	0	0	0	0	0	143586	115281	0	0	0	0	0	0	0	0	0	0	0	0	0	0	1.14097e+06	0	0	0	0	0	0	0	0	0	0	0	0	0	257496	1.01616e+06	0	0	0	0	T	40015.7	1	1	1
1.45702e+06	1.8092e+06	1.63051e+06	0	0	0	0	0	0	0	0	0	0	0	0	1.77035e+06	1.66236e+06	1.76329e+06	0	0	0	0	0	0	0	0	0	0	0	0	1.68488e+06	1243633	1.38848e+06	0	0	0	0	0	0	0	0	0	0	0	0	T	122878	1	6	6
0	0	0	0	0	0	0	0	0	6.11716e+06	4982189	5.8155e+06	0	0	0	10553792	9482748	12045706	0	0	0	0	0	0	8973023	7907715	9213544	0	0	0	0	0	0	0	0	0	0	0	0	4798149	6060829	5493636	0	0	0	T	41923.2	1	13	12
0	0	0	2.6718e+06	3.02525e+06	3.48142e+06	0	0	0	0	0	0	0	0	0	502681	896924	701489	4.30479e+06	4825190	4.42537e+06	0	0	0	0	0	0	0	0	0	0	0	0	2.95916e+06	3.03599e+06	3.16628e+06	0	0	0	0	0	0	0	0	0	T	80634.5	1	14	12
569949	526880	486361	0	0	0	291262	333821	259455	0	0	0	0	0	0	628986	572524	671047	0	0	0	0	0	0	0	0	0	0	0	0	522343	683024	805911	0	0	0	342453	316601	246028	0	0	0	0	0	0	T	119470	1	6	6
0	0	0	0	0	0	0	0	0	0	0	0	0	0	0	0	0	0	453897	439823	442646	0	0	0	0	0	0	0	0	0	0	0	0	342966	344775	328849	0	0	0	0	0	0	0	0	0	T	84731.5	1	2	2
1.27441e+06	1064869	1.19569e+06	0	0	0	0	0	0	18367502	18984878	18250434	27563960	27822296	24052428	1.42863e+06	1.22767e+06	1.2587e+06	0	0	0	383377	483608	392599	50136328	51336312	50140632	42966024	47215848	40050180	1.55835e+06	1.36394e+06	1.55135e+06	0	0	0	674920	444676	422262	74368592	77726136	68106824	6.69989e+06	6.58418e+06	7308413	T	28344.2	1	20	13
0	0	0	129491	138986	252320	0	0	0	0	0	0	0	0	0	0	0	0	337935	328684	436048	0	0	0	0	0	0	0	0	0	0	0	0	256838	204926	122844	0	0	0	0	0	0	0	0	0	T	80978.5	1	3	2
8728538	8325268	7180677	935838	2.40204e+06	4259857	0	0	0	0	0	0	0	0	0	14066990	13590208	14184568	1536715	1841660	958111	0	0	0	0	0	0	0	0	0	9758889	9205269	9701302	0	0	0	0	0	0	0	0	0	0	0	0	T	141258	1	51	40
0	0	0	0	0	0	0	0	0	0	0	0	193204	281810	175296	0	0	0	0	0	0	0	0	0	0	0	0	454439	178073	289542	0	0	0	0	0	0	0	0	0	0	0	0	0	0	0	T	18081.1	1	3	3
0	0	0	0	0	0	0	0	0	0	0	0	0	0	0	0	0	0	0	0	0	486566	353015	511202	0	0	0	0	0	0	0	0	0	0	0	0	0	0	0	0	0	0	0	0	0	T	92444	1	1	1
0	0	0	0	0	0	0	0	0	0	0	0	0	0	0	0	0	0	1.45578e+06	1.5511e+06	833753	0	0	0	0	0	0	0	0	0	0	0	0	822622	882661	696160	0	0	0	0	0	0	0	0	0	T	85513.3	1	5	4
958364	901658	978070	0	0	0	0	0	0	2607921	2.73756e+06	2.64016e+06	0	0	0	811689	840855	1.0976e+06	0	0	0	0	0	0	1.34717e+06	1.43784e+06	1.32081e+06	0	0	0	1.07998e+06	1.06983e+06	1.12704e+06	0	0	0	0	0	0	635632	454896	503680	0	0	0	T	47045.9	1	5	5
0	0	0	0	0	0	0	0	0	0	0	0	0	0	0	171278	97961.1	145700	0	0	0	0	0	0	0	0	0	0	0	0	0	0	0	0	0	0	153676	127999	83545.3	0	0	0	0	0	0	T	352554	1	2	2
127811	80398.3	0	0	0	0	0	0	0	0	0	0	0	0	0	195559	0	0	0	0	0	0	0	0	0	0	0	0	0	0	0	0	0	0	0	0	0	0	0	0	0	0	0	0	0	T	130590	1	2	1
1407430	1.05657e+06	1.22508e+06	2.27909e+06	2.29802e+06	1.96997e+06	1.29302e+06	1.24326e+06	1.26007e+06	0	0	0	0	0	0	1.42897e+06	1.52317e+06	1360543	3.86267e+06	3465351	3.82433e+06	2248426	2.10494e+06	1.86034e+06	0	0	0	0	0	0	11313089	1.31402e+06	10849815	2.87478e+06	2.45615e+06	2.71548e+06	1.62408e+06	1.32221e+06	1.37143e+06	0	0	0	541970	718627	269713	T	59864.8	1	14	12
0	0	0	0	0	0	0	0	0	0	0	0	0	0	0	0	0	0	0	0	0	0	0	0	399324	746272	903058	0	0	0	0	0	0	0	0	0	0	0	0	373244	212812	320316	0	0	0	T	37045.6	1	2	2
2413173	627940	789395	0	0	0	2.11176e+06	2.11939e+06	2.09296e+06	0	0	0	1.15079e+06	285402	204429	0	0	0	0	0	0	1.91375e+06	1.90601e+06	2.35803e+06	5.21988e+06	4.92518e+06	5.03556e+06	2.65327e+06	2.21354e+06	403554	0	0	0	0	0	0	2.0873e+06	2.35883e+06	2.27136e+06	4624618	5455665	4.63309e+06	0	0	0	T	59991.5	1	9	3
0	0	0	0	0	0	0	0	0	0	0	0	0	0	0	0	0	0	0	0	0	543964	39721.6	530244	0	0	0	0	0	0	0	0	0	0	0	0	0	30142.4	252447	0	0	0	0	0	0	T	54989.2	1	3	3
9037943	8661053	8117887	100559944	103784864	106151960	3.12627e+06	3.17897e+06	3.40016e+06	3.54956e+06	3.51213e+06	5065016	2533751	2.3364e+06	2.69967e+06	12909999	14249542	12154332	175444224	177905152	196864288	3.93206e+06	3.47158e+06	3.82736e+06	6.72336e+06	7.12607e+06	7561121	4110071	4.61043e+06	16199934	9643602	11179364	10025383	131088712	116941424	120938448	3114305	2.98776e+06	3373671	5.2099e+06	6226758	5765995	10581712	9982299	4.25102e+06	T	108103	1	55	30
0	0	0	0	0	0	0	0	0	2.16997e+06	2354641	2.04669e+06	29452812	28790138	29502446	0	0	0	0	0	0	0	0	0	17375734	16694520	17048674	69852456	66432004	68625088	0	0	0	0	0	0	0	0	0	6263652	5556509	5682878	69036320	66505412	62456696	T	29615.8	1	25	13
0	0	0	0	0	0	0	0	0	0	0	0	510232	496118	667065	0	0	0	0	0	0	0	0	0	0	0	0	917924	921195	923641	0	0	0	0	0	0	0	0	0	0	0	0	707868	750611	728539	T	15129	1	2	2
0	0	0	0	0	0	1.28131e+06	1.28189e+06	1280714	0	0	0	0	0	0	0	0	0	0	0	0	2.63107e+06	2.84274e+06	2.08932e+06	1.35496e+06	1.32049e+06	1.01685e+06	0	0	0	0	0	0	0	0	0	1.76643e+06	1.85992e+06	1.95218e+06	791087	756289	720474	0	0	0	T	58439.7	1	16	12
0	0	0	0	0	0	0	0	0	0	0	0	0	0	0	0	0	0	0	0	0	49294.2	48584.9	37355.5	0	0	0	0	0	0	0	0	0	0	0	0	39472.9	0	0	0	0	0	0	0	0	T	70712.2	1	2	2
0	0	0	0	0	0	0	0	0	18299078	16427664	18917432	3130189	2.84145e+06	2.86047e+06	0	0	0	0	0	0	0	0	0	26766456	28506700	29194272	6393722	6.00779e+06	5.86101e+06	0	0	0	0	0	0	0	0	0	25782294	26497748	25734346	4290582	4793772	4658663	T	30454	1	11	10
0	0	0	0	0	0	0	0	0	0	0	0	1.85501e+06	1.92773e+06	1.97325e+06	0	0	0	0	0	0	0	0	0	0	0	0	5210627	5466180	5058938	0	0	0	0	0	0	0	0	0	0	0	0	5.05855e+06	5.84269e+06	5.08769e+06	T	18261.3	1	5	4
1.16666e+06	1.00938e+06	1.07692e+06	0	0	0	2.38196e+06	2.76039e+06	2.32727e+06	582060	660558	488211	0	0	0	1.32004e+06	1.18036e+06	1.28888e+06	0	0	0	2992684	2928501	2.72227e+06	1.00057e+06	771211	418732	1.29407e+06	1.17652e+06	1.12972e+06	1.23141e+06	1.06703e+06	1.12536e+06	0	0	0	1.64015e+06	1.69227e+06	1.71246e+06	448072	539003	632407	747416	1.2082e+06	1.30754e+06	T	57637.8	1	14	13
24577140	25967528	24382488	3080968	2.79157e+06	5.17175e+06	0	0	0	0	0	0	0	0	0	45126556	43353788	40279804	2.63547e+06	1.97954e+06	2428214	4401249	4915970	3899653	0	0	0	2.07348e+06	2.67223e+06	1.69291e+06	26852106	19660266	27603392	1.78682e+06	5856461	1.90375e+06	0	0	0	0	0	0	3075823	1799752	2.11095e+06	T	138742	1	56	47
0	0	0	0	0	0	1.07585e+06	1.24035e+06	1.04361e+06	0	0	0	0	0	0	0	0	0	0	0	0	1.07888e+06	1.35189e+06	1.33465e+06	0	0	0	0	0	0	0	0	0	0	0	0	1.19261e+06	1.31218e+06	1.48734e+06	0	0	0	0	0	0	T	54337.2	1	11	11
0	0	0	0	0	0	0	0	0	614321	138174	1.97825e+06	6.62572e+06	6173579	6400712	236566	265844	438431	0	0	0	0	0	0	0	0	0	22279842	23594824	21650802	691887	553401	583228	0	0	0	0	0	0	834479	967774	849757	20431532	21051038	20760038	T	16358.9	1	9	8
2.11136e+06	1.35692e+06	2163465	117553	415060	109788	0	0	0	0	0	0	0	0	0	2886425	2.95774e+06	2.8942e+06	0	0	0	0	0	0	0	0	0	0	0	0	2781994	1.69967e+06	2.69935e+06	0	0	0	0	0	0	0	0	0	0	0	0	T	125490	1	17	17
0	0	0	0	0	0	9015635	3.56675e+06	6772775	2860357	2.97695e+06	4423847	1.11315e+06	1.01659e+06	1.15869e+06	0	0	0	0	0	0	5708630	6.02387e+06	12449284	4.52544e+06	4.68602e+06	3.38259e+06	2.71349e+06	2.81633e+06	2534042	0	0	0	0	0	0	5.90358e+06	4.68383e+06	5133802	4186783	4.16719e+06	4.02516e+06	2.12714e+06	2.37361e+06	2790683	T	45716.6	1	19	14
5721852	3069243	1.66432e+06	0	0	0	0	0	0	0	0	0	0	0	0	1.76536e+06	1782356	1.75211e+06	0	0	0	0	0	0	0	0	0	0	0	0	1.06455e+06	1.898e+06	1.64111e+06	0	0	0	0	0	0	0	0	0	0	0	0	T	152124	1	11	10
0	0	0	0	0	0	0	0	0	0	0	0	1.0712e+06	1.04136e+06	1.01331e+06	0	0	0	0	0	0	0	0	0	0	0	0	1.74444e+06	1.63255e+06	1.74786e+06	0	0	0	0	0	0	0	0	0	0	0	0	1.18414e+06	1224590	1.01708e+06	T	19104.1	1	1	1
0	0	0	1.26264e+06	1.29172e+06	1.24796e+06	0	0	0	0	0	0	0	0	0	0	0	0	2.47481e+06	2.4055e+06	2.22168e+06	0	0	0	0	0	0	0	0	0	0	0	0	1665471	1.81203e+06	2.03437e+06	0	0	0	0	0	0	0	0	0	T	91582.9	1	18	18
0	0	0	0	0	0	0	0	0	0	0	0	671594	650352	757340	0	0	0	0	0	0	0	0	0	0	0	0	1.01252e+06	1.19264e+06	1.16997e+06	0	0	0	0	0	0	0	0	0	0	0	0	1.00735e+06	1.0957e+06	831774	T	14201.5	1	2	2
0	0	0	0	0	0	0	0	0	0	0	0	613918	587930	666354	0	0	0	0	0	0	0	0	0	0	0	0	1.007e+06	921918	1.32106e+06	0	0	0	0	0	0	0	0	0	1129019	1.06186e+06	828586	0	0	0	T	32044	1	5	4
0	0	0	457939	631894	591090	0	0	0	0	0	0	0	0	0	0	0	0	1.01119e+06	936859	1.35545e+06	0	0	0	0	0	0	0	0	0	0	0	0	847130	788720	716674	0	0	0	0	0	0	0	0	0	T	84906	1	3	3
327696	273258	265486	0	0	0	1081121	782171	1.01526e+06	0	0	0	0	0	0	534488	597295	534317	0	0	0	1.80499e+06	1.6602e+06	1.85304e+06	0	0	0	0	0	0	487527	502591	479669	0	0	0	1.19777e+06	849404	1.10492e+06	0	0	0	0	0	0	T	71309.6	1	8	4
0	0	0	0	0	0	1.06709e+06	1.21109e+06	1.16473e+06	0	0	0	0	0	0	0	0	0	1.31654e+06	1.23634e+06	1.37756e+06	2.12887e+06	1.9732e+06	1.90796e+06	0	0	0	0	0	0	0	0	0	0	0	0	1.80753e+06	1.58666e+06	1.66948e+06	0	0	0	0	0	0	T	68512.6	1	14	12
0	0	0	0	0	0	0	0	0	0	0	0	0	0	0	0	0	0	0	0	0	381797	289478	352281	0	0	0	0	0	0	0	0	0	0	0	0	0	0	0	0	0	0	0	0	0	T	69342.4	1	1	0
0	0	0	0	0	0	0	0	0	0	0	0	0	0	0	581199	0	590485	0	0	0	0	0	0	0	0	0	0	0	0	714899	0	580222	0	0	0	0	0	0	0	0	0	0	0	0	T	37620.7	1	1	1
1.57446e+06	1.61284e+06	1.2149e+06	1.45829e+06	707749	1.27823e+06	0	0	0	0	0	0	0	0	0	2.66619e+06	2.75181e+06	2.26169e+06	0	0	0	0	0	0	0	0	0	0	0	0	3288743	2.93613e+06	2.7352e+06	0	0	0	0	0	0	0	0	0	0	0	0	T	120795	1	18	7
0	0	0	0	0	0	0	0	0	0	0	0	0	0	0	0	0	0	311354	149299	264806	0	0	0	0	0	0	0	0	0	0	0	0	661721	524107	793258	0	0	0	0	0	0	0	0	0	T	99933.5	1	3	3
0	0	0	0	0	0	242759	258197	232047	0	0	0	0	0	0	0	0	0	0	0	0	158987	354055	153998	0	0	0	0	0	0	0	0	0	0	0	0	90194.1	48667.3	211021	0	0	0	0	0	0	T	46402.8	1	4	3
0	0	0	0	0	0	0	0	0	0	0	0	0	0	0	58583.3	48745.2	0	0	0	0	0	0	0	0	0	0	0	0	0	47847.9	34664.2	0	0	0	0	0	0	0	0	0	0	0	0	0	T	163743	1	1	1
653835	539476	364725	0	0	0	0	0	0	0	0	0	0	0	0	0	0	0	0	0	0	0	0	0	0	0	0	0	0	0	502917	155603	492915	0	0	0	0	0	0	0	0	0	0	0	0	T	161072	1	2	2
2.81057e+06	2.31381e+06	2.25841e+06	0	0	0	0	0	0	0	0	0	0	0	0	4.0306e+06	3.25216e+06	4628926	0	0	0	0	0	0	0	0	0	0	0	0	3.23526e+06	3115361	2.95251e+06	0	0	0	0	0	0	0	0	0	0	0	0	T	160799	1	28	24
12599105	12280007	12378583	1835921	1.62654e+06	2.01639e+06	0	0	0	0	0	0	0	0	0	14064524	15409421	15373004	1.92131e+06	2.08157e+06	2194659	0	0	0	0	0	0	0	0	0	13307637	14481575	13770983	1.24674e+06	1.51993e+06	1.41363e+06	0	0	0	0	0	0	0	0	0	T	140976	1	52	38
0	0	0	1.61788e+06	1.27158e+06	1.39319e+06	364319	445685	335366	0	0	0	1.3024e+06	1.22954e+06	1178301	0	0	0	4372130	4.38019e+06	3.73414e+06	591812	800296	951239	0	0	0	0	0	0	0	0	0	2.06657e+06	1.94202e+06	2276691	990544	868935	730920	0	0	0	0	0	0	T	78805.8	1	15	15
0	0	0	10114503	10006612	11722020	0	0	0	0	0	0	0	0	0	0	0	0	0	0	0	0	0	0	0	0	0	0	0	0	0	0	0	0	0	0	0	0	0	0	0	0	0	0	0	T	148149	1	1	1
0	0	0	0	0	0	0	0	0	0	0	0	0	0	0	419401	424543	475081	37739.9	86429.4	47011.1	0	0	0	0	0	0	0	0	0	517621	302755	461907	0	0	0	90477.4	90189.5	107404	0	0	0	0	0	0	T	60092.1	1	2	1
0	898841	0	0	0	0	0	0	0	0	0	0	0	0	0	249463	0	90492.8	0	0	0	0	0	0	1.31426e+06	2.6144e+06	1.21446e+06	0	0	0	0	431077	0	0	0	0	0	0	0	0	0	0	0	0	0	T	133414	1	6	2
2.14762e+06	2.3019e+06	2259715	749143	673824	638889	0	0	0	0	0	0	0	0	0	3.81408e+06	3.97632e+06	4.50327e+06	4.12553e+06	4.05508e+06	431894	446827	960346	229918	0	0	0	0	0	0	3.78772e+06	3.42211e+06	3.62665e+06	270033	1.13838e+06	869796	0	0	0	0	0	0	0	0	0	T	119315	1	28	26
2.03053e+06	1.50624e+06	1.99586e+06	2520754	2.88109e+06	3.37861e+06	0	0	0	0	0	0	0	0	0	2.48061e+06	2.70953e+06	2.78026e+06	0	0	0	0	0	0	0	0	0	0	0	0	2.74212e+06	2.6225e+06	2.47113e+06	2.33966e+06	2.50739e+06	2.83245e+06	0	0	0	0	0	0	0	0	0	T	206817	1	12	12
3.20048e+06	2.83161e+06	3.61944e+06	0	0	0	0	0	0	0	0	0	0	0	0	4570336	5.49541e+06	5624318	0	0	0	0	0	0	0	0	0	0	0	0	9931680	5.12633e+06	10227383	0	0	0	0	0	0	0	0	0	0	0	0	T	113609	1	35	29
1.77319e+06	1.76852e+06	1.90191e+06	0	0	0	0	0	0	547024	625639	519527	0	0	0	1.34108e+06	1.07321e+06	1.09043e+06	0	0	0	0	0	0	0	0	0	0	0	0	1.21405e+06	1.14776e+06	1.09446e+06	0	0	0	0	0	0	0	0	0	0	0	0	T	120700	1	6	4
1.40535e+06	1581637	1.29747e+06	1.97697e+06	1.95785e+06	2418102	0	0	0	0	0	0	0	0	0	184558	488856	510886	714366	434697	567105	0	0	0	0	0	0	0	0	0	0	0	0	1.39385e+06	977529	1148424	0	0	0	0	0	0	0	0	0	T	89076	1	7	4
1.90126e+06	2.09911e+06	2034331	0	0	0	0	0	0	0	0	0	0	0	0	2091371	1.94236e+06	2.0065e+06	0	0	0	0	0	0	0	0	0	0	0	0	2.89559e+06	1.85735e+06	1.90271e+06	7210786	8.29086e+06	12425806	0	0	0	0	0	0	0	0	0	T	146577	1	18	17
4.11528e+06	1.05732e+06	808230	0	0	0	0	0	0	0	0	0	0	0	0	8201711	2.24365e+06	2.37732e+06	0	0	0	0	0	0	0	0	0	0	0	0	9591584	1.79411e+06	1937535	0	0	0	0	0	0	0	0	0	0	0	0	T	254252	1	38	37
0	0	0	0	0	0	0	0	0	59123340	42816912	50006720	0	0	0	0	0	0	0	0	0	0	0	0	0	0	0	0	0	0	0	0	0	0	0	0	0	0	0	5.38344e+06	6.54396e+06	7589680	0	0	0	T	104876	1	1	1
0	0	0	1.02129e+06	1.07761e+06	517599	0	0	0	0	0	0	0	0	0	0	0	0	1.1737e+06	1.4349e+06	1.05853e+06	0	0	0	0	0	0	0	0	0	0	0	0	851450	794728	968080	0	0	0	0	0	0	0	0	0	T	81821.7	1	5	5
0	0	0	0	0	0	0	0	0	0	0	0	0	0	0	149257	170328	158304	0	0	0	0	0	0	0	0	0	0	0	0	92625.6	0	104963	0	0	0	0	0	0	0	0	0	0	0	0	T	274088	1	4	1
0	0	0	0	0	0	0	0	0	5.93477e+06	6.24959e+06	6.2755e+06	3.04616e+06	3.05007e+06	3.34893e+06	0	0	0	0	0	0	0	0	0	9123923	9036442	9864250	6743179	7038173	6611096	0	0	0	0	0	0	0	0	0	8.32545e+06	7.95748e+06	8.3616e+06	7193290	6470932	6561733	T	36064.9	1	11	5
0	0	0	0	0	0	0	0	0	0	0	0	0	0	0	0	0	0	0	0	0	0	0	0	0	0	0	1217958	1.0522e+06	897394	0	0	0	0	0	0	0	0	0	0	0	0	1.83928e+06	1.45677e+06	1.33662e+06	T	28335.1	1	3	3
0	0	0	0	0	0	0	0	0	0	0	0	0	0	0	0	0	0	0	0	0	0	0	0	0	0	0	328833	608072	322092	0	0	0	0	0	0	0	0	0	0	0	0	416067	367112	362392	T	25825.3	1	1	1
0	0	0	0	0	0	0	0	0	0	0	0	1.6827e+06	1.93212e+06	1.61242e+06	0	0	0	0	0	0	0	0	0	0	0	0	7070532	6.23827e+06	6412012	0	0	0	283963	382505	195327	0	0	0	0	0	0	6634281	5844565	6807627	T	23548.1	1	6	5
0	0	0	0	0	0	458185	347651	140820	0	0	0	0	0	0	0	0	0	0	0	0	265082	618515	358435	181170	256787	4986785	0	0	0	0	0	0	0	0	0	228352	404856	361576	195714	178780	142685	0	0	0	T	52511.7	1	6	5
0	0	0	0	0	0	0	0	0	0	0	0	0	0	0	0	0	0	0	0	0	0	0	0	0	234865	383280	0	0	0	0	0	0	0	0	0	0	0	0	196250	210149	138967	0	0	0	T	42830.3	1	2	1
0	0	0	0	0	0	0	0	0	637789	584372	520184	0	0	0	0	0	0	0	0	0	183093	257107	188139	460724	566301	436248	0	0	0	0	0	0	0	0	0	0	0	0	503328	447214	402730	0	0	0	T	43683	1	3	3
0	0	0	0	0	0	0	0	0	2.36663e+06	2009920	2297363	27273630	29427058	29628228	0	0	0	0	0	0	0	0	0	19622482	20373552	21931000	77291536	75753568	74736344	0	0	0	0	0	0	0	0	0	7146919	8548294	7.79786e+06	65126904	65977764	71801840	T	33721.2	1	18	9
1.07737e+06	2.66697e+06	1.09964e+06	2.65401e+06	2247886	2.34069e+06	0	0	0	0	0	0	0	0	0	1.97942e+06	2.07473e+06	2378853	3.28871e+06	3.15351e+06	3.78109e+06	0	0	0	0	0	0	0	0	0	1.92067e+06	1.89542e+06	1.97382e+06	2.75471e+06	2.65095e+06	2.26589e+06	0	0	0	0	0	0	0	0	0	T	84048.7	1	20	19
234307	294629	1.3872e+06	0	0	0	0	0	0	0	0	0	0	0	0	352377	312258	393774	0	0	0	0	0	0	0	0	0	0	0	0	379513	264946	336569	0	0	0	0	0	0	0	0	0	0	0	0	T	134321	1	5	2
0	0	0	0	0	0	0	0	0	283224	216614	380696	25163060	29422368	29111854	164884	529616	214308	0	0	0	0	0	0	0	0	0	59280616	68595064	66613044	0	0	0	0	0	0	0	0	0	0	0	0	80308408	77655000	73176456	T	21854.8	1	14	6
0	0	0	0	0	0	0	0	0	0	0	0	632400	750208	355190	0	0	0	0	0	0	0	0	0	0	0	0	644111	596170	473725	0	0	0	0	0	0	0	0	0	0	0	0	963501	292130	316031	T	13749.1	1	3	1
0	0	0	0	0	0	0	0	0	0	0	0	0	0	0	0	0	0	0	0	0	0	0	0	0	0	0	6820524	9880429	8374573	0	0	0	0	0	0	0	0	0	0	0	0	0	0	0	T	26620.5	1	1	1
4943450	5185020	6.29051e+06	0	0	0	0	0	0	0	0	0	0	0	0	5.08664e+06	5.40834e+06	6113602	0	0	0	0	0	0	0	0	0	0	0	0	11396142	5.35766e+06	6.51007e+06	0	0	0	0	0	0	0	0	0	0	0	0	T	115199	1	29	21
0	0	0	0	0	0	463121	340051	327524	8326840	8176032	7929229	0	0	0	0	0	0	0	0	0	0	0	0	0	0	0	0	0	0	0	0	0	0	0	0	0	0	0	1.52936e+06	1415376	1.34178e+06	0	0	0	T	39592.5	1	11	6
1.64501e+06	1.50667e+06	1.71665e+06	0	171130	127533	0	0	0	0	0	0	0	0	0	455097	491838	336161	0	107577	141893	0	0	0	0	0	0	0	0	104623	528163	672107	410307	0	0	0	0	0	0	0	0	0	0	0	0	T	277990	1	12	6
0	0	0	0	0	0	0	0	0	0	0	0	0	0	0	72109.9	0	56630.1	0	0	0	0	0	0	0	0	0	0	0	0	38278.4	46607	152904	0	0	0	0	0	0	0	0	0	0	0	0	T	270044	1	3	3
0	0	0	0	0	0	0	0	0	0	0	0	397907	312479	456103	0	0	0	0	0	0	0	0	0	0	0	0	0	0	0	0	0	0	0	0	0	0	0	0	0	0	0	0	0	0	T	13702.8	1	2	2
0	0	0	4.11024e+06	4197054	4247882	0	0	0	0	0	0	0	0	0	0	0	0	4.73618e+06	4251759	4.38543e+06	0	0	0	0	0	0	0	0	0	0	0	0	3788545	4304563	3.77248e+06	0	0	0	0	0	0	0	0	0	T	80779	1	16	15
0	0	0	0	0	0	0	0	0	372205	424454	350732	3.24907e+06	118221	100753	0	0	0	0	0	0	0	0	0	519188	734840	590320	11006271	12509155	11995032	0	0	0	0	0	0	0	0	0	745670	695060	785087	0	0	0	T	112560	1	2	2
0	0	0	0	0	0	302807	373782	182951	0	0	0	0	0	0	0	0	0	0	0	0	0	0	472512	0	0	0	0	0	0	0	0	0	0	0	0	0	297387	0	0	0	0	0	0	0	T	51679.5	1	1	1
0	0	0	0	0	0	0	0	0	0	0	0	3975784	4.00004e+06	3.88366e+06	0	0	0	0	0	0	0	0	0	0	0	0	11565425	11322803	11024303	0	0	0	0	0	0	0	0	0	0	0	0	9985235	10520590	11707150	T	24577.5	1	12	8
13267828	10250905	11007954	17858202	15409921	81898664	0	0	0	0	0	0	0	0	0	16880426	20525502	17399168	4205195	3810113	4482575	0	0	0	0	0	0	0	0	0	19449022	19522842	17120832	4.71856e+06	4.13347e+06	4.34454e+06	0	0	0	0	0	0	0	0	0	T	108737	1	29	22
0	0	0	0	0	0	0	0	0	0	0	0	1.57332e+06	1.25759e+06	1.57651e+06	0	0	0	0	0	0	0	0	0	0	0	0	5980093	5905986	6013733	0	0	0	0	0	0	0	0	0	0	0	0	4.56482e+06	4399464	5690425	T	21128.8	1	6	6
0	0	0	0	0	0	0	0	0	0	0	0	757406	510162	251534	0	0	0	0	0	0	0	0	0	0	0	0	0	0	0	0	0	0	0	0	0	0	0	0	0	0	0	0	0	0	T	289437	1	1	0
39097412	35558744	37229788	3.85607e+06	4.02955e+06	4.11778e+06	378398	418428	293261	0	0	0	860442	899350	971666	34850220	41943700	35225800	2.55066e+06	2.00554e+06	1.55554e+06	0	0	0	0	0	0	0	0	0	41494008	37674620	37808608	1.79881e+06	1.50141e+06	1.67396e+06	151232	381265	323259	0	0	0	0	0	0	T	114531	1	41	30
0	0	0	4.09071e+06	3714365	3.27142e+06	572359	468753	664532	0	0	0	953648	2.34465e+06	2.31474e+06	551984	954741	761642	9702730	9737650	10006460	766761	536384	547774	0	0	0	0	0	0	581343	362711	723784	4657798	5195359	4721210	587364	550337	640613	0	0	0	0	0	0	T	73405	1	23	23
0	0	0	0	0	0	0	0	0	0	0	0	1.53469e+06	1.45849e+06	1.54973e+06	0	0	0	0	0	0	0	0	0	0	0	0	0	0	0	0	0	0	0	0	0	0	0	0	0	0	0	0	0	0	T	29744.1	1	5	5
0	0	0	0	0	0	0	0	0	4658552	4723199	4.14864e+06	0	0	0	0	0	0	0	0	0	0	0	0	4534627	4.55868e+06	4680680	1.02958e+06	1.59752e+06	1.58977e+06	438152	457553	281606	0	0	0	0	0	0	4.66025e+06	4.29001e+06	4.47338e+06	1.40669e+06	1.10918e+06	1.36274e+06	T	38145.7	1	9	7
0	0	0	0	0	0	194634	113620	135384	0	0	0	0	0	0	0	0	0	0	0	0	162491	229954	192546	0	0	0	0	0	0	0	0	0	0	0	0	169855	130635	156713	0	0	0	0	0	0	T	54331.5	1	1	1
0	0	0	0	0	0	1.12217e+06	1.13381e+06	1.02485e+06	0	0	0	0	0	0	0	0	0	0	0	0	1549209	1.38576e+06	1331791	1.82031e+06	1598661	1.61092e+06	0	0	0	0	0	0	0	0	0	1.85246e+06	1.74867e+06	1.86227e+06	0	0	0	0	0	0	T	55929.3	1	12	8
0	0	0	0	0	0	0	0	0	0	0	0	120863	277856	150439	0	0	0	0	0	0	0	0	0	0	0	0	0	0	0	0	0	0	0	0	0	0	0	0	0	384198	168750	0	0	0	T	24036.4	1	2	1
0	0	0	1.83201e+06	1915285	1.96956e+06	959524	1160183	995302	0	0	0	0	0	0	0	0	0	1.0989e+06	1.21744e+06	1448824	772558	676605	666707	0	0	0	0	0	0	0	0	0	0	0	0	595419	529411	515305	0	0	0	0	0	0	T	60066.7	1	6	6
0	0	0	0	0	0	0	0	0	0	0	0	6.00994e+06	6670886	6.16808e+06	0	0	0	0	0	0	0	0	0	547414	598395	691817	10892147	12043554	10697207	0	0	0	0	0	0	0	0	0	314657	406307	480674	6158733	6.10443e+06	5.67491e+06	T	30222.7	1	15	15
0	0	0	0	0	0	0	0	0	528969	1.24298e+06	411831	1.07332e+06	879229	1.03905e+06	0	0	0	0	0	0	0	0	0	79117.2	128441	83079.2	473782	414769	355687	0	0	0	0	0	0	0	0	0	299716	264384	409472	596334	585355	528780	T	31281.8	1	4	2
0	0	0	0	0	0	0	0	0	17254594	19182990	18194058	3104626	2805312	3194688	0	0	0	0	0	0	0	0	0	21314258	21942648	19749108	5263804	5030149	6.21853e+06	599107	448900	1.32658e+06	0	0	0	0	0	0	9103176	8459062	11486541	2.06932e+06	2.72706e+06	1783100	T	23550.7	1	12	11
0	0	0	0	0	0	0	0	0	191982	249725	170003	0	0	0	0	0	0	0	0	0	0	0	0	353907	315792	300608	0	0	0	0	0	0	0	0	0	0	0	0	272276	244588	341168	0	0	0	T	43557.4	1	3	3
0	0	0	0	0	0	0	0	0	0	0	0	0	0	0	0	0	0	0	0	0	145678	68112.3	276748	0	0	0	0	0	0	0	0	0	0	0	0	195758	260777	207429	0	0	0	0	0	0	T	48872.3	1	3	3
0	0	0	0	0	0	0	0	0	0	0	0	1.94829e+06	1.87757e+06	1.77311e+06	0	0	0	0	0	0	0	0	0	0	0	0	0	0	0	0	0	0	0	0	0	0	0	0	0	0	0	1.01911e+06	1.25691e+06	784914	T	10052	1	6	4
15683043	16475565	16764204	1.70155e+06	1.69689e+06	1.78986e+06	1.21884e+06	1.29595e+06	1.38151e+06	0	0	0	0	0	0	11171552	11189248	10174160	1.31155e+06	762762	1.15493e+06	1449874	1.36452e+06	1.36309e+06	0	0	0	0	0	0	11533503	11272514	10113231	1403725	1.75435e+06	1642633	1.5373e+06	744174	1.17381e+06	0	0	0	0	0	0	T	145738	1	55	46
3951569	4.36447e+06	4.40337e+06	9513755	8186139	13185807	0	0	0	0	0	0	0	0	0	3.97081e+06	4490910	3.24987e+06	11396916	12145620	13162132	0	0	0	0	0	0	0	0	0	4.35031e+06	4.29235e+06	4.0374e+06	7.2226e+06	8601308	9352801	0	0	0	0	0	0	0	0	0	T	88828.9	1	27	25
0	0	0	0	0	0	0	0	0	0	0	0	0	0	0	0	0	0	0	0	0	659448	541521	2288585	0	0	0	0	0	0	0	0	0	0	0	0	0	0	0	0	0	0	0	0	0	T	63735.3	1	1	1
0	0	0	0	0	0	0	0	0	0	0	0	0	0	0	0	0	0	0	0	0	0	0	0	0	0	0	0	0	0	0	0	0	0	0	0	155754	176358	162429	0	0	0	0	0	0	T	42480.9	1	1	1
0	0	0	0	0	0	0	0	0	2.30537e+06	2.25818e+06	2.69227e+06	0	0	0	0	0	0	0	0	0	0	0	0	2.14391e+06	2.38732e+06	3.62434e+06	753984	768044	1.914e+06	0	0	0	0	0	0	0	0	0	2.34007e+06	4211284	2.35198e+06	0	0	0	T	34382.5	1	8	7
0	0	0	0	0	0	0	0	0	0	0	0	203360	252579	248069	0	0	0	0	0	0	0	0	0	0	0	0	0	0	0	0	0	0	0	0	0	0	0	0	0	0	0	0	0	0	T	513309	1	1	1
0	0	0	0	0	0	0	0	0	1.09471e+06	1.42218e+06	1.11227e+06	0	0	0	0	0	0	0	0	0	0	0	0	1.97438e+06	2.16074e+06	2208033	0	0	0	0	0	0	0	0	0	0	0	0	1.64378e+06	1.72245e+06	1.50727e+06	0	0	0	T	45256.2	1	5	4
0	0	0	0	0	0	0	0	0	0	0	0	1.48538e+06	1.51047e+06	1.27266e+06	0	0	0	0	0	0	0	0	0	0	0	0	1.06712e+06	933991	619532	0	0	0	0	0	0	0	0	0	0	0	0	1.25748e+06	1.39533e+06	1.3814e+06	T	19331.4	1	2	2
0	0	0	0	0	0	0	0	0	9142971	9323235	10726741	668599	510041	570904	0	0	0	0	0	0	0	0	0	11615791	12278386	12319823	762136	696425	817344	0	0	0	0	0	0	678791	1.12921e+06	724824	10259022	9841933	9131404	971294	1.04515e+06	898958	T	48319.5	1	12	10
0	0	0	0	0	0	0	0	0	0	0	0	449207	339670	228719	0	0	0	0	0	0	0	0	0	202885	184496	156982	723260	549552	522913	0	0	0	0	0	0	0	0	0	433800	359000	346380	0	0	0	T	24059.3	1	1	1
0	0	0	0	0	0	0	0	0	0	0	0	0	0	0	0	0	0	0	0	0	0	0	0	0	0	0	154387	160927	265884	0	0	0	0	0	0	0	0	0	0	0	0	0	0	0	T	42877.5	1	1	1
20607812	19868348	22262394	5056486	1055435	955998	0	0	0	0	0	0	0	0	0	21197926	23700962	24040698	2.56921e+06	2.15978e+06	2377216	0	0	0	0	0	0	0	0	0	29458618	24365584	27910768	0	0	0	0	0	0	0	0	0	0	0	0	T	244353	1	72	62
0	0	0	0	0	0	0	0	0	640127	579405	868811	559661	432786	473827	0	0	0	0	0	0	0	0	0	1.02692e+06	922132	799209	696413	571153	893424	0	0	0	0	0	0	0	0	0	1.5612e+06	1.86827e+06	1.54174e+06	0	0	0	T	31423.7	1	4	3
0	0	0	6772577	6791815	6.8715e+06	832655	643796	390051	0	0	0	0	0	0	1.66933e+06	1.50102e+06	1.43399e+06	14243923	12288208	12521669	0	0	0	3.20135e+06	5.02032e+06	4090695	0	0	0	1.46998e+06	1.99557e+06	970982	11191171	12506708	12654204	1.22173e+06	754449	979362	1.55648e+06	1.99909e+06	2.3894e+06	0	0	0	T	85552.3	1	29	24
2902941	2892247	2.71129e+06	0	0	0	0	0	0	0	0	0	0	0	0	2.01037e+06	1699180	1.99923e+06	0	0	0	0	0	0	0	0	0	0	0	0	2.0122e+06	2.17323e+06	1.96075e+06	0	0	0	0	0	0	0	0	0	0	0	0	T	155100	1	15	14
681312	575210	553200	0	0	0	0	0	0	0	0	0	0	0	0	973703	872390	1.03993e+06	0	0	0	0	0	0	0	0	0	0	0	0	1.09349e+06	959296	865818	0	0	0	0	0	0	0	0	0	0	0	0	T	125888	1	5	5
0	0	0	0	0	0	0	0	0	0	0	0	0	0	0	0	0	0	0	0	0	1185421	2.00639e+06	10231991	0	0	0	0	0	0	0	0	0	0	0	0	172694	67207.4	72457.1	0	0	0	0	0	0	T	74714.8	1	5	3
0	0	0	0	0	0	0	0	0	0	0	0	0	0	0	0	0	0	0	0	0	0	0	0	0	0	0	0	0	0	0	0	0	0	0	0	0	0	0	164401	184052	191463	0	0	0	T	38946.7	1	1	1
0	0	0	0	0	0	182002	626691	269788	0	0	0	0	0	0	0	0	0	0	0	0	0	0	0	0	0	0	0	0	0	0	0	0	0	0	0	0	0	0	0	0	0	0	0	0	T	33373.9	1	1	1
0	0	0	0	0	0	0	0	0	163910	238937	131316	0	0	0	0	0	0	0	0	0	0	0	0	178498	210717	251416	0	0	0	0	0	0	0	0	0	0	0	0	345948	197605	160858	0	0	0	T	39110.2	1	1	1
0	0	0	320604	0	215255	0	0	0	0	0	0	0	0	0	0	0	0	424321	362302	507987	0	0	0	0	0	0	0	0	0	0	0	0	0	0	0	0	0	0	0	0	0	0	0	0	T	92506.8	1	3	3
0	0	0	0	0	0	0	0	0	0	0	0	1371201	1.32207e+06	1.62944e+06	0	0	0	0	0	0	0	0	0	0	0	0	3.24017e+06	3168385	3.10481e+06	0	0	0	0	0	0	0	0	0	0	0	0	2275177	2247567	2422062	T	15641.2	1	3	2
0	0	0	0	0	0	0	0	0	3.5876e+06	3.41333e+06	3781704	0	0	0	0	0	0	0	0	0	0	0	0	3.81189e+06	4433410	3.85181e+06	0	0	0	0	0	0	0	0	0	0	0	0	4.35259e+06	4464531	3368569	0	0	0	T	41807	1	6	5
5.51051e+06	5269887	5834781	8506766	2.35388e+06	1.82088e+06	2.49942e+06	1.46585e+06	1.1961e+06	27038802	27484276	33009012	4041441	3656270	13553089	6185088	7.16649e+06	12960987	2520129	2.5403e+06	5.26819e+06	2.60325e+06	2570802	2.5627e+06	49331120	47088848	48993732	10784638	9281204	8620003	12924876	6450786	5385243	4.42642e+06	5.08354e+06	2.07079e+06	3.97168e+06	3.75093e+06	8999451	33332418	37285048	32980134	7.93185e+06	7.83809e+06	8690593	T	35588.9	1	25	16
0	0	0	0	0	0	0	0	0	1.44768e+06	1.50455e+06	1.60563e+06	0	0	0	0	0	0	0	0	0	0	0	0	2.97426e+06	2.9718e+06	3.32421e+06	0	0	0	0	0	0	0	0	0	0	0	0	1.92672e+06	2146461	2325848	0	0	0	T	29044.5	1	5	5
0	0	0	0	0	0	0	0	0	0	0	0	0	0	0	0	0	0	0	0	0	0	0	0	0	0	0	0	0	0	0	0	0	0	0	0	0	0	0	0	0	0	274753	317443	258586	T	24412.4	1	1	1
0	0	0	855419	688125	645816	0	0	0	0	0	0	0	0	0	0	0	0	975933	1.29535e+06	1.10669e+06	0	0	0	0	0	0	0	0	0	0	0	0	622158	980275	977156	0	0	0	0	0	0	0	0	0	T	87061.7	1	6	6
0	0	0	0	0	0	0	0	0	417071	0	524963	0	0	0	0	0	0	0	0	0	262700	627575	368743	134296	154058	362285	0	0	0	0	0	0	0	0	0	274668	223655	185291	0	0	0	0	0	0	T	46629.5	1	3	2
0	0	0	0	0	0	0	0	0	0	0	0	931246	890426	1.0215e+06	0	0	0	0	0	0	0	0	0	0	0	0	2.27728e+06	1.90569e+06	2.19638e+06	0	0	0	0	0	0	0	0	0	0	0	0	1.27271e+06	1.2142e+06	1.20107e+06	T	33792.5	1	6	5
0	0	0	0	0	0	0	0	0	0	0	0	578091	554284	500717	0	0	0	0	0	0	0	0	0	0	0	0	1.58628e+06	1639443	1.93026e+06	0	0	0	0	0	0	0	0	0	0	0	0	0	0	0	T	27416.1	1	2	2
0	0	0	0	0	0	0	0	0	0	0	0	0	0	0	0	0	0	0	0	0	0	0	0	467985	355696	413804	0	0	0	0	0	0	0	0	0	0	0	110412	0	0	0	0	0	0	T	55242.5	1	2	2
0	0	0	2.38207e+06	1865984	1.65046e+06	1.33668e+06	1.32772e+06	1.24224e+06	0	0	0	2.01424e+06	2.15304e+06	2423408	0	0	0	3.7493e+06	3897180	3947310	2.27575e+06	2.27258e+06	2.38179e+06	0	0	0	0	0	0	0	0	0	1.05567e+06	989600	966297	1.53685e+06	1.67797e+06	1.89444e+06	0	0	0	0	0	0	T	64198.7	1	11	9
0	0	0	294669	373342	1.08343e+06	0	79200.6	0	1.78737e+06	1.3303e+06	1385548	0	0	0	0	0	89643.5	694419	530853	609041	86219.2	311364	157570	0	0	0	0	0	0	0	0	0	378270	162810	58235.8	292853	167742	138073	0	0	0	0	0	0	T	71790.3	1	5	4
0	0	0	0	0	0	0	86324.8	99942.9	0	0	0	0	0	0	0	0	0	209127	0	0	0	113829	189645	0	0	0	0	0	0	0	0	0	0	0	0	0	0	98065.6	0	0	0	0	0	0	T	68196.8	1	2	0
0	0	0	0	0	0	0	0	0	0	0	0	1.59597e+06	1.56232e+06	1.45573e+06	0	0	0	0	0	0	0	0	0	0	0	0	2.44445e+06	2.28172e+06	2.18206e+06	0	0	0	0	0	0	0	0	0	0	0	0	0	0	0	T	26115	1	4	4
0	0	0	0	0	0	0	0	0	0	0	0	0	0	0	0	0	0	0	0	0	0	0	0	0	0	0	0	0	0	0	0	0	0	0	0	0	0	0	0	0	0	236356	265373	215864	T	21106.2	1	1	1
0	0	0	0	0	0	0	0	0	11650160	12359114	13862825	3.11795e+06	3.23079e+06	4.67444e+06	0	0	0	0	0	0	0	0	0	21245318	20677258	19046258	6131993	5836205	7.90184e+06	0	0	0	0	0	0	0	0	0	19378374	18967866	18038800	7055343	4.53616e+06	8.02837e+06	T	29823.4	1	13	11
0	0	0	0	0	0	0	0	0	5889395	6.54362e+06	6183229	13065147	12432962	12801732	0	0	0	0	0	0	0	0	0	13554193	13120242	12428808	13992036	10557129	16351890	0	0	0	0	0	0	0	0	0	22715538	21703632	25380518	6426547	6055121	7102197	T	26694.5	1	12	8
0	0	0	1049682	1.1711e+06	905817	0	0	0	0	0	0	0	0	0	0	0	0	1.708e+06	1.52749e+06	1.94722e+06	0	0	0	0	0	0	0	0	0	0	0	0	1.78027e+06	1.37321e+06	1.17784e+06	612126	978518	912058	0	0	0	0	0	0	T	77006.2	1	8	8
0	0	0	0	0	0	0	0	0	0	0	0	2.74043e+06	2.65157e+06	2.7657e+06	0	0	0	0	0	0	0	0	0	0	0	0	10562547	9731089	10553935	0	0	0	0	0	0	0	0	0	0	0	0	8577125	9338858	9150502	T	18479.5	1	13	11
0	0	0	0	0	0	236920	163326	307474	0	0	0	0	0	0	0	0	0	0	0	0	0	0	0	0	0	0	0	0	0	0	0	0	0	0	0	0	0	0	0	0	0	0	0	0	T	47325.6	1	3	3
0	0	0	0	0	0	0	0	0	0	0	0	1.30626e+06	1.80324e+06	1.38883e+06	0	0	0	0	0	0	0	0	0	0	0	0	2.66202e+06	2606620	2373798	0	0	0	0	0	0	0	0	0	0	0	0	2.88464e+06	2.87782e+06	2.85749e+06	T	11421.2	1	5	5
0	0	0	0	0	0	0	0	0	0	0	0	0	0	0	0	0	0	0	0	0	0	0	0	136675	133849	181630	0	0	0	0	0	0	0	0	0	0	0	0	0	0	0	0	0	0	T	37408.2	1	1	1
801017	1232298	946315	0	0	518010	0	0	0	476054	548459	708552	0	0	0	0	0	1.40949e+06	0	0	0	0	0	0	731660	924828	826018	0	0	0	1.08196e+06	0	1.20273e+06	0	0	0	0	0	0	0	0	0	0	0	0	T	52214	1	3	2
0	0	0	0	0	0	1565880	1.22479e+06	1.23884e+06	0	0	0	0	0	0	0	0	0	0	0	0	0	0	0	0	0	0	0	0	0	0	0	0	0	0	0	0	0	0	0	0	0	0	0	0	T	54938.9	1	8	8
817814	406859	1.00494e+06	0	0	0	1.37509e+06	1.59081e+06	1.37771e+06	1.18232e+06	260154	1.0701e+06	0	0	0	1.58599e+06	1.71518e+06	1.74547e+06	1.22532e+06	1239226	1.30612e+06	1.80412e+06	1.81984e+06	1.70212e+06	774227	1.18801e+06	832524	0	0	0	1.66407e+06	2.01993e+06	1.67239e+06	0	0	0	2.29707e+06	1730571	1.87258e+06	553232	588860	731449	0	0	0	T	69180.7	1	15	14
0	0	0	3.88501e+06	2.77675e+06	1210848	0	0	0	0	0	0	0	0	0	753807	582131	609817	0	0	0	0	0	0	0	0	0	0	0	0	730968	754691	770473	0	0	0	0	0	0	0	0	0	0	0	0	T	107453	1	6	6
0	0	0	1.56202e+06	1714545	2.1853e+06	0	0	0	0	0	0	0	0	0	953306	477303	859505	2.73931e+06	4576795	3.22555e+06	948208	1.3422e+06	136181	0	0	0	0	0	0	0	0	0	1.94821e+06	1.83082e+06	2.00169e+06	3.18496e+06	241912	1.54656e+06	746755	819204	334524	0	0	0	T	74560	1	14	14
0	0	0	0	0	0	512633	559291	398195	0	0	0	636448	610114	589196	0	0	0	0	0	0	651825	710530	705688	0	0	0	0	0	0	109378	81521.6	66341	0	0	0	632341	622624	412710	0	0	0	0	0	0	T	44900.2	1	1	0
1.7831e+06	1.71457e+06	1.85942e+06	0	0	0	0	0	0	0	0	0	0	0	0	1.33729e+06	1.41291e+06	1.12923e+06	0	0	0	0	0	0	0	0	0	0	0	0	1024038	1072434	842116	0	0	0	0	0	0	0	0	0	0	0	0	T	132983	1	11	11
1.68097e+06	2.10881e+06	1.7265e+06	2.15222e+06	1963700	2.21587e+06	0	0	0	0	0	0	0	0	0	1.96521e+06	4.18119e+06	5.10103e+06	0	0	0	0	0	0	0	0	0	0	0	0	2603592	4.44498e+06	2260752	0	0	0	0	0	0	0	0	0	0	0	0	T	108790	1	15	13
0	0	0	0	0	0	0	0	0	549950	630368	304993	0	0	0	0	0	0	0	0	0	0	0	0	929687	728662	760824	0	0	0	0	0	0	0	0	0	0	0	0	485047	882392	696265	0	0	0	T	37098.7	1	3	2
0	0	0	0	0	0	0	0	0	110085	157682	86336.6	0	0	0	0	0	0	0	0	0	0	0	0	211815	124565	161189	0	0	0	0	0	0	0	0	0	0	0	0	0	137842	247317	0	0	0	T	42317.2	1	1	1
253214	224328	1.05491e+06	1.34444e+06	1.23823e+06	853047	211595	140933	111153	0	0	0	199637	699657	318640	0	0	0	1.37614e+06	984526	1.12458e+06	0	0	0	0	0	0	0	0	0	847267	700508	933729	418325	638182	566845	331358	123118	59992	0	0	0	0	0	0	T	74975.7	1	9	7
0	0	0	0	0	0	0	0	0	0	0	0	0	0	0	304597	426426	383892	0	0	0	0	0	0	0	0	0	0	0	0	470086	389179	542070	0	0	209481	0	0	0	0	0	0	0	0	0	T	112065	1	3	2
0	0	0	188621	290800	179635	0	0	0	0	0	0	0	0	0	0	0	0	378838	367100	390423	0	0	0	0	0	0	0	0	0	0	0	0	418049	130538	385602	0	0	0	0	0	0	0	0	0	T	100406	1	3	1
9024622	7.66956e+06	6.46184e+06	0	0	0	0	0	0	0	0	0	0	0	0	4.54036e+06	4.28234e+06	4.38854e+06	0	0	0	0	0	0	0	0	0	0	0	0	0	0	0	0	0	0	0	0	0	0	0	0	0	0	0	T	131818	1	1	0
0	0	0	0	0	0	0	0	0	0	0	0	0	0	0	0	0	0	0	0	0	0	0	0	0	0	0	0	0	0	0	0	0	0	0	0	286110	244421	275039	0	0	0	0	0	0	T	65678.8	1	1	1
885509	592650	363458	0	0	0	0	0	0	0	0	0	0	0	0	634638	905378	950308	0	0	0	0	0	0	0	0	0	0	0	0	1.06626e+06	925977	806674	0	0	0	0	0	0	0	0	0	0	0	0	T	200423	1	6	6
0	0	0	0	0	0	0	0	0	0	0	0	869671	0	0	801596	783133	928802	579902	0	675222	0	0	0	0	0	0	0	0	0	965901	766683	940512	485401	549041	0	0	0	0	0	0	0	0	0	0	T	117377	1	1	0
0	0	0	1.5958e+06	1.3195e+06	1.60799e+06	0	0	0	0	0	0	0	0	0	1.40259e+06	1.41878e+06	1.60827e+06	1589794	2.08083e+06	2167665	0	0	0	0	0	0	0	0	0	1.20759e+06	525704	752443	1.7113e+06	2.04159e+06	1.51663e+06	0	0	0	0	0	0	0	0	0	T	116129	1	21	21
1.76725e+06	1.57051e+06	1.63362e+06	11215369	12345423	11752160	0	0	0	0	0	0	1.03353e+06	1374908	663236	1.51134e+06	1.62657e+06	1.71231e+06	12762550	12137201	12173014	812314	501172	150069	0	0	0	0	0	0	1.42503e+06	1.11545e+06	1.37064e+06	7112104	8.05162e+06	7789088	3.14594e+06	3.17121e+06	3.41853e+06	0	0	0	0	0	0	T	66153.1	1	14	8
0	0	0	0	0	0	0	0	0	0	0	0	0	0	0	0	0	0	60507.1	0	117680	0	0	0	0	0	0	0	0	0	0	79134.6	0	0	0	0	0	0	0	0	0	0	0	0	0	T	126609	1	1	1
366770	967707	512829	2239924	2373451	2.88676e+06	0	0	0	0	0	0	0	0	0	0	0	0	4899210	5.25389e+06	5.02274e+06	0	0	0	0	0	0	0	0	0	0	0	0	3.40002e+06	3.20419e+06	3.11714e+06	0	0	0	0	0	0	0	0	0	T	89539.8	1	21	21
0	0	0	4960193	5.36401e+06	5475713	3.87981e+06	3.94011e+06	3796809	0	0	0	1934791	1.52686e+06	1.25779e+06	0	0	0	3.62963e+06	3.27032e+06	3.77943e+06	3268904	2718872	2.31958e+06	0	0	0	0	0	0	0	0	0	3.92631e+06	4.19665e+06	3684556	2.52646e+06	3.07766e+06	2.20153e+06	0	0	0	0	0	0	T	124030	1	21	20
2.31819e+06	2757825	2.53091e+06	0	0	0	0	0	0	0	0	0	0	0	0	2.27816e+06	2.81441e+06	4139268	0	0	0	0	0	0	0	0	0	0	0	0	1.44747e+06	964696	1.40561e+06	0	0	0	0	0	0	0	0	0	0	0	0	T	99990.5	1	9	9
613066	761606	627299	0	0	0	0	0	0	0	0	0	0	0	0	353946	447788	272746	0	0	0	0	0	0	0	0	0	0	0	0	570744	472907	229156	0	0	0	0	0	0	0	0	0	0	0	0	T	136568	1	3	2
0	0	0	443162	346835	322552	0	0	0	0	0	0	0	0	0	0	0	0	224821	69285.6	0	0	0	0	0	0	0	0	0	0	0	0	0	168520	129642	130813	0	0	0	0	0	0	0	0	0	T	90007.3	1	3	3
1619803	2069472	2034343	5177796	5.4566e+06	6333063	0	0	0	0	0	0	0	0	0	2.26031e+06	2.60539e+06	2.65304e+06	4847354	4916868	5276032	0	0	0	0	0	0	0	0	0	1.94823e+06	1.79656e+06	1.7223e+06	5.91029e+06	6532524	5.93589e+06	0	0	0	0	0	0	0	0	0	T	106858	1	28	26
19076138	18210660	18598672	1.8144e+06	1.84802e+06	2.05569e+06	0	0	0	0	0	0	0	0	0	15092256	16093367	16321688	2.5986e+06	2.82266e+06	2767367	646154	639053	688278	0	0	0	0	0	0	12939687	11596507	12943400	2.05666e+06	1.49366e+06	1717796	865513	923042	1.14402e+06	0	0	0	0	0	0	T	172944	1	61	52
0	0	0	0	0	0	474468	397211	600584	0	0	0	0	0	0	0	0	0	0	0	0	308968	505413	317015	0	0	0	0	0	0	0	0	0	0	0	0	177576	223995	256734	0	0	0	0	0	0	T	73413.9	1	2	2
0	0	0	0	0	0	392357	217996	0	0	0	0	0	0	0	0	0	0	0	0	0	492452	591153	0	0	0	0	0	0	0	0	0	0	0	0	0	0	0	0	0	0	0	0	0	0	T	72223.5	1	2	2
3.039e+06	2.8981e+06	5114217	0	0	0	0	0	0	0	0	0	0	0	0	2.96005e+06	4.29712e+06	4.35328e+06	0	0	0	0	0	0	0	0	0	0	0	0	2392398	2797379	4694458	0	0	0	0	0	0	0	0	0	0	0	0	T	121819	1	14	12
151335	310201	306167	0	0	0	0	0	0	0	0	0	0	0	0	0	0	0	0	0	0	464100	0	0	0	0	0	0	0	0	0	0	0	0	0	0	0	0	0	0	0	0	0	0	0	T	159661	1	2	2
0	0	0	0	0	0	0	0	0	0	0	0	0	0	0	154250	217226	236014	0	0	0	0	0	0	0	0	0	0	0	0	0	0	0	0	0	0	0	0	0	0	0	0	0	0	0	T	145559	1	1	1
0	0	0	635112	829508	782308	0	0	0	0	0	0	0	0	0	0	0	0	475866	395898	333445	0	0	0	0	0	0	0	0	0	0	0	0	0	0	0	0	0	0	0	0	0	0	0	0	T	107837	1	1	1
0	0	0	766041	828964	945655	0	0	0	0	0	0	0	0	0	0	0	0	854537	740440	796462	0	0	0	0	0	0	0	0	0	599716	680505	617426	698895	668577	761087	0	0	0	0	0	0	0	0	0	T	103895	1	15	6
12776490	14924513	13804480	2672393	2.18359e+06	2552693	0	0	0	0	0	0	0	0	0	22876990	20360004	21580574	1.76373e+06	1926284	1.99825e+06	0	0	0	0	0	0	1.51686e+06	1.5784e+06	2.55683e+06	17475078	14977985	15832453	1.86715e+06	1.70774e+06	1.65719e+06	0	0	0	0	0	0	1.51183e+06	1.58269e+06	2.97345e+06	T	132931	1	39	26
0	0	0	0	1.09241e+06	1.38851e+06	0	0	0	0	0	0	0	0	0	0	0	0	0	0	0	0	0	0	0	0	0	0	0	0	0	156101	0	0	119899	0	0	0	0	0	0	0	0	0	0	T	131447	1	1	0
0	0	0	0	0	0	1.05977e+06	1.04699e+06	1.04501e+06	0	0	0	0	0	0	683427	641999	680138	0	0	0	1.31856e+06	1.1442e+06	1129635	0	0	0	0	0	0	0	0	0	0	0	0	793210	907702	944592	0	0	0	0	0	0	T	40598.5	1	4	3
16190079	17882056	18736712	11017867	41121280	46473084	0	0	0	0	0	0	0	0	0	28978688	27368916	32594496	15704710	28315804	15311508	2516965	2637220	2.82777e+06	0	0	0	0	0	0	34681324	30800984	33924808	16349691	23573950	26886452	0	0	0	0	0	0	1.1455e+06	962822	636708	T	101335	1	47	34
0	0	0	0	0	0	0	0	0	0	0	0	0	0	0	0	0	0	0	0	0	0	0	0	0	0	0	2.57354e+06	2.17839e+06	631703	0	0	0	0	0	0	0	0	0	0	0	0	2699698	2.7286e+06	3.33312e+06	T	13684.2	1	2	2
0	0	0	0	0	0	0	0	0	0	0	0	1.68302e+06	2136868	2.11651e+06	0	0	0	0	0	0	0	0	0	1.1373e+06	932786	978955	6.68119e+06	7904228	7.65686e+06	0	0	0	0	0	0	0	0	0	0	0	0	5.09286e+06	5.55447e+06	5.83934e+06	T	31990.5	1	5	4
0	0	0	0	0	0	0	0	0	0	0	0	0	0	0	0	0	0	0	0	0	0	0	0	1.98422e+06	1774492	1311531	0	0	0	0	0	0	0	0	0	0	0	0	0	0	0	0	0	0	T	36911.5	1	1	1
86792904	87280552	75927504	3569906	3.06512e+06	2935764	666335	634281	518519	760222	715241	522352	0	49279.3	102029	73453632	79819400	75942608	2472824	2.69082e+06	2.27236e+06	626493	747911	829874	1.03395e+06	1.32494e+06	1.35149e+06	427202	459490	292371	80983000	79993112	69618176	2.8177e+06	2.75433e+06	2.57689e+06	700278	707524	396577	715042	1.29537e+06	1.07261e+06	0	0	0	T	125790	1	30	16
0	0	0	0	0	0	0	0	0	0	0	0	0	0	0	0	0	0	0	0	0	0	0	0	0	0	0	707601	1.06675e+06	669176	0	0	0	0	0	0	0	0	0	0	0	0	1.26587e+06	1.22187e+06	1.02914e+06	T	22240.5	1	2	1
0	0	0	0	0	0	0	0	0	0	0	0	0	0	0	0	0	0	0	0	0	0	0	0	360748	444960	460178	0	0	0	0	0	0	0	0	0	0	0	0	240842	318263	360918	0	0	0	T	41116.2	1	1	1
0	0	0	0	0	0	0	0	0	0	0	0	0	0	0	0	0	0	0	0	0	0	0	0	0	0	0	543437	622983	551366	0	0	0	0	0	0	0	0	0	0	0	0	0	0	0	T	199928	1	1	1
0	0	0	0	0	0	0	0	0	0	0	0	0	0	0	0	0	0	0	0	0	0	0	0	1.30437e+06	1.07822e+06	1.10673e+06	0	0	0	0	0	0	0	0	0	0	0	0	699120	735692	635332	0	0	0	T	33044.3	1	1	1
0	0	0	0	0	0	0	0	0	2.20945e+06	3.04514e+06	2.9699e+06	0	0	0	0	0	0	0	0	0	0	0	0	3.04935e+06	3.11726e+06	2.63835e+06	0	0	0	0	0	0	0	0	0	0	0	0	2.38681e+06	2.48418e+06	2.64124e+06	0	0	0	T	34092.2	1	2	1
1.89159e+06	1.79837e+06	1.43847e+06	279752	584787	105110	0	0	0	0	0	0	0	0	0	1.73049e+06	1.66041e+06	1936343	0	0	0	0	0	0	0	0	0	0	0	0	1.58379e+06	1.75106e+06	2.1764e+06	0	0	0	0	0	0	0	0	0	0	0	0	T	150159	1	17	17
0	0	0	0	0	0	0	0	0	0	0	0	1.63571e+06	1915120	1.47286e+06	0	0	0	0	0	0	0	0	0	0	0	0	2.58103e+06	2.61504e+06	2.65811e+06	0	0	0	0	0	0	0	0	0	0	0	0	2670539	2.98718e+06	2516557	T	15199.1	1	3	3
811443	174006	597908	0	0	0	0	0	0	0	0	0	0	0	0	0	0	0	0	0	0	0	0	0	0	0	0	0	0	0	0	0	0	0	0	0	0	0	0	0	0	0	0	0	0	T	77504.4	1	1	1
0	0	0	0	0	0	0	0	0	0	0	0	0	0	0	0	0	0	0	0	0	0	0	0	0	0	0	633666	615960	783094	0	0	0	0	0	0	0	0	0	0	0	0	454569	923120	377805	T	112541	1	1	1
0	0	0	0	0	0	0	0	0	0	0	0	0	0	0	0	0	0	121876	102221	114766	0	0	0	0	0	0	0	0	0	0	0	0	0	0	0	0	0	0	0	0	0	0	0	0	T	83302	1	1	1
0	0	0	0	0	0	1.5775e+06	1.63652e+06	1.59112e+06	0	0	0	0	0	0	451640	451324	696534	0	0	0	2303315	2132685	2.1196e+06	841225	740185	687795	0	0	0	0	0	0	0	0	0	1.66941e+06	1.83025e+06	1895214	0	0	0	0	0	0	T	51435.1	1	7	6
3.62299e+06	1.20314e+06	2401161	2841267	2988364	3.09654e+06	0	0	0	0	0	0	0	0	0	1.30023e+06	1.34291e+06	1.1258e+06	2.59304e+06	3498523	3.21918e+06	0	0	0	0	0	0	0	0	0	951446	4.01981e+06	1.15034e+06	2.47333e+06	2.69833e+06	2788304	0	0	0	0	0	0	0	0	0	T	100215	1	16	16
4.47984e+06	3.76287e+06	6685223	0	0	0	0	0	0	0	0	0	0	0	0	5.02402e+06	10884355	4.46419e+06	0	0	0	0	0	0	0	0	0	0	0	0	3.77272e+06	4.12049e+06	4.12901e+06	0	0	0	0	0	0	0	0	0	0	0	0	T	139794	1	27	16
8833152	8645205	7.94199e+06	0	0	0	0	0	0	0	0	0	0	0	0	10118877	9001889	10227795	2.40096e+06	1.45328e+06	1965870	0	0	0	0	0	0	0	0	0	8.26956e+06	7741735	8.11776e+06	1.04924e+06	1.45687e+06	1.72297e+06	0	0	0	0	0	0	0	0	0	T	208312	1	64	49
0	0	0	0	0	0	0	0	0	0	0	0	1.14556e+06	1.22362e+06	1.20063e+06	0	0	0	0	0	0	0	0	0	0	0	0	2815012	2.69224e+06	2.7752e+06	0	0	0	0	0	0	0	0	0	0	0	0	2.92291e+06	2904642	2.46171e+06	T	28594.6	1	7	7
0	0	0	4.05176e+06	3930989	4421496	202102	391918	314647	0	0	0	693728	555726	712334	638324	710843	702444	6570591	6.75641e+06	7.44457e+06	0	0	0	0	0	0	0	0	0	665552	367923	431936	4796833	5025326	4541073	0	0	0	0	0	0	0	0	0	T	70598.1	1	13	11
0	0	0	1.88663e+06	1.9085e+06	2.26139e+06	0	0	0	0	0	0	0	0	0	0	0	0	0	0	0	0	0	0	0	0	0	0	0	0	0	0	0	1.66464e+06	1.28773e+06	1.4226e+06	0	0	0	0	0	0	0	0	0	T	90344	1	1	1
1.52298e+06	742288	1053811	1.27191e+06	1.4697e+06	1.84761e+06	171333	157074	253537	745063	793704	651847	6.75229e+06	9325843	6967614	701293	1.15677e+06	1.13632e+06	0	0	0	162068	728759	285148	3861961	3570888	3.36118e+06	21219382	17435010	14651250	862863	1.2458e+06	1.27605e+06	1088250	1.34484e+06	933143	104656	52342.3	194433	1.83289e+06	2.2292e+06	2.21591e+06	16932136	16396205	17723406	T	27211.1	1	15	14
0	0	0	0	0	0	0	0	0	6451544	6.47329e+06	4832739	0	0	0	0	0	0	0	0	0	0	0	0	5814065	5618946	5824706	938225	689068	2033957	0	0	0	0	0	0	0	0	0	9060044	6976929	5683223	2.0746e+06	716016	752137	T	40724.9	1	12	10
0	0	0	0	0	0	0	0	0	0	0	0	342518	359736	326911	0	0	0	0	0	0	0	0	0	0	0	0	407027	387019	500255	0	0	0	0	0	0	0	0	0	0	0	0	0	0	0	T	27529.6	1	2	1
0	0	0	0	0	0	1.41953e+06	1.36968e+06	1.44809e+06	0	0	0	0	0	0	0	0	0	0	0	0	0	0	0	0	0	0	0	0	0	0	0	0	0	0	0	0	0	0	0	0	0	0	0	0	T	146314	1	1	1
1.39528e+06	1.73911e+06	1.63924e+06	0	0	0	0	0	0	0	0	0	0	0	0	1.39869e+06	1.75852e+06	1.36069e+06	0	0	0	0	0	0	0	0	0	0	0	0	1.25772e+06	1.33531e+06	1.3245e+06	0	0	0	0	0	0	0	0	0	0	0	0	T	135572	1	20	20
0	0	0	1174469	1.21625e+06	1.10485e+06	0	0	0	0	0	0	0	0	0	0	0	0	2.10661e+06	2.46746e+06	1.86609e+06	0	0	0	0	0	0	0	0	0	0	0	0	1.14855e+06	973603	1.0593e+06	0	0	0	0	0	0	0	0	0	T	309237	1	1	1
0	0	0	0	0	0	323192	394218	348361	0	0	0	0	0	0	0	0	0	0	0	0	569432	694963	585799	432856	694721	587031	0	0	0	0	0	0	0	0	0	288232	402551	452509	0	0	0	0	0	0	T	52323.5	1	7	7
0	0	0	0	0	0	0	0	0	0	0	0	239088	193316	178335	0	0	0	0	0	0	0	0	0	0	0	0	612378	466973	406885	0	0	0	0	0	0	0	0	0	0	0	0	514702	623176	481579	T	24720.7	1	1	1
1.48646e+06	3.82478e+06	1.3992e+06	807165	2804404	3.31993e+06	0	0	0	0	0	0	0	0	0	1.87426e+06	1.3351e+06	6336136	0	0	0	0	0	0	0	0	0	0	0	0	1.57364e+06	1.76087e+06	8466857	0	0	0	0	0	0	0	0	0	0	0	0	T	119440	1	10	9
0	0	0	0	0	0	0	0	0	0	0	0	0	0	0	0	0	0	0	0	0	0	0	0	0	0	0	0	0	0	0	0	0	0	0	0	158377	88055.1	137123	0	0	0	0	0	0	T	142506	1	1	1
2.11891e+06	2.09657e+06	2.05841e+06	15711542	14429644	14104778	1.52921e+06	1.41286e+06	1.35826e+06	3.52309e+06	3.13521e+06	3.5371e+06	2.12554e+06	2731345	2.42974e+06	0	0	0	14121230	12659557	14127851	957631	861923	879080	0	0	0	0	0	0	1885481	2.23507e+06	2.26098e+06	15847190	16659763	18077606	1.6983e+06	1.93256e+06	1.76911e+06	2144961	1.64148e+06	1.61565e+06	0	0	0	T	68343.8	1	30	21
0	0	0	0	0	0	243755	203729	184018	0	0	0	0	0	0	0	0	0	0	0	0	149324	96367.2	175209	3546242	3.36995e+06	3.0016e+06	0	0	0	0	0	0	0	0	0	59980.3	165117	223240	0	0	0	2359286	2.28197e+06	2.38751e+06	T	37623.2	1	4	4
0	0	0	0	0	0	0	0	0	0	0	0	0	0	0	0	0	0	0	0	0	95010.6	242631	84666.8	0	0	0	0	0	0	0	0	0	0	0	0	393270	473432	266902	0	0	0	0	0	0	T	54971.1	1	2	2
2.93632e+06	2.56816e+06	2.50853e+06	0	0	0	0	0	0	0	0	0	280614	616042	290661	0	0	0	1.13178e+06	1.18898e+06	1.29676e+06	0	0	0	0	0	0	0	0	0	927657	1.09246e+06	846672	0	0	0	0	0	0	0	0	0	0	0	0	T	247593	1	19	18
1.07139e+06	1.92538e+06	2056999	0	0	0	2.33889e+06	2.42278e+06	2480269	0	0	0	0	0	0	635756	806318	580241	0	0	0	1.83691e+06	2.15328e+06	2.12195e+06	0	0	0	0	0	0	0	0	0	0	0	0	3.25678e+06	3.40179e+06	3066147	0	0	0	0	0	0	T	49563.4	1	11	4
0	0	0	0	0	0	0	0	0	594888	1.36702e+06	1.01572e+06	0	0	0	0	0	0	0	0	0	0	0	0	1.28905e+06	1458080	1.97654e+06	0	0	142109	0	0	0	0	0	0	0	0	0	1.2869e+06	1.59448e+06	2.10945e+06	0	0	0	T	38250.2	1	5	5
0	0	0	0	0	0	0	0	0	0	0	0	533599	778784	782057	0	0	0	0	0	0	0	0	0	0	0	0	0	0	0	0	0	0	0	0	0	0	0	0	0	0	0	0	0	0	T	73404.8	1	1	1
0	0	0	0	0	0	0	0	0	0	0	0	842856	935321	942947	0	0	0	0	0	0	0	0	0	919492	320346	636809	1.65968e+06	1.28215e+06	1.34508e+06	870748	838732	113617	0	0	0	0	0	0	1.16561e+06	1244481	1.34072e+06	767766	799304	925167	T	32832.5	1	4	4
0	0	0	0	0	0	1037430	1.28509e+06	1.25753e+06	0	0	0	0	0	0	0	0	0	0	0	0	1.45349e+06	2.2081e+06	2.48535e+06	0	0	0	0	0	0	0	0	0	0	0	0	1.19505e+06	876844	1.09168e+06	0	0	0	0	0	0	T	63482.7	1	10	10
0	0	0	0	0	0	0	0	0	466448	477507	472635	0	0	0	0	0	0	0	0	0	0	0	0	0	0	0	0	0	0	0	0	0	0	0	0	0	0	0	0	0	0	0	0	0	T	30046.5	1	1	1
979887	911196	782984	0	0	0	0	0	0	0	0	0	0	0	0	1.36801e+06	1.45158e+06	1.1296e+06	0	0	0	0	0	0	0	0	0	0	0	0	1.38268e+06	1.74294e+06	1276957	0	0	0	0	0	0	0	0	0	0	0	0	T	119674	1	13	8
14248364	14468993	13032257	31102594	2.48992e+06	1.83632e+06	0	0	0	0	0	0	0	0	0	12886970	13570101	18407578	40773988	1.41868e+06	43452404	0	0	0	0	0	0	0	0	0	20762554	14280221	17465096	27935830	26943042	29151610	0	0	0	0	0	0	0	0	0	T	137331	1	29	19
0	0	0	0	0	0	0	0	0	0	0	0	0	0	0	0	0	0	0	0	0	0	0	0	0	0	0	448208	356134	413841	0	0	0	0	0	0	0	0	0	0	0	0	426456	373277	406242	T	14269.6	1	2	2
469500	1.50134e+06	1.93374e+06	0	0	0	0	0	0	0	0	0	0	0	0	0	0	0	0	0	0	0	0	0	0	0	0	169786	0	291670	0	0	0	0	0	0	0	0	0	0	0	0	265525	164009	222850	T	27855.1	1	2	2
0	0	0	834255	1.73048e+06	1.18507e+06	0	0	0	0	0	0	0	0	0	1.7103e+06	1.30121e+06	964704	3.34524e+06	3160356	3.2148e+06	0	0	0	0	0	0	0	0	0	0	0	0	2.02426e+06	1.70597e+06	1.33207e+06	389350	502833	388796	0	0	0	0	0	0	T	80368.3	1	13	10
778147	638610	653731	0	0	0	0	0	0	0	0	0	0	0	0	0	0	0	0	0	0	0	0	0	0	0	0	0	0	0	213607	226126	73978.9	0	0	0	0	0	0	0	0	0	0	0	0	T	194687	1	6	5
0	0	0	0	0	0	0	0	0	0	0	0	2.26538e+06	2.47519e+06	2229839	0	0	0	0	0	0	0	0	0	0	0	0	3257739	3379434	3108390	0	0	0	0	0	0	0	0	0	0	0	0	3.51114e+06	4.0723e+06	3.92105e+06	T	26482.7	1	10	8
0	0	0	3.17725e+06	3.288e+06	3436732	0	0	0	0	0	0	0	0	0	0	0	0	5838540	6.32587e+06	6.35789e+06	0	0	0	0	0	0	0	0	0	0	0	0	3.98034e+06	4084195	4307560	0	0	0	0	0	0	0	0	0	T	63470.3	1	13	12
0	0	0	0	0	0	0	0	0	100213	420256	135624	2.91996e+06	2.71659e+06	2634313	0	0	0	0	0	0	0	0	0	853902	708161	807363	2.59791e+06	2.96452e+06	2040893	0	0	0	0	0	0	0	0	0	1.5039e+06	1.54798e+06	1.41126e+06	2.75433e+06	2.92849e+06	2.74745e+06	T	30234.6	1	5	2
0	0	0	5.1144e+06	4.68684e+06	5.34464e+06	0	0	0	0	0	0	0	0	0	0	0	0	0	0	0	0	0	0	0	0	0	0	0	0	0	0	0	3166876	3.02481e+06	3.02129e+06	0	0	0	0	0	0	0	0	0	T	101179	1	2	2
3.56477e+06	4036002	3.75129e+06	4.89707e+06	2.20002e+06	2.5394e+06	31409260	31610192	35915320	5.90145e+06	2.00745e+06	6416176	1.5938e+06	1.65975e+06	1.62626e+06	1.9271e+06	3.70666e+06	4.1834e+06	1.69752e+06	1.67438e+06	1.58266e+06	4953999	26757590	5.12633e+06	1.14822e+06	3.58269e+06	3624254	898189	1.23839e+06	898735	4228136	2.65638e+06	2.91743e+06	1.15861e+06	1.23505e+06	1.54198e+06	7167386	26661620	25629540	6.46542e+06	2382453	5797220	2.01693e+06	1.45568e+06	2226743	T	59524	1	49	18
0	0	0	0	0	0	0	0	0	0	0	0	471554	383523	389114	0	0	0	0	0	0	0	0	0	0	0	0	1.58114e+06	1.46916e+06	1.23665e+06	0	0	0	0	0	0	0	0	0	0	0	0	772103	960272	984195	T	25408.8	1	2	2
0	0	0	0	0	0	0	0	0	0	0	0	0	0	0	0	0	0	0	0	0	0	0	0	0	0	0	1.06425e+06	674195	1.13279e+06	0	0	0	0	0	0	0	0	0	0	0	0	0	0	0	T	526895	1	2	2
252640	280785	257840	0	0	0	0	0	0	718930	798644	413808	375872	137425	330650	0	0	0	0	0	0	0	0	0	856959	974320	1.04122e+06	612748	667968	688809	0	0	0	0	0	0	0	0	0	1138051	1.11882e+06	923918	0	0	0	T	28952.6	1	6	6
192125	177009	200276	0	0	0	863879	884057	862410	0	194945	1.30173e+06	103375	58742.4	108918	201035	206121	97637.9	0	0	0	991574	739240	862611	61920.2	0	0	104122	0	0	185257	129861	172169	0	0	0	690309	593561	567082	192992	44030.5	226840	0	101654	126852	T	59652.1	1	7	4
0	0	0	0	0	0	990923	2.47597e+06	2561387	0	0	0	0	0	0	0	0	0	0	0	0	0	0	0	0	0	0	0	0	0	0	0	0	0	0	0	1.203e+06	1082310	501634	0	0	0	0	0	0	T	130752	1	1	1
0	0	0	0	0	0	0	0	0	0	0	0	5.84747e+06	6819031	6200626	0	0	0	0	0	0	0	0	0	0	0	0	6.79422e+06	7874955	7.78355e+06	0	0	0	0	0	0	0	0	0	0	0	0	10825838	9922574	10053498	T	10396.3	1	5	4
0	0	0	2.93478e+06	2532807	2.81993e+06	0	0	0	0	0	0	0	0	0	544071	304489	985135	4570239	4143295	4064527	0	0	0	0	0	0	0	0	0	506156	320151	2.12038e+06	3.60259e+06	3224103	3632125	0	0	0	0	0	0	0	0	0	T	107478	1	27	16
14344252	13909974	17158752	3.81374e+06	3953541	3.752e+06	504617	573205	394459	0	0	0	0	0	0	7.87348e+06	7426295	9389169	3.37722e+06	3.31864e+06	1.50274e+06	0	0	0	0	0	0	0	0	0	12195214	8525139	12753609	1.35547e+06	1838271	1.67888e+06	0	0	0	0	0	0	0	0	0	T	178563	1	43	38
0	0	0	0	0	0	0	0	0	0	0	0	0	0	0	0	0	0	0	0	0	0	0	0	0	0	0	0	0	0	0	0	0	0	0	0	0	0	0	1128965	1.1634e+06	778377	0	0	0	T	147992	1	1	1
2.02301e+06	1.79104e+06	1.94076e+06	929609	1.12347e+06	1.20022e+06	5.31847e+06	5035577	5.30656e+06	0	0	0	603324	789183	665380	1.51638e+06	1.83261e+06	1.65644e+06	0	0	0	6.05621e+06	6.24799e+06	5915651	1.50429e+06	1.33236e+06	1.18728e+06	0	0	0	1.87156e+06	1.58756e+06	1.73766e+06	733469	699565	537148	3.79684e+06	4444545	4.88473e+06	1.21281e+06	1.08492e+06	1125205	0	0	0	T	63142.8	1	26	21
0	0	0	0	0	0	0	0	0	0	0	0	2.15984e+06	2.60642e+06	2.49749e+06	0	0	0	0	0	0	0	0	0	0	0	0	5.53085e+06	4.32286e+06	3780279	0	0	0	0	0	0	0	0	0	0	0	0	3.7374e+06	4.06312e+06	4343631	T	23757.2	1	5	5
0	0	0	4.45517e+06	4.2185e+06	4494971	605187	965898	316266	0	0	0	0	0	0	1592518	1.47594e+06	1.42269e+06	6309799	5880776	6.58773e+06	0	0	0	0	0	0	0	0	0	1448209	1.72906e+06	1.63875e+06	5.45724e+06	5194150	4.8595e+06	0	0	0	0	0	0	0	0	0	T	61556.9	1	24	20
1263875	726825	1.2677e+06	0	269912	285553	0	0	0	0	0	0	0	0	0	938992	1531892	781759	775883	779183	487844	0	0	0	0	0	0	0	0	0	1.89581e+06	1311089	1.6875e+06	285654	231795	214998	0	0	0	0	0	0	0	0	0	T	142013	1	17	5
0	0	0	0	0	0	936877	934638	780917	0	0	0	0	0	0	0	0	0	0	0	0	983898	1.73001e+06	1.64431e+06	0	0	0	0	0	0	0	0	0	0	0	0	954494	847788	918757	0	0	0	0	0	0	T	66858.9	1	8	8
4491793	4.38038e+06	4149615	0	0	0	0	0	0	0	0	0	0	0	0	6.17882e+06	5686988	5459675	0	0	0	0	0	0	0	0	0	0	0	0	8276446	6016865	6081254	0	0	0	0	0	0	0	0	0	0	0	0	T	126790	1	30	25
0	0	0	0	0	0	0	0	0	0	0	0	0	0	0	0	0	0	0	0	0	0	0	0	0	0	0	0	0	0	0	0	0	0	0	0	0	0	0	134521	123137	127460	0	0	0	T	29064.4	1	1	1
0	0	0	0	0	0	0	0	0	0	0	0	0	0	0	0	0	0	0	0	0	0	0	0	250226	0	324629	0	0	0	0	0	0	0	0	0	0	0	0	0	0	125341	0	0	0	T	52225.9	1	1	1
0	0	0	0	0	0	0	0	0	0	0	0	0	0	0	0	0	0	0	0	0	724092	666668	713868	0	0	0	0	0	0	0	0	0	0	0	0	302850	291198	451011	0	0	0	0	0	0	T	63203.1	1	5	4
0	0	0	0	0	0	0	0	0	2.86067e+06	2904184	2.93838e+06	0	0	0	0	0	0	0	0	0	0	0	0	1.94228e+06	1.92324e+06	2533671	0	0	0	0	0	0	0	0	0	0	0	0	2.69154e+06	2932962	2.75407e+06	0	0	0	T	39289.7	1	8	7
0	0	0	0	0	0	0	0	0	1.75987e+06	1.60327e+06	2.47878e+06	0	0	0	0	0	0	0	0	0	0	0	0	3.56407e+06	3.39555e+06	4.15447e+06	0	0	0	0	0	0	0	0	0	0	0	0	2945592	3220943	3225048	0	0	0	T	31690.3	1	8	8
0	0	0	0	0	0	0	0	0	0	0	0	0	0	0	0	0	0	0	0	0	0	0	0	0	0	0	758221	0	407694	0	0	0	0	0	0	0	0	0	0	0	0	264691	0	263166	T	19193.6	1	2	2
0	0	0	0	0	0	0	0	0	0	0	0	0	0	0	0	0	0	0	0	0	0	0	0	191833	174300	213346	0	0	0	0	0	0	0	0	0	0	0	0	170040	205721	368074	0	0	0	T	36671.3	1	2	2
0	0	0	0	0	0	0	0	0	13931357	20116782	14258464	2.8181e+06	3017762	2.81022e+06	0	0	0	0	0	0	0	0	0	11876669	10599568	10204970	4.37888e+06	3849860	3.94091e+06	0	0	0	0	0	0	150944	514588	440638	16727771	17698346	18040586	3008512	3.59516e+06	3187249	T	28704.8	1	18	12
0	0	0	0	0	0	0	0	0	0	0	0	0	0	0	0	0	0	0	0	0	0	0	0	0	0	0	0	0	0	0	0	0	0	0	0	0	0	0	275824	614833	501090	0	0	0	T	32823.3	1	3	3
1.22802e+06	3.10374e+06	2.88285e+06	7351061	6.55072e+06	7.18758e+06	0	0	0	0	0	0	0	0	0	2800181	3.06733e+06	2.53084e+06	10176310	9086050	11272928	0	0	0	0	0	0	0	0	0	2400392	2.79233e+06	2.92128e+06	9960954	6198373	7.01668e+06	0	0	0	0	0	0	0	0	0	T	96599.2	1	25	19
0	0	0	0	0	0	0	0	0	0	0	0	0	0	0	0	0	0	1.87538e+06	2853140	2.25602e+06	0	0	0	0	0	0	0	0	0	0	0	0	0	0	0	0	0	0	0	0	0	0	0	0	T	243799	1	1	1
0	0	0	3945447	3.85465e+06	2.02772e+06	0	0	0	0	0	0	0	0	0	0	0	0	0	0	0	0	0	0	0	0	0	0	0	0	0	0	0	3.75744e+06	3.80853e+06	2.73825e+06	0	0	0	0	0	0	929774	1.49656e+06	1737655	T	22010.5	1	3	1
0	0	0	0	0	0	0	0	0	0	0	0	658638	718128	715686	0	0	0	0	0	0	0	0	0	0	0	0	1.18586e+06	1294996	2.20011e+06	0	0	0	0	0	0	0	0	0	0	0	0	1.65224e+06	1.84582e+06	1.31774e+06	T	20763.2	1	4	4
0	0	0	721436	616018	1.02898e+06	0	0	0	0	0	0	0	0	0	0	0	0	254134	373461	388661	0	0	0	0	0	0	0	0	0	0	0	0	0	0	0	0	0	0	0	0	0	0	0	0	T	76048.5	1	2	2
0	0	0	0	0	0	0	0	0	9681674	7315758	10292051	0	0	0	0	0	0	0	0	0	0	0	0	0	0	0	0	0	0	0	0	0	0	0	0	0	0	0	619304	1.09006e+06	1.09422e+06	0	0	0	T	37869.1	1	8	3
1.50246e+06	1.50496e+06	0	0	0	0	0	0	0	0	0	0	0	0	0	1.34303e+06	1.66356e+06	1.41985e+06	0	0	0	0	0	0	0	0	0	0	0	0	0	1.54792e+06	0	0	0	0	0	0	0	0	0	0	0	0	0	T	45357.8	1	1	1
0	0	0	0	0	0	0	0	0	0	0	0	513207	493224	602930	0	0	0	0	0	0	0	0	0	0	0	0	4.9569e+06	4408001	4.39899e+06	0	0	0	0	0	0	0	0	0	0	0	0	3.25166e+06	3.66733e+06	3329638	T	28413.2	1	7	7
2291907	1.9352e+06	2564183	2.32553e+06	2.01225e+06	2.68514e+06	9026147	8708055	8441942	1766629	2.02548e+06	1.69057e+06	2.44861e+06	2.52216e+06	2.55521e+06	3.45757e+06	1.83817e+06	1.68626e+06	3.52008e+06	2.94566e+06	3.06909e+06	9528827	7651168	8456447	1960394	2.11867e+06	3.71731e+06	1.35692e+06	1.32633e+06	1.25345e+06	2522349	1.78976e+06	1994857	1.90729e+06	1.69264e+06	1.74685e+06	8100659	7769541	8352167	2402894	3.10361e+06	2.61273e+06	1285352	3.10835e+06	1.26058e+06	T	64032.2	1	29	16
0	0	0	0	0	0	0	0	0	0	0	0	346479	264174	273450	0	0	0	0	0	0	0	0	0	0	0	0	476465	655878	0	0	0	0	0	0	0	0	0	0	0	0	0	689970	610921	575781	T	12000.7	1	1	1
0	0	0	0	0	0	1.99541e+06	1.82799e+06	1.96066e+06	0	0	0	238666	285447	0	0	0	0	0	0	0	1.65903e+06	1.03568e+06	1431994	0	0	0	0	0	0	0	0	0	0	0	0	995242	1.15031e+06	1.10335e+06	381006	357544	586954	0	0	0	T	47430.3	1	7	5
0	0	0	0	0	0	368175	371191	371030	0	0	0	0	0	0	0	0	0	0	0	0	0	0	0	0	0	0	0	0	0	0	0	0	0	0	0	0	0	0	0	0	0	0	0	0	T	152160	1	1	1
0	0	0	0	0	0	0	0	0	4.67466e+06	4710979	4322763	582280	598932	599185	0	0	0	0	0	0	0	0	0	6097998	6.25246e+06	5927644	1.92629e+06	1.80294e+06	2.08827e+06	0	0	0	0	0	0	0	0	0	6468277	6.7791e+06	6.49544e+06	1.11627e+06	1.3599e+06	1.28153e+06	T	36665.4	1	12	12
0	0	0	0	0	0	705511	755494	764714	0	619638	0	0	0	0	0	0	0	0	0	0	2.89933e+06	1.01144e+06	883181	0	0	0	0	0	0	0	0	0	0	0	0	594899	653478	749086	0	0	0	0	0	0	T	61359.2	1	7	1
0	0	0	0	0	0	0	0	0	1.34126e+06	883742	1.08511e+06	3.68011e+06	3.49833e+06	3.30559e+06	0	0	0	0	0	0	0	0	0	1.35565e+06	1.24072e+06	1.41888e+06	2.30598e+06	2465647	2.18834e+06	0	0	0	0	0	0	0	0	0	4.70773e+06	4.71036e+06	4.64333e+06	0	0	0	T	21439	1	9	5
211537	192732	196126	0	0	0	106770	62360.8	126707	0	0	0	0	0	0	128448	172818	147426	0	0	0	0	0	0	0	0	0	0	0	0	209976	175336	177505	0	0	0	0	0	0	0	0	0	0	0	0	T	56221	1	2	2
0	0	0	0	0	0	0	0	0	0	0	0	7288086	7.18475e+06	7576811	0	0	0	0	0	0	0	0	0	0	0	0	4.58221e+06	4.26932e+06	3.85147e+06	0	0	0	0	0	0	0	0	0	0	0	0	4.17647e+06	3724499	3817461	T	25548.2	1	5	3
0	0	0	0	0	0	0	0	0	0	0	0	0	0	0	0	0	0	0	0	0	0	0	0	0	0	0	474675	390289	362078	0	0	0	0	0	0	0	0	0	0	0	0	367502	322075	310670	T	15925.9	1	1	1
0	0	0	0	0	0	0	0	0	0	0	0	0	0	0	0	0	0	0	0	0	85001.1	63570.9	111532	0	0	0	0	0	0	0	0	0	0	0	0	0	0	0	0	0	0	0	0	0	T	83214.6	1	1	1
0	0	0	0	0	0	0	0	0	0	0	0	0	0	0	0	0	0	0	0	0	0	0	0	230010	188000	304092	214982	335980	622409	0	0	0	0	0	0	0	0	0	802059	840252	453224	0	0	0	T	32097.2	1	5	3
0	0	0	0	0	0	0	0	0	1.00796e+06	993611	1.00314e+06	0	0	0	85685.5	2.58189e+06	2.14226e+06	0	0	0	0	0	0	882472	1.2003e+06	1.29758e+06	0	0	0	0	2.01612e+06	2.60999e+06	0	0	0	0	0	0	1.16379e+06	1036574	1.22349e+06	0	0	0	T	47487.3	1	6	6
2.73003e+06	2.53714e+06	2.9176e+06	471508	100893	534841	0	0	0	0	0	0	0	0	0	4217376	4.13547e+06	3.50048e+06	0	0	0	0	0	0	0	0	0	0	0	0	4.02457e+06	3694741	3437637	0	0	0	0	0	0	0	0	0	0	0	0	T	122796	1	20	13
8183310	7.65763e+06	7.50834e+06	924460	25727286	986463	0	0	0	0	0	0	0	0	0	7.5073e+06	8041964	8507904	796948	508278	569704	0	0	0	0	0	0	0	0	0	8.04287e+06	6.65823e+06	7.79194e+06	795558	284550	736721	0	0	0	0	0	0	0	0	0	T	134190	1	17	14
2.1331e+06	1.81402e+06	1.94571e+06	0	0	0	0	0	0	0	0	0	0	0	0	1.52713e+06	1.50375e+06	1581210	0	0	0	0	0	0	0	0	0	0	0	0	1.57057e+06	1679744	1.58583e+06	1.69096e+06	2.28975e+06	335605	0	0	0	0	0	0	0	0	0	T	44586.1	1	5	4
0	0	0	2.35559e+06	2.11421e+06	2.13002e+06	0	0	0	0	0	0	900985	1.02598e+06	969671	0	0	0	0	0	0	0	0	0	0	0	0	0	0	0	0	0	0	0	0	0	0	0	0	0	0	0	0	0	0	T	27015.9	1	1	1
0	0	0	0	0	0	0	0	0	0	0	0	1.04848e+06	1.19041e+06	1.07989e+06	0	0	0	0	0	0	0	0	0	0	0	0	3.60347e+06	2.94537e+06	3.09317e+06	0	0	0	0	0	0	0	0	0	0	0	0	1.8469e+06	1.72086e+06	1.64806e+06	T	24800.9	1	1	1
0	0	0	0	0	0	4949733	4672677	5326709	3.51314e+06	3313711	4220136	2.68177e+06	2.94761e+06	3125322	7615045	5.2844e+06	1.11027e+06	0	0	0	8.13504e+06	8.27528e+06	8339028	6043617	6724384	6.67223e+06	4514984	4.66625e+06	5.04328e+06	5.4393e+06	4831353	5649391	0	0	0	5239940	4858684	4.82803e+06	3354395	3706713	2.7447e+06	5.57555e+06	6863037	6683659	T	46501	1	23	18
0	0	0	0	0	0	0	0	0	4.20665e+06	4.92743e+06	4055025	0	0	0	0	0	0	0	0	0	0	0	0	8.11778e+06	8038434	8241275	0	0	0	0	0	0	0	0	0	0	0	0	4.54955e+06	4.08808e+06	4063798	0	0	0	T	45999.3	1	6	6
1.45567e+06	1.48789e+06	1.37328e+06	0	0	0	0	0	0	0	0	0	0	0	0	1.41569e+06	1.38211e+06	1.67225e+06	0	0	0	0	0	0	0	0	0	0	0	0	1.51515e+06	1.47532e+06	1.46124e+06	0	0	0	0	0	0	0	0	0	0	0	0	T	187030	1	11	10
0	0	0	0	0	0	0	0	0	0	0	0	4.22176e+06	3.37271e+06	3.64246e+06	0	0	0	0	0	0	0	0	0	0	0	0	0	0	0	0	0	0	0	0	0	0	0	0	0	0	0	0	0	0	T	48774	1	1	0
14306555	14991963	16095017	6.01567e+06	5734517	5.79651e+06	0	0	0	0	0	0	0	0	0	8062706	8.18493e+06	8559518	7.89751e+06	8631012	9272952	5072094	4702008	4779148	3.85878e+06	4113413	4.20811e+06	0	0	0	10805742	10330351	10335965	5779660	6.07495e+06	6.65829e+06	4.98321e+06	5151907	4657181	0	0	0	2346822	2.82616e+06	2.80594e+06	T	36083.2	1	3	0
0	0	0	0	0	0	0	0	0	2394259	2.11024e+06	2.27933e+06	136393	181979	0	0	0	0	0	0	0	0	0	0	2.519e+06	2.51366e+06	2787385	249233	0	176185	168705	0	0	0	0	0	100995	231104	118427	3.09044e+06	2.72862e+06	2838890	0	179230	394557	T	40434.9	1	5	0
0	0	0	0	0	0	0	0	250220	406487	493989	452773	1.64013e+06	1.38436e+06	1.54407e+06	0	0	0	894165	714222	716831	125570	160068	116637	0	0	0	0	0	0	0	0	0	0	0	0	0	0	0	850755	674218	798118	0	0	0	T	138857	1	7	5
0	0	0	2.34525e+06	2.32386e+06	2.46672e+06	0	0	0	0	0	0	0	0	0	0	0	0	1722297	1.52739e+06	1.75326e+06	0	0	0	0	0	0	0	0	0	116081	264789	189639	0	0	0	0	0	0	0	0	0	0	0	0	T	138479	1	7	4
0	0	0	0	0	0	0	0	0	0	0	0	6319965	5.86925e+06	6226284	0	0	0	0	0	0	0	0	0	0	0	0	15737156	15835445	16550327	0	0	0	0	0	0	0	0	0	0	0	0	8011418	8846738	7.6182e+06	T	20146.4	1	13	12
535426	927480	850570	1.11812e+06	1.37761e+06	1074322	1.71728e+06	1.48069e+06	1.55473e+06	6791188	5.71005e+06	4.49189e+06	1.02604e+06	1082132	757343	782388	669983	842159	1204121	1.24909e+06	1.27862e+06	2.02525e+06	1.89192e+06	2.04092e+06	7.33413e+06	1.95553e+06	9568731	12280411	13423215	15069435	949689	845512	820709	922177	720798	787648	2408830	2.14639e+06	1.96475e+06	5.65447e+06	1145274	4745152	2.02523e+06	2373266	2140018	T	51529.4	1	41	6
115714	90734	133101	125363	0	0	194173	0	232276	1.42176e+06	1.29222e+06	1472237	0	0	0	148314	0	107400	0	0	0	150537	165518	107233	0	0	0	1.69789e+06	2.03651e+06	1.84032e+06	392131	501575	244262	0	0	0	384918	406538	438620	0	0	0	434349	197269	465744	T	60008.3	1	45	1
12972381	12031728	14240920	22160408	23287632	23871320	9094468	8.1223e+06	8794925	3479403	3.41217e+06	2991910	7.47432e+06	9488317	8604106	2.78004e+06	3.36822e+06	3.29623e+06	5344193	5.89782e+06	6.47417e+06	2.95473e+06	1.78078e+06	2.85076e+06	2.81836e+06	4579118	12260210	0	0	0	5.26668e+06	10817360	6.12626e+06	6.80912e+06	6575256	6321775	4.03397e+06	2.94269e+06	3.11184e+06	2.28289e+06	2842282	2100851	0	0	0	T	74094.7	1	46	33
0	0	0	0	0	0	0	0	0	0	0	0	0	0	0	0	0	0	0	0	0	383887	139086	144369	0	0	0	0	0	0	0	0	0	0	0	0	0	0	0	0	0	0	0	0	0	T	279842	1	1	0
0	0	0	0	0	0	0	0	0	0	0	0	261686	200444	162065	0	0	0	0	0	0	0	0	0	66560.4	177453	72355	287211	123780	183295	0	0	0	0	0	0	0	0	0	0	0	0	339674	153977	237819	T	33097.3	1	2	2
0	0	0	200462	0	0	248690	189510	202362	155800	236970	164230	205085	127740	239509	0	0	0	220384	51609.5	174052	0	144076	134779	0	0	0	809381	893398	596324	0	75077.5	0	70083.9	0	0	0	0	0	0	0	124936	594600	1.06688e+06	1.09493e+06	T	69321.5	1	8	5
0	0	0	0	0	0	0	0	0	0	0	0	644764	578288	678512	0	0	0	0	0	0	0	0	0	0	0	0	1.56201e+06	1.91233e+06	723255	0	0	0	0	0	0	0	0	0	0	0	0	1.63263e+06	1.57105e+06	1.58437e+06	T	21212.3	1	2	2
0	0	0	0	0	0	451396	559080	305626	759393	621029	634303	462200	512805	370866	93770.3	0	130475	195569	190597	190793	1.02713e+06	1.01692e+06	943317	1.24711e+06	1.19723e+06	936645	953322	779147	632881	0	0	0	109366	120025	143878	697566	615053	576299	1.54326e+06	1.69325e+06	1.19578e+06	236695	214929	181108	T	54271.2	1	1	1
0	0	0	0	0	0	0	0	0	0	0	0	0	0	0	0	0	0	0	0	0	17995.6	191693	311297	0	0	0	0	0	0	0	0	0	0	0	0	133506	331455	122292	0	0	0	240606	0	0	T	59718.8	1	2	2
0	0	0	0	0	0	228602	239549	234921	0	0	0	0	0	0	0	0	0	0	0	0	447814	362092	402638	0	0	0	0	0	0	0	0	0	0	0	0	324864	254865	284884	0	0	0	0	0	0	T	73004.9	1	3	1
0	0	0	0	0	0	0	0	0	8788087	8920281	10310438	0	0	0	0	0	0	0	0	0	0	0	0	11334998	11071572	10536809	901723	777401	856199	0	0	0	0	0	0	0	0	0	7.45477e+06	8810348	8.15718e+06	907218	913116	838091	T	39395.3	1	16	2
1434133	1.42268e+06	1.51748e+06	1838385	1.88026e+06	1.63152e+06	365041	671318	708005	0	0	0	2.17941e+06	2.11339e+06	2.48362e+06	1.63612e+06	1845344	1.83393e+06	1.42386e+06	1.86737e+06	1.60557e+06	585314	652398	515038	0	0	0	2.21094e+06	2453575	2.18841e+06	1.672e+06	1.51061e+06	1.91507e+06	2.14994e+06	2055529	1.94509e+06	341837	627851	572145	880886	597018	637354	2.30727e+06	2.21155e+06	2.18405e+06	T	11132.6	1	3	3
1.29134e+06	1.14153e+06	879258	586918	521181	744030	0	0	0	744333	748490	519410	0	0	0	1.01143e+06	970881	977958	0	0	0	38793.4	69296.4	182808	1.00622e+06	1011505	829156	0	0	0	1.04995e+06	940386	1.42554e+06	0	0	0	0	0	0	1.25582e+06	1.19256e+06	1.47508e+06	0	0	0	T	38690	1	8	8
0	0	0	0	0	0	1.48355e+06	1.40761e+06	1.60783e+06	28280900	30332584	33403906	10575674	12015166	10211263	0	0	0	0	0	0	1.14874e+06	1.13148e+06	701529	38568120	38502856	37211312	16090662	16582943	17555228	0	0	0	0	0	0	2.19914e+06	1.88508e+06	2469354	48063240	55268252	50708984	16967026	17931608	20192664	T	27643.2	1	7	6
0	0	0	0	0	0	0	0	0	0	0	0	49465.8	91464.8	58355.8	0	0	0	0	0	0	0	0	0	0	0	0	166532	185306	0	0	0	0	0	0	0	0	0	0	0	0	0	0	0	0	T	24734.6	1	1	1
0	0	0	0	0	0	121974	114350	206023	437667	228743	70107.5	0	0	0	0	0	0	0	0	0	0	0	0	289335	351116	415282	0	0	0	0	0	0	0	0	0	0	377451	245071	0	0	0	0	0	0	T	48504.2	1	4	4
0	0	0	0	0	0	0	0	0	0	0	0	1.73634e+06	1.70498e+06	1.60461e+06	278869	298601	129770	0	0	0	0	0	0	0	0	0	5.56465e+06	5.33095e+06	4.98335e+06	259750	109452	210578	0	0	0	0	0	0	0	0	0	1.91489e+06	1.89578e+06	1.78828e+06	T	25452	1	5	4
1.54541e+06	2.00905e+06	1.79063e+06	838960	713451	767318	4839022	5308805	5321485	2.40491e+06	1.81572e+06	2971083	603354	714160	599165	603105	1.17054e+06	903617	338250	302434	408014	2.51512e+06	2.95419e+06	1.87622e+06	170553	0	263145	1.50567e+06	1.33138e+06	1.52663e+06	2.4661e+06	2.40006e+06	2.18551e+06	354530	366391	576207	3744348	3.52698e+06	3317442	719002	904554	572106	370576	247122	367410	T	60030.3	1	46	2
21641224	21298300	25917158	87534328	89750440	94329392	5.47426e+06	6.95645e+06	6480757	72255824	79480216	82069072	57308612	59913268	60341768	26208738	21602224	22357674	46996468	46077784	53232788	7.22189e+06	7226927	7.39289e+06	57922620	57040152	56265292	189557024	196637744	181783024	32079880	30137738	31369584	16244630	15051437	16792764	4.78645e+06	4.567e+06	4433907	10593129	11458139	12016979	138961344	144577120	144568176	T	65999	1	55	19
0	0	0	0	0	0	0	0	0	6518606	8.2626e+06	1894907	0	0	0	0	0	0	0	0	0	0	0	0	0	0	0	0	0	0	0	0	0	0	0	0	0	0	0	0	0	0	0	0	0	T	309058	1	1	1
0	0	0	59706.8	0	0	594371	1.17747e+06	1.1719e+06	84336.2	0	0	0	0	0	0	0	0	28546.7	0	0	2067939	1.21986e+06	476713	58548.2	0	0	68536.7	0	0	0	81014.3	0	59563.2	0	0	616761	1.03449e+06	55791.9	216591	0	137204	0	0	0	T	49553.9	1	18	2
5.30692e+06	5074517	5572507	3017731	2727124	2.66822e+06	481857	717500	543638	49253548	49795992	43756868	4.92822e+06	5.5842e+06	5100581	4827193	5398404	5.6317e+06	2.73216e+06	4.62634e+06	3.07578e+06	1.03431e+06	645991	716206	65799236	62535052	65095888	9803065	10304024	17635132	5484324	5748995	6746734	2.75179e+06	2.70727e+06	2.48426e+06	476597	502605	509317	73474768	66507196	69552088	10193115	10146956	10950958	T	36030.4	1	15	3
0	0	0	0	0	0	0	0	0	4542640	4728243	4334330	441168	1.10809e+06	1.18113e+06	0	0	0	0	0	124693	205885	293534	151388	5.00038e+06	4.66078e+06	4.84816e+06	2.6488e+06	2.37464e+06	2.10456e+06	383421	502857	484703	244138	0	0	403934	343404	462567	4180725	4.51561e+06	4939224	1.30551e+06	574139	1.07537e+06	T	40815.2	1	9	4
0	0	0	0	0	0	0	0	0	0	0	0	2.4562e+06	2.28604e+06	2562725	0	0	0	572177	292588	502756	0	0	0	0	0	0	4191959	4.20955e+06	3.90216e+06	0	0	0	0	0	0	0	0	0	0	0	0	4711999	5097161	4676737	T	28297.7	1	7	3
0	0	0	0	0	0	3933944	2.50118e+06	3.52115e+06	1.16185e+06	1.25393e+06	1.40426e+06	144170	295851	424156	0	0	0	0	0	0	4.56611e+06	3.1137e+06	5945017	1.84704e+06	1.84232e+06	1771561	1.07452e+06	175620	1.15661e+06	0	0	0	0	0	0	5.49902e+06	5.48066e+06	2.10196e+06	2.61238e+06	1463797	1.25309e+06	816357	709819	572891	T	43625.4	1	15	12
4312167	4525863	4.04008e+06	0	0	0	0	0	0	13898513	13055709	15445513	16919682	17916542	16043265	0	0	0	0	0	0	0	0	0	18011916	19805064	21226600	30799962	31082816	34008304	0	0	0	433549	308065	602786	0	0	0	958601	15747101	18708298	30006956	28038464	31599968	T	22768.5	1	20	17
0	0	0	0	0	0	0	0	0	707497	919427	188960	0	0	0	0	0	0	0	0	0	0	0	0	1223501	1.63885e+06	1252864	0	0	0	0	0	0	0	0	0	0	0	0	998135	1.09651e+06	1.19036e+06	0	0	0	T	35693.2	1	4	4
0	0	0	104936	583176	85756.7	793394	819796	1.00289e+06	0	0	0	0	0	0	1.50208e+06	1.07655e+06	1.19917e+06	856209	1.04502e+06	795449	1.50736e+06	1.32362e+06	1.44335e+06	0	0	0	0	0	0	1.12472e+06	992289	1.22216e+06	0	0	0	945526	1.09067e+06	1.07543e+06	0	0	0	0	0	0	T	68526.8	1	15	14
0	0	0	0	0	0	0	0	0	0	0	0	0	0	0	202910	173643	139504	0	0	0	0	87247.9	107570	0	0	0	0	0	0	88904	0	0	0	0	0	0	0	0	0	0	0	0	0	0	T	69241	1	2	2
0	0	0	0	0	0	0	0	0	81053.9	168417	196366	0	0	0	0	0	0	0	0	0	0	0	0	0	0	0	0	0	0	0	0	0	0	0	0	0	0	0	0	0	0	0	0	0	T	40425.1	1	2	1
1.7665e+06	1.27145e+06	1.87556e+06	0	0	0	0	0	0	0	0	0	0	0	0	1.73686e+06	2235867	1.90875e+06	0	0	0	0	0	0	0	0	0	0	0	0	1.60002e+06	2.23859e+06	1.41312e+06	0	0	0	0	0	0	0	0	0	0	0	0	T	136923	1	10	10
981430	1440974	1.33472e+06	1115867	1674407	1.24505e+06	0	0	0	0	0	0	0	0	0	1.5877e+06	1.50688e+06	1.78274e+06	1.83677e+06	1.7767e+06	2455012	0	0	0	0	0	0	0	0	0	5932492	1.46567e+06	1.42744e+06	870520	1264230	1.36456e+06	0	0	0	0	0	0	0	0	0	T	112824	1	9	4
0	0	0	0	0	0	178931	509386	234026	0	0	0	0	0	0	0	0	0	0	0	0	0	0	0	0	0	0	0	0	0	0	0	0	0	0	0	0	0	0	0	0	0	0	0	0	T	34713.3	1	1	1
0	0	0	910976	1.02711e+06	996968	0	0	0	0	0	0	0	0	0	0	0	0	0	0	0	0	0	0	0	0	0	0	0	0	0	0	0	0	0	0	0	0	0	0	0	0	0	0	0	T	21261.8	1	2	2
347424	346117	320687	0	0	0	4182448	0	0	0	0	0	495200	507284	492606	0	0	0	0	0	0	3.02857e+06	2481874	0	0	0	0	0	0	0	0	0	0	0	0	0	0	1.4189e+06	1.34967e+06	0	0	0	0	0	0	T	87000.4	1	1	1
0	0	0	0	0	0	0	0	0	0	0	0	1.46119e+06	1.41376e+06	974120	0	0	0	0	0	0	0	0	0	0	0	0	1.21769e+06	640802	642903	0	0	0	0	0	0	0	0	0	0	0	0	2.11267e+06	2.11822e+06	1819208	T	10652.6	1	3	3
1156277	1361891	856455	0	0	0	0	0	0	0	0	0	0	0	0	0	0	0	0	0	0	0	0	0	0	0	0	0	0	0	0	0	0	0	0	0	0	0	0	0	0	0	0	0	0	T	45031	1	1	1
2.03796e+06	2.77431e+06	2.77655e+06	1722047	2358007	1.58673e+06	617719	394521	463667	45411076	47121300	45043872	107095328	112381312	115276888	4378920	3.88952e+06	4.2446e+06	3.4192e+06	3.85433e+06	3344949	1.06203e+06	654583	996313	212949024	228049328	217269184	275121472	270049504	275732192	3795515	4.3189e+06	5.13153e+06	3.49416e+06	3.3467e+06	4782994	962475	989529	989552	365961920	331529344	359287840	60566352	56663136	54026604	T	32831.2	1	31	6
0	0	0	0	0	0	0	0	0	0	0	0	0	0	0	159431	81197.3	110396	0	0	0	0	0	0	0	0	0	0	0	0	0	0	0	0	0	0	0	0	0	0	0	0	0	0	0	T	55119.4	1	1	1
0	0	0	3.35565e+06	2.87998e+06	3.15341e+06	0	0	0	0	0	0	1.7571e+06	1.7382e+06	1.76122e+06	3.05909e+06	3.1459e+06	3.10165e+06	0	0	0	0	0	0	0	0	0	2.32286e+06	2.05331e+06	2.10564e+06	5464118	4.5656e+06	4.48557e+06	2745573	2495695	2.51673e+06	0	0	0	0	0	0	3.10459e+06	3.52526e+06	3988799	T	17876.3	1	5	5
0	0	0	0	0	0	0	0	0	0	0	0	0	0	0	0	0	0	0	0	0	0	0	0	0	0	0	0	0	0	591526	748619	568983	0	0	0	0	0	0	0	0	0	0	0	0	T	57268.6	1	1	1
573593	800949	1.48444e+06	0	0	0	0	0	0	47551584	54370932	56387060	5.24677e+06	5070322	5198262	993909	816146	1.19922e+06	1.7052e+06	1461315	5.13931e+06	0	0	0	69701752	68907664	79830016	10564755	11579111	12260410	0	0	0	0	0	0	0	0	0	60531632	67817416	68902728	9873240	9412491	9505724	T	36089.4	1	28	18
0	0	0	0	0	0	0	0	0	0	0	0	918067	738909	992503	0	0	0	0	0	0	0	0	0	0	0	0	1.38288e+06	1.57296e+06	1.46611e+06	0	0	0	0	0	0	0	0	0	0	0	0	1.52076e+06	1462282	1.52653e+06	T	9387.06	1	5	2
0	0	0	0	0	0	0	0	0	0	0	0	0	0	0	0	0	0	0	0	0	0	0	0	1.05131e+06	999082	937576	0	0	0	0	0	0	0	0	0	0	0	0	0	0	0	0	0	0	T	24409.3	1	1	1
0	0	0	1.23393e+06	1.23308e+06	1.10045e+06	0	0	0	0	0	0	0	0	0	0	0	0	1.75251e+06	1.88762e+06	2.15547e+06	0	0	0	0	0	0	0	0	0	0	0	0	1.60983e+06	1.74033e+06	2.08149e+06	0	0	0	0	0	0	0	0	0	T	57789	1	5	4
0	0	0	0	0	0	0	0	0	0	0	0	13369011	17117152	9313113	0	0	0	0	0	0	0	0	0	0	0	0	10526602	8893125	9471292	0	0	0	0	0	0	0	0	0	0	0	0	12281309	10560440	9337726	T	11506.7	1	2	1
0	0	0	0	0	0	0	0	0	0	0	0	9113503	9843248	10032524	0	0	0	0	0	0	0	0	0	0	0	0	15134790	11402482	11088123	0	0	0	0	0	0	0	0	0	0	0	0	11100115	11232684	10547045	T	11657.8	1	9	7
0	0	0	0	0	0	204596	288485	223386	16743149	19729646	17646372	1.69071e+06	1.70926e+06	1.56997e+06	0	0	0	0	0	0	0	0	0	13703755	14371455	14281719	2.6882e+06	2.17111e+06	2271355	0	0	0	0	0	0	0	0	0	15969175	14537299	17177276	1.7226e+06	1.6211e+06	1560884	T	34251.8	1	11	4
1.10971e+06	1.16153e+06	736431	0	0	0	3.4091e+06	3.90851e+06	3.62107e+06	1.7439e+06	1.6771e+06	2.40565e+06	0	0	0	1.21159e+06	1229883	765383	0	0	0	2.52257e+06	3.96644e+06	3.70262e+06	2.23471e+06	2.2573e+06	1.54928e+06	706473	624648	827717	2.10183e+06	1.4864e+06	1.99132e+06	0	0	0	3.4025e+06	2.53365e+06	3.05263e+06	1482600	1286174	1.43451e+06	834039	713157	727353	T	46808.2	1	15	13
0	0	0	0	0	0	2200612	925378	2.28384e+06	948949	165890	457968	0	0	0	0	0	0	0	0	0	872523	1278264	1567412	1.3491e+06	654214	713104	0	0	0	0	0	0	0	0	0	1.42761e+06	1.34726e+06	2.02131e+06	425992	1.99121e+06	681532	0	0	0	T	48032.4	1	8	4
54631428	59054572	52446744	71159944	65887052	66287616	634992768	583962304	655721024	533539104	559026624	577776704	197379888	180867408	193326912	61271916	65035836	65405536	43725460	43596016	46653588	790470848	761771840	738422784	644713280	655207232	594740544	311798016	312619648	315401184	74017656	67080292	73454040	41550456	40039584	43764100	574166656	568254208	605539392	419765664	360720352	398452992	280552992	322635168	282450848	T	48028.5	1	54	9
67216248	69847640	80952264	67407208	69238360	71592320	652408768	755607872	728336192	262013808	276517920	282673440	119210992	122782984	113836968	72351000	65716680	73639328	52635848	49759516	52569684	724377536	683041280	675720448	315777248	287139392	289850304	213347504	210230608	178563088	82363056	73257744	82718168	51035076	53820560	50980432	623394752	621353664	715161664	235291520	256533056	255704320	172944784	173681824	193827248	T	53671.1	1	80	13
0	0	0	0	0	0	0	0	0	0	0	0	0	0	0	0	0	0	0	0	0	0	0	0	0	0	0	0	0	0	0	0	0	0	0	0	0	0	0	0	0	0	1.61126e+06	1.50717e+06	1629629	T	48734.9	1	1	1
0	0	0	0	0	0	0	0	0	0	0	0	750395	610565	701359	0	0	0	0	0	0	0	0	0	0	0	0	1.61035e+06	1.81607e+06	1.8292e+06	0	0	0	0	0	0	0	0	0	0	0	0	0	0	0	T	13371.6	1	2	2
1447475	1.68424e+06	2.09444e+06	679031	754788	483561	0	0	0	0	0	0	0	0	0	1.22429e+06	1.18544e+06	1.10844e+06	0	0	0	0	0	0	0	0	0	0	0	0	1.41613e+06	1.25401e+06	1.54255e+06	0	0	0	0	0	0	0	0	0	0	0	0	T	12196	1	3	3
0	0	0	985451	1984357	1.06355e+06	0	0	0	17042832	16913592	16257087	2.39183e+06	2.41592e+06	2.36878e+06	1.29e+06	730279	1.18203e+06	0	0	0	0	0	0	20791472	21566522	25249780	5.35864e+06	5319176	5314290	773010	1.31026e+06	1.32063e+06	0	0	0	0	0	0	23084946	16690747	17938718	4989322	5252212	5257773	T	34073.9	1	19	9
0	0	0	0	0	0	1.45079e+06	1.25615e+06	1445672	0	0	0	0	0	0	0	0	0	0	0	0	1.51661e+06	1.17406e+06	1.51408e+06	0	0	0	0	0	0	0	0	0	0	0	0	574398	778608	1575243	0	0	0	0	0	0	T	56524.6	1	8	8
0	0	0	0	0	0	0	0	0	0	0	0	1165902	1.29993e+06	316889	0	0	0	0	0	0	0	0	0	0	0	0	1952519	504998	415284	0	0	0	0	0	0	196186	184070	427732	0	0	0	3.81728e+06	4496623	4179376	T	10173.3	1	2	2
0	0	0	0	0	0	1346300	1.18646e+06	1.34707e+06	0	0	0	0	0	0	0	0	0	0	0	0	1127333	1.18591e+06	1.20407e+06	0	0	0	0	0	0	0	0	0	0	0	0	843054	219083	891141	0	0	0	0	0	0	T	45344.5	1	1	1
0	0	0	0	0	0	0	0	0	2377079	2.41007e+06	2.55533e+06	34120504	31205116	30985440	1130222	1.05047e+06	1.23291e+06	0	0	0	0	0	0	17550196	16233120	18710544	83999056	78333800	74696304	0	0	0	0	0	0	0	0	0	26793036	23515622	22517828	50109200	47783976	45516680	T	25081.5	1	10	6
5049277	4660560	5.28687e+06	2.76352e+06	18161838	183031728	3285843	3.64412e+06	3.68832e+06	1.05908e+06	961714	1.20384e+06	0	0	0	5.58898e+06	5.25529e+06	5583912	0	0	0	4250633	4.01753e+06	4.60992e+06	1.24838e+06	1.16646e+06	1.3805e+06	0	0	0	6.94258e+06	5838533	6.31653e+06	2337886	4241607	2.65981e+06	3.67158e+06	3.47796e+06	3.31898e+06	10448036	18827066	19576252	2.20394e+06	1.94561e+06	2.01199e+06	T	47139.3	1	18	13
1.53052e+06	1.3695e+06	1.57568e+06	0	0	0	745106	850977	852785	0	0	0	0	0	0	1.25103e+06	1.06423e+06	1.14662e+06	0	0	0	1.31869e+06	1.72432e+06	1.11343e+06	0	0	0	173265	0	336289	1.06101e+06	986887	1.2429e+06	0	0	0	903686	692800	775870	0	0	0	0	0	0	T	63107.2	1	9	5
3047073	3778435	2860028	3.12171e+06	3178615	3.39086e+06	854780	703632	912996	110177832	107065824	105217272	9567368	9614639	9232997	876449	915934	1.00106e+06	702829	854772	1.02564e+06	0	0	0	24003222	24454834	25638276	4.10956e+06	4.34303e+06	4.02618e+06	1.05392e+06	1.40742e+06	1.37694e+06	934544	900930	824730	272021	321956	398820	36898104	39262560	38331012	7.06334e+06	7074337	7.08147e+06	T	32554.8	1	15	8
442154	547414	249509	337141	98062.3	285435	0	0	0	388538	169284	472094	1.23418e+06	1.26501e+06	1.0913e+06	299581	207159	280407	0	0	0	0	0	0	1.15844e+06	577129	900180	899557	975113	1.09832e+06	623196	343552	161763	0	0	0	0	0	0	1.5346e+06	1.62151e+06	1.15929e+06	265826	227388	0	T	32929.8	1	12	3
0	0	0	0	0	0	0	0	0	3.51481e+06	2960884	3.35629e+06	474144	431070	377846	0	0	0	0	0	0	0	0	0	3.29928e+06	3.62707e+06	3.27417e+06	970566	1.07059e+06	1.16987e+06	0	0	0	0	0	0	0	0	0	4980994	6.05655e+06	3911184	808706	879055	1.04178e+06	T	36615.1	1	7	7
0	0	0	2.70248e+06	3050120	3.32742e+06	9303589	10007119	10501458	2.5109e+06	2.60503e+06	2262167	1.52997e+06	1.50034e+06	1.42229e+06	0	0	0	0	0	0	14248671	13448344	14697117	3.13179e+06	3.58782e+06	3.50753e+06	2.67051e+06	2.95857e+06	2.36924e+06	0	0	0	2.13742e+06	2.2718e+06	2375992	2707405	8.15003e+06	8398266	3135606	2.68279e+06	3085258	1.41553e+06	1463205	1.13869e+06	T	102411	1	3	2
0	0	0	0	0	0	69312.8	203288	349084	0	0	0	0	0	0	0	0	0	0	0	0	231726	167275	113386	0	0	0	0	0	0	0	0	0	0	0	0	99645.9	296239	336066	0	0	0	0	0	0	T	57080.7	1	4	4
0	0	0	0	0	0	0	0	0	613221	763150	356952	3.27124e+06	4.02303e+06	3.28062e+06	0	0	0	0	0	0	0	0	0	0	0	0	420054	716202	316882	0	0	0	0	0	0	0	0	0	765089	982433	898699	0	0	0	T	20850.2	1	4	2
0	0	0	0	0	0	0	0	0	0	0	0	1.09333e+06	1.23121e+06	1.07903e+06	0	0	0	0	0	0	0	0	0	0	0	0	1.70728e+06	1240223	1.68901e+06	0	0	0	0	0	0	0	0	0	883948	1.24104e+06	747034	1.31644e+06	1.34632e+06	1.5327e+06	T	44523.6	1	6	6
6064785	5.28019e+06	5477105	4.17462e+06	4.17549e+06	4560300	797618	1.03556e+06	915117	30489978	29765258	33527122	3.47277e+06	3.34048e+06	3398725	3.9544e+06	5551675	5979166	3.42584e+06	4.10492e+06	5.98954e+06	1.30003e+06	1.2248e+06	1.15441e+06	38654548	40799420	45044912	7.21084e+06	6.63157e+06	5046979	7587359	6.81932e+06	7.16703e+06	4.43647e+06	4263498	3.49597e+06	1.19251e+06	787048	812974	44450644	50183892	42128692	5944833	6.23634e+06	5942384	T	38579.8	1	30	9
505536	633375	670218	1.72245e+06	1.90479e+06	1.66346e+06	0	0	0	0	0	0	0	0	0	558506	627038	687017	2.7153e+06	3018670	2.61689e+06	0	0	0	0	0	0	0	0	0	735378	545864	537764	1.94465e+06	1881595	1.85687e+06	0	0	0	0	0	0	0	0	0	T	81838.2	1	13	12
1.93295e+06	2.21097e+06	2186539	1.77182e+06	1692371	1.4301e+06	19651802	21497902	19538590	4983619	4948082	4461626	2.93817e+06	2.64017e+06	2.06725e+06	2.16108e+06	2.19552e+06	2.43482e+06	1.88298e+06	1.80422e+06	1.69118e+06	32545326	33866492	34439032	6091147	7274588	6.21801e+06	4.99587e+06	4825609	4569880	2.03137e+06	1.93256e+06	2.21829e+06	1.55652e+06	1.73714e+06	1.34569e+06	20283226	20657996	19237296	7436631	7.15702e+06	6.87855e+06	2.9245e+06	3.66072e+06	2972634	T	49639	1	24	3
1.6306e+06	2.04577e+06	1.91865e+06	1.23683e+06	1.46476e+06	1.56154e+06	0	0	0	0	0	0	3.46686e+06	3.47976e+06	3.53699e+06	1555233	2344321	1.54417e+06	1164027	1.3982e+06	1.69138e+06	0	0	0	0	0	0	9446832	5.01666e+06	5610677	2.37485e+06	1.93418e+06	3.2068e+06	1810093	1.63712e+06	1.57503e+06	5.43407e+06	264304	403665	0	0	0	6503172	7210724	6454626	T	15044.6	1	8	7
0	0	0	0	0	0	0	0	0	0	0	0	664116	493531	443598	0	0	0	0	0	0	0	0	0	0	0	0	1.57807e+06	1.19915e+06	1.06494e+06	0	0	0	0	0	0	0	0	0	0	0	0	870457	873874	936131	T	19595.4	1	4	4
10503149	9000953	9071072	0	0	0	0	0	0	683613	1.37858e+06	1.76942e+06	0	0	0	8437523	9829554	11832546	0	0	0	0	0	0	0	0	0	0	0	0	9781707	10157445	7.71798e+06	0	0	0	0	0	0	0	0	0	0	0	0	T	170483	1	39	34
0	0	0	0	0	0	0	0	0	0	0	0	175005	158994	153974	0	0	0	0	0	0	0	0	0	0	0	0	361577	392937	456415	0	0	0	0	0	0	0	0	0	0	0	0	388648	278873	320948	T	37796.8	1	1	1
2.00386e+06	2.48399e+06	2095784	5791752	4741700	5.97553e+06	0	0	0	0	0	0	0	0	0	2339861	2301043	2.45756e+06	10503868	11512691	10906343	245373	349083	278854	1.18171e+06	421275	1495699	380587	104187	75547.7	2.43557e+06	2.196e+06	2.28905e+06	6933652	6.05589e+06	7144857	0	0	0	0	0	0	267573	96531.8	169586	T	84606.7	1	33	11
1.32613e+06	13775802	13842760	1.60267e+06	2549049	2.56641e+06	987980	1.02688e+06	1.01892e+06	115580240	118785960	134866704	8.132e+06	7.78913e+06	7.16513e+06	0	0	0	0	0	0	0	0	0	11282140	10573599	10325140	1.74119e+06	1582699	1.60818e+06	0	0	0	1.60574e+06	1.67194e+06	1.07787e+06	0	0	0	22216058	27025902	27120426	3.3505e+06	3386620	3.76678e+06	T	33649.5	1	25	11
0	0	0	0	0	0	0	0	0	0	0	0	0	0	0	0	0	0	0	0	0	0	0	0	0	0	0	0	0	0	2.60385e+06	2.66617e+06	2565362	299311	405692	183550	0	0	0	0	0	0	0	0	0	T	197909	1	2	2
0	0	0	0	0	0	238703	233868	251645	0	0	0	0	0	0	0	0	0	0	0	0	0	0	0	0	0	0	0	0	0	0	0	0	0	0	0	0	0	0	0	0	0	0	0	0	T	124239	1	1	1
0	0	0	0	0	0	140520	173367	180297	0	0	0	0	0	0	0	0	0	0	0	0	270799	197141	259637	0	0	0	0	0	0	0	0	0	0	0	0	233424	241571	215650	0	0	0	0	0	0	T	54602.2	1	2	2
0	0	0	0	0	0	0	0	0	0	0	0	0	0	0	0	0	0	0	0	0	0	0	0	0	0	0	0	0	0	0	277196	262949	186690	247058	233727	0	0	0	0	0	0	0	0	0	T	32541.9	1	1	1
0	0	0	1.21004e+06	882587	1.18624e+06	0	0	0	0	0	0	0	0	0	0	0	0	1.67324e+06	1.4546e+06	2.0386e+06	0	0	0	0	0	0	0	0	0	0	0	0	1.14949e+06	942562	804180	0	0	0	0	0	0	0	0	0	T	80643.6	1	2	1
321582	260636	80007.6	2.01682e+06	2.06746e+06	1677312	0	0	0	0	0	0	0	0	0	677142	686150	626374	3304711	3.05454e+06	3.63848e+06	0	0	0	0	0	0	0	0	0	0	0	0	1.87629e+06	1.78958e+06	2.33814e+06	0	0	0	0	0	0	0	0	0	T	67951.7	1	8	8
0	0	0	0	0	0	0	0	0	0	0	0	0	0	0	0	0	0	112977	95203.5	71086.6	0	0	0	0	0	0	0	0	0	0	0	0	46298.3	51506.9	59994.7	0	0	0	0	0	0	0	0	0	T	74684.7	1	1	1
0	0	0	123883	89127.1	0	0	0	0	0	0	0	0	0	0	0	0	0	341125	308136	413551	0	0	0	0	0	0	0	0	0	0	0	0	51126.1	51820.7	208905	0	0	0	0	0	0	0	0	0	T	85128.4	1	6	3
6.08037e+06	7271943	6.46167e+06	14127803	14030716	16518310	0	0	0	0	0	0	1.21439e+06	975184	961281	7616775	7265973	7.06342e+06	23322166	24999690	26318448	425880	619888	609935	712131	670470	1.18607e+06	1.99432e+06	1.79627e+06	1.18801e+06	7200473	7.3517e+06	7.7724e+06	15962574	15761293	16911146	0	0	0	1.40931e+06	1.35473e+06	1353603	1225936	1.29319e+06	1355567	T	83212.1	1	42	10
669965	399026	567955	0	0	0	704148	763689	751810	0	0	0	825908	676522	621906	344403	642657	638182	1.85931e+06	1.73018e+06	1.93337e+06	2.95874e+06	2.63821e+06	2.33158e+06	677837	719392	434476	613133	450423	604185	613437	743892	730385	0	0	0	1.12171e+06	1.43588e+06	1.18257e+06	842343	822471	513307	0	0	0	T	69767.2	1	16	11
735945	297075	124281	0	0	0	100022	45820.8	152686	0	0	0	0	0	0	659090	244609	207938	0	0	0	0	0	0	0	0	0	0	0	0	452748	412422	443347	0	0	0	261371	211378	106177	0	0	0	0	0	0	T	64328.6	1	3	3
0	0	0	0	0	0	0	0	0	0	0	0	0	0	0	0	0	0	0	0	0	0	0	0	0	0	0	0	0	0	1.6202e+06	2.13763e+06	2.97128e+06	0	0	0	0	0	0	0	0	0	0	0	0	T	73834.7	1	2	1
0	0	0	332876	462886	314681	0	0	0	0	0	0	0	0	0	0	0	0	0	0	0	0	0	0	0	0	0	0	0	0	0	0	0	0	0	0	0	0	0	0	0	0	0	0	0	T	85459.9	1	2	2
0	0	0	0	0	0	0	0	0	0	0	0	79843048	78958840	79418688	0	0	0	0	0	0	0	0	0	779863	718004	664195	64542748	65902632	64371984	0	0	0	0	0	0	0	0	0	0	0	0	99417008	105780416	100801528	T	12345.3	1	7	2
0	0	0	0	0	0	0	0	0	81582.6	156490	173539	0	0	0	0	0	0	0	0	0	0	0	0	544965	529950	146899	0	0	0	0	0	0	0	0	0	0	0	0	875445	449509	481946	0	0	0	T	43267.6	1	4	2
0	0	0	0	0	0	0	0	0	0	0	0	2.70885e+06	3.0886e+06	3069819	0	0	0	0	0	0	0	0	0	1.27627e+06	1595842	1284963	3436331	3.16592e+06	4.19569e+06	0	0	0	0	0	0	0	0	0	2.64836e+06	2.0734e+06	2.12467e+06	2691082	2.66666e+06	2.02785e+06	T	35399	1	9	8
0	0	0	0	0	0	0	0	0	1334591	675476	699932	9382409	10276729	10196779	0	0	0	0	0	0	0	0	0	4341872	4461704	4.0291e+06	21888304	17445898	21138864	0	0	0	0	0	0	0	0	0	1.6257e+06	1.62763e+06	1.56157e+06	23444888	22680550	22562850	T	25470.1	1	10	5
6.67646e+06	6.30499e+06	5166814	9217164	9473104	10408770	55832172	53229764	59553992	146066128	138769056	147586032	33963068	33047242	29807156	7676069	7.68714e+06	8.26425e+06	5025477	4.91023e+06	5.10063e+06	18367688	17821376	41115732	188288176	200561328	224415664	67565120	43608388	43764572	8564613	6.08261e+06	8243741	3.94915e+06	4609292	4.69307e+06	64070412	60789896	66366524	92932480	72363736	64432004	39934652	33596784	42089540	T	51525.8	1	23	15
0	0	0	552183	194532	658845	3.96015e+06	4.10153e+06	4.0256e+06	0	0	0	0	64796.5	0	1.90998e+06	2.18054e+06	2.66924e+06	845704	947498	427819	5688831	6.79096e+06	5.79121e+06	1426172	1.23273e+06	1.01521e+06	106042	0	213668	0	0	0	593142	493011	544016	3.43753e+06	3.01189e+06	3.03485e+06	1.03457e+06	1.11661e+06	833668	48015.6	0	233880	T	55640	1	15	9
6302868	6460458	7462836	0	559330	496106	1.30911e+06	1.34358e+06	1471283	368829	574575	754164	229906	24828.1	164309	5.44701e+06	5.8818e+06	6433035	848778	456419	857854	1.083e+06	1.0648e+06	970863	1.05479e+06	1.05422e+06	968203	259246	283061	233594	5475846	5024805	4709947	255016	231086	193666	1.23081e+06	1.11895e+06	1.07599e+06	651671	925118	850994	0	301694	0	T	53619.1	1	17	12
0	0	0	0	0	0	0	0	0	0	0	0	42069524	41013984	38441812	0	0	0	0	0	0	0	0	0	0	0	0	83319976	83159384	68218520	0	0	0	0	0	0	0	0	0	969501	1.09155e+06	990835	82427216	83917152	91839704	T	15540.4	1	10	4
53581488	56637956	56944256	117137704	115996520	118319048	421421568	489155616	488808160	4018215424	3875004928	3703336704	451213696	434874368	407475040	66727340	71955536	70138848	53807884	53276432	57749424	363634720	529689824	452973568	3328504832	3550663424	3442938624	570407488	570867264	533003296	69031800	66501720	71731848	56450432	62003196	59429868	561159488	615754112	624061504	1417890176	1283181056	1286697344	456900320	473408960	461151680	T	44079.1	1	75	5
100534312	109178344	117435520	126264472	127112528	129195504	870166528	889751104	908229888	283431744	309748288	272925792	159950192	143847376	150640080	133112176	128634176	127773528	45669516	48579412	47415824	828466816	903216256	855436800	266988768	273443712	320373376	252494880	229928304	211576784	119640080	120238552	132734088	55230400	53750652	54031704	720992448	655260032	626472000	245515040	235867232	255161312	179829056	177201168	179143936	T	51354.3	1	77	8
0	0	0	0	0	0	0	0	0	1.77431e+06	1758406	1.47822e+06	0	0	0	0	0	0	0	0	0	0	0	0	0	0	0	0	0	0	0	0	0	0	0	0	0	0	0	0	0	0	0	0	0	T	40506.3	1	4	3
346140	441788	422801	0	0	0	0	0	0	0	0	0	0	0	0	256009	271420	368877	0	0	0	0	0	0	0	0	0	0	0	0	381402	308194	356756	0	0	0	0	0	0	174386	147005	138029	0	0	0	T	35914.4	1	3	3
2.0967e+06	2.36039e+06	1.95945e+06	2.5742e+06	3.17389e+06	2.46154e+06	7262576	7747562	7.58035e+06	6.65767e+06	5.79221e+06	7.92951e+06	926924	1.03893e+06	903763	2.00477e+06	2.01534e+06	1.97179e+06	1.72797e+06	1.60169e+06	1.18573e+06	8260918	7.57135e+06	7.86867e+06	3.72475e+06	3.31573e+06	3.11902e+06	9293256	9011151	8823487	3.35603e+06	3.40755e+06	3.46102e+06	1.72338e+06	1628107	1.71591e+06	6172422	5.75606e+06	5541376	2.09345e+06	2041783	1.97199e+06	1.89494e+06	1.77785e+06	1.85482e+06	T	51236.2	1	38	9
1.17016e+06	1.28794e+06	915997	2.5865e+06	1571028	1.4922e+06	2.94105e+06	2.74519e+06	2.80024e+06	36127156	40065768	40915044	3.64313e+06	3.4397e+06	3572284	820514	726060	830849	0	0	0	0	0	0	42778792	45038384	42901796	5.11022e+06	5.05859e+06	4737686	959852	1.00928e+06	901132	0	0	0	0	0	0	59692844	53849868	52316820	3784419	4240026	4.45946e+06	T	32833.4	1	17	9
0	0	0	0	0	0	0	0	0	752178	753564	804473	0	0	0	0	0	0	0	0	0	0	0	0	977741	1.07866e+06	1.41943e+06	0	0	0	0	0	0	0	0	0	0	0	0	946855	972397	1141936	0	0	0	T	38608.1	1	4	4
0	0	0	0	0	0	1.51486e+06	423867	1.50301e+06	164660144	172681984	181064896	16408263	17065908	18386018	0	0	0	0	0	0	1572976	453702	1.31272e+06	162244448	155028560	158771152	20314340	21097294	18615472	0	0	0	0	0	0	1.26959e+06	1.2915e+06	735641	154386592	181971680	165546576	15201117	15791775	16425817	T	31259.2	1	17	3
0	0	0	0	0	0	0	0	0	752831	910284	507259	29825770	29290478	32059966	0	0	0	0	0	0	0	0	0	1.17997e+06	1.03037e+06	1.33686e+06	51380540	57121984	49577712	0	0	0	0	0	0	0	0	0	1.51801e+06	1.24642e+06	1.57982e+06	81008424	79559328	75307672	T	30751	1	13	9
0	0	0	0	0	0	0	0	0	0	0	0	0	0	0	0	0	0	0	0	0	0	0	0	191381	118559	201092	0	0	0	0	0	0	0	0	0	0	0	0	173425	142044	280495	0	0	0	T	44263.9	1	2	2
0	0	0	0	0	0	0	0	0	0	0	0	985773	1.12123e+06	832812	0	0	0	0	0	0	0	0	0	0	0	0	2.37356e+06	3170824	2.90442e+06	0	0	0	0	0	0	0	0	0	0	0	0	2.55087e+06	2.53214e+06	2.78881e+06	T	16145.4	1	3	2
0	0	0	0	0	0	0	0	0	994342	1.3991e+06	1.57343e+06	7.45569e+06	8449086	6010770	0	0	0	0	0	0	0	0	0	0	0	0	19202246	18166932	18587184	0	0	0	0	0	0	0	0	0	1.23331e+06	1.19996e+06	2.92216e+06	18391210	17330740	18590716	T	17381.2	1	3	2
0	0	0	0	0	0	0	0	0	0	0	0	4239537	4.68152e+06	4378232	0	0	0	0	0	0	0	0	0	0	0	0	4.05193e+06	4.21085e+06	4393983	483328	323198	358994	0	0	0	0	0	0	0	0	0	5.04597e+06	5396857	5.98027e+06	T	14706.2	1	5	4
3.24087e+06	2.28259e+06	2.2662e+06	1.41832e+06	1.37012e+06	1.51359e+06	0	0	0	0	0	0	2949856	2.99719e+06	2.6791e+06	2332439	3.01143e+06	1.71196e+06	0	0	0	0	0	0	2266927	1.75256e+06	1.90601e+06	3.76898e+06	3.73613e+06	4114842	1.86418e+06	1.72176e+06	2725766	1.26899e+06	1.01365e+06	1168228	0	0	0	2.4069e+06	2.50977e+06	3.16889e+06	0	0	0	T	24878.2	1	8	3
0	0	0	0	0	0	0	0	0	362334	371803	388241	0	0	0	0	0	0	0	0	0	0	0	0	0	0	0	0	0	0	0	0	0	0	0	0	0	0	0	0	0	0	0	0	0	T	40024.9	1	2	2
581158	621234	694736	657509	369491	673009	0	0	0	1.16653e+06	1.25682e+06	1.06051e+06	55122.2	243371	65032.5	86158.1	321708	199388	0	0	0	0	0	0	613388	714398	300825	0	0	0	328560	329633	438640	0	0	0	0	0	0	846909	735227	1.0106e+06	103715	0	0	T	32688.7	1	11	3
0	0	0	0	0	0	2664151	2688562	1.78293e+06	6.86847e+06	7.75555e+06	5758181	1.41155e+06	727743	793607	0	0	0	0	0	0	3.2786e+06	1.65386e+06	1.68833e+06	9859635	8.23697e+06	8.21874e+06	1.20483e+06	1.50684e+06	1.06935e+06	0	0	0	0	0	0	1.99197e+06	1.51794e+06	1.74668e+06	1.88101e+06	2.36803e+06	2.16909e+06	880094	874822	802804	T	47548.7	1	15	12
0	0	0	0	0	0	0	0	0	0	0	0	1.36674e+06	1.27888e+06	1459339	0	0	0	0	0	0	0	0	0	0	0	0	1.34725e+06	1.52552e+06	1443445	0	0	0	0	0	0	0	0	0	0	0	0	2.05982e+06	2.72515e+06	2256478	T	23999.5	1	3	3
2.62813e+06	2317331	2.66555e+06	2.25733e+06	2.40987e+06	2.52765e+06	1.20364e+06	1.53925e+06	1.43244e+06	442365440	407626880	479061504	42859700	36716588	46686980	1.93588e+06	1.98682e+06	1780831	2.01934e+06	1720373	2.19612e+06	1182389	1.48964e+06	1.26857e+06	422637184	424735520	462506848	63049696	54870440	64550592	1.83093e+06	1.78499e+06	1.75641e+06	2883452	3.32148e+06	1.56719e+06	1.05315e+06	1.02575e+06	1.5052e+06	427832224	433213024	405064448	42562928	42878496	49516884	T	38723	1	42	4
0	0	0	0	0	0	0	0	0	3049912	3404686	5049063	9152188	8723026	8964289	0	0	0	0	0	0	0	0	0	6.73838e+06	7048789	6937434	12419366	11953613	9228443	0	0	0	0	0	0	0	0	0	5.60775e+06	5673859	5719873	7432781	6909883	7.51952e+06	T	28398.1	1	12	12
0	0	0	0	0	0	0	0	0	0	0	0	1.45283e+06	1.37702e+06	1.60723e+06	0	0	0	0	0	0	0	0	0	0	0	0	1.3664e+06	1.66962e+06	1.53729e+06	0	0	0	0	0	0	0	0	0	0	0	0	2430551	2583941	2634911	T	8775.69	1	3	3
8151384	8953725	8680053	21682252	20872490	20979582	0	0	0	2.80242e+06	3057834	10350876	1.42092e+06	986503	1.02672e+06	33172412	35871772	33852320	8696538	7.84434e+06	7473055	943186	1.51269e+06	1539597	13469901	11707721	11864030	2.83515e+06	1.89886e+06	1.67524e+06	34611736	35102040	35303628	10138386	10636183	10296365	801862	1130570	1.02748e+06	1.438e+06	1.02126e+06	1.99336e+06	1547035	1.42621e+06	1.43224e+06	T	113012	1	58	47
0	0	0	0	0	0	0	0	0	0	0	0	0	0	0	0	0	0	0	0	0	0	0	0	360428	0	237990	0	0	0	0	0	0	0	0	0	0	0	0	283522	0	0	0	0	0	T	24808.5	1	1	1
0	0	0	0	0	0	0	0	0	3.53795e+06	3649687	3.22997e+06	0	0	0	0	0	0	0	0	0	932840	673233	898985	2.81059e+06	2317377	2218538	0	0	0	593070	519070	631632	0	0	0	401823	467893	504778	0	0	0	0	0	0	T	39431.2	1	4	2
0	0	0	0	0	0	0	0	0	0	0	0	0	0	0	154901	218650	72539.5	0	0	0	0	0	0	0	0	0	0	0	0	147941	0	0	0	0	0	0	0	0	0	0	0	0	0	0	T	35900.8	1	1	1
0	0	0	0	0	0	0	0	0	0	0	0	168576	157437	144542	0	0	0	0	0	0	0	0	0	0	0	0	0	0	0	0	0	0	0	0	0	0	0	0	0	0	0	0	0	0	T	14206.4	1	1	1
0	0	0	0	0	0	0	0	0	0	0	0	620984	1.68623e+06	1.34217e+06	0	0	0	0	0	0	0	0	0	0	0	0	0	0	0	0	0	0	0	0	0	0	0	0	0	0	0	0	0	0	T	23587.4	1	1	1
0	0	0	2.34473e+06	1.35614e+06	1.32124e+06	27098046	27468710	28461444	88196864	91019880	93777360	0	0	0	966130	658023	1.07168e+06	1.21275e+06	1.25328e+06	1.31616e+06	30162208	27681624	29465588	85451744	83587040	87203656	0	0	0	4.97402e+06	1.68135e+06	1.32584e+06	2.87482e+06	5.50292e+06	2889882	21695340	27762046	26095244	5195222	8597565	10382891	0	0	0	T	51359.2	1	27	16
0	0	0	0	0	0	0	0	0	0	0	0	0	0	0	0	0	0	0	0	0	0	0	0	0	0	0	640163	485029	407029	0	0	0	0	0	0	0	0	0	0	0	0	0	0	0	T	13305.3	1	1	1
0	0	0	0	0	0	0	0	0	0	0	0	0	0	0	0	0	0	0	0	0	271252	123107	171174	0	0	0	0	0	0	0	0	0	0	0	0	0	0	0	0	0	0	0	0	0	T	43847.4	1	1	1
0	0	0	0	0	0	0	0	0	0	0	0	8516135	9149202	9914836	0	0	0	0	0	0	0	0	0	0	0	0	14273025	10646048	11094116	0	396136	0	0	0	0	0	0	0	0	0	0	18324304	19423146	21807102	T	21105.6	1	7	7
0	0	0	0	0	0	0	0	0	0	0	0	690607	1.44045e+06	1.92857e+06	0	0	0	0	0	0	0	0	0	0	0	0	0	0	0	0	0	0	0	0	0	0	0	0	0	0	0	0	0	0	T	40374.4	1	1	1
693792	566438	823020	0	0	0	0	0	0	0	0	0	0	0	0	0	0	0	0	0	0	0	0	0	0	0	0	0	0	0	0	0	0	0	0	0	0	0	0	0	0	0	0	0	0	T	7385.89	1	1	1
0	0	0	0	0	0	0	0	0	0	0	0	1.02725e+06	1.00313e+06	727946	0	0	0	0	0	0	0	0	0	0	0	0	932597	1.07843e+06	608561	0	0	0	0	0	0	0	0	0	0	0	0	2000116	1836013	2.04278e+06	T	14323.3	1	5	3
0	0	0	0	0	0	0	0	0	0	0	0	436915	413876	403278	0	0	0	0	0	0	0	0	0	0	0	0	341544	290812	377663	0	0	0	0	0	0	0	0	0	0	0	0	577936	454036	511255	T	15227.4	1	3	1
0	0	0	0	0	0	182496	193590	237586	0	0	0	0	0	0	0	0	0	0	0	0	376082	399957	408679	0	0	0	0	0	0	0	0	0	0	0	0	178923	220935	188319	0	0	0	0	0	0	T	60631.2	1	4	4
0	0	0	0	0	0	0	0	0	1.44486e+06	1.73961e+06	1.85367e+06	0	0	0	0	0	0	0	0	0	0	138048	119325	2.30231e+06	3.18364e+06	1.91373e+06	0	537433	73335.9	0	0	0	0	0	0	251783	152211	312076	2.33506e+06	2.01971e+06	1.48696e+06	0	0	0	T	40622.9	1	8	2
0	0	0	0	0	0	1.03018e+06	1.64201e+06	1.39413e+06	0	0	0	0	0	0	0	0	0	971094	1.20994e+06	1.22603e+06	1.72394e+06	1.7994e+06	1.83365e+06	0	0	0	0	0	0	555494	291439	995300	632482	628925	641905	1.67414e+06	1.27816e+06	1.69503e+06	0	0	0	0	0	0	T	67542.3	1	12	9
5347974	1.43815e+06	1.41808e+06	1.00489e+06	1.22746e+06	1.34983e+06	1.68353e+06	2.11083e+06	2.1591e+06	24424862	23909972	31404106	1.47211e+06	1.27719e+06	1.29534e+06	861268	830198	580546	3.39883e+06	2.86384e+06	2.6801e+06	1957169	1.61776e+06	1.59686e+06	24245710	22971712	26898058	2.34153e+06	2.56355e+06	2456635	856338	790935	730474	1.56146e+06	1.50954e+06	1.7325e+06	3.23393e+06	2.45377e+06	2.53513e+06	7656470	8942646	8484609	2.16758e+06	2.05048e+06	3.00134e+06	T	21852	1	13	2
914209	718439	1.14108e+06	0	0	0	0	0	0	0	0	0	0	0	0	706567	1.10515e+06	863514	0	0	0	0	0	0	0	0	0	0	0	0	0	0	0	0	0	0	0	0	0	0	0	0	0	0	0	T	212744	1	6	6
0	0	0	0	0	0	0	0	0	2186570	2.1086e+06	1.32379e+06	0	0	0	0	0	0	0	0	0	0	0	0	2.65797e+06	2947011	3.016e+06	0	0	0	0	0	0	0	0	0	238891	129368	54006.5	1.60333e+06	1.51562e+06	1.65786e+06	0	0	0	T	42951.7	1	6	5
2834323	3.01151e+06	2.75568e+06	1.51406e+06	2.40706e+06	1.72135e+06	295056	408572	308210	0	0	0	12832290	11964583	13249128	2.48026e+06	2.42338e+06	2.78592e+06	1.90568e+06	2.26605e+06	2101030	334854	400235	304519	0	0	0	15918582	16505372	18071240	0	0	0	0	0	0	369130	448914	562928	0	0	0	23772638	21426436	25409226	T	11729.7	1	6	5
0	0	0	0	0	0	0	0	0	0	0	0	4.01236e+06	4264321	4.73679e+06	0	0	0	0	0	0	0	0	0	0	0	0	1.00007e+06	1.13515e+06	1086322	0	0	0	0	0	0	0	0	0	0	0	0	1.23916e+06	1.58447e+06	1.49541e+06	T	13686.9	1	7	7
0	0	0	0	0	0	0	0	0	0	0	0	419235	395441	386407	0	0	0	0	0	0	0	0	0	0	0	0	512856	449353	496580	0	0	0	0	0	0	0	0	0	0	0	0	466911	450000	390841	T	17587.2	1	1	1
6888011	7578898	4.64777e+06	28900392	32360532	31938052	3.41875e+06	3.11841e+06	3.26848e+06	938180	2.97072e+06	1.63781e+06	570127	847636	550071	5963111	4.52872e+06	6.17443e+06	25170730	21546740	6.83414e+06	4007429	4.33316e+06	4679735	7.73982e+06	1715315	2.31255e+06	0	0	0	5.86262e+06	7671666	7.97376e+06	5092110	5.82727e+06	6272512	3287518	3.26279e+06	3.3183e+06	852783	849577	862547	0	0	0	T	61016.4	1	29	23
4787907	5693377	5.86516e+06	51476476	55736808	51962920	7804576	8443292	7.76959e+06	6986909	6101084	5.40567e+06	20083828	19739482	22637768	4.29155e+06	4.30342e+06	4.07187e+06	91784224	88109584	92704336	6123361	6332608	6.92785e+06	3759854	3.03839e+06	3.30375e+06	3.3621e+06	3.0724e+06	3.65036e+06	5.00543e+06	5295628	4692440	41588496	40938680	44537424	10576211	10596635	10890508	2.8913e+06	2.71898e+06	2.78726e+06	2.33807e+06	2.33192e+06	2.21946e+06	T	72288.4	1	43	28
0	0	0	0	0	0	0	0	0	0	0	0	0	0	0	0	0	0	0	0	0	906324	807230	991817	0	0	0	0	0	0	0	0	0	0	0	0	0	0	0	0	0	0	0	0	0	T	223766	1	1	0
0	0	0	4.04135e+06	3.67861e+06	3.89134e+06	1.01112e+06	1.01119e+06	893492	0	0	0	0	0	0	0	0	0	1.3475e+06	1.65896e+06	1349894	1.06285e+06	1.15835e+06	1.26142e+06	0	0	0	0	0	0	0	0	0	2.16312e+06	1.82197e+06	2.05167e+06	1.02968e+06	1.23017e+06	1.28076e+06	0	0	0	0	0	0	T	199404	1	11	11
12436478	11587743	13379750	60931764	61984472	63729968	34110596	33800504	35459056	58194940	68385040	66576296	100208184	102767440	102606800	11927255	13093117	11824459	131337440	133257920	146728064	46099132	45276788	45114392	63385040	60775024	43449040	10959806	11037285	10666090	12367452	12428134	12571016	36453984	37367296	36826224	42189192	44792816	47635976	21374194	20614218	18707146	5.37939e+06	5906692	5.72797e+06	T	70854.2	1	63	19
334110	316489	431858	0	0	0	0	0	0	0	0	0	0	0	0	0	0	0	0	0	0	0	0	0	0	0	0	0	0	0	538958	504109	604245	0	0	0	0	0	0	0	0	0	0	0	0	T	54048.5	1	2	2
0	0	0	0	0	0	194362	166815	211337	0	0	0	0	0	0	0	0	0	0	0	0	0	0	0	0	0	0	0	0	0	0	0	0	0	0	0	166281	178305	382743	0	0	0	0	0	0	T	52188.6	1	3	3
0	0	0	0	0	0	0	0	0	0	0	0	0	0	0	0	0	0	0	0	0	0	0	0	0	0	0	0	0	0	0	0	0	0	0	0	0	0	0	144649	216822	124411	0	0	0	T	39208	1	1	1
0	0	0	0	0	0	0	0	0	0	0	0	0	0	0	0	0	0	398930	335200	74084.1	0	0	0	0	0	0	0	0	0	0	0	0	100134	98013.9	227775	0	0	0	1.06558e+06	1.06253e+06	1.20546e+06	0	0	0	T	96634.5	1	4	2
0	0	0	0	0	0	0	0	0	0	0	0	1770128	1.75922e+06	1.6763e+06	0	0	0	0	0	0	0	0	0	0	0	0	3.89985e+06	4.09504e+06	3710473	0	0	0	0	0	0	0	0	0	0	0	0	3181168	2.71855e+06	2.88528e+06	T	23552	1	5	3
0	0	0	0	0	0	0	0	0	0	0	0	0	74771.8	114939	0	0	0	0	0	0	0	0	0	0	0	0	238508	187940	131632	0	0	0	0	0	0	0	0	0	0	0	0	0	127313	115373	T	23393.9	1	3	1
6.28913e+06	6.3465e+06	6.50638e+06	0	0	0	0	0	0	0	0	0	0	0	0	2.82529e+06	3101920	5278765	0	0	0	0	0	0	0	0	0	0	0	0	3636546	5380602	3080631	0	0	0	0	0	0	0	0	0	0	0	0	T	142730	1	22	19
0	0	0	0	0	0	0	0	0	0	0	0	0	0	0	0	0	0	0	0	0	0	0	0	217602	503076	390766	0	0	0	0	0	0	0	0	0	0	0	0	0	0	0	0	0	0	T	46558.6	1	1	1
3888279	3.97525e+06	3.80556e+06	17361742	17900040	16421144	551815	630605	991341	1.25055e+06	1.47541e+06	1442859	3476447	3.38267e+06	3.46908e+06	2.58185e+06	2.41599e+06	2.85176e+06	24189914	26316464	28667232	545660	817024	753662	1.28135e+06	1.01839e+06	1.38397e+06	4844049	4.81364e+06	4.70788e+06	2.62976e+06	2.46715e+06	3.10985e+06	12593483	11754963	14021518	319460	300039	731604	0	0	0	4239343	4897501	4.5431e+06	T	90668.9	1	33	24
4682516	4920982	4.7911e+06	985166	604705	1.34885e+06	0	0	0	0	0	0	0	0	0	2.0922e+06	1.05667e+06	1.01323e+06	0	0	0	0	0	0	0	0	0	0	0	0	1.31916e+06	1.43295e+06	1.34125e+06	0	0	0	0	0	0	0	0	0	0	0	0	T	174276	1	32	22
0	0	0	0	0	0	794139	818297	960961	0	0	0	0	0	0	975292	1.03002e+06	1.06758e+06	0	0	0	950378	2.01174e+06	1732389	0	0	0	0	0	0	1.26244e+06	750779	1.06402e+06	0	0	0	1.06668e+06	1.19023e+06	953572	0	0	0	0	0	0	T	59219	1	11	10
1.72686e+06	1.91279e+06	1.62683e+06	0	0	0	0	0	0	0	0	0	0	0	0	1.54567e+06	1.76349e+06	1.69764e+06	0	0	0	0	0	0	0	0	0	0	0	0	1.44174e+06	1.54889e+06	1.50359e+06	0	0	0	0	0	0	0	0	0	0	0	0	T	129551	1	7	7
0	0	0	0	0	0	889742	941493	1079018	6.85096e+06	4.91093e+06	4.43004e+06	849920	813263	869989	0	0	0	0	0	0	1.12911e+06	1.16238e+06	1.28634e+06	0	0	0	681014	974511	1.45707e+06	0	0	0	0	0	0	1.24088e+06	1.28116e+06	1.33328e+06	2.98872e+06	1.9528e+06	3.11785e+06	0	0	0	T	426484	1	10	8
871552	836210	1.01555e+06	4691785	4816630	3283978	0	0	0	0	0	0	0	0	0	1.39236e+06	1276572	1.31201e+06	4.63762e+06	4140019	7009627	0	0	0	0	0	0	0	0	0	847547	2.70947e+06	789900	6.34752e+06	4.01282e+06	4.01994e+06	0	0	0	0	0	0	0	0	0	T	101495	1	27	23
152295	153250	165363	0	0	0	0	0	0	0	0	0	0	0	0	0	0	0	0	0	0	0	0	0	0	0	0	0	0	0	0	0	0	0	0	0	0	0	0	0	0	0	0	0	0	T	274199	1	1	1
0	0	0	0	0	0	0	0	0	257961	245250	792582	0	0	0	0	0	0	0	0	0	0	0	0	291254	470354	322487	0	0	0	0	0	0	0	0	0	0	0	0	1.16785e+06	492901	318290	0	0	0	T	33708.4	1	4	4
0	0	0	0	0	0	0	0	0	458439	330935	483258	0	0	0	0	0	0	0	0	0	0	0	0	418132	469431	458949	0	0	0	0	0	0	0	0	0	0	0	0	0	0	0	0	0	0	T	33055.7	1	1	1
7428136	8.03331e+06	7.25244e+06	37920320	34945868	35787308	11949806	11713208	12681680	1.90048e+06	1.66867e+06	1.70689e+06	37741320	36835208	35922916	6560028	7.16851e+06	5.33277e+06	73208744	66302632	69966944	14190581	12912890	12400225	1.72086e+06	1.70765e+06	1.80746e+06	2.40852e+06	2.30153e+06	2.36013e+06	4620657	5874883	5.38891e+06	22595662	22698794	24287682	16031772	18203506	19541698	2181110	2256815	2.29468e+06	738960	675600	1.05208e+06	T	70625.9	1	50	5
0	0	0	0	0	0	0	0	0	2829940	2.96335e+06	3.40144e+06	1.42051e+06	1.63661e+06	1.454e+06	0	0	0	0	0	0	0	0	0	3.36318e+06	3.70865e+06	3.60257e+06	99369624	2890903	2.64172e+06	0	0	0	0	0	0	0	0	0	4.11755e+06	4050847	4.07008e+06	0	0	0	T	28750.3	1	10	8
0	0	0	0	0	0	53447.9	53276.6	41843.4	0	0	0	0	0	0	0	0	0	0	0	0	25306.8	31014.9	42037.5	0	0	0	0	0	0	0	0	0	0	0	0	32883.1	36357.7	11243.9	0	0	0	0	0	0	T	64377.6	1	18	2
168007	159304	0	54076.2	200681	0	0	0	0	643848	972488	897169	1.28272e+06	1.384e+06	1.21032e+06	0	0	72773	95854.8	287644	479597	0	0	76948.5	3.06282e+06	3.51702e+06	3657743	3.74894e+06	3.63469e+06	3.62022e+06	56499.1	135531	169020	0	0	0	0	0	0	5.6964e+06	4880611	5176120	1.13658e+06	1.1487e+06	1.21819e+06	T	33043.2	1	21	4
777259	460271	611119	683334	559022	535115	736445	746875	638422	3.02632e+06	2974001	3.15087e+06	6.32963e+06	6042363	5.56482e+06	585642	1.36925e+06	1.32547e+06	402871	738072	642888	441851	143581	545949	14530895	13544805	11043028	13328996	11973253	12962816	765405	851850	728520	748683	699534	8434306	1.08375e+06	55246.3	88670.8	17496990	17602836	18651152	3.72567e+06	3.70165e+06	4359708	T	32845.2	1	24	4
0	0	0	0	0	0	0	0	0	0	0	0	0	0	0	0	0	0	0	0	0	0	0	0	2.92607e+06	489317	1.2973e+06	0	0	0	0	0	0	0	0	0	0	0	0	0	0	0	0	0	0	T	251546	1	1	1
0	0	0	0	0	0	594834	603909	589553	0	0	0	0	0	0	300857	374381	231701	0	0	0	682242	725921	775649	0	0	0	0	0	0	0	0	0	0	0	0	468406	451232	515021	59898.4	248204	0	0	0	0	T	55769.6	1	3	3
651754	612348	626012	0	0	0	0	0	0	0	0	0	0	0	0	331998	260913	198645	0	0	0	0	0	0	0	0	0	0	0	0	0	0	0	0	0	0	0	0	0	0	0	0	0	0	0	T	267131	1	1	1
0	0	0	0	0	0	0	0	0	3.71115e+06	3780573	4.21777e+06	0	0	0	0	0	0	0	0	0	899305	941584	982068	8504694	7764911	8432456	714872	792477	555503	0	0	0	0	0	0	795734	964734	980749	3.00572e+06	2.8538e+06	2.98672e+06	0	0	0	T	47007.2	1	13	9
226284	314742	440142	0	0	0	0	0	0	0	0	0	0	0	0	0	0	0	0	0	0	0	0	0	0	0	0	0	0	0	0	0	0	0	0	0	0	0	0	0	0	0	0	0	0	T	28979.9	1	1	1
0	0	0	0	0	0	0	0	0	0	0	0	0	0	0	322724	164434	192291	167117	109755	205566	0	0	0	0	0	0	0	0	0	0	0	0	164156	0	148636	0	0	0	0	0	0	0	0	0	T	79954.9	1	1	1
0	0	0	291247	257493	321161	0	0	0	0	0	0	0	0	0	0	0	0	389276	344778	360223	0	0	0	0	0	0	0	0	0	0	0	0	364285	375040	410954	0	0	0	0	0	0	0	0	0	T	76926.7	1	1	1
714840	687468	802736	5167370	4.68792e+06	5.0151e+06	0	0	0	0	0	0	0	0	0	367499	335086	386115	1.89708e+06	1.11702e+06	1099911	0	0	0	0	0	0	0	0	0	295682	336975	242782	2.33893e+06	2.03745e+06	1876323	0	0	0	705601	141784	844599	0	0	0	T	102993	1	35	16
0	0	0	1.57195e+06	1.77331e+06	1.52817e+06	0	0	0	0	0	0	7031585	6.5504e+06	6.95766e+06	484470	766625	477333	1.81601e+06	1.62094e+06	1487216	0	0	0	0	0	0	10605378	10299794	10210708	175591	366236	258519	1.50847e+06	1.76942e+06	1.81697e+06	0	0	0	0	0	0	15542991	17457008	15776053	T	97395.9	1	9	8
0	0	0	0	0	0	231150	261853	259842	0	0	0	0	0	0	0	0	0	0	0	0	0	0	0	0	0	0	0	0	0	0	0	0	0	0	0	96110.9	136272	0	0	0	0	0	0	0	T	59797	1	2	1
0	0	0	0	0	0	87037.8	90528.4	104859	0	0	0	0	0	0	0	0	0	0	0	0	0	0	0	0	0	0	0	0	0	168456	154173	219274	0	0	0	73431.5	71368.3	0	0	0	0	0	0	0	T	54512.9	1	1	1
488612	1.49147e+06	637500	837525	992583	990309	1.13936e+06	1.18939e+06	731235	0	0	0	1.09396e+06	1.27852e+06	4.05373e+06	391806	731714	511450	933105	1062236	1.00542e+06	836424	1.80449e+06	744886	0	0	0	0	0	0	611837	789326	177281	0	0	0	684034	659408	658152	0	0	0	0	0	0	T	69799.1	1	15	15
1.31471e+06	928312	1.21838e+06	3.84626e+06	3.95117e+06	3.88629e+06	0	0	0	0	0	0	0	0	0	927494	901864	985662	4.15157e+06	3.58326e+06	4.3198e+06	0	0	0	0	0	0	0	0	0	1156594	801914	1.15635e+06	3.00972e+06	2.81996e+06	2908245	0	0	0	0	0	0	0	0	0	T	82652.3	1	21	18
0	0	0	0	0	0	0	0	0	974404	911646	1.14686e+06	0	0	0	0	0	0	0	0	0	0	0	0	1.86204e+06	3.77015e+06	2.35462e+06	0	0	0	0	0	0	0	0	0	0	0	0	1.80866e+06	1.69768e+06	1703638	0	0	0	T	34623.8	1	10	10
0	0	0	0	0	0	0	0	0	0	0	0	4.55984e+06	4871361	4.91571e+06	0	0	0	0	0	0	0	0	0	0	0	0	1.99211e+06	2.2684e+06	2.1785e+06	0	0	0	0	0	0	0	0	0	0	0	0	2.84235e+06	2.99483e+06	2.95981e+06	T	19564	1	6	3
0	0	0	0	0	0	0	0	0	0	0	0	0	0	0	0	0	0	0	0	0	153795	108598	161982	0	0	0	0	0	0	0	0	0	0	0	0	83856.7	76129.7	134104	634206	1.01925e+06	1.06522e+06	2.02306e+06	1.81298e+06	1.7186e+06	T	70535.5	1	3	3
0	0	0	147037	125210	173911	0	0	0	0	0	0	0	0	0	0	0	0	0	0	0	0	0	0	0	0	0	0	0	0	0	0	0	0	0	0	0	0	0	0	0	0	0	0	0	T	44932.3	1	1	1
2.03323e+06	1.96627e+06	2.31456e+06	0	0	0	842367	827071	888976	2.67238e+06	2.76842e+06	2.80846e+06	0	0	0	1.81599e+06	1.98689e+06	1.96791e+06	0	0	0	757090	820626	855360	3.85429e+06	3694665	3.94788e+06	0	0	0	1.93418e+06	2252981	1928507	877538	452341	829089	923479	1.06187e+06	1218969	2.18127e+06	2.11154e+06	2.01241e+06	788061	792499	669017	T	49941.1	1	4	4
0	0	0	0	0	0	0	0	0	0	0	0	228219	247235	288198	0	0	0	0	0	0	0	0	0	0	0	0	1.23721e+06	1.35034e+06	1.21996e+06	0	0	0	0	0	0	0	0	0	0	0	0	718830	1.05096e+06	1.11615e+06	T	20999.1	1	2	2
7425575	6532751	6169179	5.71624e+06	6.00464e+06	6.16329e+06	0	0	0	0	0	0	1.46139e+06	1195784	880627	5439770	5.19677e+06	5711285	7978182	8593740	8.04113e+06	0	0	0	0	0	0	1.09199e+06	2.37895e+06	776429	5.22807e+06	5581463	5571326	8879686	7163825	7228683	0	0	0	0	0	0	1.00467e+06	853732	1.49852e+06	T	95276.9	1	28	19
21830466	20853680	17975234	46325776	40318396	47367992	5373817	6.56281e+06	5678355	41761712	37213716	47693808	91588240	79611560	41918152	15101290	15468444	16398230	46914404	45034868	43053748	8283862	8520753	8795507	38854456	33189580	33256726	63760812	71949568	66369512	14827047	12911620	13544939	12650710	23654996	22423324	5001136	4.29423e+06	5133208	6141319	7216910	5.89519e+06	47096004	48518116	51891172	T	58791.7	1	38	11
0	0	0	223232	0	283354	1368314	1.02645e+06	1615492	20450650	35980836	38238524	0	123857	0	0	0	0	0	0	0	948858	1.92946e+06	1.37606e+06	42935188	46755544	28248788	493222	648168	527958	0	155967	0	0	0	0	1.71423e+06	937943	1.06122e+06	15227757	10902391	16899376	0	0	392093	T	49557.4	1	16	0
20047744	19245156	20704672	11920820	13289689	12924032	76456728	77513824	81624520	15559819	13708848	15184084	9692012	10838119	10377308	9894504	10455025	9926296	5003901	8067936	8951093	54289760	52707512	58496628	10803167	11527624	12128449	23925604	22948382	23657072	11661036	11428984	11373301	3.8171e+06	6.24688e+06	6619249	45260156	48103960	52796020	8861134	9258955	8771727	12956423	13977841	13944413	T	62340	1	61	8
0	0	0	0	0	0	0	0	0	0	0	0	15832611	12253454	14201453	795785	812428	608813	0	0	0	0	0	0	0	0	0	23556408	26484606	26512420	1.13081e+06	1.09087e+06	923806	0	0	0	0	0	0	0	0	0	24105232	20877366	1.81532e+06	T	19582.6	1	4	0
0	0	0	0	0	0	0	0	0	420161	292228	554340	0	0	0	0	0	0	0	0	0	0	0	0	655026	464463	635106	0	123731	0	0	0	0	0	0	0	0	0	0	497137	631145	549473	0	0	0	T	40032.7	1	3	2
1.69823e+06	1.33217e+06	1.03047e+06	0	0	0	0	0	0	0	0	0	0	0	0	0	0	0	0	0	0	0	0	0	0	0	0	0	0	0	0	0	0	0	0	0	0	0	0	0	0	0	0	0	0	T	30802.7	1	1	1
0	0	0	0	0	0	440046	486944	518721	0	0	0	0	0	0	0	0	0	0	0	0	378354	395562	307833	0	0	0	0	0	0	0	0	0	0	0	0	0	0	0	229800	0	168528	0	0	0	T	35057.6	1	2	2
0	0	0	0	0	0	0	0	0	0	0	0	9091275	9477741	8677289	0	0	0	0	0	0	0	0	0	8827248	8728128	8831331	15080371	14829119	14334499	0	0	0	0	0	0	0	0	0	16011674	18049660	17007668	5.18022e+06	4.63337e+06	5360147	T	28362.8	1	17	15
0	0	0	0	0	0	0	0	0	0	0	0	0	0	0	0	0	0	0	0	0	0	0	0	0	0	0	0	0	0	0	0	0	0	0	0	0	0	0	0	0	0	2.97009e+06	2.29373e+06	2.30599e+06	T	24327.8	1	1	1
0	0	0	0	0	0	0	0	0	0	0	0	2.03463e+06	1.99071e+06	2.37025e+06	0	0	0	0	0	0	0	0	0	0	0	0	910180	931478	953611	0	0	0	0	0	0	0	0	0	0	0	0	1.0751e+06	1.07346e+06	961028	T	14167.8	1	1	1
0	0	0	0	0	0	376638	611942	512935	0	0	0	244970	118853	208186	0	0	0	0	0	0	296677	407026	440916	0	0	0	0	0	0	0	0	0	0	0	0	461826	560593	349171	0	0	0	0	0	0	T	44774.3	1	5	5
0	0	0	0	0	0	0	0	0	2.94752e+06	2.65064e+06	2.79442e+06	0	0	0	0	0	0	0	0	0	0	0	0	2.80329e+06	2860960	2.81207e+06	0	0	0	0	0	0	0	0	0	0	0	0	2896543	3052460	3.20539e+06	818081	932790	792848	T	37871.2	1	8	7
392974	2.01496e+06	2.75049e+06	0	0	0	0	0	0	0	0	0	0	0	0	0	0	0	0	0	0	0	0	0	261542	323644	0	0	624661	890823	0	0	0	0	0	0	0	0	0	0	0	0	0	0	0	T	49849.6	1	3	1
733664	878410	979291	1.1443e+06	933415	1.06244e+06	453527	228616	221347	288244	103397	154083	7734859	7798309	7502273	738152	678034	772366	0	0	0	0	0	0	0	0	0	11546709	10929278	11739814	755179	1.08196e+06	1.10031e+06	683210	969526	1.09569e+06	188796	391471	180790	327437	119969	648459	9596301	10974144	10081659	T	12468.2	1	2	1
0	0	0	0	0	0	0	0	0	1.17011e+06	1.10774e+06	1.54788e+06	0	0	0	0	0	0	0	0	0	0	0	0	1.13932e+06	1.15823e+06	691818	0	0	0	0	0	0	0	0	0	0	0	0	1039273	1246416	1.26001e+06	0	0	0	T	48244.6	1	4	4
2.42285e+06	1.77247e+06	2105814	0	0	0	898975	970130	893067	0	0	0	0	0	0	1.58481e+06	1.99263e+06	1.85176e+06	0	0	0	1.43962e+06	2402535	2.00768e+06	0	0	0	0	0	0	1.65164e+06	1.63141e+06	1.5776e+06	693220	299309	573126	1.26274e+06	1.10145e+06	1.20511e+06	0	0	0	0	0	0	T	57900	1	15	13
0	0	0	0	0	0	0	0	0	0	0	0	0	0	0	0	0	0	0	0	0	0	0	0	0	0	0	0	0	0	0	0	0	0	0	0	0	0	0	0	0	0	407261	597554	520106	T	11132.6	1	1	1
0	94406.8	221659	193348	213301	742900	0	0	0	0	0	0	0	0	0	0	0	0	116036	173846	147618	0	0	0	0	0	0	0	0	0	0	141599	109927	0	147819	140765	0	0	0	0	0	0	0	0	0	T	92411.3	1	4	1
0	0	0	0	0	0	1.12352e+06	1246231	1.29096e+06	0	0	0	0	0	0	0	0	0	0	0	0	1.48558e+06	1.40906e+06	1456826	0	0	0	0	0	0	0	0	0	0	0	0	1.38428e+06	1.38974e+06	1.43514e+06	0	0	0	0	0	0	T	48306.1	1	10	8
0	0	0	0	0	0	0	0	0	0	0	0	743783	766123	901159	0	0	0	0	0	0	0	0	0	0	0	0	1.70765e+06	1.78866e+06	1.69666e+06	0	0	0	0	0	0	0	0	0	0	0	0	1389623	1.31806e+06	1.30387e+06	T	22749.7	1	4	3
0	0	0	0	0	0	0	0	0	695564	774324	444591	4.15325e+06	4426005	4.18275e+06	0	0	0	0	0	0	0	0	0	3.02355e+06	3.32148e+06	2.89155e+06	5754302	7.08422e+06	8039051	0	0	0	0	0	0	0	0	0	2.98019e+06	2.96367e+06	2709378	6230505	6449020	7.30918e+06	T	24593.7	1	12	1
5.46385e+06	4819987	5.53308e+06	3795629	3.39907e+06	3.8087e+06	21618284	22478992	21258662	5.35055e+06	4.80887e+06	4894292	3.62241e+06	4.00418e+06	3.71626e+06	3.55248e+06	3033698	3.07288e+06	2.2787e+06	2801935	2.63508e+06	16511070	14814841	14435398	4620549	4072627	7.3623e+06	6241257	2.99123e+06	2.58926e+06	4.59914e+06	4997539	3.41056e+06	4.10348e+06	2.75662e+06	4.98032e+06	15476852	15408799	15156417	10417579	8814936	9122623	2.98891e+06	3.14379e+06	3.11504e+06	T	64092.4	1	24	10
0	0	0	884260	530700	602224	471983	970476	403812	0	0	0	0	0	0	0	0	0	0	0	0	1.18315e+06	760294	1.08131e+06	0	0	0	0	0	0	0	0	0	0	0	0	925643	615361	541619	0	0	0	0	0	0	T	57100	1	8	8
777508	753229	1775353	5.192e+06	4.96793e+06	4.91915e+06	0	0	0	0	0	0	0	0	0	1847785	1822385	2.2284e+06	3.2602e+06	4411098	4485189	0	0	0	0	0	0	1.26395e+06	1.52096e+06	1.37506e+06	711394	1.70216e+06	599681	3.78841e+06	4.41633e+06	4.50471e+06	0	0	0	0	0	0	0	0	0	T	81692.7	1	17	15
0	0	0	0	0	0	0	0	0	0	0	0	4828635	4932077	5260408	0	0	0	0	0	0	0	0	0	8.2359e+06	8436282	7920702	0	0	0	0	0	0	0	0	0	0	0	0	0	0	0	0	0	0	T	13522	1	3	3
0	0	0	0	0	0	0	0	0	3.73469e+06	3.58478e+06	4444921	0	0	0	0	0	0	0	0	0	0	0	0	6.36616e+06	6826656	6.60875e+06	1.44565e+06	732452	1.25777e+06	0	0	0	0	0	0	0	0	0	3.65935e+06	3.78034e+06	3.81771e+06	0	0	0	T	42037.3	1	5	3
1.32426e+06	2.04468e+06	1763271	0	0	0	0	0	0	0	0	0	0	0	0	0	0	0	0	0	0	0	0	0	0	0	0	0	0	0	0	0	0	0	0	0	0	0	0	0	0	0	0	0	0	T	109471	1	7	6
0	0	0	0	0	0	0	0	0	0	0	0	154155	119148	124275	0	0	0	0	0	0	0	0	0	0	0	0	504979	357401	297046	0	0	0	0	0	0	0	0	0	0	0	0	263660	299902	220133	T	21415.1	1	4	1
3.79121e+06	3561501	2119120	0	0	101036	0	0	0	0	0	0	0	0	0	1.61441e+06	1.74831e+06	1.87303e+06	0	0	0	0	0	0	0	0	0	0	0	0	2951793	2.78665e+06	1.85312e+06	0	0	0	0	0	0	0	0	0	0	0	0	T	55720.3	1	7	3
2.91607e+06	3372121	2.9885e+06	3.60371e+06	3370592	3.45594e+06	34923656	567735	47812248	0	0	0	690291	632210	555742	2.65049e+06	2.54734e+06	2636171	6.89282e+06	7.45158e+06	6.32985e+06	587781	59404644	560536	350368	1.26937e+06	411783	416776	293908	440812	3.12242e+06	2.65044e+06	3.20826e+06	3498276	3.91717e+06	3.61409e+06	406877	1.70037e+06	338840	274627	414797	600472	0	0	0	T	69369.7	1	31	16
0	0	0	0	0	0	119135	137063	116196	0	0	0	0	0	0	125826	179287	129167	0	0	0	178420	225357	107027	0	0	0	0	0	0	83818.9	122551	112290	0	0	0	111239	88465.8	73549.3	0	0	0	0	0	0	T	56796.8	1	2	1
0	0	0	0	0	0	0	0	0	108678	85400.5	108807	0	0	0	0	0	0	0	0	0	0	0	0	0	144390	104528	0	0	0	0	0	0	0	0	0	0	0	0	0	202299	200711	0	0	0	T	26166	1	1	1
0	0	0	0	0	0	0	0	0	0	0	0	0	0	0	0	0	0	0	0	0	331711	338702	431217	0	0	0	0	0	0	0	0	0	0	0	0	294873	330673	318571	0	0	0	0	0	0	T	29394.8	1	1	1
0	0	0	0	0	0	0	0	0	0	0	0	566126	506802	483818	0	0	0	0	0	0	0	0	0	0	0	0	1.41076e+06	1.33477e+06	1.38428e+06	0	0	0	0	0	0	0	0	0	0	0	0	1.3249e+06	1.3656e+06	1.3175e+06	T	17137.7	1	8	4
0	0	0	0	0	0	0	0	0	0	0	0	245397	320852	274279	0	0	0	0	0	0	0	0	0	263476	312189	245628	493976	451602	501399	0	0	0	0	0	0	0	0	0	366043	341085	560842	0	0	0	T	30848	1	2	2
0	0	0	0	0	0	0	0	0	0	0	0	0	0	0	0	0	0	0	0	0	0	0	0	0	0	0	0	0	0	0	0	0	0	0	0	0	0	0	0	0	0	2.86786e+06	2.83426e+06	3.27058e+06	T	59649.4	1	1	1
3.03992e+06	4.45045e+06	3.11387e+06	2.84952e+06	2.4716e+06	2.92941e+06	733536	733823	738646	159730080	145207600	173393792	16542871	14556573	16051321	3.98966e+06	3.49283e+06	3.56711e+06	5.13483e+06	5.0965e+06	5590853	650176	919179	1.03425e+06	204773968	205807232	221673520	57823316	57495636	53720608	3.4511e+06	3.1814e+06	3.51043e+06	5250939	4596703	4.68664e+06	1.42995e+06	869695	1022731	275009600	249962448	242849776	6.06408e+06	6.21301e+06	6741543	T	31304.6	1	15	13
0	0	0	0	0	0	0	0	0	0	0	0	0	0	0	0	0	0	1301242	1.59746e+06	1.62847e+06	0	0	0	0	0	0	0	0	0	0	0	0	0	0	0	243918	105894	209980	0	0	0	0	0	0	T	67559	1	5	4
4.8661e+06	19603310	4.58577e+06	4954659	4767561	4.76255e+06	314365	298815	238374	0	0	0	0	0	0	6045672	4.95059e+06	5.194e+06	1.97736e+06	2.56954e+06	2.48731e+06	0	0	0	1.37804e+06	1.02257e+06	1.15417e+06	3.35168e+06	3.7844e+06	3.78241e+06	8832613	8.26977e+06	8846012	0	0	0	0	0	0	0	0	0	0	0	0	T	331569	1	46	45
0	0	0	0	0	0	0	0	0	6.34259e+06	6.95076e+06	7452128	0	0	0	0	0	0	0	0	0	0	0	0	7.46292e+06	7441213	7.53219e+06	2.87657e+06	3.13709e+06	1.80023e+06	0	0	0	0	0	0	0	0	0	8.15127e+06	7569280	7050185	0	0	0	T	29228.5	1	6	4
70762.8	50534.4	129463	0	0	0	0	0	0	0	0	0	0	0	0	116771	111669	102853	0	0	0	0	0	0	0	0	0	0	0	0	0	64659.6	89065.9	0	0	0	0	0	0	0	0	0	0	0	0	T	202039	1	1	1
0	0	0	0	0	0	576119	682620	631059	799061	907483	852179	0	0	0	0	0	0	0	0	0	0	0	0	0	0	0	0	0	0	0	0	0	0	0	0	0	0	0	0	0	0	0	0	0	T	35114.8	1	2	1
0	0	0	1.66506e+06	1.33192e+06	1.5278e+06	0	0	0	0	0	0	139243	88249.1	0	707274	499369	602005	2.6348e+06	2.48792e+06	2.06583e+06	0	0	0	473670	503407	691654	0	0	0	338435	588294	282584	1.72157e+06	2.38689e+06	1.64708e+06	0	0	0	1.046e+06	678760	23978948	0	0	0	T	89329.4	1	9	9
0	0	0	0	0	0	4.98643e+06	5048885	4453267	53419148	64217496	77208392	0	0	0	0	0	0	165872	0	0	1.98792e+06	2.47201e+06	2.68849e+06	71069528	73076032	78632408	0	0	0	481794	190302	4797772	0	0	0	2.50732e+06	2574646	2.41023e+06	41272888	47463364	11972839	0	0	0	T	22566.5	1	13	7
5182840	127789	81205.2	0	0	414294	0	0	0	2424807	2.27943e+06	1.96363e+06	1.30708e+06	1.27464e+06	1.32759e+06	0	0	0	0	0	0	0	0	0	364851	581620	660232	2.39675e+06	2.38403e+06	2462519	0	0	0	0	0	0	0	0	0	549811	569808	501804	2389999	2566650	2.88012e+06	T	22336.3	1	11	4
264479	246573	191878	0	0	0	810502	0	0	11831025	0	0	192837	232087	240355	0	0	0	0	0	0	0	638095	0	0	4352775	4.23024e+06	453254	433953	472939	0	189201	262230	0	0	0	0	0	0	3.65416e+06	4.097e+06	3565357	0	0	0	T	21351.7	1	11	2
0	0	0	0	0	0	0	0	0	0	0	0	1.84753e+06	1.71316e+06	1.75123e+06	0	0	0	0	0	0	0	0	0	0	0	0	3.44637e+06	3.73861e+06	4.29822e+06	0	0	0	0	0	0	0	0	0	0	0	0	3479218	3.34953e+06	3.51214e+06	T	21632.2	1	6	5
0	1.12397e+06	1.13004e+06	1.37356e+06	1.39833e+06	1.69154e+06	0	0	0	0	0	0	1.29316e+06	1.88336e+06	1.58841e+06	0	0	0	1.40085e+06	0	1.42832e+06	0	0	0	418065	309310	8229809	0	0	0	0	0	1.19883e+06	1.05023e+06	692152	649904	0	0	0	331180	6.56308e+06	5.70526e+06	0	2.66373e+06	3.22824e+06	T	37196.9	1	3	1
0	0	0	81190.7	190041	92712.6	0	0	0	0	0	0	0	0	0	74273.2	165187	148727	213628	197435	125506	0	0	0	0	0	0	0	0	0	140744	242338	135076	256261	233656	275205	0	0	0	0	0	0	0	0	0	T	114683	1	3	2
774602	770404	861825	0	0	0	0	0	0	0	0	0	0	0	0	845976	802051	747414	0	0	0	0	0	0	0	0	0	0	0	0	791624	556399	750342	0	0	0	0	0	0	0	0	0	0	0	0	T	147776	1	5	5
987527	880505	1.05673e+06	0	0	0	0	0	0	0	0	0	1.34783e+06	1.34185e+06	1.36934e+06	735821	1.00441e+06	1.02408e+06	0	0	0	0	0	0	0	0	0	2.38857e+06	2.26591e+06	2.37326e+06	1085370	852183	936049	0	0	0	0	0	0	0	0	0	2.42683e+06	1773984	1.85252e+06	T	17292	1	4	2
299639	279310	319761	359754	312959	0	9174298	7406901	7431431	6150654	5289041	6943272	638612	469952	809246	395239	298085	160385	0	623988	0	10670398	8497747	9102299	5868872	6540856	6.73933e+06	1.11686e+06	732093	845467	648235	529653	334894	0	0	0	7.23979e+06	4.17244e+06	7570346	5058896	5.08804e+06	5023495	116790	164861	199088	T	40066	1	18	9
0	0	0	0	0	0	132566	503015	140303	0	0	0	0	0	0	0	0	0	0	0	0	146646	465577	460791	0	0	0	0	0	0	0	0	0	0	0	0	0	0	0	0	0	0	0	0	0	T	42129.1	1	2	2
0	0	0	0	0	0	144953	200759	0	0	0	0	0	0	0	0	0	0	0	0	0	220733	122151	92323.7	0	0	0	0	0	0	0	0	0	0	0	0	0	0	0	0	0	0	0	0	0	T	50883.8	1	1	1
0	0	0	153471	182189	220119	0	0	0	0	0	0	0	0	0	0	0	0	183092	118028	106523	0	0	0	0	0	0	0	0	0	0	0	0	183704	261787	182332	0	0	0	0	0	0	0	0	0	T	70984.2	1	14	1
0	0	0	0	0	0	0	0	0	0	0	0	845036	681274	766906	0	0	0	0	0	0	0	0	0	0	0	0	0	0	0	0	0	0	0	0	0	0	0	0	0	0	0	208761	237618	283790	T	11669.1	1	2	2
0	0	0	0	0	0	0	0	0	0	0	0	2.18433e+06	2.82058e+06	2.63444e+06	0	0	0	0	0	0	0	0	0	0	0	0	4313378	4.00371e+06	3.95697e+06	0	0	0	0	0	0	0	0	0	0	0	0	3.28909e+06	19542530	21595054	T	21527	1	4	4
0	0	0	0	0	0	0	0	0	0	0	0	0	0	0	364660	492700	484363	0	0	0	0	0	0	0	0	0	0	0	0	0	0	0	0	0	0	0	0	0	0	0	0	0	0	0	T	53865.1	1	1	1
0	0	0	0	0	0	0	0	0	994753	1.22316e+06	1.31042e+06	0	0	0	0	0	0	0	0	0	0	0	0	1.38407e+06	659806	1.81673e+06	0	0	0	0	0	0	0	0	0	0	0	0	348258	494802	526326	0	0	0	T	35857.2	1	5	4
0	0	0	1.47657e+06	1.00329e+06	1.48615e+06	0	0	0	9358156	9901910	9350774	0	0	0	0	0	0	1.17274e+06	836703	1.32006e+06	0	0	0	3.52451e+06	3.11138e+06	3.65913e+06	0	0	0	0	0	0	782458	4803508	1.14655e+06	725541	668210	752806	2.59808e+06	2.63858e+06	2278119	0	0	0	T	89350.2	1	9	8
0	0	0	0	0	0	141075	164445	68157.1	0	0	0	0	0	0	0	0	0	0	0	0	0	0	0	0	0	0	0	0	0	0	0	0	0	0	0	0	0	0	0	0	0	0	0	0	T	28041	1	1	1
0	0	0	0	0	0	0	0	0	416403	222467	468750	0	0	0	0	84132	116531	0	0	0	0	0	0	0	0	0	0	0	0	0	0	0	0	0	0	0	0	0	0	0	0	0	0	0	T	35152.3	1	2	1
0	0	0	0	0	0	0	0	0	0	0	0	1561315	2.07038e+06	1.59242e+06	0	0	0	0	0	0	0	0	0	0	0	0	2.75928e+06	2732926	2.27914e+06	0	0	0	0	0	0	0	0	0	0	0	0	1.78768e+06	1.85995e+06	2.07227e+06	T	16391.3	1	2	2
0	0	0	0	0	0	0	0	0	521567	489453	489876	0	0	0	0	0	0	0	0	0	0	0	0	578566	522883	452591	0	0	0	0	0	0	0	0	0	0	0	0	637733	528477	463238	0	0	0	T	40564	1	5	1
360872	374870	315487	0	0	0	0	0	0	0	0	0	0	0	0	0	0	0	0	0	0	0	0	0	0	0	0	0	0	0	218153	0	309805	0	0	0	0	0	188125	0	0	0	0	0	0	T	60685.5	1	1	0
0	0	0	863160	898550	958160	0	0	0	0	0	0	0	0	0	548107	505252	492897	1514990	1387761	1.52877e+06	0	0	0	0	0	0	0	0	0	244411	574293	433304	1006147	991252	1068657	0	0	0	0	0	0	0	0	0	T	79944.8	1	4	4
0	0	0	0	0	0	0	0	0	679962	0	3.00869e+06	244476	0	142298	0	0	0	0	0	0	266174	0	140172	1.29901e+06	0	853524	320248	0	0	0	0	0	0	341675	236120	199043	0	270328	0	0	689859	234793	272669	192365	T	38199.8	1	2	0
1.29949e+06	1.21427e+06	1.10881e+06	0	0	0	3.04324e+06	3.06614e+06	2986996	6278629	7329507	7434378	6501795	5964013	6.36785e+06	0	0	0	0	0	0	4338429	4.39674e+06	4.32756e+06	14906688	17115616	14016361	16263084	15481791	14457903	0	0	0	725489	454583	731390	4.4915e+06	4216677	3.88303e+06	16507268	15530428	18826812	4.50943e+06	4528194	3.99495e+06	T	48442.4	1	23	18
0	0	0	0	0	0	0	0	0	0	0	0	0	0	0	0	0	0	1.82889e+06	1.12809e+06	1.83893e+06	0	0	0	0	0	0	0	0	0	0	0	0	909648	2.69686e+06	1.57084e+06	0	0	0	0	0	0	0	0	0	T	50366.4	1	1	1
1.06444e+06	789958	702257	0	0	0	727015	1.00701e+06	954496	0	0	0	830190	866356	682588	0	0	0	15230327	15982177	17597092	2879504	2.41176e+06	1.92608e+06	0	0	0	0	0	0	767034	1.29263e+06	717883	0	0	0	1.21318e+06	1.3294e+06	1.40463e+06	0	0	0	0	0	0	T	66648	1	12	10
9553770	12175805	10451449	33988232	36309364	33532178	166658720	151218528	179416048	16762293	16173250	14896252	55998288	60351052	56116496	5574622	5.65097e+06	7890735	36409568	41585324	34634400	107702064	126723512	114341760	13227759	12071516	12437083	17696180	15254159	14820941	8.13295e+06	6.75666e+06	8.02108e+06	8894432	10368879	10011865	122873352	136473600	128833928	18393982	18224526	20230978	12371653	13030028	12174106	T	69104.7	1	52	26
0	0	0	4894551	4252855	4.34113e+06	3856433	2950985	5230156	0	0	0	0	0	0	0	0	0	19257904	9320389	13362304	0	0	0	0	0	0	2.61977e+06	3.87233e+06	7193050	0	0	0	6.78392e+06	5.75086e+06	6105829	0	0	0	0	0	0	0	0	0	T	84964.2	1	23	16
0	0	0	0	0	0	0	0	0	0	0	0	0	0	0	0	0	0	0	0	0	0	0	0	492054	291886	681124	757930	168351	250920	0	0	0	0	0	0	0	0	0	355956	702207	381173	0	0	0	T	26136.1	1	3	3
0	0	0	0	0	0	0	0	0	481372	398273	614415	0	0	79000.1	0	0	0	0	0	0	0	0	0	818271	938207	1.16359e+06	915756	763870	758599	0	0	0	0	0	0	0	0	0	1054689	692055	849706	180066	667878	0	T	31653.7	1	3	3
0	0	0	0	0	0	58357	17715.8	60054.3	259451	25155.3	363112	0	0	0	0	0	0	0	0	0	196590	110257	114545	0	0	0	0	0	0	0	0	0	0	0	0	216794	123351	68765.6	0	0	0	0	0	0	T	49172.5	1	4	4
0	0	0	0	0	0	837632	638314	556567	0	0	0	0	0	0	0	0	0	0	0	0	1.36466e+06	1.35731e+06	1.50762e+06	0	0	0	0	0	0	0	0	0	0	0	0	750687	913895	831263	0	0	0	0	0	0	T	60305.6	1	12	11
427392	359438	476953	0	0	0	1.0782e+06	901809	1.33462e+06	0	0	0	0	0	0	290581	306744	350886	0	0	0	1.58105e+06	1.50382e+06	1.56046e+06	1.73808e+06	1.48934e+06	1.5331e+06	0	0	0	332745	390392	384829	0	0	0	1.69213e+06	1.31343e+06	1.3202e+06	690141	834371	763897	0	0	0	T	49934.8	1	10	8
0	0	0	935867	1.22939e+06	1.09601e+06	0	0	0	0	0	0	0	0	0	0	0	0	1.99403e+06	1676336	2.01081e+06	0	0	0	0	0	0	0	0	0	0	0	0	1.65709e+06	1.68091e+06	1.56608e+06	0	0	0	0	0	0	0	0	0	T	86854.1	1	10	10
0	0	0	0	0	0	0	0	0	0	0	0	9831041	9537347	9808669	0	0	0	0	0	0	0	0	0	0	0	0	12510613	13293188	12180943	0	0	0	0	0	0	0	0	0	0	0	0	14667273	14849820	15700831	T	12529.8	1	9	7
0	0	0	724361	250082	161452912	0	0	0	0	0	0	1.91175e+06	1.80217e+06	1.74271e+06	0	0	0	608210	310292	608937	0	116111	88240.1	0	0	0	5.16554e+06	5.37446e+06	5858602	0	0	0	781202	675884	810983	181479	198610	206115	0	0	0	5492233	6.18912e+06	6.52025e+06	T	20497.7	1	10	2
601846	635528	952292	0	0	0	0	0	0	0	0	0	4.23031e+06	4372291	4.13365e+06	0	0	0	0	0	0	0	0	0	3.95061e+06	3.8665e+06	4473538	4948297	4.7234e+06	4.77487e+06	0	0	0	0	0	0	0	0	0	4.57748e+06	4.0317e+06	4.26316e+06	0	0	0	T	29207.2	1	16	16
5793111	5.50793e+06	5377360	1.67615e+06	870061	2.62162e+06	0	0	0	0	0	0	0	0	0	4.54384e+06	6.74392e+06	4726539	975525	2.04994e+06	744717	0	0	0	0	0	0	0	0	0	5185082	11853486	4830893	0	0	0	0	0	0	0	0	0	0	0	0	T	123722	1	38	28
676801	896597	714994	436688	331198	337408	0	0	0	0	0	0	0	3022860	217247	381275	365325	237095	0	0	0	0	0	0	0	0	0	0	0	0	0	0	0	424551	366532	403662	0	0	0	0	0	0	0	0	0	T	263664	1	6	6
0	0	0	0	0	0	1.80771e+06	1450099	1.97117e+06	1.83456e+06	2.033e+06	2.0693e+06	0	0	0	0	0	0	0	0	0	1.86607e+06	4358996	1.98557e+06	2.46536e+06	2.22677e+06	2.49086e+06	6842744	6.69738e+06	754636	0	0	0	0	0	0	1.64051e+06	1.67916e+06	1.50056e+06	2.32618e+06	2.69113e+06	2.36579e+06	823708	7606180	8.20678e+06	T	43213.7	1	15	11
0	0	0	0	0	0	0	0	0	2.58385e+06	2.86958e+06	2.47669e+06	38991568	38746348	36986540	0	0	0	0	0	0	0	0	0	3076663	2.93046e+06	3.13073e+06	77152384	75419768	71403216	0	0	0	0	0	0	0	0	0	2.69468e+06	3.04933e+06	2.90032e+06	64357224	72414176	70380704	T	21383.3	1	9	6
0	0	0	1.22545e+06	1.13187e+06	1.00798e+06	0	0	0	0	0	0	1.25961e+06	778211	1.35528e+06	0	0	0	0	0	0	0	0	0	138043	269258	814208	1.57932e+06	1.77529e+06	1.7198e+06	0	0	0	0	0	0	0	0	0	0	0	0	1463363	1.24116e+06	1.58294e+06	T	28785.8	1	4	1
0	0	0	0	0	0	1.17368e+06	1.35014e+06	1.42879e+06	1.24588e+06	1.19854e+06	1.46342e+06	0	0	0	0	0	0	0	0	0	1.00491e+06	1.06492e+06	1.07533e+06	983614	1.22441e+06	1.1179e+06	0	0	0	0	0	0	0	0	0	1.04771e+06	949006	770439	719791	614126	923236	0	0	0	T	44940.5	1	8	6
120823	376225	232456	1.14985e+06	690284	619963	0	0	0	0	0	0	0	0	0	2708912	662973	2.34113e+06	1.02956e+06	710437	643564	0	0	0	0	0	0	0	0	0	867832	695582	1.40412e+06	161834	449130	61842.8	0	0	0	0	0	0	0	0	0	T	101673	1	5	5
0	0	0	2.02644e+06	2.17898e+06	2.1665e+06	0	0	0	0	0	0	0	0	0	0	0	0	3381985	2595199	3.40588e+06	0	0	0	0	0	0	0	0	0	0	0	0	1.86665e+06	2.31345e+06	2.61945e+06	0	0	0	0	0	0	0	0	0	T	69433.9	1	7	7
1.57598e+06	1.41812e+06	1.5687e+06	2.05049e+06	2.05103e+06	1.89734e+06	6031667	6000545	6780272	1.833e+06	1.30903e+06	1.55326e+06	911651	1.03934e+06	890126	1.69327e+06	2.26541e+06	1.62154e+06	935219	2.20352e+06	2.52679e+06	7567828	7.18643e+06	6900016	3.00359e+06	3307320	3582885	1.8846e+06	1.74207e+06	1.74583e+06	1744010	2.0209e+06	1.78593e+06	2.15355e+06	1.66714e+06	1.89843e+06	4253555	4.21271e+06	4.00922e+06	1.22808e+06	1.2765e+06	1304739	1.302e+06	1.23001e+06	1.12019e+06	T	49181.1	1	34	6
293931	627692	130423	801922	617537	665127	1.12755e+06	3318812	3.38985e+06	168151	0	0	347881	540561	349524	705086	777081	530265	1.2222e+06	1.29345e+06	1.0841e+06	3697575	6.80705e+06	3.19025e+06	725303	337178	2.37639e+06	457748	1.9623e+06	607647	665850	169775	126618	623023	433728	606489	752329	890466	763913	2.54162e+06	621941	619086	2.60493e+06	3525116	2.41661e+06	T	56109.3	1	26	12
7254908	4.69593e+06	6.04014e+06	0	0	0	0	0	0	0	0	0	0	0	0	3.82336e+06	4544831	2318494	0	0	0	0	0	0	0	0	0	0	0	0	2.70611e+06	2.59701e+06	1598048	0	0	0	0	0	0	0	0	0	0	0	0	T	148438	1	5	5
6425647	6171616	6.07012e+06	15232462	14870598	19007510	982011	929212	993555	2.74028e+06	2460763	3.39812e+06	3.23899e+06	3.76235e+06	3428787	4989294	3.49e+06	3.28298e+06	15283661	17753760	16207798	882926	1.08988e+06	1.05814e+06	0	0	0	3.95072e+06	3.84744e+06	4284903	3.97147e+06	3.35409e+06	2513916	10954504	12810307	11036761	985552	844433	969477	3.80323e+06	2.56459e+06	1.88099e+06	4.97168e+06	3.97024e+06	4645984	T	76568.4	1	35	35
191694	276618	472954	3.10822e+06	3.06295e+06	2.72883e+06	0	0	0	0	0	0	0	0	0	0	0	0	676825	539370	1.10901e+06	0	0	0	0	0	0	0	0	0	0	0	0	1.233e+06	1.03358e+06	1222223	0	0	0	0	0	0	0	0	0	T	102420	1	14	9
0	0	0	0	0	0	0	0	0	5182206	4.94184e+06	5.88645e+06	1.14543e+06	1.1258e+06	1.16215e+06	0	0	0	0	0	0	0	0	0	5.85048e+06	4.9721e+06	5607007	7653888	2.63171e+06	2.15288e+06	0	0	0	0	0	0	0	0	0	5.44345e+06	6161345	4.93638e+06	1.97062e+06	1.88694e+06	1.65852e+06	T	31421.7	1	12	11
0	0	0	0	0	0	0	0	0	0	0	0	2263375	3.07059e+06	2.95767e+06	0	0	0	0	0	0	0	0	0	0	0	0	4488522	4.1792e+06	3.97561e+06	0	0	0	0	0	0	0	0	0	0	0	0	4392251	4.57933e+06	5499767	T	24535.7	1	8	7
0	0	0	0	0	0	0	0	0	0	0	0	3236845	3.13291e+06	1.11011e+06	0	0	0	0	0	0	0	0	0	0	0	0	707002	901336	1.10062e+06	0	0	0	0	0	0	0	0	0	0	0	0	888989	967613	901012	T	27374	1	4	4
1.53846e+06	662517	671770	2.75333e+06	4605325	4.14701e+06	0	0	0	0	0	0	0	0	0	909096	896578	900075	5.43338e+06	4849194	6.46854e+06	0	0	0	0	0	0	0	0	0	906144	588455	837938	2.99307e+06	2.8415e+06	4446471	0	0	0	0	0	0	0	0	0	T	89221	1	18	15
0	0	0	0	0	0	636844	770582	622394	0	0	0	0	0	0	0	0	0	0	0	0	901948	999948	940171	0	0	0	0	0	0	0	0	0	0	0	0	528879	675804	649830	0	0	0	0	0	0	T	54135.1	1	8	8
0	0	0	0	0	0	922987	875884	827007	0	0	0	0	0	0	0	0	0	0	0	0	699486	942114	953766	0	0	0	0	0	0	0	0	0	0	0	0	546515	500457	364847	0	0	0	0	0	0	T	62055.6	1	5	5
0	0	0	0	0	0	0	0	0	0	0	0	0	0	0	0	0	0	0	0	0	0	0	0	94034.4	110716	126425	0	0	0	0	0	0	0	0	0	0	0	0	0	0	0	0	0	0	T	33802.7	1	1	1
0	0	0	0	0	0	0	0	0	4067827	4.66398e+06	5003064	0	0	0	0	0	0	0	0	0	0	0	0	5303875	6.56499e+06	5649758	0	0	0	0	0	0	0	0	0	0	0	0	6599006	5785684	6.16857e+06	0	0	0	T	41187.1	1	15	12
0	0	0	0	0	0	227700	388972	0	0	0	0	0	0	0	0	0	0	0	0	0	0	62940.7	0	0	0	0	0	0	0	0	0	0	0	0	0	0	0	0	0	0	0	0	0	0	T	50778.5	1	5	1
0	0	0	0	0	0	3.83819e+06	3.7717e+06	3532530	3.66694e+06	3933553	4240284	791250	841765	925814	0	0	0	0	0	0	5440677	5.14224e+06	5.37083e+06	7886742	8776852	7103428	2.31696e+06	2.2495e+06	2.3421e+06	0	0	0	0	0	0	5.05555e+06	4.34538e+06	5060904	3479980	3703663	3.81975e+06	1.99725e+06	2.25499e+06	2167585	T	38364.4	1	17	15
2.26318e+06	2.22419e+06	2.46229e+06	1014846	1.42822e+06	1.58778e+06	1488995	1.58631e+06	1850719	864788	1.13868e+06	1.23566e+06	0	0	0	1.59551e+06	1.85432e+06	1.61486e+06	0	0	0	1.39461e+06	1.74578e+06	1.65699e+06	0	0	0	0	0	0	2.81877e+06	2590737	2.54331e+06	1.16582e+06	1.16612e+06	824597	1.51809e+06	1.35577e+06	1.63233e+06	0	0	0	0	0	0	T	52705.8	1	8	8
0	0	0	0	0	0	137222	107067	124468	0	0	0	0	0	0	0	0	0	0	0	0	216949	221361	210041	0	0	0	0	0	0	0	0	0	0	0	0	81293.1	90360.4	0	0	0	0	0	0	0	T	42398.6	1	1	1
0	0	0	0	0	0	2.82286e+06	2472998	2.38752e+06	969760	837614	737231	0	0	0	0	0	0	0	0	0	2.841e+06	2.59509e+06	2.49183e+06	0	0	0	529526	658962	539090	0	0	0	0	0	0	2.92724e+06	2.4761e+06	2529403	1.11447e+06	1.50146e+06	1.32192e+06	600488	555925	538825	T	48520.1	1	10	9
0	0	0	0	0	0	0	0	0	0	0	0	6607566	6068217	7.51576e+06	0	0	0	0	0	0	0	0	0	1.54057e+06	2.2202e+06	2.00522e+06	17099454	17519636	16216932	0	0	0	0	0	0	0	0	0	0	0	0	16102878	16291264	17622170	T	22154.4	1	12	8
0	0	0	0	0	0	0	0	0	0	0	0	1.16966e+06	643029	960358	0	0	0	0	0	0	0	0	0	0	0	0	1.36649e+06	1.29216e+06	1.47335e+06	0	0	0	1.22061e+06	1.48753e+06	1.18073e+06	0	0	0	0	0	0	1197473	1.17188e+06	1.21583e+06	T	23643.8	1	9	5
0	0	0	0	0	0	0	0	0	0	0	0	171469	175743	483915	0	0	0	0	0	0	0	0	0	0	0	0	942159	1.03661e+06	933634	0	0	0	0	0	0	0	0	0	0	0	0	797550	862590	1.07174e+06	T	23577.9	1	3	0
827645	805000	744442	0	0	0	0	0	0	0	0	0	0	0	0	811029	939236	1.01406e+06	0	0	0	0	0	0	0	0	0	0	0	0	873411	708001	487913	0	0	0	0	0	0	0	0	0	0	0	0	T	127332	1	3	3
892050	1.38227e+06	1201911	3.48565e+06	3539948	3397019	0	0	0	0	0	0	1.11299e+06	1.24441e+06	1.23901e+06	723347	589042	737554	4.62476e+06	4222507	4709207	0	0	0	0	0	0	0	0	0	819338	900256	843523	3.45585e+06	4.07036e+06	3.97093e+06	4.63866e+06	5828557	4.69505e+06	0	0	0	0	0	0	T	75473.2	1	23	20
136602	152455	104624	0	0	0	0	0	0	0	0	0	0	0	0	0	0	0	0	0	0	0	208360	0	0	0	0	0	0	0	0	0	0	0	0	0	0	0	49393	0	0	0	0	0	0	T	82036.7	1	3	1
0	0	0	0	0	0	0	0	0	0	0	0	2.39783e+06	2.34594e+06	2.4037e+06	0	0	0	0	0	0	0	0	0	0	0	0	5.87509e+06	4.7373e+06	5.54927e+06	0	0	0	0	0	0	0	0	0	0	0	0	6.17496e+06	5753021	6128731	T	26472.4	1	6	3
0	0	0	0	0	0	0	0	0	0	0	0	4.11215e+06	4.47361e+06	4086507	0	0	0	0	0	0	0	0	0	0	0	0	1.4507e+06	1332283	1.49997e+06	0	0	0	0	0	0	0	0	0	0	0	0	1847925	1.81428e+06	1.67666e+06	T	16751.7	1	6	5
2.3455e+06	3.27192e+06	2.45611e+06	2.92779e+06	2002941	2674218	5431582	3.02311e+06	12446330	0	0	0	2.32282e+06	2.82188e+06	2.62068e+06	0	0	0	0	0	0	0	0	0	0	0	0	0	0	0	0	0	0	0	0	0	4.0173e+06	595310	2.68661e+06	0	0	0	0	0	0	T	66367.6	1	23	19
0	0	0	0	0	0	0	0	0	0	0	0	0	0	0	0	0	0	68570.5	89719.9	55720.5	0	0	0	0	0	0	0	0	0	0	0	0	0	0	0	0	0	0	0	0	0	0	0	0	T	127749	1	1	1
0	0	0	0	0	0	0	0	0	785959	936740	692921	0	0	0	0	0	0	0	0	0	0	0	0	416508	436230	304161	0	0	0	0	0	0	0	0	0	0	0	0	404643	510903	557907	0	0	0	T	29327	1	2	2
330520	470223	279275	0	0	0	0	0	0	0	0	0	0	0	0	687346	698335	619710	0	0	0	712569	873898	606956	0	0	0	0	0	0	584391	625177	588542	0	0	0	0	0	0	0	0	0	0	0	0	T	76526.3	1	6	6
503834	473744	1.3245e+06	0	0	0	0	0	0	0	0	0	0	0	0	822869	426066	465887	0	0	0	0	0	0	0	0	0	0	0	0	434736	468930	2.18414e+06	0	0	0	0	0	0	0	0	0	671105	461962	593620	T	772428	1	6	6
0	0	0	0	0	0	0	0	0	0	0	0	0	0	0	0	0	0	0	0	0	0	0	0	0	0	0	0	0	0	0	0	0	832717	734832	1.00273e+06	0	0	0	0	0	0	612287	464466	799069	T	434922	1	2	2
251706	239300	202754	5365971	5.29595e+06	4791218	0	90670	117417	0	0	0	0	0	0	447037	387618	522289	5910486	4729801	6.15145e+06	119543	52864.8	83223.9	0	0	0	0	0	0	219415	408017	266179	4.14012e+06	4.09469e+06	3.94391e+06	71084.7	99764.4	33022.1	0	0	0	0	0	0	T	92563.2	1	34	2
0	0	0	1.00281e+06	702150	743494	0	0	0	461814	1.24032e+06	850099	12629736	11140319	11408973	753521	705441	558338	0	0	0	0	0	0	911225	852542	971876	27918988	28383766	30247232	0	0	0	0	0	0	0	0	0	1.12562e+06	1.2472e+06	1.2418e+06	32416400	33915760	32026866	T	20553.8	1	6	5
6.29994e+06	7.76825e+06	6249010	3761682	4.3638e+06	5.09077e+06	0	0	0	2857422	2.84328e+06	7.354e+06	1.65498e+06	1.35422e+06	1.02339e+06	5.31217e+06	4.7752e+06	4.43759e+06	3530675	3.38095e+06	3961314	0	0	0	0	0	0	733865	560623	817708	5074709	4.62265e+06	4.15443e+06	2.82321e+06	2.96654e+06	2.92216e+06	0	0	0	0	0	0	0	0	0	T	280564	1	72	60
0	0	0	0	0	0	4.57926e+06	5835358	4.32834e+06	0	0	0	0	0	0	0	0	0	0	0	0	0	0	0	0	0	0	0	0	0	0	0	0	0	0	0	0	0	0	0	0	0	0	0	0	T	319168	1	1	1
0	0	0	0	0	0	5899413	5446315	5.31282e+06	0	0	0	0	0	0	0	0	0	0	0	0	0	0	0	0	0	0	0	0	0	0	0	0	0	0	0	7.20946e+06	6269180	7.35259e+06	0	0	0	0	0	0	T	141434	1	1	1
0	0	0	0	0	0	0	0	0	0	0	0	0	0	0	0	0	0	0	0	0	308421	0	358278	0	0	0	0	0	0	0	0	0	0	0	0	0	0	435658	0	0	0	0	0	0	T	89555.8	1	1	1
0	0	0	0	0	0	128018	160276	104417	0	0	0	121033	141561	61074.2	0	0	0	0	0	0	0	0	0	0	0	0	0	0	0	0	0	0	0	0	0	0	0	0	0	0	0	0	0	0	T	63327.5	1	1	1
0	0	0	0	0	0	0	0	0	29215684	31444162	31828308	6734877	5.59467e+06	6024009	0	0	0	0	0	0	0	0	0	4.00488e+06	4.18471e+06	3.84452e+06	2.30376e+06	2.32676e+06	1.79187e+06	0	0	0	0	0	0	0	0	0	6.89829e+06	7144855	6.55569e+06	2.23551e+06	2.11374e+06	2.76402e+06	T	30753.6	1	13	9
0	0	0	0	0	0	0	0	0	0	0	0	0	0	0	0	0	0	0	0	0	0	0	0	0	0	0	0	0	0	2.1978e+06	1.14705e+06	1097812	0	0	0	0	0	0	0	0	0	0	0	0	T	564815	1	2	2
0	0	0	0	0	0	0	0	0	0	0	0	5.37702e+06	4.80604e+06	5.52659e+06	0	0	0	0	0	0	0	0	0	3.35088e+06	3.47247e+06	3.60349e+06	11915539	11803244	13101436	0	0	0	0	0	0	0	0	0	2770520	3.21939e+06	2786215	12229997	11553827	12765713	T	31608.8	1	9	7
0	0	0	0	0	0	0	0	0	0	0	0	715298	1.77957e+06	855097	0	0	0	0	0	0	212565	185902	219272	0	0	0	1.14814e+06	1.35705e+06	3.18973e+06	0	0	0	0	0	0	0	0	0	0	0	0	3.73871e+06	3.91192e+06	4.25924e+06	T	30017.6	1	3	3
0	0	0	671763	616632	830458	0	0	0	0	0	0	0	0	0	0	0	0	1.72009e+06	1.53561e+06	1.94308e+06	0	0	0	0	0	0	0	0	0	577738	668838	450864	1.14738e+06	1.17465e+06	1.172e+06	0	0	0	0	0	0	0	0	0	T	89364.6	1	9	8
0	0	0	0	0	0	319272	360570	103757	959629	1.0202e+06	1.54582e+06	51198736	62059940	63545820	1101559	1.00264e+06	833388	1.09306e+06	1.49221e+06	1.4173e+06	0	0	0	4.03595e+06	4.52137e+06	3.85263e+06	111600688	117318152	110315824	0	0	0	498596	766596	844255	315603	175928	304214	1818233	2.24804e+06	2.60285e+06	135798800	140155712	138112944	T	24620.6	1	18	10
1.11097e+06	1.76224e+06	1177804	0	0	0	0	0	0	36556420	32549390	36366668	11750593	12121838	12156783	657140	1214873	859110	0	0	0	1.14576e+06	330716	535168	26120376	23816896	29751528	12254551	12387539	11669027	1.676e+06	712480	846118	0	0	0	0	0	0	19861838	24073936	21537412	18702592	19223954	21954826	T	33763.4	1	18	13
1.1716e+06	1.08711e+06	915919	1.54386e+06	1.4444e+06	1526596	0	0	0	0	0	0	0	0	0	1.77053e+06	1.64049e+06	1.7053e+06	0	0	0	0	0	0	0	0	0	0	0	0	1245746	1.47738e+06	1541660	1.31906e+06	1.6825e+06	1360832	0	0	0	0	0	0	0	0	0	T	107699	1	11	11
0	0	0	0	0	0	0	0	0	0	0	0	0	0	0	0	0	0	0	0	0	0	0	0	0	0	0	1.64207e+06	1926970	1.90934e+06	0	0	0	58281.3	0	0	0	0	0	0	0	0	0	0	0	T	91361.6	1	2	2
0	0	0	0	0	0	624994	566994	718124	580303	433328	666268	0	0	0	0	0	0	0	0	0	979258	886490	1.01663e+06	1.21607e+06	1.10036e+06	1.14923e+06	532342	372386	532938	0	0	0	260695	415746	90549.7	764882	831817	933266	541315	563324	681691	0	0	0	T	47049.1	1	7	6
2.15807e+06	2.4335e+06	2.2513e+06	1.39419e+06	1.60468e+06	1.50936e+06	0	0	0	0	0	0	0	0	0	3.15385e+06	2.98168e+06	2.62343e+06	0	0	0	0	0	0	0	0	0	0	0	0	3.3545e+06	2.94443e+06	2.80624e+06	624349	962609	735508	0	0	0	0	0	0	0	0	0	T	117774	1	14	13
0	0	0	0	0	0	0	0	0	0	0	0	1672256	1881286	1.53265e+06	0	0	0	0	0	0	0	0	0	0	0	0	4.82463e+06	4325564	3.9581e+06	0	0	0	0	0	0	0	0	0	0	0	0	4180085	3.37899e+06	4184844	T	17286.9	1	8	1
0	0	0	0	0	0	0	0	0	0	0	0	0	0	0	0	0	0	0	0	0	0	0	0	0	0	0	547554	981447	846187	0	0	0	0	0	0	0	0	0	0	0	0	0	0	0	T	53803	1	1	1
8.32921e+06	9143272	6021917	7.99089e+06	7752634	7.4082e+06	5932886	5532245	4820567	2025513088	2032276224	2304713728	146693648	130265696	146639680	5664298	5.81006e+06	5.50692e+06	4.9248e+06	4.87353e+06	6264901	5.14679e+06	4.51686e+06	4.6906e+06	1520903680	1606492288	1613451136	145128752	146377328	168467296	6889949	5334393	6106780	5.32497e+06	5181778	5411618	4321658	4.33886e+06	4744604	1637905792	1352308352	1341876224	160152896	162180368	162552160	T	37406.7	1	42	8
248114	0	224730	0	0	0	0	0	0	0	0	0	0	0	0	178309	158988	0	0	0	0	0	0	0	0	0	0	0	0	0	0	0	0	0	0	0	0	0	0	0	0	0	0	0	0	T	104693	1	2	2
0	0	0	0	0	0	0	0	0	0	0	0	0	0	0	128636	185316	152512	0	0	0	0	0	0	0	0	0	0	0	0	0	0	0	0	0	0	0	0	0	0	0	0	0	0	0	T	99569.3	1	2	1
0	0	0	0	0	0	0	0	0	125707	82413.1	44719.4	0	0	0	0	0	0	0	0	0	0	0	0	94226.5	108907	145218	0	0	0	0	0	0	0	0	0	0	0	0	173551	165375	133426	0	0	0	T	40597	1	5	1
0	0	0	0	0	0	701404	657893	677402	0	0	0	0	0	0	0	0	0	0	0	0	52555.7	223235	321323	0	0	0	0	0	0	0	0	0	0	0	0	0	0	0	0	0	0	0	0	0	T	48412.9	1	4	3
0	0	0	0	0	0	782572	159696	56412.9	4091819	3.77974e+06	4.43791e+06	0	0	0	0	0	0	0	0	0	0	0	0	6.23234e+06	6338443	6767432	0	0	0	0	0	0	0	0	0	0	0	0	4.78408e+06	4.58227e+06	4486030	0	0	0	T	47831.6	1	13	9
0	0	0	0	0	0	0	0	0	519868	549161	319375	0	0	0	0	0	0	0	0	0	0	0	0	841342	641145	597082	0	0	0	0	0	0	0	0	0	0	0	0	987480	839142	1.10926e+06	0	0	0	T	31347.8	1	3	2
0	0	0	0	0	0	0	0	0	2.17508e+06	1883665	1.8587e+06	0	0	0	0	0	0	0	0	0	0	0	0	2110726	2.11345e+06	2.20885e+06	0	0	0	0	0	0	0	0	0	0	0	0	2.3563e+06	3.00297e+06	2732238	0	0	0	T	33948	1	7	6
114444744	102343776	120217400	1427308672	1692249088	1531102848	40440636	39380316	40661608	45418476	50212012	46940304	33713508	35733472	36582612	79328824	77622400	78639464	1193469952	1117374208	1276848768	20723144	18703664	18875102	32660808	30652740	32577650	12722580	11586963	12299054	90969864	95332072	87316928	1137635584	1215406336	1149835136	19764860	20504456	21252498	30644390	34264844	29609362	9684208	10333864	11139626	T	76101.6	1	82	28
0	0	0	0	0	0	1.09309e+06	1.03918e+06	1.05124e+06	6989637	7189862	8.33186e+06	599774	536894	234690	0	0	0	0	0	0	2722034	2.32428e+06	2.27608e+06	7.72097e+06	13274483	16040114	1.01098e+06	992079	1.1753e+06	0	0	0	0	0	0	1.24908e+06	1.42595e+06	1.48507e+06	2.1248e+06	2.27418e+06	841154	659091	610283	823581	T	51137.8	1	14	2
0	0	0	0	0	0	0	0	0	1.35435e+06	1.06881e+06	1.76273e+06	34994020	31966570	34454648	0	0	0	0	0	0	0	0	0	2.12305e+06	1.94581e+06	1.89667e+06	99801928	95085872	93896736	0	0	0	0	0	0	0	0	0	1.43609e+06	1.48705e+06	1.799e+06	82824504	80437408	86193088	T	23727.5	1	14	8
2134460	1.80532e+06	1922729	1.71429e+06	2.46252e+06	1.54419e+06	650032	547624	586004	50335768	45452880	54349416	155533152	166501088	164322976	1.79293e+06	2020779	2.03049e+06	1.93302e+06	2.29927e+06	2.58919e+06	628554	684212	758353	144632048	153929232	151524768	209726912	195892944	210024624	2462919	2.37161e+06	2.51058e+06	2.1521e+06	2904684	2116209	921432	1.18409e+06	1.1491e+06	235783024	241976112	254730512	67945744	67503616	72495232	T	26671.4	1	25	17
0	0	0	0	0	0	0	0	0	0	0	0	0	0	0	0	0	0	0	0	0	626899	452850	437510	0	0	0	0	0	0	0	0	0	0	0	0	0	0	0	0	0	0	0	0	0	T	52589.7	1	1	1
3.96831e+06	4649234	4.37471e+06	0	0	0	0	0	0	0	0	0	0	0	0	6918479	6905076	7785395	0	0	0	0	0	0	0	0	0	0	0	0	7854600	5.49012e+06	5985017	0	0	0	0	0	0	0	0	0	0	0	0	T	133191	1	34	28
0	0	0	0	0	0	0	0	0	1.74555e+06	2.09256e+06	1.71502e+06	0	0	0	0	0	0	0	0	0	0	0	0	2.73598e+06	2437773	2727426	0	0	0	0	0	0	0	0	0	0	0	0	2922137	2.5984e+06	2.17825e+06	0	0	0	T	36853.9	1	2	0
0	0	0	0	0	0	0	0	0	0	0	0	0	0	0	0	0	0	0	0	0	397722	208279	274596	558015	494826	550207	0	0	0	0	0	0	0	0	0	0	0	0	0	0	0	0	0	0	T	47685.2	1	2	2
12326808	14049098	16861596	988769	1.47168e+06	733824	962597	882486	828200	0	0	0	11634709	11090710	11574940	820058	8675467	8390509	2.75052e+06	2.96633e+06	1.6264e+06	1.00155e+06	1095780	901961	1.22585e+06	1.51124e+06	1392214	9269193	9143161	7.66922e+06	1.50568e+06	8369169	7.54072e+06	1.60649e+06	1.73067e+06	1.43691e+06	420715	393847	486547	0	0	0	30395998	30852744	30317136	T	18490.7	1	11	6
21100188	14808720	14253401	259038976	219489568	228958000	11652991	9745578	9800589	9913680	14228696	11928994	9879670	9596227	10509352	15824628	16964034	15137342	411585056	367284608	423514848	11126386	10330350	9877925	15815235	19987794	33591176	7.81776e+06	7.26361e+06	7.79862e+06	18969188	14251050	15600757	214940112	244857760	244887872	10011745	9377346	9683103	13541695	13822466	19251154	8494577	8974129	8794192	T	69110.3	1	55	42
0	0	0	0	0	0	0	0	0	0	0	0	1.74888e+06	1.76449e+06	0	0	0	0	0	92282.9	0	0	0	0	0	0	0	2.32331e+06	2405222	2.38205e+06	0	0	0	0	0	0	0	0	0	0	0	0	3.39158e+06	3562765	3329774	T	137833	1	2	1
0	0	0	722576	545738	587586	0	0	0	0	0	0	0	0	0	0	0	0	818732	932283	2.21362e+06	0	0	0	0	0	0	0	0	0	0	0	0	751406	1.1492e+06	1.0703e+06	0	0	0	0	0	0	0	0	0	T	82576.7	1	7	7
0	0	0	0	0	0	0	0	0	0	0	0	264803	549287	474305	0	0	0	0	0	0	0	0	0	0	0	0	1.39606e+06	1.45217e+06	1.57564e+06	0	0	0	0	0	0	0	0	0	0	0	0	1.53839e+06	1027382	1.14301e+06	T	23804.5	1	2	2
0	0	0	0	0	0	0	0	0	0	0	0	0	0	0	821298	906235	980878	1.83164e+06	1.65494e+06	2.00548e+06	0	0	0	0	0	0	0	0	0	635008	791163	718644	1.32583e+06	1.21608e+06	1.41702e+06	0	0	0	0	0	0	0	0	0	T	90012.5	1	11	10
0	0	0	0	0	0	0	0	0	0	0	0	0	0	0	0	0	0	0	0	0	0	0	0	0	0	0	0	0	0	0	0	0	0	0	0	0	0	0	181564	65902.7	163126	0	0	0	T	55847.3	1	1	1
0	0	0	0	0	0	0	0	0	0	0	0	0	0	0	0	0	0	0	0	0	0	0	0	0	0	0	309936	280220	210640	0	0	0	0	0	0	0	0	0	0	0	0	0	0	0	T	24526	1	3	2
0	0	0	0	0	0	0	0	0	893381	1.04579e+06	691413	5781125	5.91999e+06	6.44706e+06	0	0	0	0	0	0	0	0	0	3.33806e+06	3.63985e+06	4067088	11796978	11116425	10623328	0	0	0	0	0	0	0	0	0	6.54898e+06	7.02255e+06	6.70328e+06	2.75283e+06	3.23132e+06	3.58828e+06	T	24748.3	1	6	6
0	0	0	0	0	0	0	0	0	0	0	0	3.13738e+06	3.09597e+06	3.26263e+06	0	0	0	0	0	0	0	0	0	0	0	0	13871886	14117630	13389867	0	0	0	0	0	0	0	0	0	0	0	0	10976375	11342490	12133384	T	28890.3	1	12	11
0	0	0	0	0	0	0	0	0	0	0	0	0	0	0	0	0	0	0	0	0	0	0	0	2.09904e+06	2.27611e+06	2.22328e+06	5573045	5146882	6089399	0	0	0	0	0	0	0	0	0	0	0	0	2.79383e+06	2793048	3.35024e+06	T	30550	1	3	2
0	0	0	0	0	0	0	0	0	0	0	0	4859439	4.8131e+06	4.72639e+06	821717	684169	573058	0	0	0	0	0	0	0	0	0	10030320	9267577	9784915	709691	648511	174964	0	0	0	0	0	0	0	0	0	10893226	11883079	11185732	T	18030.8	1	6	6
0	0	0	0	0	0	0	0	0	4791313	4.32764e+06	4.32869e+06	0	0	0	0	0	0	0	0	0	0	0	0	6545028	7.87413e+06	7361716	809219	1.12608e+06	220571	0	0	0	0	0	0	662464	584336	486610	4.48788e+06	6183471	4.72194e+06	0	0	0	T	45170.6	1	11	9
0	0	0	0	0	0	0	0	0	0	0	0	2.16344e+06	1.85851e+06	1814893	0	0	0	0	0	0	0	0	0	2.47844e+06	3.46121e+06	2694663	4130294	4.65035e+06	4.96337e+06	0	0	0	0	0	0	0	0	0	3824009	3776334	3984539	1.84642e+06	1.7959e+06	1.83934e+06	T	33221	1	5	5
2.21708e+06	911453	849202	0	0	0	0	0	0	0	0	0	0	0	0	743377	449410	278118	0	0	0	0	0	0	0	0	0	0	0	0	558750	758026	460573	0	0	0	0	0	0	0	0	0	0	0	0	T	217039	1	5	5
0	0	0	0	0	0	148076	93278.5	29570.3	4.639e+06	5486883	4.39595e+06	1.07721e+06	1.08578e+06	916821	395898	447684	443954	0	0	0	234966	90142.4	60572.4	7.07327e+06	6192757	6.27446e+06	1.40186e+06	1.38659e+06	1.41474e+06	621050	229927	625519	0	0	0	0	0	0	9348597	9162030	8.3371e+06	1104946	1.0491e+06	1.07476e+06	T	33908	1	15	10
0	0	0	0	0	0	0	0	0	0	0	0	0	0	0	0	0	0	0	0	0	0	0	0	2.03116e+06	2064723	2159262	0	0	0	0	0	0	0	0	0	0	0	0	0	0	1502712	0	0	0	T	311455	1	2	2
8.13166e+06	8.12363e+06	8345364	62608180	66117388	60737348	1.76386e+06	1.83206e+06	1.96795e+06	90413616	3.86217e+06	4.05039e+06	2.98571e+06	2.5518e+06	2.50051e+06	9083391	9584176	9517274	104068376	109433304	105936696	2688311	2.95963e+06	2.03527e+06	5.11471e+06	5505231	5.41776e+06	5487242	5400686	5.66221e+06	8081471	7.59851e+06	7867168	74515296	81389480	75967328	1.80976e+06	1.31751e+06	1.86349e+06	4.96089e+06	30734294	5124963	5.0003e+06	4.32872e+06	4.97185e+06	T	90924	1	62	48
0	0	0	911544	544178	432848	0	0	0	0	0	0	0	0	0	0	0	0	0	0	0	0	0	0	0	0	0	419677	373832	176129	0	0	0	0	0	0	0	0	0	473247	396334	328875	0	0	0	T	34237.1	1	2	2
0	0	0	0	0	0	0	0	0	292996	602092	544261	0	0	0	0	0	0	0	0	0	0	0	0	494292	360490	403989	0	0	0	0	0	0	0	0	0	0	0	0	896324	910360	639941	0	0	0	T	33157.6	1	3	3
586211	464866	529968	0	0	0	0	0	0	0	0	0	0	0	0	127356	2.13333e+06	2298250	4.18325e+06	4356210	4.03214e+06	0	0	0	0	0	0	731170	817658	717568	2.03303e+06	1.5971e+06	1.62225e+06	0	0	0	0	0	0	0	0	0	0	0	0	T	336867	1	2	2
0	0	0	0	0	0	0	0	0	1.07158e+06	1.1683e+06	1242154	52755692	53348244	51405128	0	0	0	0	0	0	0	0	0	1.36105e+06	933722	1.75865e+06	67718192	62497652	58112968	0	0	0	0	0	0	0	0	0	2.16918e+06	2.38902e+06	2.1954e+06	76282480	76606952	72406192	T	14505.5	1	5	4
0	0	0	0	0	0	0	0	0	0	0	0	428268	550088	594073	0	0	0	0	0	0	0	0	0	0	0	0	0	0	0	0	0	0	0	0	0	0	0	0	0	0	0	0	0	0	T	88006.3	1	2	1
0	0	0	0	0	0	3.26214e+06	2.97406e+06	3.38268e+06	1.05205e+06	1.22049e+06	1.35175e+06	0	0	0	0	0	0	0	0	0	3.99887e+06	3.23115e+06	3.33888e+06	2264256	1787134	1.9298e+06	0	0	0	0	0	0	0	0	0	3090806	2.50107e+06	3.22164e+06	1.66753e+06	1.40352e+06	1.31409e+06	0	0	0	T	44684.7	1	8	5
1.33854e+06	1.17161e+06	1.44209e+06	0	0	0	0	0	0	12268675	11891747	14217752	3.55236e+06	2.99708e+06	3359562	1623001	1.35969e+06	1279558	0	0	0	305270	190627	460587	16619245	21387054	20646506	3.31351e+06	3.49814e+06	3.65118e+06	976747	1.50996e+06	1.45249e+06	0	0	0	0	0	0	20548056	23360348	20940100	4242767	4419449	4.8011e+06	T	38020.4	1	23	20
0	0	0	0	0	0	0	0	0	745599	727735	755029	84867.1	0	0	0	0	0	0	0	0	0	0	0	1.27273e+06	1.14335e+06	1.12465e+06	124478	198070	121506	0	0	0	0	0	0	0	0	0	1.12972e+06	1.04139e+06	1.0577e+06	0	0	0	T	35558.4	1	5	4
0	0	0	0	0	0	5.77524e+06	6249761	1.79119e+06	1390232	1.88208e+06	1.8929e+06	1.83482e+06	1.96014e+06	1.89143e+06	0	0	0	0	0	0	5.18571e+06	8.17429e+06	9765072	3379367	6.37016e+06	2.26234e+06	4869670	2906597	3.13664e+06	0	0	0	0	0	0	2.64033e+06	2.02934e+06	2.19571e+06	1.47412e+06	2.1033e+06	1.32242e+06	1.21897e+06	1.74547e+06	1.0589e+06	T	59713.6	1	21	19
0	0	0	0	0	0	0	0	0	0	0	0	1.76316e+06	1.65129e+06	1.7883e+06	0	0	0	0	0	0	0	0	0	1.62942e+06	1.37725e+06	1.38774e+06	2.35087e+06	2.56048e+06	2.21703e+06	0	0	0	0	0	0	0	0	0	2.32003e+06	3053817	2639552	0	0	0	T	29536.9	1	9	9
0	0	0	0	0	0	0	0	0	0	0	0	969193	1.08449e+06	939918	0	0	0	0	0	0	0	0	0	0	0	0	2.18957e+06	2.26583e+06	2.04317e+06	0	0	0	0	0	0	0	0	0	0	0	0	1.50989e+06	1657172	1616055	T	25882.3	1	6	5
0	0	0	0	0	0	0	0	0	0	0	0	1.56652e+06	1.37875e+06	1.45579e+06	0	0	0	0	0	0	0	0	0	0	0	0	2.45752e+06	2.38326e+06	2.58853e+06	0	0	0	0	0	0	0	0	0	0	0	0	2.98209e+06	2.88266e+06	2889294	T	28415.1	1	7	7
0	0	0	0	0	0	0	0	0	0	0	0	1.17001e+06	1378947	1.58708e+06	0	0	0	0	0	0	0	0	0	1.45697e+06	1450373	1.289e+06	1.95084e+06	1.91749e+06	2.24109e+06	0	0	0	0	0	0	0	0	0	2.01773e+06	2.45667e+06	2.05465e+06	1.79504e+06	1.42076e+06	1.11114e+06	T	29465.2	1	6	6
1.36274e+06	1.73547e+06	1.33939e+06	0	0	0	3.02778e+06	3274956	3.23709e+06	0	0	0	886096	753984	852921	0	0	0	0	0	0	2.66722e+06	2.37183e+06	2668179	0	0	0	468641	624938	499980	0	0	0	0	0	0	0	0	0	0	0	0	0	0	0	T	172016	1	4	4
1.43009e+06	1.23832e+06	3198079	1.97686e+06	2353313	2.42514e+06	4291584	1.10962e+06	3.67866e+06	0	0	0	1.09064e+06	1.02861e+06	990684	3.48729e+06	2830530	3.98614e+06	4.27685e+06	4700046	5.04881e+06	2.4051e+06	946193	15577029	0	0	72259.7	514020	0	0	4575512	4.22726e+06	4515957	2.48529e+06	2.47127e+06	2.62407e+06	976076	690277	4.47529e+06	832604	339271	136432	0	0	0	T	67777.8	1	26	15
0	0	0	393425	518021	392212	0	0	0	0	0	0	0	0	0	0	0	0	769406	768124	916586	0	0	0	0	0	0	0	0	0	0	0	0	370029	405983	552602	0	0	0	0	0	0	0	0	0	T	103924	1	3	3
8630415	7579582	9727425	3.67983e+06	3349706	3742770	45314124	48080144	44438068	9355629	9444147	9569488	4.13034e+06	3.95316e+06	4.11973e+06	9148538	8958390	9558981	3531265	4244616	4.17221e+06	68155664	63637940	60911792	13583496	14163623	13261552	8.21594e+06	6496172	6962654	9967259	9176065	9769653	3.31766e+06	3.23025e+06	3555534	57057176	50359864	50109560	12993902	13731303	12525604	5733890	6328365	6751219	T	54382.3	1	28	16
0	0	0	0	0	0	0	0	0	0	0	0	0	0	0	0	0	0	0	0	0	0	0	0	1.18123e+06	1.49992e+06	1.34063e+06	0	0	0	0	0	0	0	0	0	0	0	0	2.43691e+06	2.44796e+06	2.39696e+06	0	0	0	T	105247	1	1	1
20264442	21268604	19474292	2224538	4.30303e+06	2.18787e+06	912970	1.25786e+06	854839	1.30808e+06	1.20976e+06	2.21362e+06	0	0	0	25683666	24414166	24748574	5777728	2.64423e+06	2.70032e+06	1.23144e+06	1343155	1.06264e+06	1661383	2.26788e+06	2762613	0	0	0	28008052	25684630	27008824	2.49176e+06	2.20881e+06	2.28879e+06	895511	834824	958027	1447958	1.50275e+06	1.44607e+06	1.79729e+06	1.99804e+06	3.62882e+06	T	183050	1	64	53
0	0	0	0	0	0	128344	144814	133942	0	0	0	0	0	0	0	0	0	0	0	0	127958	53706.2	113576	0	0	0	0	0	0	0	0	0	0	0	0	0	0	0	0	0	0	0	0	0	T	46654.1	1	1	1
1.08476e+06	1.37321e+06	1.89202e+06	1.05389e+06	574556	736645	7.90719e+06	8335598	8730702	3.30592e+06	1.51537e+06	1.42398e+06	2.64962e+06	2.18757e+06	2.17953e+06	843048	765525	1.00051e+06	942867	1.11237e+06	751776	16282087	29206038	14373286	2.34057e+06	2.12138e+06	1.73556e+06	6.55531e+06	5.89727e+06	5.96107e+06	1.09211e+06	934888	1.50907e+06	774516	840986	1.17976e+06	9200605	19638142	18813294	2.58043e+06	2.76929e+06	3.28788e+06	1.71351e+06	2192357	2.44808e+06	T	53467.2	1	19	13
0	0	0	0	0	0	1.00249e+06	1541965	1109292	1.54461e+06	1.17138e+06	1.3214e+06	11576775	12836138	11980489	0	0	0	0	0	0	0	0	0	5594873	7367311	5471079	17390448	16109848	16193144	0	0	0	0	0	0	0	0	0	8092332	5.26851e+06	5.10868e+06	20375444	19741754	19992654	T	24246.5	1	11	10
0	0	0	0	0	0	0	0	0	0	0	0	311423	1.03365e+06	298847	0	0	0	0	0	0	0	0	0	0	0	0	449566	999005	637190	0	0	0	0	0	0	0	0	0	0	0	0	1.53524e+06	1.57046e+06	1104432	T	11720.7	1	3	3
0	0	0	0	0	0	153302	207865	190403	0	0	0	0	0	0	0	0	0	0	0	0	448857	480327	431763	0	0	0	0	0	0	0	0	0	0	0	0	241597	211660	239682	0	0	0	0	0	0	T	50846.4	1	4	4
0	0	0	0	0	0	0	0	0	0	0	0	759785	742075	1.12559e+06	0	0	0	0	0	0	0	0	0	0	0	0	0	1.54411e+06	1.29331e+06	0	0	0	0	0	0	0	0	0	1.23443e+06	796009	1.29886e+06	951797	895790	643619	T	24018.7	1	3	3
4.52156e+06	4175837	4.49076e+06	4.70075e+06	4.46019e+06	4381195	5566184	5.86917e+06	5.9088e+06	1.21479e+06	1449275	1.511e+06	1.22576e+06	1.41878e+06	1172832	3.00923e+06	2.85265e+06	2.18639e+06	1.25329e+06	1.18099e+06	4.35652e+06	7.89882e+06	5366302	5130399	1401483	1.12917e+06	947189	786821	887658	517407	2.53882e+06	2.7581e+06	2332952	8787921	11042174	10388106	3252345	3.35033e+06	3036879	1.05076e+06	1.68605e+06	925911	973934	1.30119e+06	921171	T	57185.6	1	24	11
0	0	0	1.50433e+06	1446567	1.29356e+06	0	0	0	0	0	0	0	0	0	530733	432436	599002	1.91342e+06	1.82346e+06	2.00899e+06	0	0	0	0	0	0	0	0	0	480292	471093	526801	1.71876e+06	1.28268e+06	1445406	0	0	0	0	0	0	0	0	0	T	83381.9	1	8	7
2253669	2.13817e+06	2.42786e+06	397262	271893	636950	0	0	0	0	0	0	0	0	0	3.2744e+06	3.60397e+06	3.58181e+06	0	0	0	0	0	0	0	0	0	0	0	0	2.81178e+06	2.93355e+06	2.87865e+06	0	0	0	0	0	0	0	0	0	0	0	0	T	140387	1	25	24
632428	646753	787404	1.13172e+06	508479	1.03063e+06	1.9911e+06	1.71291e+06	2005364	540432	572047	1.05815e+06	290860	219758	438322	960187	851567	1.02456e+06	1069321	1.03515e+06	1.34432e+06	2.37607e+06	2.91395e+06	2.60777e+06	1.38541e+06	1.15172e+06	904055	588347	292364	441922	713662	719230	1.02625e+06	523246	773131	877968	2155220	2.14053e+06	1.93352e+06	762267	1188155	542703	0	0	0	T	50087.1	1	16	15
0	0	0	0	0	0	0	0	0	0	0	0	228920	264453	277291	0	0	0	0	0	0	0	0	0	0	0	0	376903	444969	384939	0	0	0	0	0	0	0	0	0	0	0	0	0	0	0	T	15639.3	1	1	1
12889526	15663781	16269630	7.29066e+06	8627897	8152182	647613	717273	638076	2.7011e+06	2.79051e+06	9102779	36527176	41186536	44466932	16265125	15088177	14620218	7867254	8689215	7.80601e+06	2.00792e+06	955693	1.03618e+06	20765504	18298478	19168658	77301392	76188416	83302696	17846892	18302518	16496249	8556798	5964152	6872558	994831	730619	768662	13259162	15288762	14000665	74037824	77610624	79640408	T	27746.8	1	15	6
0	0	0	0	0	0	0	0	0	483248	888473	876956	0	0	0	0	0	0	0	0	0	0	0	0	1.20707e+06	1.30484e+06	1.58966e+06	0	0	0	0	0	0	0	0	0	0	0	126990	682989	845768	562335	0	0	0	T	43108.1	1	5	3
0	0	0	5832325	6.27383e+06	5.78353e+06	0	0	0	0	0	0	237726	191903	211986	0	0	0	7142140	6996988	6.60315e+06	348977	506116	479729	0	0	0	0	0	0	1.54058e+06	1.13134e+06	1.3909e+06	6.40626e+06	5755871	5.82818e+06	0	0	0	1.13074e+06	1.44593e+06	1.69394e+06	0	0	0	T	84376.1	1	33	17
0	0	0	853790	867603	720182	0	0	0	0	0	0	0	0	0	0	0	0	1.00629e+06	1.27552e+06	1.00557e+06	0	0	0	0	0	0	0	0	0	0	0	0	0	0	0	0	0	0	0	0	0	0	0	0	T	86582.2	1	3	3
0	0	0	0	0	0	0	0	0	0	0	0	13403671	13173973	14070824	0	0	0	0	0	0	0	0	0	1692663	1.16679e+06	1.43594e+06	31700206	29209974	34280160	0	0	0	0	0	0	0	0	0	0	0	0	25048482	30124334	29599660	T	24587.9	1	9	4
0	0	0	0	0	0	0	0	0	0	0	0	0	0	0	0	0	0	0	0	0	0	0	0	0	0	0	0	0	0	0	0	0	407074	463571	235271	0	0	0	0	0	0	0	0	0	T	73317.1	1	1	1
1.34383e+06	1961660	1.64606e+06	0	0	0	2434865	2854260	1.43865e+06	0	0	0	601402	664596	633884	1.54789e+06	1.42955e+06	1.81167e+06	0	0	0	2.84753e+06	2260210	2.42723e+06	0	0	0	0	0	0	1.9732e+06	1.56732e+06	1718644	0	0	0	2.11784e+06	2.01468e+06	2.05367e+06	0	0	0	0	0	0	T	68095.3	1	12	11
0	0	0	0	0	0	0	0	0	6.27219e+06	5371710	5.7037e+06	1.22439e+06	1.32549e+06	1.29505e+06	0	0	0	0	0	0	0	0	0	16632770	14040964	11023380	2940331	2874575	2.28128e+06	0	0	0	0	0	0	0	0	0	18860846	15442709	13105398	1.77501e+06	1.57757e+06	1.39507e+06	T	35532.2	1	14	11
978317	997702	1.34015e+06	0	0	0	0	0	0	1.3323e+06	1059081	914798	0	0	0	1341676	1.43118e+06	1405056	0	0	0	0	0	0	0	0	0	0	0	0	1.60871e+06	1.46292e+06	1.50487e+06	0	0	0	0	0	0	0	0	0	0	0	0	T	242829	1	11	11
8503088	7119214	7116123	0	0	0	1.01784e+06	2.27536e+06	520805	687082	1.90246e+06	506278	0	0	0	9077295	8812395	8.23265e+06	0	0	0	1.81869e+06	2.30373e+06	929843	1.75621e+06	1.34758e+06	1.54801e+06	1.57225e+06	1.66116e+06	2221974	7.29033e+06	5.86595e+06	6.49414e+06	0	0	0	559774	367077	543619	1.1303e+06	1.8466e+06	1.45296e+06	0	0	0	T	120930	1	34	28
0	0	0	2212967	7.16018e+06	6184745	0	0	0	0	0	0	0	0	0	0	0	0	3.60586e+06	3614127	3.42492e+06	0	0	0	0	0	0	0	0	0	0	0	0	7234788	10392832	7.2766e+06	0	0	0	0	0	0	0	0	0	T	67525.9	1	11	11
0	0	0	0	301042	110292	0	0	0	0	0	0	0	0	0	321756	183517	102203	0	0	0	0	0	0	0	0	0	0	0	0	282498	165334	0	0	0	0	0	0	0	0	0	0	0	0	0	T	102312	1	2	2
0	0	0	0	0	0	0	0	0	0	0	0	694308	538414	558984	0	0	0	0	0	0	0	0	0	180837	292260	358424	1.41776e+06	1.50845e+06	1413424	0	0	0	0	0	0	0	0	0	331882	392389	607886	943628	995952	940860	T	30334.6	1	6	6
0	0	0	0	0	0	0	0	0	0	0	0	1.77984e+06	1.85795e+06	1.46575e+06	0	0	0	0	0	0	0	0	0	0	0	0	3.09194e+06	2.94525e+06	3.1373e+06	0	0	0	0	0	0	0	0	0	0	0	0	3.39929e+06	3.17594e+06	3.21444e+06	T	26394.2	1	5	4
0	0	0	0	0	0	0	0	0	0	0	0	4592337	15683297	4.80988e+06	0	0	0	0	0	0	0	0	0	2.45335e+06	2.91622e+06	3268727	8418720	9418072	8607783	0	0	0	0	0	0	0	0	0	0	0	0	10882999	9809030	10147470	T	29185.5	1	9	5
0	0	0	0	0	0	0	0	0	0	0	0	541286	669293	686203	0	0	0	0	0	0	0	0	0	0	0	0	0	0	0	0	0	0	0	0	0	0	0	0	0	0	0	1.60905e+06	1.48449e+06	1.71342e+06	T	25341.4	1	3	3
0	0	0	0	0	0	0	0	0	0	0	0	363199	445938	301502	0	0	0	0	0	0	0	0	0	0	0	0	1.27643e+06	928713	1.34869e+06	0	0	0	0	0	0	0	0	0	0	0	0	1300051	1.3338e+06	900889	T	28462.2	1	3	2
0	0	0	0	0	0	0	0	0	0	0	0	670953	556237	693260	0	0	0	0	0	0	0	0	0	0	0	0	0	0	0	0	0	0	0	0	0	0	0	0	0	0	0	982894	1.12676e+06	1.03708e+06	T	25728	1	2	1
0	0	0	0	0	0	0	0	0	0	0	0	0	0	0	0	0	0	0	0	0	128907	100694	105108	0	0	0	0	0	0	0	0	0	0	0	0	0	0	114315	0	0	0	0	0	0	T	75427.6	1	2	2
0	0	0	692561	1.30688e+06	1.22491e+06	0	0	0	0	0	0	0	0	0	0	0	0	0	0	0	0	0	0	3772701	3.28054e+06	3.15165e+06	0	0	0	0	0	0	758093	263559	335796	0	0	0	0	0	0	0	0	0	T	79416.5	1	6	6
8.346e+06	7.27252e+06	7.56608e+06	2.01382e+06	2480065	2.40324e+06	0	0	0	0	0	0	0	0	0	10936487	11501942	11261506	2513341	1.91478e+06	1.9776e+06	0	0	0	0	0	0	0	0	0	10582764	10309166	9571903	2.40697e+06	2488196	2.45362e+06	0	0	0	390354	438526	709241	0	0	0	T	123553	1	46	37
0	0	0	0	0	0	276432	177371	144348	0	0	0	0	0	0	0	0	0	0	0	0	327613	125374	266791	0	0	0	0	0	0	0	0	0	0	0	0	157683	258447	135647	0	0	0	0	0	0	T	47915	1	4	2
98212.7	70474.5	169487	0	0	0	0	0	0	0	0	0	0	0	0	54030	0	54727.3	0	0	0	0	0	0	0	0	0	0	0	0	36706.4	32891.9	0	0	0	0	0	0	0	0	0	0	0	0	0	T	122527	1	8	1
0	0	0	0	0	0	0	0	0	5957009	7.36237e+06	7.56612e+06	626246	647596	501973	316380	116853	387194	0	0	0	0	0	0	10196109	9178104	8894821	1.21856e+06	1.35028e+06	1.43706e+06	0	0	0	0	0	0	0	0	0	9606265	9572784	8962605	1.32674e+06	3.59984e+06	1.13556e+06	T	41363.2	1	15	9
0	0	0	591397	480437	512370	1.85429e+06	2.01168e+06	1.44417e+06	0	0	0	0	0	0	0	0	0	607319	679208	895035	1.38072e+06	1.72619e+06	1.50419e+06	0	0	0	624918	330874	606984	0	0	0	0	0	0	1.32281e+06	1.53064e+06	1.83931e+06	2749631	2.86889e+06	781244	0	0	0	T	56885.6	1	11	6
3.43501e+06	4568987	4336056	1.58548e+06	2027561	897506	0	0	0	0	0	0	0	0	0	2.82171e+06	2.66499e+06	2.70546e+06	0	0	0	0	0	0	2.31694e+06	2.04675e+06	2386124	0	0	0	639059	771123	702582	0	0	0	0	0	0	0	0	0	0	0	0	T	133027	1	4	4
0	0	0	0	0	136983	0	0	0	0	0	0	0	0	0	231782	239640	219766	0	0	0	0	0	0	0	0	0	0	0	0	0	91749.7	0	0	0	0	0	0	0	0	0	0	0	0	0	T	120770	1	3	3
0	0	0	0	0	0	549888	592771	766014	0	0	0	0	0	0	0	0	0	496093	135302	229100	762190	753065	709866	0	0	0	110244	214661	0	0	0	0	0	0	0	695771	718715	773950	0	0	0	0	0	0	T	63499.8	1	4	4
0	0	0	0	0	0	0	0	0	0	0	0	0	0	0	0	0	0	0	0	0	0	0	0	0	0	0	258001	286322	298879	0	0	0	0	0	0	0	0	0	0	0	0	682934	859886	861672	T	11109.4	1	1	1
0	0	0	0	0	0	1.14388e+06	1.34263e+06	1.41072e+06	0	0	0	0	0	0	0	0	0	0	0	0	1.40085e+06	1.29232e+06	1.32476e+06	577744	746788	615148	0	0	0	0	0	0	0	0	0	1.02739e+06	1.12555e+06	1.14865e+06	554975	499803	444115	0	0	0	T	49421	1	6	6
0	0	0	1.11362e+06	689914	683963	0	0	0	5123029	3.98271e+06	4.87883e+06	0	0	0	955696	771430	1.14359e+06	0	0	0	0	0	0	6829812	5.93803e+06	6593853	2.17882e+06	1.63105e+06	7400918	0	0	0	0	0	0	0	0	0	6.24437e+06	6084720	4536883	0	0	0	T	33023.4	1	12	9
0	0	0	0	0	0	0	0	0	0	0	0	0	0	0	0	0	0	0	0	0	0	0	0	84300.1	0	0	1.24752e+06	1.10006e+06	1.18201e+06	0	0	0	0	0	0	0	0	0	0	0	0	1.29975e+06	1117828	1318177	T	38064.8	1	2	2
0	0	0	0	0	0	1.37888e+06	1.2386e+06	1.14832e+06	0	0	0	0	0	0	0	0	0	0	0	0	5.17241e+06	3.2088e+06	2.30208e+06	0	0	0	0	0	0	0	0	0	0	0	0	1.82226e+06	1.75518e+06	1.88381e+06	0	0	0	1.84307e+06	587122	689563	T	67519.1	1	20	18
0	0	0	0	0	0	0	0	0	0	0	0	0	0	0	0	0	0	0	0	0	400636	360789	487444	0	0	0	0	0	0	0	0	0	0	0	0	137504	221861	339210	0	0	0	0	0	0	T	62782.5	1	4	4
668612	617452	717860	592343	999505	911480	0	0	0	21053992	20878582	18856444	2147200	1.99558e+06	1.91551e+06	618690	559627	745447	0	0	0	349193	120131	728680	19714304	19416300	21639344	3.17261e+06	2.74632e+06	3.34626e+06	0	0	0	0	0	0	0	0	0	29606532	27428896	27821724	2.09594e+06	1.91213e+06	2.27008e+06	T	32847.8	1	11	9
0	0	0	171870	199033	235802	0	0	0	0	0	0	433267	379215	406332	0	0	0	197539	262548	208037	0	0	0	0	0	0	518872	460807	541788	0	0	0	178365	210845	254719	0	0	0	0	0	0	700658	684184	637151	T	15683	1	2	2
0	0	0	138936	0	773398	0	0	0	0	0	0	0	0	0	0	0	0	275143	752588	479871	0	0	0	0	0	0	0	0	0	0	0	0	0	0	0	0	0	0	0	0	0	0	0	0	T	142664	1	2	2
2.00422e+06	2.35211e+06	1669154	0	0	0	1.148e+06	1.04518e+06	985436	0	0	0	0	0	0	2473229	2.39903e+06	2.32873e+06	748206	1.05966e+06	838237	1458176	1.55059e+06	1.45982e+06	0	0	0	0	0	0	2.77196e+06	1.9496e+06	1.81447e+06	383108	446870	336355	1.22104e+06	1.27401e+06	1.1885e+06	0	0	0	0	0	0	T	67834.7	1	12	12
0	0	0	0	0	0	0	0	0	0	0	0	0	0	0	0	0	0	550561	432491	656154	0	0	0	2.6003e+06	3073448	3.12492e+06	0	0	0	0	0	0	0	0	0	0	0	0	0	0	0	0	0	0	T	66988.9	1	2	2
216903	1.94175e+06	1.71538e+06	6.13914e+06	6501901	838002	0	0	0	0	0	0	0	0	0	0	0	0	265260	17153340	15365117	0	0	0	0	0	0	0	0	0	1.25332e+06	1137038	1.18205e+06	0	0	0	0	0	0	1.28404e+06	1.27885e+06	620630	0	0	0	T	97488.9	1	4	4
18588628	16924430	18438102	3.96107e+06	3.70369e+06	3.46042e+06	0	0	0	0	0	0	0	0	0	20792276	20655590	18268022	2811235	2.00043e+06	2541853	449802	826777	528165	0	0	0	0	0	0	18752270	19689938	18039584	2.49203e+06	2.10141e+06	1.69973e+06	0	0	0	0	0	0	0	0	0	T	133565	1	41	29
619005	869900	994698	0	0	0	0	0	0	26860988	30052500	32865344	3.16672e+06	3.46302e+06	2.89308e+06	750900	627815	678524	0	0	0	0	0	0	40779716	46039448	43026728	7604481	7.3994e+06	5.94018e+06	0	0	0	0	0	0	0	0	0	32095294	39661452	42241228	5.42994e+06	6.64624e+06	6.15162e+06	T	31102.8	1	15	9
0	0	0	659095	635677	572225	0	0	0	0	0	0	0	0	0	11726987	9412176	9874829	0	0	0	0	0	0	0	0	0	0	0	0	6.25593e+06	6226315	5.76782e+06	0	0	0	0	0	0	154708	166788	0	0	0	0	T	42905.5	1	3	0
1.44481e+06	1.39374e+06	1578884	0	0	0	0	0	0	0	0	0	0	0	0	2.17674e+06	2.04035e+06	1.75305e+06	0	0	0	440780	419678	158978	0	0	0	0	0	0	1.86095e+06	1.63037e+06	1.49822e+06	0	0	0	0	0	0	0	0	0	0	0	0	T	31535.9	1	6	6
0	0	0	0	0	0	0	0	0	3.8277e+06	1.75801e+06	1786335	6232770	5952873	6.59327e+06	0	0	0	0	0	0	0	0	0	4.91289e+06	5.25337e+06	5.58066e+06	13756346	13667569	14587405	0	0	0	0	0	0	0	0	0	2471559	2.41989e+06	2670206	10966382	10219465	11642815	T	28975.2	1	10	9
1.21486e+06	1.35158e+06	1.2229e+06	1.21343e+06	1.09138e+06	1.14171e+06	0	0	0	0	0	0	4.50411e+06	4517724	4714245	966525	1.10038e+06	971130	894416	853545	732485	0	0	0	3.00722e+06	1.34592e+06	2035321	10179370	9584845	9673210	1.37565e+06	1339463	1.30379e+06	1.00218e+06	1.08046e+06	1.00415e+06	0	0	0	0	0	0	11935009	11557804	10928727	T	25019.2	1	13	10
0	0	0	0	0	0	0	0	0	0	0	0	918058	990628	908302	0	0	0	0	0	0	0	0	0	0	0	0	2.39163e+06	1.10765e+06	2020981	0	0	0	0	0	0	0	0	0	0	0	0	1.90809e+06	2.18583e+06	2.34444e+06	T	22105.4	1	3	2
0	0	0	0	0	0	0	0	0	0	0	0	1.50238e+06	1.43523e+06	1.2787e+06	0	0	0	0	0	0	0	0	0	0	0	0	2.70303e+06	2.83443e+06	2.66315e+06	0	0	0	0	0	0	0	0	0	0	0	0	2973830	3.37282e+06	3.05243e+06	T	22072.5	1	4	3
0	0	0	0	0	0	0	0	0	0	0	0	902865	834972	871931	0	0	0	0	0	0	149666	180223	0	0	0	0	2.09749e+06	1.88599e+06	1.83205e+06	0	0	0	0	0	0	0	0	0	0	0	0	1.32799e+06	1273113	1.26172e+06	T	27675.2	1	5	5
0	0	0	0	0	0	0	0	0	0	0	0	733988	780571	759002	0	0	0	0	0	0	0	0	0	0	0	0	1.83218e+06	2.05101e+06	2.38292e+06	0	0	0	0	0	0	0	0	0	0	0	0	2083708	2113873	2.08111e+06	T	17479.2	1	2	2
0	0	0	0	0	0	0	0	0	0	0	0	17065308	16480171	16204051	0	0	0	0	0	0	0	0	0	0	0	0	31667438	30766330	31539550	0	0	0	0	0	0	0	0	0	0	0	0	28492670	29979920	31118756	T	17807.5	1	9	8
0	0	0	0	0	0	0	0	0	0	0	0	652667	631144	557807	0	0	0	0	0	0	0	0	0	0	0	0	1.13932e+06	1.09611e+06	1.27972e+06	0	0	0	0	0	0	0	0	0	0	0	0	1.04035e+06	1.08789e+06	1.02244e+06	T	31367.1	1	5	5
0	0	0	0	0	0	0	0	0	0	0	0	0	0	0	0	0	0	0	0	0	0	0	0	0	0	0	1.19288e+06	719437	642102	0	297267	154202	0	0	0	0	0	0	0	0	0	970731	1.09411e+06	1158714	T	21043.7	1	4	4
0	0	0	0	0	0	639240	533554	709172	0	0	0	0	0	0	371073	328004	318233	0	0	0	863012	694541	704307	650550	329875	1.14386e+06	0	0	0	227444	137168	367623	0	0	0	488018	387342	596889	0	0	0	0	0	0	T	56746.7	1	7	7
882849	1.17375e+06	1.21454e+06	0	0	0	5327777	5.82281e+06	5.70145e+06	0	0	0	496882	867913	454925	1.01123e+06	1.22732e+06	1.16126e+06	0	0	0	5.04224e+06	5339550	6084969	3.51621e+06	3.40436e+06	3.41862e+06	662982	1.19375e+06	818485	1.12884e+06	1.01546e+06	829550	0	0	0	2.83559e+06	3.62941e+06	4.80833e+06	0	0	0	978451	1.003e+06	441962	T	65266.9	1	22	15
0	0	0	0	0	0	0	229351	356825	0	0	0	0	0	0	0	0	0	0	0	0	1373454	731648	687107	0	0	0	0	0	0	0	0	0	0	0	0	574832	304202	250682	0	0	0	0	0	0	T	66171.5	1	6	2
0	0	0	0	0	0	0	0	0	0	0	0	564506	826449	723725	0	0	0	0	0	0	0	0	0	0	0	0	0	0	0	0	0	0	0	0	0	0	0	0	0	0	0	1.69986e+06	1.92795e+06	2046911	T	71755.3	1	1	1
0	0	0	0	0	0	0	0	0	0	0	0	0	0	0	0	0	0	0	0	0	0	0	0	0	0	0	0	0	0	0	0	0	176425	231864	117368	0	0	0	0	0	0	0	0	0	T	71552.7	1	1	1
0	0	0	7.86489e+06	0	9314142	0	0	0	0	0	0	5304490	5612282	4.98783e+06	0	0	0	0	0	0	0	0	0	0	0	0	0	0	0	0	0	0	10649441	0	11159746	0	0	0	0	0	0	0	0	0	T	64946.4	1	1	1
0	0	0	0	0	0	0	0	0	0	0	0	4.00859e+06	4.10092e+06	5142509	0	0	0	0	0	0	0	0	0	0	0	0	9936861	9688394	11163788	0	0	0	0	0	0	0	0	0	0	0	0	12447910	12578506	14509895	T	22026.2	1	6	5
0	0	0	0	0	0	37865.5	0	103539	0	0	0	0	0	0	0	0	0	0	0	0	260314	454722	379824	0	0	0	0	0	0	0	0	0	0	0	0	88553.3	45684.9	140942	0	0	0	0	0	0	T	56769.9	1	3	3
0	0	0	0	0	0	1.36884e+06	371053	508230	3304436	3.36115e+06	4281284	0	0	0	0	0	0	0	0	0	0	0	0	5.45687e+06	5.45772e+06	5.58573e+06	0	0	0	0	0	0	0	0	0	0	0	0	2.31814e+06	2.50942e+06	2.16209e+06	0	0	0	T	41440.9	1	14	14
0	0	0	0	0	0	0	0	0	0	0	0	956216	0	1.03514e+06	0	0	0	0	0	0	0	0	0	0	0	0	0	2528176	2573330	0	0	0	0	0	0	0	0	0	0	0	0	3.26362e+06	3690279	2.85887e+06	T	18815.6	1	1	1
0	0	0	0	0	0	0	0	0	0	0	0	0	0	0	0	0	0	0	0	0	243604	335613	256730	0	0	0	0	0	0	0	0	0	0	0	0	228927	230220	347558	0	0	0	0	0	0	T	54854	1	2	2
0	0	0	0	0	0	0	0	0	0	0	0	2.44958e+06	2.30013e+06	2.52068e+06	0	0	0	0	0	0	0	0	0	0	0	0	7111639	6750422	6.89747e+06	0	0	0	0	0	0	0	0	0	0	0	0	6.68039e+06	7.32415e+06	6.75291e+06	T	21662.4	1	5	4
0	0	0	0	0	0	0	0	0	458896	502152	469314	0	0	0	103188	385667	147789	0	0	0	0	0	0	576368	560883	540592	0	0	0	377816	327386	202600	0	0	0	0	0	0	0	0	0	0	0	0	T	42714.7	1	4	4
6.06879e+06	7135662	6.52858e+06	0	0	0	0	0	0	0	0	0	0	0	0	6.52643e+06	6876061	6.84763e+06	0	0	0	0	0	0	0	0	0	0	0	0	6.62949e+06	6797591	6514740	646946	520573	717097	0	0	0	0	0	0	0	0	0	T	133811	1	38	32
0	0	0	0	0	0	3.94777e+06	4.52128e+06	3.22938e+06	0	0	0	1.92944e+06	2.05334e+06	1.9969e+06	0	0	0	2.26036e+06	1.89951e+06	2.39904e+06	8964447	7039473	8535028	0	0	0	0	0	0	0	0	0	0	0	0	4371435	4157903	3958666	0	0	0	0	0	0	T	72645.3	1	17	15
0	0	0	0	0	0	148394	76639.2	96454.4	0	0	0	0	0	0	0	0	0	0	0	0	133796	74351.5	66574.5	0	0	0	0	0	0	0	0	0	0	0	0	0	0	0	0	0	0	0	0	0	T	50993.8	1	1	1
0	0	0	0	0	0	0	0	0	0	0	0	0	0	0	0	0	0	0	0	0	1.11751e+06	1.42038e+06	1.19275e+06	0	0	0	0	0	0	0	0	0	0	0	0	664690	1093636	0	0	0	0	0	0	0	T	50550.1	1	1	1
0	0	0	0	0	0	0	0	0	0	0	0	102634	104255	39187.9	0	0	0	0	0	0	0	0	0	0	0	0	0	0	0	0	0	0	0	0	0	0	0	0	279517	232615	311087	0	0	0	T	11463.6	1	1	1
1.35591e+06	1.64459e+06	1.32345e+06	0	0	0	1200410	881886	1.06753e+06	20409424	2.56352e+06	3071112	0	0	0	0	0	0	0	0	0	949158	1.25632e+06	1208593	5248641	4225221	15944625	0	0	0	0	0	0	561272	527944	584700	1.21162e+06	1.53893e+06	1.3453e+06	1.57435e+06	1.75737e+06	1550634	0	0	0	T	43633.3	1	7	5
0	0	0	0	0	0	0	0	0	250520	284733	459180	0	0	0	0	0	0	0	0	0	0	0	0	258321	207030	320398	0	0	0	0	0	0	0	0	0	0	0	0	619595	666259	586766	0	0	0	T	29229.4	1	3	3
0	0	0	0	0	0	0	0	0	345112	267219	281622	0	0	0	0	0	0	0	0	0	0	0	0	271344	123550	172214	0	0	0	0	0	0	0	0	0	0	0	0	326850	339136	496244	0	0	0	T	30152.1	1	2	1
0	0	0	0	0	0	0	0	0	7509217	2.5496e+06	7665371	0	0	0	0	0	0	0	0	0	0	0	0	9195899	10489215	9844299	0	0	0	0	0	0	0	0	0	0	0	0	0	0	0	0	0	0	T	44848.8	1	6	5
110056	174514	71388.5	444950	1136247	524907	1.81626e+06	2.31127e+06	2.12398e+06	2.88377e+06	2.80383e+06	3364839	686367	557576	346317	328514	209051	200168	0	0	0	2.87102e+06	3.04317e+06	2.33042e+06	5227293	4.99498e+06	4382722	904686	763698	913172	323151	343914	283692	559019	454234	809373	2.2573e+06	1.9594e+06	2.1702e+06	2625975	2.79554e+06	2.73062e+06	1.03411e+06	1.27718e+06	576950	T	42935.6	1	13	9
0	0	0	446472	257288	0	0	0	0	0	0	0	0	0	0	0	0	0	257538	395683	452906	0	0	0	0	0	0	0	0	0	0	0	0	395120	400234	506534	0	0	0	0	0	0	0	0	0	T	52112.5	1	2	2
1301175	1.20485e+06	948240	0	0	0	3873445	3764525	4.20019e+06	2666259	2535572	3228149	0	0	0	1.24191e+06	1124790	1.19214e+06	0	0	0	5168475	5386672	5.4954e+06	5406954	5911785	4987025	1.71739e+06	1.75282e+06	1.65112e+06	1.29993e+06	986236	947640	0	0	0	4678113	5109459	5243725	2099753	2399671	2.18437e+06	999833	1.18755e+06	1.11616e+06	T	44839.5	1	17	12
0	0	0	0	0	0	177963	307760	166889	0	0	0	0	0	0	0	0	0	0	120039	0	0	0	0	0	0	0	0	0	0	0	0	0	0	0	0	0	0	0	0	0	0	0	0	0	T	52612.4	1	2	1
1.77818e+06	1.79939e+06	1.89756e+06	4.1954e+06	1.11317e+06	938248	1.94535e+06	1.53636e+06	1.60141e+06	274096608	266581264	297733312	33187706	36334220	35827620	1.52803e+06	1.52377e+06	1.314e+06	0	0	0	0	0	0	183874832	195665536	167561440	30547070	27183306	29870858	1.43303e+06	1.27418e+06	1.17282e+06	970442	1.23042e+06	1.17055e+06	1.84683e+06	2.51001e+06	1.44213e+06	333923104	344555200	320267136	45679808	49989292	49575632	T	36903.1	1	23	10
3300500	3.3967e+06	3088398	3.75802e+06	3.67739e+06	3.34849e+06	55547700	51410724	54343868	13374577	14246974	16323401	12112217	11494471	12692073	2303983	2122483	2.10417e+06	1.99166e+06	1.7367e+06	2.32559e+06	46794048	41074724	42661920	12698815	13969113	13010006	14205552	13764058	16085087	3.65819e+06	3.49099e+06	3.56853e+06	3709844	3.7514e+06	3.47129e+06	50027620	49782716	52991068	19421636	20135344	18790236	19821262	17995300	23751216	T	49198.4	1	26	5
0	0	0	0	0	0	0	0	0	0	0	0	1.40923e+06	1.28353e+06	1.3764e+06	0	0	0	0	0	0	0	0	0	512115	1.08783e+06	929430	1138790	1.4733e+06	1.39893e+06	473324	659503	515807	0	0	0	0	0	0	482622	185660	147158	2260960	2.55857e+06	2.62552e+06	T	27662	1	9	8
3.13498e+06	3.74777e+06	4.0458e+06	908625	884857	879024	0	89811.3	0	1.26046e+06	1.15476e+06	1.37914e+06	16996106	15997336	17704072	3.40404e+06	3.76371e+06	3.4131e+06	1.05499e+06	1200524	1.37746e+06	162244	162520	285988	12699739	12430805	12775316	38153800	34394052	32871668	3.59855e+06	3.1722e+06	3711994	749419	1.14111e+06	924022	272889	0	237665	16109141	16243759	16082431	22367634	22593856	26429650	T	28064.8	1	17	7
1.98713e+06	1.83496e+06	1.70225e+06	674844	0	542773	244507	218500	127090	813712	921434	818840	12520265	12839929	10074682	1.61138e+06	2.01204e+06	2021174	926468	607935	1.74519e+06	243644	183593	218939	10448876	9007260	6.44303e+06	19782126	18946120	17291454	2.23007e+06	1.66702e+06	2.04223e+06	733335	445258	463899	760436	207864	462008	10601069	12695032	11654243	6.05752e+06	7.42717e+06	6713339	T	27756.7	1	14	7
728365	814674	841922	0	0	0	0	0	0	0	0	0	0	0	0	904126	752926	849116	0	0	0	341163	393192	400370	0	0	0	0	0	0	573678	637795	886241	0	0	0	0	0	0	0	0	0	0	0	0	T	62599.4	1	5	4
483682	709335	650318	0	0	0	0	0	0	0	0	0	2061868	1832033	2.11148e+06	0	0	0	0	0	0	0	0	0	0	0	0	1.43606e+06	2388078	3.09235e+06	0	0	0	776668	637308	609078	0	0	0	0	0	0	2.19624e+06	3.80802e+06	2.12433e+06	T	11732.8	1	3	3
223424	4.20697e+06	129869	1.88268e+06	1.58245e+06	1.26231e+06	0	0	0	0	0	0	21723324	20602290	18846704	4495227	4059072	4.13504e+06	970201	943711	740130	0	0	0	0	0	0	57908276	50646060	53613536	4.42287e+06	4.21656e+06	5051741	0	0	0	0	0	0	1.24616e+06	1234401	1.21172e+06	44464936	45280620	52391276	T	21878.2	1	11	10
0	0	0	0	0	0	0	0	0	247491	196132	278044	0	0	0	0	0	0	0	0	0	0	0	0	0	0	0	0	0	0	0	0	0	0	0	0	0	0	0	0	0	0	0	0	0	T	37303.9	1	1	1
0	0	0	0	0	0	0	0	0	0	0	0	0	0	0	0	0	0	0	0	0	0	0	0	1.54189e+06	1.79626e+06	2.01795e+06	0	0	0	0	0	0	0	0	0	0	0	0	0	0	0	0	0	0	T	31616.4	1	1	1
0	0	0	0	0	0	0	0	0	0	0	0	0	0	0	0	0	0	0	0	0	0	0	0	0	0	0	0	0	0	0	0	0	0	0	0	0	0	0	89083.2	69209.1	114088	0	0	0	T	41196.4	1	1	1
0	0	0	0	0	0	0	0	0	0	0	0	0	0	0	0	0	0	0	0	0	88021.5	67726.8	82813.2	0	0	0	0	0	0	0	0	0	0	0	0	81201.8	71348.3	49895.6	0	0	0	0	0	0	T	66540.6	1	1	0
0	0	0	0	0	0	0	0	0	2550037	2177260	2.70833e+06	528182	374225	596366	0	0	0	0	0	0	0	0	0	3.55062e+06	3.82761e+06	4.01601e+06	1.31369e+06	1.74685e+06	1797280	0	0	0	0	0	0	0	0	0	3.20136e+06	3286568	3.22677e+06	0	0	0	T	33339.6	1	10	7
0	0	0	0	0	0	0	0	0	0	0	0	0	0	0	0	0	0	0	0	0	0	0	0	0	0	0	2.00029e+06	1.94209e+06	1.85932e+06	0	0	0	0	0	0	0	0	0	0	0	0	0	0	0	T	108478	1	1	1
0	0	0	0	0	0	1.36488e+06	1947917	1.66178e+06	0	0	0	0	0	0	0	0	0	0	0	0	1.55492e+06	2.02441e+06	1852935	0	0	0	0	0	0	0	0	0	0	0	0	1.36701e+06	1.0145e+06	969901	0	0	0	0	0	0	T	61992.6	1	12	10
0	0	0	0	0	0	0	0	0	0	0	0	0	0	0	0	0	0	0	0	0	0	0	0	1615609	584941	1.72844e+06	0	0	0	0	0	0	0	0	0	0	0	0	0	0	0	0	0	0	T	97274.5	1	1	1
0	0	0	0	0	0	136795	281302	737441	1.76964e+06	1.6311e+06	1.73832e+06	70033072	67907368	68273176	0	0	0	0	0	0	389666	411397	316903	2.43094e+06	3138218	2.82778e+06	122711976	126341888	132303384	0	0	0	0	0	0	0	0	0	3.82373e+06	3724943	3721257	111993832	110605360	116671464	T	21849.8	1	14	11
1.78317e+06	1.58358e+06	1.9302e+06	16365825	16209827	15735009	0	0	0	0	0	0	0	0	0	0	0	0	41508760	42917860	43300120	600487	508149	554219	0	0	0	0	0	0	2.65642e+06	2.20928e+06	1.84405e+06	22849798	25729358	23614324	0	0	0	0	0	0	0	0	0	T	123436	1	1	1
1.90992e+06	1.79507e+06	1.8175e+06	3808319	3634072	3.21274e+06	252718	229963	151426	0	0	0	0	0	0	6079349	5.45176e+06	5309460	859031	1.6244e+06	932114	0	0	0	295942	500162	1.71704e+06	0	0	0	5303638	5249826	4769568	1.8015e+06	1.55409e+06	1.67671e+06	0	0	0	0	0	0	0	0	0	T	109617	1	34	21
0	0	0	0	0	0	858660	877482	1.25505e+06	0	0	0	0	0	0	0	0	0	0	0	0	569389	476254	641428	0	0	0	0	0	0	0	0	0	61312.7	774190	104139	329111	621008	630019	0	0	0	0	0	0	T	60920.5	1	8	5
606313	434902	405740	0	0	0	0	0	0	0	0	0	1.25522e+06	1.14982e+06	1.11027e+06	321868	336917	499559	459005	543737	364711	0	0	0	0	0	0	2.86364e+06	2.74494e+06	2.02764e+06	573489	669268	658296	0	0	0	0	0	0	0	0	0	1.86003e+06	1.77262e+06	2.24985e+06	T	26546.6	1	4	4
0	0	0	0	0	0	0	0	0	0	0	0	0	0	0	0	0	0	0	0	0	0	0	0	0	0	0	192810	272605	141320	0	0	0	0	0	0	0	0	0	0	0	0	319797	361833	352139	T	9853.98	1	1	1
0	0	0	746607	582138	810339	0	0	0	0	0	0	0	0	0	293201	224071	409173	2.90079e+06	2.94259e+06	2.71129e+06	0	0	0	0	0	0	0	0	0	75442.7	226346	237636	1.75919e+06	1.80094e+06	1.61298e+06	0	0	0	0	0	0	0	0	0	T	82884.5	1	10	9
0	0	0	0	0	0	0	0	0	0	0	0	2.34193e+06	1249401	1.31148e+06	0	0	0	0	0	0	0	0	0	0	0	0	906404	1.02008e+06	844588	0	0	0	0	0	0	0	0	0	0	0	0	113690	0	0	T	24406	1	2	1
2.05576e+06	1.17146e+06	1.87677e+06	2.28497e+06	2.22833e+06	2.23612e+06	0	0	0	0	0	0	0	0	0	2.68709e+06	3127143	3.3495e+06	5222462	10709804	5948196	926607	774146	590227	0	0	0	0	0	0	2214015	1.75091e+06	2.70463e+06	4.74028e+06	5019194	5.16388e+06	0	0	0	0	0	0	0	0	0	T	97011.1	1	31	26
0	0	0	4.12072e+06	2674880	2.88437e+06	1.04474e+06	1892214	1.83618e+06	0	0	0	0	0	0	0	0	0	6.05298e+06	6.58778e+06	5631902	0	0	0	0	0	0	0	0	0	0	0	0	3.32586e+06	4976613	3.3333e+06	1361092	1.60652e+06	715279	0	0	0	0	0	0	T	96497.6	1	23	22
13713817	13766289	13478866	57836376	58416520	69966888	10859492	10784730	10813365	6682660	4.82694e+06	5020920	13104928	12421180	12637944	11636651	8260236	15561588	106049920	122154280	108334792	10399631	2.04084e+06	12019493	9537497	9677002	11811989	26079592	23130354	21681870	12957922	13469383	13543958	74233952	79304632	75721248	11272527	2.28507e+06	12476910	8.29052e+06	8097781	9124977	23822470	26965248	26826902	T	82233.2	1	54	34
0	0	0	5501137	5127490	5.70875e+06	233909	1.05529e+06	212844	0	0	0	1.14404e+06	313708	287568	0	0	0	10104964	10237739	11467947	329805	286083	331424	0	0	0	0	0	0	0	0	0	6.42696e+06	6826999	6.14129e+06	251297	2.1165e+06	467171	0	0	0	0	0	0	T	81256.6	1	36	30
0	0	0	0	0	0	2.64217e+06	2.17231e+06	2.86774e+06	0	0	0	0	0	0	0	0	0	0	0	0	3.81176e+06	3837627	4085889	0	0	0	0	0	0	0	0	0	0	0	0	2.73625e+06	2.69905e+06	2381092	0	0	0	643765	537597	589874	T	55957.7	1	15	13
261555	212798	202891	391721	643151	2.61719e+06	645598	777934	794479	126445	1713989	1.77523e+06	787676	944336	0	186124	277525	341338	124078	209079	111933	324005	446153	260536	66075.9	90253.2	0	0	141946	0	0	180522	135632	651984	838101	554834	0	0	93943.2	832342	647728	852446	0	0	0	T	70331.3	1	21	4
1.33245e+06	1.13121e+06	1.27782e+06	2.43785e+06	2.37953e+06	2.48943e+06	0	0	0	0	0	0	0	0	0	1.2148e+06	1.52533e+06	1.27848e+06	2675353	2.7663e+06	3.05001e+06	0	0	0	0	0	0	0	0	0	1119249	1.00683e+06	968799	2.58369e+06	2760474	2362498	0	0	0	773446	58205.4	1.2079e+06	0	0	0	T	94271.2	1	18	15
0	0	0	760050	3.14556e+06	838546	0	0	0	0	0	0	5143735	4756675	4.94695e+06	387857	403460	359840	0	0	0	0	0	0	0	0	0	5.33088e+06	5.53986e+06	6055058	448505	389162	413380	691084	456747	1929316	0	0	0	0	0	0	8639290	8723943	9486315	T	15036.3	1	6	5
527904	670037	620484	1.22576e+06	1.23832e+06	1293140	0	0	0	0	0	0	0	0	0	0	0	0	3206258	3.70355e+06	3.81417e+06	0	0	0	0	0	0	0	0	0	0	0	0	1.43306e+06	1.53374e+06	1.64375e+06	0	0	0	0	0	0	0	0	0	T	85442.2	1	11	7
0	0	0	0	0	0	0	0	0	0	0	0	4645168	3.88915e+06	4.03389e+06	0	0	0	0	0	0	0	0	0	987001	883855	1673736	2.38179e+06	2456194	2.36747e+06	0	0	0	0	0	0	0	0	0	3.05954e+06	3769332	4.87585e+06	801378	670332	774843	T	29785.9	1	13	12
481290	330026	269525	0	0	0	0	0	0	1.1626e+06	1.0592e+06	797808	0	0	0	370802	555189	481111	296993	92854.9	256901	0	0	0	515394	680211	675476	0	0	0	235137	797221	823645	235217	94373.5	251071	0	0	0	742480	738897	708719	0	0	0	T	42594.1	1	3	2
332660	126529	0	999703	1.12863e+06	1.09948e+06	69697.2	117313	0	0	0	0	0	41492.4	0	58241.5	161750	165288	2.05503e+06	2.01752e+06	1.91657e+06	0	121413	187742	209630	106772	215244	0	0	0	153854	348833	296275	1.56603e+06	1.15445e+06	1.41187e+06	85931.9	158732	123576	122449	107747	0	0	0	0	T	68521.4	1	19	5
0	0	0	0	0	0	0	0	0	0	0	0	3071393	3.10113e+06	2.95318e+06	0	0	0	0	0	0	0	0	0	0	0	0	3.98692e+06	3822232	3896908	0	0	0	0	0	0	0	0	0	0	0	0	3.7515e+06	4.03839e+06	3.63194e+06	T	13559.9	1	4	3
0	0	0	948945	891705	1.31225e+06	0	0	0	10246261	9449724	11608242	2.79747e+06	2.07176e+06	821307	0	0	0	3.6358e+06	3318905	2919361	0	0	0	11393543	11647735	12215406	1.49047e+06	2.43236e+06	1.41841e+06	0	0	0	887584	816688	2.15895e+06	0	0	0	12769172	11847604	13554006	22062934	9676298	13993451	T	39656.9	1	21	18
0	0	0	0	0	0	0	0	0	11821460	11768664	12738084	1.06441e+06	1.17924e+06	848837	0	0	0	0	0	0	0	0	0	18616624	19382636	19456098	2.2428e+06	1.92142e+06	1.39453e+06	0	0	0	0	0	0	0	0	0	13451433	13114531	13413341	1.45679e+06	1.4902e+06	1.53796e+06	T	39132.1	1	18	11
1.37053e+06	888154	1.45592e+06	0	0	0	0	197956	0	0	0	0	0	0	0	1.18979e+06	1.14319e+06	919332	0	0	0	146691	80168.2	74505.6	0	0	0	0	0	0	926533	716202	1.02838e+06	0	0	0	0	0	0	0	0	0	0	0	0	T	128175	1	12	11
544101	704291	348511	0	0	0	0	0	0	0	0	0	80786176	85902720	88151880	0	0	0	0	0	0	0	0	0	0	0	0	146378048	91173640	155252144	0	0	0	0	0	0	0	0	0	1.82615e+06	1.7783e+06	1.77988e+06	159085888	162735648	98450968	T	14777.8	1	7	4
0	0	0	1.31202e+06	1.18349e+06	1.20192e+06	2.06272e+06	1.79403e+06	2.20673e+06	794923	764459	797525	2.20546e+06	1.91529e+06	2.28825e+06	805890	709519	682512	2153959	4012948	2.0356e+06	2.91577e+06	3.24523e+06	3.12824e+06	1332667	1.08603e+06	1.50948e+06	1.94272e+06	1.39885e+06	1315732	946915	884921	869177	880874	999377	999244	3.11834e+06	3249829	2.96545e+06	1.29545e+06	1.44716e+06	1.99253e+06	1.10363e+06	816418	932817	T	58205.1	1	20	18
0	0	0	0	0	0	0	0	0	0	0	0	116555	0	198602	0	0	0	0	0	0	0	0	0	0	0	0	319153	206004	0	0	0	0	0	0	0	0	0	0	0	0	0	0	0	0	T	28030.8	1	1	1
5038497	5.55771e+06	5.13814e+06	8.13752e+06	9099397	8.26647e+06	3.53232e+06	3.66774e+06	4223374	13346756	12533692	13071339	11427900	10938131	11165324	7054882	6673670	7.79817e+06	14942714	14883703	16005901	2967848	2.92581e+06	2.72319e+06	27864734	26726652	29798200	215962960	196512176	214114528	17889702	18920034	17085024	12091951	13477013	12733897	2.14849e+06	2091844	2.00631e+06	6.68697e+06	6.94181e+06	6836818	150898064	149338992	169807760	T	62026.8	1	40	23
4379056	3.05929e+06	3.52734e+06	0	0	0	0	0	0	0	0	0	0	0	0	4580710	4.45951e+06	3.82553e+06	0	0	0	0	0	0	0	0	0	0	0	0	4452822	3.40264e+06	3.48292e+06	0	0	0	0	0	0	0	0	0	0	0	0	T	131509	1	15	15
20286400	20789850	19215386	7.10545e+06	7039467	5775585	0	0	0	0	0	0	0	0	0	7.59266e+06	7460857	6963472	4836630	4243231	5027511	0	0	0	0	0	0	0	0	0	24302994	9830441	10072066	0	0	0	4305784	3.82862e+06	3284522	0	0	0	0	0	0	T	226392	1	104	70
1.06716e+06	2.3638e+06	1.0592e+06	0	0	0	0	0	0	0	0	0	0	0	0	936645	536809	1145795	0	0	0	463353	665655	460779	0	0	0	0	0	0	815835	1.4256e+06	1.47008e+06	0	0	0	0	0	0	0	0	0	0	0	0	T	228858	1	20	10
0	0	0	0	0	0	0	0	0	0	0	0	0	0	0	124902	367192	366878	0	954411	1.77266e+06	0	0	0	0	0	0	0	0	0	0	0	0	0	0	0	0	0	0	0	0	0	0	0	0	T	102422	1	2	2
0	0	0	778579	162688	278030	0	0	0	0	0	0	0	0	0	0	0	0	678867	712648	670873	0	0	0	0	0	0	0	0	0	0	0	0	696737	275084	279038	0	0	0	0	0	0	0	0	0	T	80904.7	1	3	3
0	0	0	0	0	0	0	0	0	0	0	0	4226103	3.62238e+06	4316740	0	0	0	0	0	0	0	0	0	0	0	0	10514470	10302338	11196093	0	0	0	0	0	0	0	0	0	0	0	0	12791883	14177089	13753178	T	24128.8	1	5	5
35315020	24461666	20517152	545693632	503680736	518664480	236196944	211464624	200118640	87779864	86731760	112050640	330797376	343227744	369426720	21443880	26568380	16595158	472627616	397950080	494609920	153976016	130723832	151249280	63818820	71818720	48600956	46696612	46768912	59991052	29346654	19735596	26144376	426416064	439361344	461037088	247439904	253278752	247806352	100165224	102693592	94566968	64731048	60179544	75329568	T	53393.8	1	23	8
431742	168653	165254	0	0	0	0	0	0	0	0	0	0	0	0	326903	0	95396.6	0	0	0	0	0	0	0	0	0	0	0	0	0	0	0	0	0	0	0	0	0	0	0	0	232143	180569	192616	T	213488	1	3	3
0	0	0	0	0	0	2272899	2271518	2.49458e+06	1.0687e+06	713709	985162	0	0	0	0	0	0	0	0	0	1.06765e+06	878843	735030	681450	276073	1293274	0	0	0	0	0	0	0	0	0	997818	855853	932778	336376	544394	369110	0	0	0	T	42647.9	1	7	6
0	0	0	0	0	0	0	0	0	0	0	0	0	0	0	109107	0	0	0	0	0	0	0	0	3.97985e+06	4.35495e+06	5.73673e+06	0	0	0	0	0	0	0	0	0	0	0	0	0	0	0	0	0	0	T	227199	1	13	1
2.16121e+06	1.86459e+06	2.01686e+06	2.5327e+06	1.75946e+06	1.45989e+06	0	0	0	0	0	0	0	0	0	2.17346e+06	2181200	2695797	2.67089e+06	2.22792e+06	3.03942e+06	0	0	0	0	0	0	0	0	0	2.03959e+06	1.9142e+06	1.8066e+06	3.19886e+06	3020412	2.83364e+06	0	0	0	0	0	0	0	0	0	T	96086.2	1	11	11
9114619	8124302	9056800	10122888	16778736	12793675	1.42856e+06	2.10844e+06	1.89383e+06	16394347	16690157	16707207	18217646	17253344	18118488	6531620	6959944	6543044	21397760	20713368	19687078	2.84676e+06	3062020	2.71182e+06	23254858	26013496	24569016	8740319	9728649	9819384	6.67674e+06	6.13536e+06	5933891	17783846	20832664	22916100	1.2121e+06	10640442	1183268	4.91694e+06	4.20123e+06	4.58817e+06	31029834	31876822	38920872	T	65393.2	1	54	24
0	0	0	0	0	0	0	0	0	891117	139960	702500	0	0	0	0	0	0	0	0	0	0	0	0	863417	191766	737433	0	0	0	0	0	0	0	0	0	0	0	0	638953	708419	645171	0	0	0	T	34337.8	1	2	2
0	0	0	0	0	0	0	0	0	0	0	0	0	0	0	0	0	0	0	0	0	0	0	0	0	0	0	261938	297017	258463	0	0	0	0	0	0	0	0	0	0	0	0	0	0	0	T	20864.9	1	3	3
0	0	0	0	0	0	0	0	0	0	0	0	0	0	0	0	0	0	0	0	0	0	0	0	0	0	0	0	165475	88118.2	0	0	0	0	0	0	0	0	0	0	0	0	113415	85499.4	104261	T	20442.8	1	1	1
0	0	0	0	0	0	5079096	5.80184e+06	115075	0	0	0	0	0	0	0	0	0	686511	606708	548317	4032143	3.31586e+06	0	0	0	0	0	0	0	0	0	0	0	0	0	0	0	0	0	0	0	0	0	0	T	61792.2	1	2	1
0	0	0	0	0	0	0	0	0	5.467e+06	6287697	5952671	2.67976e+06	2254305	3.471e+06	0	0	0	0	0	0	0	0	0	11982681	11457636	12319283	9657878	9621018	9388477	0	0	0	0	0	0	0	0	0	13152864	13741907	11551457	3.13028e+06	3.46621e+06	3.08226e+06	T	32975.3	1	11	8
0	0	0	0	0	0	0	0	0	0	0	0	807043	785232	468723	0	0	0	0	0	0	0	0	0	1591453	1.24699e+06	903052	903992	867504	830483	0	0	0	0	0	0	388711	436630	365013	1.44711e+06	1.82925e+06	1.92015e+06	0	0	0	T	26128.8	1	5	3
0	0	0	0	0	0	0	0	0	0	0	0	0	0	0	0	0	0	0	0	0	0	0	0	18768660	161442	19601368	0	0	0	0	0	0	0	0	0	0	0	0	5.94084e+06	5.09745e+06	6.15251e+06	0	0	0	T	50120	1	2	2
0	0	0	0	0	0	2079711	2.31325e+06	2.28679e+06	0	0	0	0	0	0	0	0	0	0	0	0	2.69055e+06	2771443	2.55381e+06	647374	587919	1.11567e+06	0	0	0	0	0	0	0	0	0	1.05153e+06	1359566	1.216e+06	0	0	0	0	0	0	T	47667.4	1	11	11
0	0	0	674518	637462	764361	0	0	0	0	0	0	0	0	0	0	0	0	1.11965e+06	1.18352e+06	1.37189e+06	0	0	0	0	0	0	0	0	0	0	0	0	907922	1.09797e+06	846452	0	0	0	0	0	0	0	0	0	T	106422	1	7	7
0	210783	0	0	0	0	494416	313423	388769	4478627	4831671	4771161	646277	432621	796948	0	0	0	0	0	0	878227	349963	211275	3.77098e+06	3.74179e+06	3565461	1.09787e+06	1.01836e+06	883456	0	0	0	0	113305	0	0	0	0	5.23737e+06	4.16918e+06	4325352	779136	857726	752062	T	36959.7	1	12	1
0	0	0	0	0	0	0	0	0	0	0	0	0	0	0	0	0	0	0	0	0	0	0	0	0	0	0	360177	329452	387567	415033	348342	431718	0	0	0	0	0	0	0	0	0	478740	525953	480582	T	22161	1	2	2
0	0	0	0	0	0	0	0	0	0	0	0	8990027	8924536	8443738	0	0	0	0	0	0	0	0	0	0	0	0	18491028	17616032	16571112	0	0	0	0	0	0	0	0	0	0	0	0	12678537	12177821	13474900	T	14560.8	1	10	9
0	0	0	0	0	0	0	0	0	0	0	0	1.25627e+06	1.16312e+06	1.19073e+06	0	0	0	0	0	0	0	0	0	0	0	0	1630499	1.74565e+06	1.71128e+06	0	0	0	0	0	0	0	0	0	0	0	0	2.27541e+06	2749792	2.66228e+06	T	22299	1	6	2
0	0	0	0	0	0	0	0	0	572460	471728	600388	0	0	0	0	0	0	0	0	0	0	0	0	1.49424e+06	1.71506e+06	1.18681e+06	0	0	0	0	0	0	0	0	0	0	0	0	361816	367499	412637	0	0	0	T	48084.2	1	5	4
839778	908709	952750	0	0	0	758774	1.01027e+06	1.12158e+06	0	0	0	2862913	2732018	2768625	824039	896894	1.1683e+06	0	0	0	0	0	0	0	0	0	5816810	5.65803e+06	6013306	1.08412e+06	2.15534e+06	1.46202e+06	1.21234e+06	1.22723e+06	1.35208e+06	703393	617469	698927	0	0	0	6774862	7.56522e+06	7202752	T	22377.2	1	11	6
0	0	0	0	0	0	0	0	0	2.64117e+06	3.1463e+06	2.95366e+06	0	0	0	0	0	0	0	0	0	0	0	0	3.07013e+06	3.22736e+06	3.63857e+06	0	0	0	0	0	0	0	0	0	0	0	0	2.80518e+06	3.44231e+06	2.97563e+06	0	0	0	T	37516.5	1	7	7
2.5902e+06	2.65086e+06	2.67304e+06	1.66123e+06	1.82437e+06	1.73371e+06	19300058	19557800	20677406	207480864	192545344	211240208	24992640	28632298	24539162	1.60686e+06	1.32938e+06	1.2099e+06	1106031	1.19765e+06	1379001	12397084	12922154	12498654	155935168	153610368	148926640	36929408	33174528	32972472	1956343	1.27202e+06	1.4132e+06	1.33045e+06	1.42163e+06	1.27281e+06	12328068	11166466	11543866	171808160	187464192	191757920	29250886	29190252	30460424	T	42306.3	1	38	10
1.50767e+06	1.3611e+06	1.78987e+06	0	0	0	1.0886e+06	790633	999513	0	0	0	1.80691e+06	1.51318e+06	1.44639e+06	843599	760109	879965	729027	1.01773e+06	942986	863233	744572	741476	999266	779789	803847	0	0	0	1.06181e+06	946752	1.16079e+06	0	0	0	1.22087e+06	1.18954e+06	1.10536e+06	0	0	0	638503	479206	526083	T	62569.9	1	11	11
0	0	0	0	0	0	0	0	0	0	0	0	0	0	0	362098	256050	347179	0	0	0	0	0	0	0	0	0	0	0	0	200444	244574	265975	0	0	0	0	0	0	0	0	0	0	0	0	T	87504.8	1	2	2
0	0	0	0	0	0	122623	162833	159619	0	0	0	0	0	0	0	0	0	0	0	0	211198	208975	105173	229006	357670	388208	0	0	0	0	0	0	0	0	0	123646	168600	252931	0	0	0	0	0	0	T	45389.7	1	3	3
3.20826e+06	3175157	3.59103e+06	11588915	11493887	12148798	4.54309e+06	4.36166e+06	3.88252e+06	1.30726e+06	1.5682e+06	2.19307e+06	10293898	9756272	11115247	2.79685e+06	2.89933e+06	2.95909e+06	17860586	15641990	16636548	4.18101e+06	3.70356e+06	3.70812e+06	949328	1.16651e+06	2.632e+06	6230272	5.95719e+06	2.76046e+06	3.0138e+06	3.17589e+06	2.89332e+06	5986356	7.16516e+06	6.69225e+06	4.476e+06	4050058	4.55217e+06	968318	743411	879968	0	0	0	T	73634.8	1	37	28
1210427	1.32326e+06	1.39388e+06	2.16598e+06	3.13308e+06	760859	5723888	4945761	5324866	3.83212e+06	5281081	4554519	1.32914e+06	1.02993e+06	1.36571e+06	755334	851882	980843	732221	1.35569e+06	518998	5.17865e+06	5.20421e+06	5.90616e+06	5.08034e+06	5.18917e+06	4630237	1.4121e+06	1.32496e+06	1.48499e+06	1.04527e+06	1.19421e+06	1.22679e+06	1.99893e+06	834108	735856	4066169	4463090	4712582	2.7482e+06	2.95946e+06	3055969	1.56152e+06	1596932	2048203	T	46841.2	1	22	12
0	211790	201836	1.15402e+06	1.02903e+06	936918	0	0	0	0	0	0	0	0	0	1.12012e+06	1.2999e+06	1.01464e+06	0	0	0	0	0	0	0	0	0	0	0	0	975595	874874	876721	482001	483226	416497	0	0	0	0	0	0	0	0	0	T	109082	1	5	5
0	0	0	0	0	0	0	0	0	0	0	0	527961	765652	249394	0	0	0	0	0	0	0	0	0	0	0	0	1.74116e+06	1381741	1.32685e+06	0	0	0	0	0	0	0	0	0	0	0	0	1.32258e+06	1.52748e+06	1.47229e+06	T	18108	1	2	2
0	0	0	0	0	0	1.46832e+06	1.1626e+06	1.13452e+06	13003919	2.46262e+06	14160241	175918032	172396080	165423264	0	0	0	0	0	0	0	0	0	4.18738e+06	5118720	5249219	390481568	373386880	374222272	3.25227e+06	4691460	2.58143e+06	0	0	0	0	0	0	5.36616e+06	6.44013e+06	5672028	374443616	383640576	410215680	T	16050.5	1	17	9
0	0	0	0	0	0	2635807	2.61682e+06	2297243	5221722	5884900	6.26109e+06	0	0	0	1.04856e+06	1.0293e+06	970547	0	0	0	1.24899e+06	1247883	1399911	8447442	8151436	7977543	766639	774707	1024288	0	0	0	0	0	0	1.52177e+06	1.24472e+06	1.50608e+06	1.164e+06	1.11933e+06	1.36182e+06	0	0	0	T	46079.8	1	10	5
6.85699e+06	7.18238e+06	6.76337e+06	1095264	1.09334e+06	1.02287e+06	0	0	0	0	0	0	0	0	0	10217622	8.33152e+06	9233480	0	0	0	0	0	0	0	0	0	0	0	0	5.95332e+06	6325106	5859233	0	0	0	0	0	0	0	0	0	0	0	0	T	178077	1	17	15
0	0	0	0	0	0	0	0	0	991446	673535	983328	0	0	0	0	0	0	0	0	0	440767	518482	458789	3.58903e+06	857903	1.46791e+06	0	0	0	0	0	0	0	0	0	585606	578330	437353	359854	410435	433876	0	0	0	T	50769	1	7	7
0	0	0	0	0	0	3.49711e+06	3.95917e+06	3578542	7558213	7484259	7.02288e+06	1.57147e+06	1349806	1.6785e+06	912310	907152	946162	0	0	0	5.81868e+06	7.09966e+06	6909347	20501252	20532884	19681692	5.24248e+06	5016524	4865285	0	0	0	0	0	0	6.45556e+06	5.71773e+06	6.08427e+06	4.62055e+06	5.51601e+06	6090850	5.3136e+06	4768046	5.2274e+06	T	42566.1	1	14	12
1.94805e+06	2.19946e+06	2.24557e+06	4.28477e+06	3275732	3.66761e+06	0	0	0	0	0	0	0	0	0	2.24771e+06	1990032	2.14374e+06	5.71122e+06	5926558	5.25922e+06	344259	629128	396068	0	0	0	0	0	0	2.25647e+06	2008626	2.22925e+06	4.61642e+06	3.58712e+06	4.54705e+06	0	0	0	0	0	0	0	0	0	T	61853.2	1	17	15
0	0	0	0	0	0	1.25893e+06	1.52758e+06	1.3802e+06	126003	455124	285815	0	0	0	885268	787924	808205	0	0	0	3.04643e+06	2.73273e+06	2675208	42731.4	77690.9	50816.1	0	0	0	847920	778697	691519	0	0	0	1.64272e+06	1.71849e+06	1.52926e+06	482394	257368	458868	0	0	0	T	57987.6	1	15	12
0	0	0	0	0	0	0	0	0	0	0	0	771595	1.26601e+06	1.30886e+06	0	0	0	0	0	0	0	0	0	1.73861e+06	1.40949e+06	1.07322e+06	3.47112e+06	1.55988e+06	3.21476e+06	0	0	0	0	0	0	0	0	0	1.63211e+06	1.81831e+06	1506513	1.1638e+06	1.10659e+06	1.03023e+06	T	28918.1	1	5	5
0	0	0	0	0	0	0	0	0	0	0	0	0	0	0	1.15332e+06	905852	1.03604e+06	0	0	0	0	0	0	0	0	0	0	0	0	0	0	0	0	0	0	0	0	0	0	0	0	0	0	0	T	41454.3	1	1	1
0	0	0	0	0	0	191280	326669	101249	1.56616e+06	1.59831e+06	2.53869e+06	0	0	0	0	0	0	0	0	0	358410	316958	517537	2.07225e+06	2.29737e+06	2226223	0	0	0	0	0	0	0	0	0	141367	445043	410229	1345950	1.34008e+06	1.62316e+06	0	0	0	T	46596.8	1	3	1
0	0	0	0	0	0	0	0	0	0	0	0	4.67231e+06	4.95546e+06	4.44391e+06	0	0	0	0	0	0	0	0	0	0	0	0	10077948	10646616	12035864	0	0	0	0	0	0	0	0	0	0	0	0	6865452	6779958	5874861	T	23562.4	1	8	5
0	0	0	0	0	0	0	93900.2	85259.9	0	0	0	333494	755799	577538	0	0	0	0	0	0	0	0	0	0	0	0	2.44239e+06	2.69393e+06	2.38889e+06	0	0	0	0	0	0	0	0	0	0	0	0	1.79328e+06	1.56724e+06	1.75329e+06	T	20404.4	1	4	4
0	0	0	824667	897640	658325	0	0	0	0	0	0	0	0	0	0	0	0	2.19384e+06	2041113	2000387	0	0	0	0	0	0	0	0	0	0	0	0	1323988	1.27354e+06	1.39818e+06	0	0	0	0	0	0	0	0	0	T	84548	1	5	5
4.7375e+06	3.97181e+06	3448492	2.04391e+06	2.06413e+06	2.0516e+06	0	0	0	0	0	0	0	0	0	4.14887e+06	3.67077e+06	3.42421e+06	2947293	3.24273e+06	3401759	0	0	0	0	0	0	0	0	0	4448360	4.45653e+06	3.95129e+06	2.35155e+06	2.35713e+06	2668587	0	0	0	0	0	0	0	0	0	T	88011.4	1	19	18
312738	165246	195746	0	0	0	0	0	0	0	0	0	0	0	0	656749	607430	614165	0	0	0	185088	248710	195084	0	0	0	0	0	0	481485	629845	690685	0	0	0	0	0	0	0	0	0	0	0	0	T	127444	1	5	5
0	0	0	0	0	0	0	0	0	578276	1.0603e+06	1.00742e+06	64397.6	59636.2	103002	0	0	0	0	0	0	0	0	0	1089391	1.19637e+06	1.13298e+06	74865.6	122539	171735	0	0	0	0	0	0	0	0	0	1.54797e+06	895461	1469344	0	0	0	T	36403	1	3	3
0	0	0	0	0	0	0	0	0	1.59794e+06	1.44704e+06	2.60408e+06	0	0	0	0	0	0	0	0	0	0	0	0	3.62315e+06	3.42436e+06	3534526	810784	1.46525e+06	1.36753e+06	0	0	0	0	0	0	0	0	0	2768581	2.50861e+06	2377392	0	0	0	T	35480.7	1	8	7
0	0	0	0	0	0	0	0	0	10215107	9229384	9542773	1.1738e+06	866452	961604	0	0	0	0	0	0	0	0	0	10186302	12460525	12315712	2.29845e+06	1.98858e+06	2220910	0	0	0	0	0	0	0	0	0	15699455	16291262	15182592	1661036	1.49965e+06	2.6169e+06	T	38472.2	1	19	13
0	0	0	0	0	0	0	0	0	10568500	11867231	12154922	1.33129e+06	1115377	1.54995e+06	0	0	0	2227204	2.54495e+06	1.85625e+06	0	0	0	20193842	20688384	22639910	3.06192e+06	2.70485e+06	2.66553e+06	0	0	0	915730	1.18438e+06	1.5977e+06	0	0	0	15273147	15667733	15133758	1.8695e+06	2.08627e+06	2.88705e+06	T	40529.9	1	17	14
0	0	0	4517315	4411111	4.73833e+06	0	0	0	0	0	0	0	0	0	1.90942e+06	761511	290728	5601189	6.5141e+06	5.0597e+06	0	0	0	0	0	0	0	0	0	0	0	0	3.33929e+06	3.21053e+06	10069031	0	0	0	0	0	0	0	0	0	T	82946.9	1	21	16
259100	231850	356530	0	0	0	2.73281e+06	2.46177e+06	2487350	876545	1.0037e+06	1.04532e+06	185039	192357	212288	253675	231261	346251	0	0	0	3.09957e+06	2.79169e+06	3.2628e+06	1.2889e+06	1.15037e+06	1086757	299025	337980	343622	215990	218308	304841	75302.6	79597.3	142517	4.24163e+06	2.59651e+06	2.18692e+06	1.00739e+06	955994	1.0957e+06	391412	551581	423850	T	51077.2	1	20	0
0	0	0	0	0	0	1.046e+06	1.47136e+06	1.01138e+06	0	0	0	0	0	0	0	0	0	0	0	0	1.40498e+06	1.19131e+06	1.24824e+06	0	0	0	0	0	0	0	0	0	0	0	0	1.52961e+06	801083	1.31898e+06	0	0	0	0	0	0	T	56965.6	1	5	4
0	0	0	0	0	0	0	0	0	0	0	0	0	0	0	0	0	0	0	0	0	0	0	0	0	0	0	924162	1.11745e+06	994652	0	0	0	0	0	0	0	0	0	0	0	0	0	0	0	T	19725.9	1	2	2
0	0	0	0	115969	385869	173523	153070	196830	0	0	0	0	0	0	0	0	0	0	0	0	144539	148295	373315	0	0	0	0	0	0	0	0	0	0	39934.4	444878	0	0	0	0	0	0	0	0	0	T	52966.6	1	6	5
0	0	0	0	0	0	0	0	0	0	0	0	0	0	0	0	0	0	0	0	0	206686	154361	0	0	0	0	0	0	0	0	0	167088	0	0	0	0	0	0	0	0	0	0	0	0	T	64665.5	1	2	2
0	0	0	0	0	0	1.04268e+06	1.08781e+06	942122	96728.9	60236.9	61785.8	0	0	0	0	0	0	0	0	0	1.5927e+06	1.602e+06	1.53794e+06	28599.1	0	0	0	0	0	0	0	0	0	32031.1	0	0	0	0	0	0	0	0	0	0	T	53618.4	1	5	2
0	0	0	0	0	0	0	0	0	0	0	0	1526322	1.67526e+06	1.28235e+06	0	0	0	0	0	0	0	0	0	0	0	0	2.67907e+06	2553113	2.72219e+06	0	0	0	0	0	0	0	0	0	0	0	0	2.62106e+06	2.36229e+06	2.18586e+06	T	16988.6	1	6	6
0	0	0	0	0	0	0	0	0	1.08739e+06	1.303e+06	1.11616e+06	2.09696e+06	2.53521e+06	2.33205e+06	0	0	0	0	0	0	0	0	0	3.33177e+06	3512113	3.85445e+06	4.04613e+06	3.57677e+06	2.91344e+06	0	0	0	0	0	0	0	0	0	4614337	5358726	5153055	1446165	1.50038e+06	1.63666e+06	T	26441.9	1	12	8
0	0	0	0	0	0	0	0	0	0	0	0	0	0	0	0	0	0	0	0	0	0	0	0	0	0	0	0	0	0	213601	227282	202058	0	0	0	0	0	0	0	0	0	0	0	0	T	28173.1	1	1	1
0	0	0	0	0	0	0	0	0	0	0	0	0	0	0	0	0	0	0	0	0	0	0	0	0	0	0	0	0	0	0	0	0	0	0	0	91013.6	90531.7	77507.1	0	0	0	0	0	0	T	50671.7	1	1	1
2.72847e+06	2.5035e+06	2.15464e+06	3.86558e+06	4778239	4.418e+06	0	0	0	0	0	0	0	0	0	2.02928e+06	2.07566e+06	2.15693e+06	6.14271e+06	6.33988e+06	5.74498e+06	0	0	0	0	0	0	0	0	0	2.9974e+06	2940197	2301940	6344892	5.24101e+06	5650580	0	0	0	0	0	0	0	0	0	T	83112.6	1	15	14
1.93449e+06	2.19535e+06	2.1219e+06	0	0	0	0	0	0	0	0	0	0	0	0	2112296	2.63673e+06	2.57326e+06	0	0	0	0	0	0	0	0	0	0	0	0	1.89119e+06	2.20448e+06	2.03687e+06	0	0	0	0	0	0	0	0	0	0	0	0	T	144406	1	17	16
0	0	0	0	0	0	0	0	0	0	0	0	1.00479e+06	861044	790462	0	0	0	0	0	0	0	0	0	0	0	0	1.43623e+06	1260033	1098360	0	0	0	0	0	0	0	0	0	0	0	0	1.09684e+06	918108	975226	T	12724.6	1	3	1
0	0	0	0	0	0	211977	394811	143049	0	0	0	110571	193231	67770.8	211374	597881	481477	218444	348870	313705	562446	710354	540817	0	0	0	0	0	0	193271	163796	100388	0	0	0	347233	315193	130503	0	0	0	0	0	0	T	68218.3	1	4	4
1.33308e+06	1.45406e+06	1.22139e+06	2400406	2.21738e+06	2.19538e+06	0	0	184704	134463	491079	84446.9	0	0	0	531029	1.14074e+06	499588	1.83534e+06	1.87598e+06	1.97659e+06	62906.7	0	190634	736307	240781	59704	0	0	0	1.42313e+06	946359	882762	1763170	2025775	2.03082e+06	0	74589.6	62356	68435.1	302061	48442.5	0	0	0	T	75445.6	1	18	6
1004286	831859	875954	557772	630996	511733	4.98584e+06	4597066	5183060	1.75446e+06	1797532	2285964	1.81138e+06	1.10519e+06	1.28883e+06	578520	647908	709830	714062	353499	1.00011e+06	6464757	7.12086e+06	6526493	4.60471e+06	4.76776e+06	3.66919e+06	2.37457e+06	2.15501e+06	2.84614e+06	870522	734261	679121	1004723	2.40079e+06	1.23101e+06	6.25273e+06	6.10497e+06	6146737	2.48098e+06	2.38867e+06	2875307	2.07781e+06	1.87217e+06	2214486	T	50639.5	1	26	10
674310	824777	763759	1.12824e+06	1.33456e+06	1.18993e+06	0	0	0	0	0	0	0	0	0	860541	622841	676485	1.48708e+06	1.38066e+06	1.30852e+06	0	0	0	0	0	0	0	0	0	746506	890243	680306	1429956	1.39829e+06	1.22879e+06	0	0	0	0	0	0	0	0	0	T	87279.5	1	13	12
2.21098e+06	2.29337e+06	1.86056e+06	3128668	3269879	3.07227e+06	0	0	0	0	0	0	0	0	0	3.68589e+06	3296049	3534932	0	0	0	0	0	0	0	0	0	0	0	0	3.45929e+06	3.43197e+06	3.10112e+06	1.3032e+06	1.4825e+06	1.64544e+06	0	0	0	0	0	0	0	0	0	T	117729	1	24	20
3.69943e+06	3.14867e+06	3.36552e+06	0	0	0	0	0	0	0	0	0	0	0	0	0	0	0	8916204	7.82313e+06	9597154	0	0	0	0	0	0	0	0	0	0	0	0	5901723	4.75586e+06	1.64062e+06	0	0	0	0	0	0	0	0	0	T	122683	1	2	2
904420	902288	1.04769e+06	0	0	0	0	0	0	0	0	0	0	0	0	889936	869842	737355	0	0	0	0	0	0	0	0	0	0	0	0	464138	488021	572696	0	0	0	0	0	0	0	0	0	0	0	0	T	236678	1	7	5
241573	280292	349160	0	0	0	0	0	0	668466	493550	982798	36079776	36788664	34724080	0	0	0	0	0	0	0	0	0	1.32098e+06	1.47871e+06	1617078	60098852	64805656	60121316	330687	296864	302024	465160	0	120671	0	0	0	1.09669e+06	1.11128e+06	906693	67977240	70589736	77741080	T	9454.84	1	6	3
3.29754e+06	3.45869e+06	3370488	903032	839018	1.20202e+06	0	0	0	0	0	0	0	0	0	4129829	4232838	4.72326e+06	0	0	0	0	0	0	0	0	0	0	0	0	5.10943e+06	4535150	4.99348e+06	752319	705821	751790	0	0	0	0	0	0	0	0	0	T	128263	1	26	16
2.21299e+06	2.366e+06	2.29949e+06	0	0	0	0	0	0	0	0	0	138381	179006	121271	2660331	2249133	2.55987e+06	0	0	0	0	0	0	0	0	0	1.43431e+06	2.14454e+06	0	4378051	3.33436e+06	2120435	0	0	0	0	0	0	0	0	0	2.95603e+06	364246	1.53492e+06	T	218833	1	22	21
530948	600282	584882	0	0	0	0	0	0	0	0	0	0	0	0	663869	714874	666144	0	0	0	0	0	0	0	0	0	0	0	0	209070	522600	393718	0	0	0	0	0	0	0	0	0	0	0	0	T	168783	1	4	3
0	0	0	0	0	0	0	0	0	0	0	0	0	0	0	0	0	0	0	0	0	0	0	0	0	0	0	0	0	0	0	0	0	0	0	0	0	0	0	0	0	0	329027	138242	247110	T	48535.1	1	1	1
9334660	10426650	9753844	1.26713e+06	1.38816e+06	1.33018e+06	0	0	0	0	0	0	0	0	0	10561197	9694913	10619663	1.09588e+06	3.11434e+06	638781	0	0	0	0	0	0	0	0	0	8971880	8295742	9044859	1581419	2315587	921747	0	0	0	0	0	0	0	0	0	T	157805	1	54	46
514401	555987	483711	290928	116833	59860.7	0	0	0	3.89738e+06	3.63508e+06	5313464	24934498	24825008	23714872	0	0	0	0	0	0	0	0	0	2.44696e+06	5.3932e+06	2.69085e+06	48925376	46345548	50523768	764017	875894	863797	545280	468334	506152	0	0	0	1.66731e+06	1.22973e+06	1.35216e+06	42543832	46025956	46275388	T	14542.6	1	7	6
0	0	0	0	0	0	0	0	0	0	0	0	822529	853558	837341	0	0	0	0	0	0	0	0	0	0	0	0	1.42059e+06	1326952	1.25188e+06	0	0	0	0	0	0	0	0	0	0	0	0	1.46182e+06	1449815	1.51785e+06	T	16522.4	1	2	1
0	0	0	200883	311739	273803	0	0	0	0	0	0	0	0	0	0	0	0	0	0	0	0	0	0	0	0	0	0	0	0	0	0	0	0	0	0	0	0	0	0	0	0	0	0	0	T	18116.3	1	1	1
0	0	0	0	0	0	0	0	0	0	0	0	0	0	0	0	0	0	0	0	257429	0	0	0	0	0	0	0	0	0	0	0	0	164014	0	253089	0	0	0	0	0	0	0	0	0	T	74549.4	1	1	1
0	0	0	0	0	0	0	0	0	0	0	0	0	0	0	956973	651873	808924	0	0	0	0	0	0	0	0	0	0	0	0	798091	432847	626840	0	0	0	0	0	0	0	0	0	0	0	0	T	59533.7	1	2	2
0	0	0	0	0	0	0	0	0	0	0	0	0	0	0	0	0	0	0	0	0	0	0	0	1.47409e+06	1.23718e+06	886585	0	0	0	0	0	0	0	0	0	0	0	0	94665.4	301134	357624	0	0	0	T	62063.8	1	1	1
3.84845e+06	4.19763e+06	3.92377e+06	12401811	12680600	12713071	0	0	0	0	0	0	651110	884322	538954	2528168	2.74642e+06	3.13942e+06	2.54483e+06	2.32188e+06	2.91966e+06	615493	788787	954232	2.02729e+06	1.95991e+06	1966451	0	0	0	3.43352e+06	2853587	3039568	4.58709e+06	4820350	4275193	0	0	0	0	0	0	0	0	0	T	94564.8	1	28	23
600246	1.46162e+06	927309	1.60937e+06	4.04936e+06	3598776	0	0	0	0	0	0	0	0	0	695240	815474	1.12642e+06	2489576	2275213	2.58595e+06	0	0	0	0	0	0	0	0	0	1.33931e+06	690503	672306	4300105	2.55836e+06	2.44577e+06	0	0	0	0	0	0	0	0	0	T	104677	1	18	18
0	0	0	0	0	0	0	0	0	11752619	13026708	12369467	1.21178e+06	1.23234e+06	1.19995e+06	0	0	0	0	0	0	0	0	0	13395176	14337255	15098462	2.24097e+06	2.22954e+06	2.04442e+06	0	0	0	0	0	0	0	0	0	13858364	13722793	14363522	1.76687e+06	2085545	2105229	T	32215.3	1	5	2
0	0	0	0	0	0	0	0	0	0	0	0	0	0	0	0	0	0	0	0	0	0	0	0	304515	496706	217583	0	0	0	0	0	0	0	0	0	0	0	0	0	0	0	0	0	0	T	34814.6	1	1	1
0	0	0	0	0	0	346064	382980	1.20986e+06	0	0	0	0	0	0	0	0	0	0	0	0	1.08134e+06	1.37921e+06	1317488	0	0	0	0	0	0	0	0	0	0	0	0	789477	554543	1.10278e+06	0	0	0	0	0	0	T	67976.8	1	8	8
0	0	0	0	0	0	0	0	0	0	0	0	901703	1.01877e+06	911254	0	0	0	0	0	0	0	0	0	0	0	0	1.3853e+06	1409162	1.2231e+06	0	0	0	0	0	0	0	0	0	1.22691e+06	758354	780183	811390	1.01555e+06	871929	T	23295.6	1	3	3
0	0	0	0	0	0	0	0	0	0	0	0	0	0	0	0	0	0	0	0	0	0	0	0	1.95634e+06	1.51222e+06	2.03e+06	0	0	0	0	0	0	0	0	0	0	0	0	0	0	0	0	0	0	T	29321.4	1	1	1
0	0	0	0	0	0	980446	1.06648e+06	949166	0	0	0	0	0	0	0	0	0	0	0	0	1.28824e+06	2984639	3.03557e+06	885023	797274	344517	0	0	0	0	0	0	0	0	0	1.07707e+06	889693	959378	0	0	0	0	0	0	T	55486.6	1	15	14
0	0	0	0	0	0	0	0	0	0	0	0	0	0	0	0	0	0	0	0	0	388720	365219	633480	0	0	0	0	0	0	0	0	0	0	0	0	260837	423289	359798	0	0	0	0	0	0	T	47336.5	1	1	1
0	0	0	0	0	0	0	0	0	0	0	0	213216	165956	182115	0	0	0	0	0	0	0	0	0	631389	578563	528333	509120	535404	406869	0	0	0	0	0	0	0	0	0	0	0	0	0	0	0	T	35368.2	1	1	1
0	0	0	0	0	0	0	0	0	0	0	0	0	0	0	0	0	0	0	0	0	0	0	0	0	0	0	0	0	0	0	0	0	0	0	0	1305671	797989	1.12214e+06	0	0	0	0	0	0	T	35901.9	1	1	1
0	0	0	0	0	0	0	0	0	0	0	0	652076	752496	547610	0	0	0	0	0	0	0	0	0	0	0	0	1.04887e+06	1.38126e+06	1.19419e+06	0	0	0	0	0	0	0	0	0	0	0	0	1.54012e+06	1.60949e+06	1.51242e+06	T	75542.5	1	1	1
0	0	0	0	0	0	0	0	0	0	0	0	160267	234160	174954	0	0	0	0	0	0	0	0	0	0	0	0	441059	513134	444807	0	0	0	0	0	0	0	0	0	0	0	0	289601	248079	238700	T	22748.8	1	1	1
0	0	0	0	0	0	707973	783783	569547	35682644	37930236	46935368	7.7732e+06	8668271	7.8932e+06	0	0	0	0	0	0	0	0	0	6.98476e+06	7.40523e+06	7759461	0	0	0	0	0	0	0	0	0	0	0	0	11611267	12373886	11935248	2.77243e+06	2.71149e+06	3.22682e+06	T	31546.5	1	9	8
0	0	0	0	0	0	0	0	0	0	0	0	1.06504e+06	1.41418e+06	993974	0	0	0	0	0	0	0	0	0	0	0	0	2.01499e+06	2335226	2.40635e+06	0	0	0	0	0	0	0	0	0	0	0	0	0	0	0	T	22211.1	1	4	4
0	0	0	0	0	0	0	0	0	0	0	0	0	0	0	0	0	0	89549.8	42092.8	82223.1	0	0	0	0	0	0	0	0	0	0	0	0	0	0	0	0	0	0	0	0	0	0	0	0	T	95725.3	1	1	1
1.24942e+06	1.21713e+06	1224920	0	0	0	0	0	0	0	0	0	0	0	0	0	0	0	2.50653e+06	2112156	690799	49006.7	262616	242732	0	0	0	0	0	0	345656	227973	415320	0	0	0	0	0	0	84759.7	252684	0	477068	591217	978347	T	358474	1	10	7
0	0	0	2.25837e+06	2.55123e+06	2.40522e+06	0	0	0	0	0	0	0	0	0	0	0	0	0	0	0	0	0	0	0	0	0	0	0	0	0	0	0	1.3857e+06	1.33289e+06	1.19877e+06	0	0	0	0	0	0	0	0	0	T	63502.3	1	10	10
396569	817141	1.60257e+06	5.47207e+06	5.84511e+06	6.12739e+06	0	0	0	0	0	0	0	0	0	0	0	0	0	0	0	0	0	0	0	0	0	0	0	0	0	0	0	3.31682e+06	2.7463e+06	3.96019e+06	0	0	0	0	0	0	0	0	0	T	89247.1	1	18	17
606787	597253	653852	0	0	0	0	0	0	915284	770774	838249	0	0	0	735408	609060	489322	0	0	0	0	0	0	615780	805570	958662	0	0	0	828563	737079	745867	0	0	0	0	0	0	1.50046e+06	1.14109e+06	1.0308e+06	0	0	0	T	33755.9	1	6	5
0	0	0	0	0	0	0	0	0	0	0	0	0	0	0	0	0	0	1.71775e+06	1.91414e+06	1.90719e+06	0	0	0	0	0	0	0	0	0	0	0	0	1.73702e+06	1.72447e+06	1.36006e+06	0	0	0	0	0	0	0	0	0	T	81266.5	1	7	7
720788	748231	834590	0	0	0	0	0	0	0	0	0	0	0	0	901026	950543	784383	0	0	0	0	0	0	0	0	0	0	0	0	809135	812397	1034034	0	0	0	0	0	0	0	0	0	0	0	0	T	119334	1	7	7
0	0	0	246316	297034	137086	0	0	0	0	0	0	0	0	0	0	0	0	471905	454572	503969	0	0	0	0	0	0	0	0	0	0	0	0	290207	348185	432510	0	0	0	0	0	0	0	0	0	T	82542.1	1	2	2
0	0	0	0	0	0	0	0	0	796227	929234	375919	0	0	0	0	0	0	0	0	0	0	0	0	1.70288e+06	1.52932e+06	1.58258e+06	0	0	0	0	0	0	0	0	0	0	0	0	1.50008e+06	1371882	1299745	0	0	0	T	39292.9	1	4	3
0	0	0	0	0	0	0	0	0	0	0	0	16664761	17991598	17778678	0	0	0	0	0	0	0	0	0	0	0	0	36903672	38897592	39061812	0	0	0	0	0	0	0	0	0	1.12621e+06	1.07016e+06	895961	30606212	31110456	32615832	T	16551	1	4	4
0	0	0	0	0	0	0	0	0	8717893	8571773	10346491	0	0	0	0	0	0	0	0	0	0	0	0	8805311	8.19436e+06	9206889	0	0	0	0	0	0	0	0	0	0	0	0	7.04838e+06	6983679	6771721	0	0	0	T	34340.7	1	10	7
0	0	0	0	0	0	0	0	0	0	0	0	4.8139e+06	33499850	34707388	0	0	0	0	0	0	0	0	0	0	0	0	8813669	7975346	8694820	0	0	0	0	0	0	0	0	0	0	0	0	22087810	7735875	7932605	T	18553.1	1	7	5
0	0	0	0	0	0	0	0	0	0	0	0	9926792	10444122	10167635	0	0	0	0	0	0	0	0	0	0	0	0	21880520	24248650	21894004	0	0	0	0	0	0	0	0	0	0	0	0	11784152	12866822	15141928	T	15737.7	1	10	9
1.15388e+06	1.01417e+06	1.1865e+06	2.03754e+06	986946	1.93984e+06	0	0	0	3115746	3.54575e+06	4.2231e+06	53730632	52665148	57657500	0	0	0	715134	699129	1.45527e+06	0	0	0	4119109	4.09264e+06	3.63057e+06	132547288	138878176	140235776	1.74284e+06	1.41154e+06	1.42084e+06	2.52032e+06	1.05683e+06	2.70842e+06	505897	450477	550263	3.56747e+06	4528880	4426121	96386512	95763192	101744144	T	22577.6	1	21	18
0	0	0	0	0	0	0	0	0	2279322	3667109	3.1113e+06	131553168	124331408	127947088	0	0	0	0	0	0	0	0	0	4.34026e+06	5247206	4.71335e+06	360696416	344670880	289856800	0	0	0	0	0	0	0	0	0	5558196	5.60167e+06	5.77956e+06	338306560	400918976	417337888	T	22862.1	1	18	11
3.56398e+06	3.57549e+06	2.42721e+06	1.51667e+06	1.48219e+06	2.3169e+06	0	0	0	2.66056e+06	2894635	2344438	249596064	280827616	259314640	1.77996e+06	1.68242e+06	1.26166e+06	0	0	0	323256	519141	688151	5.30332e+06	5059379	4.43561e+06	769043328	785808128	701145920	2774314	2.08666e+06	1.76383e+06	1.72407e+06	1.16622e+06	1.43322e+06	0	0	0	6.02555e+06	7.56278e+06	5688258	485580640	491393120	438057024	T	18885.9	1	22	13
279482	269642	366473	0	0	0	0	0	0	0	0	0	0	0	0	239489	169878	260738	0	0	0	0	0	0	0	0	0	0	0	0	237439	313121	152876	0	0	0	0	0	0	0	0	0	0	0	0	T	54427.5	1	2	1
0	0	0	0	0	0	0	0	0	0	0	0	0	0	0	0	0	0	0	0	0	0	0	0	248086	215951	262363	0	0	0	0	72200.5	128400	0	0	0	0	0	0	0	0	0	0	0	0	T	394220	1	3	2
14923023	12725868	13256925	56879560	60983196	60593764	0	0	0	0	0	0	0	0	0	8407591	8072166	9215422	0	0	0	10541485	10761970	9157419	0	0	0	0	0	0	13664430	11865617	13663025	53754840	53678232	64159476	0	0	0	0	0	0	0	0	0	T	189134	1	38	35
0	0	0	0	0	0	0	0	0	0	0	0	0	0	0	177777	125243	135603	0	0	0	0	0	0	0	0	0	0	0	0	0	0	0	0	0	0	0	0	0	0	0	0	0	0	0	T	80476.8	1	2	2
0	0	0	0	0	73424	1.08364e+06	71490.7	958169	6.30861e+06	8541730	8996948	1.31514e+06	1.33077e+06	1279153	382712	21261.5	57385.1	0	0	0	0	0	0	6.0152e+06	4825129	4778039	1.67339e+06	1.87972e+06	897424	0	0	0	0	0	0	447698	85373.1	600497	5.50079e+06	5.75047e+06	6.34107e+06	403577	1.18463e+06	1.55396e+06	T	32928.6	1	11	7
578515	589381	535257	0	0	0	0	0	0	8059065	9117064	8639956	6.30476e+06	6463830	7094826	0	0	0	0	0	0	0	0	0	6721141	7500755	7.56236e+06	7839560	7.47771e+06	7.184e+06	285196	455838	559116	0	0	0	0	0	0	9349552	9255240	9473623	3.90769e+06	3.76385e+06	4.32294e+06	T	31330.8	1	12	7
0	0	0	0	0	0	98916.4	184633	298549	0	0	0	0	0	0	0	0	0	0	0	0	698903	690644	632970	0	0	0	0	0	0	0	0	0	0	0	0	371783	416990	454124	0	0	0	0	0	0	T	56072.8	1	7	4
0	0	0	2.53685e+06	1.05416e+06	989949	0	0	0	0	0	0	0	0	0	0	0	0	1.96965e+06	2.04316e+06	2074478	0	0	0	0	0	0	0	0	0	0	0	0	1.40811e+06	1087149	2.76203e+06	0	0	0	0	0	0	0	0	0	T	87742.9	1	10	10
0	0	0	0	0	0	0	0	0	0	0	0	1.02657e+06	1.09853e+06	1.11363e+06	0	0	0	0	0	0	0	0	0	0	0	0	2.50909e+06	2987854	2.51069e+06	0	0	0	0	0	0	0	0	0	0	0	0	1.61594e+06	1.62444e+06	1.90555e+06	T	17741.1	1	1	1
0	0	0	0	0	0	0	0	0	0	0	0	0	0	0	0	0	0	0	0	0	0	0	0	0	0	0	0	0	0	163871	229408	343199	0	0	0	0	0	0	0	0	0	0	0	0	T	51030.8	1	1	1
0	0	0	0	0	0	0	0	0	0	0	0	927229	1.0306e+06	795997	0	0	0	0	0	0	0	0	0	0	0	0	487012	531488	671385	0	0	0	0	0	0	0	0	0	0	0	0	0	0	0	T	29649.4	1	4	2
0	0	0	1.53974e+06	418431	819535	0	0	0	0	0	0	24553534	23138376	20945622	0	0	0	0	0	0	0	0	0	0	0	0	78284840	65479832	62113952	0	0	0	0	0	0	0	0	0	0	0	0	61990416	64959164	62098980	T	23262.7	1	13	9
0	0	0	0	0	0	0	0	0	0	0	0	0	0	0	0	0	0	0	0	0	0	0	0	0	0	0	0	0	0	0	0	0	0	0	0	0	0	0	1.05553e+06	1.12641e+06	1.06594e+06	0	0	0	T	37225.8	1	1	1
0	0	0	21970554	22866288	24891706	6.23471e+06	7551844	7.87298e+06	5012686	4.97508e+06	5887460	0	0	0	0	0	0	0	0	0	6080175	6783136	5687836	0	0	0	0	0	0	0	0	0	0	0	0	0	0	0	0	0	0	0	0	0	T	104992	1	2	2
0	0	0	0	0	0	198631	0	326905	0	0	0	54270.3	65550.4	35300.8	120500	0	120690	0	0	0	881484	705536	859658	0	0	0	0	0	0	90716.9	105122	124432	0	0	0	275932	90858.4	171658	0	0	0	0	0	0	T	56102.4	1	4	2
0	0	0	0	0	0	306382	426028	308028	0	0	0	0	0	0	193435	265764	0	0	0	0	491775	640341	614870	0	0	0	0	0	0	0	0	0	0	0	0	399501	465188	444128	0	0	0	0	0	0	T	57174.1	1	7	7
79992.5	59385.4	58196.7	831804	1.0097e+06	0	0	0	0	0	0	0	0	0	0	0	0	0	0	0	0	0	0	0	361162	315122	379248	0	0	0	0	0	0	500343	545846	613026	0	0	0	499930	405669	532583	0	0	0	T	58092.3	1	2	1
0	0	0	0	0	0	0	0	0	0	0	0	326186	417839	350680	0	0	0	0	0	0	0	0	0	858212	295791	1.3187e+06	0	485388	69668.8	0	237410	226507	0	0	0	0	0	0	1.28373e+06	1.60047e+06	1.72295e+06	0	0	0	T	30707.8	1	3	3
1.20203e+06	1.21648e+06	1.00776e+06	0	0	0	0	0	0	0	0	0	0	0	0	1.22668e+06	1.24748e+06	1.11163e+06	0	0	0	0	0	0	0	0	0	0	0	0	1.37867e+06	1.04926e+06	886249	0	0	0	0	0	0	0	0	0	0	0	0	T	126863	1	9	9
0	0	0	0	0	0	0	0	0	0	0	0	0	0	0	608090	960991	112022	0	0	0	0	0	0	0	0	0	0	0	0	3.20128e+06	544054	127620	0	0	0	0	0	0	0	0	0	0	0	0	T	142098	1	2	2
0	0	0	0	0	0	0	0	0	0	0	0	0	0	0	0	0	0	0	0	0	0	0	0	151127	146527	153804	0	0	0	0	0	0	0	0	0	0	0	0	0	0	0	0	0	0	T	39586.8	1	1	1
0	0	0	0	0	0	0	0	0	0	3610293	0	0	0	0	0	0	0	0	0	0	0	0	0	2.35546e+06	0	2752494	0	0	0	0	0	0	0	0	0	0	0	0	0	0	0	0	0	0	T	45373.9	1	2	2
88434880	102653080	112347912	8971042	10419383	11028388	4.32485e+06	1.21646e+06	5095228	17311044	16599242	22955396	3.64919e+06	2.4008e+06	1.9138e+06	62744672	64695200	75834176	7112098	8.17839e+06	7.7623e+06	3.00099e+06	5477866	1.7371e+06	31795778	29675532	30141946	3.88456e+06	5863000	4521009	71504416	68181672	78600456	6902764	6.7228e+06	6.71594e+06	3909093	1.75248e+06	1.68434e+06	28989906	30635742	28818808	3.75166e+06	3.85825e+06	4.04457e+06	T	228724	1	118	74
0	0	0	1.06102e+06	0	1.10187e+06	0	0	0	0	0	0	1.70765e+06	1.96559e+06	1.97111e+06	0	0	0	2235860	2217821	2.35591e+06	0	0	0	0	0	0	0	0	0	0	0	0	0	0	0	0	0	0	0	0	0	0	0	0	T	52352.3	1	1	1
0	0	0	0	0	0	1.20652e+06	960763	1.10752e+06	0	0	0	0	0	0	0	0	0	0	0	0	4.25313e+06	3.27856e+06	3.06233e+06	0	0	0	0	0	0	0	0	0	0	0	0	1.34532e+06	1.18293e+06	1.10969e+06	0	0	0	0	0	0	T	59632.8	1	10	10
0	0	0	0	0	0	0	0	0	0	0	0	0	172563	108682	0	0	0	0	0	0	0	0	0	0	0	0	210348	86915.9	139875	0	0	0	0	0	0	0	0	0	0	0	0	0	0	0	T	19728.1	1	1	1
1.7563e+06	2.00582e+06	1.92887e+06	776203	1.00829e+06	728613	0	0	0	490076	125111	238776	0	0	0	1.85357e+06	1.77441e+06	2.02754e+06	528564	357799	444045	0	0	0	213113	338569	417510	0	0	0	1.57973e+06	1.74618e+06	1.5173e+06	488773	205049	192501	0	0	0	473532	333508	357530	0	0	0	T	55491.1	1	4	3
3.08749e+06	3.20599e+06	2.57969e+06	0	0	0	0	0	0	23225178	24883916	25528476	1.48019e+06	1.14922e+06	1.55873e+06	2.52611e+06	2.27029e+06	2.87698e+06	0	0	0	0	0	0	28130396	26747274	29354270	2.49043e+06	2.48116e+06	2580060	3348421	3.10697e+06	3.0671e+06	814499	788202	1.01272e+06	0	0	0	31699476	32068314	31951400	2618903	2.74946e+06	2.19843e+06	T	38889.9	1	16	4
746100	902215	1.06127e+06	1.35714e+06	3435876	1.76138e+06	4957255	4.81455e+06	4.98086e+06	4.15945e+06	4.08408e+06	4.45146e+06	860024	1.07343e+06	1.02714e+06	495321	613946	521811	2.35762e+06	1.93466e+06	2.03004e+06	5439160	4991634	5258944	4463289	4513029	4927835	0	0	0	1.35702e+06	716219	740003	1.33434e+06	1.8073e+06	1.37234e+06	5.92044e+06	5811708	5.66434e+06	3.54536e+06	3.67417e+06	2.67061e+06	1.74818e+06	942341	2.01804e+06	T	47300.2	1	18	4
0	0	0	0	0	0	819970	1455441	1.22983e+06	1.45832e+06	1.61068e+06	1.65291e+06	0	0	0	0	0	0	0	0	0	1.23077e+06	1.1281e+06	2.82264e+06	2.00409e+06	2.08298e+06	2152632	0	0	0	0	0	0	0	0	0	1.8199e+06	1.59601e+06	1.46544e+06	947371	1.02174e+06	948411	0	0	0	T	50876.9	1	14	12
0	0	0	0	0	0	0	0	0	0	0	0	0	0	0	769907	587005	553678	0	0	0	0	0	0	0	0	0	0	0	0	0	0	0	0	0	0	0	0	0	0	0	0	0	0	0	T	31519.9	1	1	1
0	0	0	0	0	0	0	0	0	0	0	0	795085	957478	578107	0	0	0	0	0	0	0	0	0	0	0	0	0	0	0	0	0	0	0	0	0	0	0	0	0	0	0	0	0	0	T	91152.8	1	2	2
1411392	1.67751e+06	1.3966e+06	0	0	0	2.02695e+06	2.41182e+06	1.87102e+06	713264	1.10045e+06	1.29207e+06	0	0	0	1.23796e+06	1.45103e+06	1302659	0	0	0	3837709	3.8138e+06	4.32068e+06	1.66374e+06	1.17537e+06	1.66246e+06	776207	602494	2.57585e+06	1.06817e+06	1.07423e+06	540978	0	0	0	2.54956e+06	2753928	2.72919e+06	0	0	0	4.98011e+06	4.05656e+06	5224642	T	51257	1	12	11
0	382193	0	0	0	0	0	0	0	0	0	0	0	0	0	208061	277162	255525	0	0	0	0	0	0	0	0	0	0	0	0	0	0	0	0	0	0	0	0	0	0	0	0	0	0	0	T	19517.2	1	2	2
0	0	0	0	0	0	0	0	0	0	0	0	0	0	0	0	0	0	0	0	0	0	0	0	474865	505269	391393	0	0	0	0	0	0	0	0	0	0	0	0	599365	217378	360335	0	0	0	T	32931.7	1	2	2
0	0	0	0	0	0	0	0	0	0	0	0	0	0	0	0	0	0	0	0	0	89094.7	82254.3	116681	0	0	0	0	0	0	0	0	0	0	0	0	0	0	0	0	0	0	0	0	0	T	53767	1	1	1
0	0	0	0	0	0	0	0	0	0	0	0	4.03732e+06	4878192	4.81969e+06	0	0	0	0	0	0	0	0	0	0	0	0	8.04956e+06	8737726	7.98262e+06	0	0	0	0	0	0	0	0	0	0	0	0	5791668	5624101	5871322	T	13284.5	1	4	4
0	0	0	0	0	0	0	0	0	16696305	18223004	18740948	5.63342e+06	5173390	5970239	0	0	0	0	0	0	0	0	0	18376404	14744502	19297902	10842118	10768643	10533422	245367	126226	367492	0	0	0	552277	812257	673089	25094044	25389870	20517632	9153334	9874149	10725520	T	33248	1	13	7
362936	268846	362237	0	0	0	0	0	0	0	0	0	0	0	0	699804	755797	449097	0	0	0	0	0	0	0	0	0	0	0	0	640296	475014	661535	0	0	494940	0	0	0	0	0	0	0	0	0	T	85186.1	1	4	4
3.46759e+06	3.42924e+06	3.546e+06	1.00564e+06	724168	1.04222e+06	0	0	0	0	0	0	0	0	0	7949095	8964460	6484870	6.12221e+06	1512364	821664	0	0	0	0	0	0	0	0	0	4736773	4.24488e+06	3.76524e+06	666147	659826	726481	0	0	0	0	0	0	0	0	0	T	273254	1	59	56
0	0	0	0	0	0	1.47846e+06	1486752	1.77271e+06	0	0	0	626870	492578	406874	622634	726271	663007	0	0	0	2.7543e+06	2810307	3.14999e+06	0	0	0	975498	728945	809748	0	0	0	0	0	0	1.93985e+06	1.7622e+06	1.8948e+06	0	0	0	708793	338961	641732	T	60495.3	1	15	11
0	0	0	0	0	0	0	0	0	962030	773462	572563	1.85108e+06	1.33884e+06	1.58269e+06	0	0	0	0	0	0	0	0	0	2.08955e+06	2.15804e+06	2.12139e+06	2.78138e+06	2498616	2.61212e+06	0	0	0	0	0	0	0	0	0	3.68648e+06	3.47146e+06	3.95371e+06	1119296	992814	1.10091e+06	T	33513.6	1	7	7
0	0	0	0	0	0	3.06678e+06	3.27351e+06	3.23444e+06	2472680	2848766	2595260	825018	1.09257e+06	922599	482862	464213	456684	427528	567080	540323	4.82945e+06	4.66899e+06	5004838	4131753	3.99465e+06	3728057	2.21615e+06	2.43902e+06	2.03981e+06	437596	488446	669949	0	0	0	4.04721e+06	3794585	3.73788e+06	2.96982e+06	3.1142e+06	3078286	1.97799e+06	2.81933e+06	3.04258e+06	T	49510.2	1	20	16
0	0	0	0	0	0	0	0	0	0	0	0	0	0	0	0	0	0	0	0	0	1.08664e+06	969655	965883	0	0	0	0	0	0	0	0	0	0	0	0	470841	619606	579965	0	0	0	0	0	0	T	58450.1	1	5	5
0	0	0	0	0	0	0	0	0	0	0	0	204748	151482	189337	0	0	0	0	0	0	0	0	0	0	0	0	0	0	0	0	0	0	0	0	0	0	0	0	0	0	0	0	0	0	T	15980.8	1	1	1
0	0	0	0	0	0	0	0	0	0	0	0	0	0	0	0	0	0	0	0	0	0	0	0	0	0	0	0	0	0	1.1984e+06	920049	974322	0	0	0	0	0	0	0	0	0	0	0	0	T	357306	1	1	1
0	0	0	0	0	0	0	0	0	0	0	0	4252904	4.44239e+06	4643666	0	0	0	0	0	0	0	0	0	0	0	0	4963087	3.78458e+06	3.28872e+06	0	0	0	0	0	0	0	0	0	0	0	0	5.44716e+06	6063543	5175040	T	10105.1	1	3	3
590051	1.08526e+06	756432	2665584	2325012	2049567	0	0	0	0	0	0	0	0	0	0	0	0	3940390	3.46667e+06	6.11223e+06	0	0	0	0	0	0	0	0	0	0	0	0	3.55503e+06	3396379	3.04174e+06	0	0	0	0	0	0	0	0	0	T	85419.2	1	12	12
0	0	0	0	0	0	0	0	0	0	0	0	0	0	0	0	0	0	0	0	0	34000.4	56547.4	94942.3	0	0	0	0	0	0	0	0	0	0	0	0	0	0	0	0	0	0	0	0	0	T	58740	1	1	1
0	0	0	0	0	0	0	0	0	574297	572260	547221	0	0	0	0	0	0	0	0	0	0	0	0	506922	576093	634926	0	0	0	0	0	0	0	0	0	0	0	0	385920	349010	271467	0	0	0	T	36618.4	1	1	1
0	0	0	0	0	0	0	0	0	0	0	0	0	0	0	106703	81304.3	88690.5	0	0	0	0	0	0	0	0	0	0	0	0	96656.3	77613.9	74064	0	0	0	0	0	0	0	0	0	0	0	0	T	130457	1	1	1
0	0	0	0	0	0	855178	862921	712868	0	0	0	0	0	0	0	0	0	145059	434092	419340	919914	916390	1.05837e+06	0	0	0	0	0	0	0	0	0	0	0	0	1.01227e+06	848800	879223	0	0	0	0	0	0	T	49870.4	1	9	8
0	0	0	0	0	0	1088259	934818	959394	293404	334548	162880	0	157099	71494.4	0	0	0	0	0	0	1.35632e+06	1.80182e+06	1.85929e+06	354606	286054	356337	0	0	0	0	0	0	0	0	0	1.06399e+06	1.45838e+06	1.01371e+06	740702	839782	647825	0	0	0	T	58769	1	7	7
134673	127931	181215	0	0	0	1180111	1.21435e+06	1.13958e+06	792072	454413	519478	0	0	0	0	0	247015	0	0	1.15719e+06	1.37519e+06	1386368	1326756	1.18845e+06	1793674	1150050	0	0	0	162450	146289	261330	997911	0	1.02603e+06	1300085	1.15113e+06	1.33644e+06	668698	288833	600083	176880	0	0	T	47285.2	1	15	3
0	0	0	0	0	0	0	0	0	0	0	0	261827	300382	395346	0	0	0	0	0	0	0	0	0	0	0	0	592142	675448	571369	0	0	0	0	0	0	0	0	0	0	0	0	421678	592316	603776	T	22933.5	1	2	2
0	0	0	0	0	0	0	0	0	0	0	0	1.41493e+06	1.55627e+06	1.48969e+06	0	0	0	0	0	0	0	0	0	0	0	0	3.15386e+06	3.42284e+06	3.94439e+06	0	0	0	0	0	0	0	0	0	0	0	0	4.00399e+06	4.27594e+06	4.46602e+06	T	22821.7	1	4	3
0	0	0	368658	1016256	614088	0	0	0	0	0	0	0	0	0	878366	862469	1.26957e+06	0	0	0	0	0	0	0	0	0	0	0	0	898514	735687	795384	0	0	0	0	0	0	0	0	0	0	0	0	T	101832	1	9	9
0	0	0	0	0	0	608554	680869	643044	0	0	0	0	0	0	0	0	0	0	0	0	1.28434e+06	1157597	1.11372e+06	0	0	0	0	0	0	0	0	0	0	0	0	969402	919859	739787	0	0	0	0	0	0	T	70345.4	1	15	15
26782772	23356254	23765792	5.49074e+06	3.34447e+06	5.066e+06	0	0	0	0	0	0	0	0	0	19500066	7.97353e+06	7164104	1.54119e+06	1.81194e+06	1.76455e+06	0	0	0	0	0	0	0	0	0	10399501	8421131	9595623	3.8636e+06	7.74714e+06	1.23366e+06	0	0	0	0	0	0	0	0	0	T	241495	1	55	48
0	0	0	0	0	0	0	0	0	0	0	0	877499	965753	972177	0	0	0	0	0	0	0	0	0	0	0	0	2.05545e+06	1.85002e+06	2.16989e+06	0	0	0	0	0	0	0	0	0	0	0	0	1.60089e+06	1.63092e+06	1.61714e+06	T	24960	1	4	2
11015026	19154420	10117238	18129824	18911046	17962886	0	0	0	0	0	0	0	0	0	26162280	27358738	26821866	4104140	4.25242e+06	4.85422e+06	557671	863718	850005	0	0	0	0	0	0	34482364	27789310	26219556	6.26181e+06	6174871	6676416	0	0	0	0	0	0	0	0	0	T	100124	1	36	31
0	0	0	3.35676e+06	3.48128e+06	3.68771e+06	1.74487e+06	1.72358e+06	1.50884e+06	0	0	0	2110727	1.82707e+06	1.8813e+06	1.32628e+06	1226186	1.23456e+06	5.50285e+06	6618675	6.69215e+06	1.71448e+06	1870032	1.831e+06	0	0	0	523194	640739	442027	1.03756e+06	1.40777e+06	1.27349e+06	4.26125e+06	4.21626e+06	4.45343e+06	2596166	2.75946e+06	2.72711e+06	646869	637648	732881	0	0	0	T	70759.4	1	9	8
0	0	0	0	0	0	212427	177928	191755	0	0	0	0	0	0	0	0	0	0	0	0	283354	231262	190988	0	0	0	0	0	0	0	0	0	0	0	0	203790	327114	247870	0	0	0	0	0	0	T	60053	1	2	2
0	0	0	0	0	0	1.63394e+06	1.80899e+06	1.43108e+06	0	0	0	0	0	0	0	0	0	0	0	0	2416526	1.93703e+06	1.94853e+06	0	0	0	0	0	0	0	0	0	0	0	0	1.39391e+06	1849235	1.74603e+06	204904	291708	444629	0	0	0	T	73469.1	1	11	9
0	0	0	0	0	0	0	0	0	0	0	0	0	0	0	0	0	0	0	0	0	0	0	0	0	0	0	724754	321918	909741	0	0	0	0	0	0	0	0	0	0	0	0	497467	431659	416705	T	52634.1	1	2	2
0	0	0	0	0	0	0	0	0	72255.6	65503.3	101982	0	0	0	0	0	0	0	0	0	0	0	0	0	0	0	0	0	0	0	0	0	0	0	0	0	0	0	0	0	0	0	0	0	T	38964.9	1	1	1
0	0	0	0	0	0	0	0	0	3.92781e+06	3.73587e+06	4.07151e+06	1.01847e+06	802125	1.00217e+06	0	0	0	0	0	0	0	0	0	2.03192e+06	3.00943e+06	3.11705e+06	1.12051e+06	1.07918e+06	1.37339e+06	0	0	0	0	0	0	0	0	0	3.99228e+06	3.42546e+06	3.54407e+06	554884	558050	676699	T	33264.2	1	7	7
21333130	15833168	15918305	5549852	3.79207e+06	3.5896e+06	0	0	0	8104430	9821141	2598269	0	0	0	17579526	16931330	18121406	2829850	3.04969e+06	4.3003e+06	897698	999442	920636	0	0	0	0	0	0	15528038	13915954	10666204	3.24446e+06	3.22165e+06	1.94845e+06	0	0	0	0	0	0	0	0	0	T	153843	1	62	48
195299	183760	512817	0	0	0	0	0	0	0	0	0	77934.7	0	0	126132	239254	102115	0	0	0	0	0	0	0	0	0	0	0	0	0	0	0	0	0	0	0	0	0	0	0	0	0	0	0	T	357974	1	5	1
296177	316928	288654	0	0	0	0	0	0	0	0	0	0	0	0	184664	221543	230701	0	0	0	0	0	0	0	0	0	0	0	0	0	0	0	0	0	0	0	0	0	0	0	0	0	0	0	T	132252	1	1	1
0	0	0	0	0	0	420170	371559	532621	0	0	0	0	0	0	0	0	0	0	0	0	371678	512880	278780	0	0	0	0	0	0	0	0	0	0	0	0	137817	287112	184399	0	0	0	0	0	0	T	50784.8	1	5	5
167113	527158	462438	0	0	0	1.86062e+06	1.7533e+06	1.9027e+06	1.62537e+06	2.08217e+06	1.82692e+06	0	0	0	480338	563452	477557	0	0	0	2.35677e+06	2.44139e+06	3.05015e+06	2.65236e+06	2476042	2.43786e+06	0	0	0	902192	730660	631136	0	0	0	2.51719e+06	2329423	2.38365e+06	2.77403e+06	2.07111e+06	1.99897e+06	0	0	0	T	46714.9	1	9	8
0	0	0	0	0	0	0	0	0	0	0	0	3.07183e+06	3.14002e+06	2.766e+06	0	0	0	0	0	0	0	0	0	0	0	0	5138920	5.18252e+06	4416985	0	0	0	0	0	0	0	0	0	0	0	0	4833851	7646368	4.84172e+06	T	40890.3	1	11	10
0	0	0	0	0	0	0	0	0	0	0	0	0	0	0	0	0	0	0	0	0	0	0	0	0	0	0	430128	501386	291741	0	0	0	0	0	0	0	0	0	0	0	0	0	0	0	T	72622.9	1	1	1
0	0	0	0	0	0	0	0	0	0	0	0	0	0	0	0	0	0	1.28328e+06	1.27266e+06	1329725	0	0	0	0	0	0	0	0	0	0	0	0	0	0	0	0	0	0	0	0	0	0	0	0	T	64928.3	1	2	2
2.70769e+06	3440854	3.11522e+06	1.23194e+06	1197430	2822829	0	0	0	0	0	0	0	0	0	2.01634e+06	2020847	2.3057e+06	1440259	1.36252e+06	1.29667e+06	0	0	0	0	0	0	0	0	0	2280064	2252514	2.45483e+06	732909	1.05752e+06	1.07897e+06	0	0	0	0	0	0	0	0	0	T	76667	1	13	10
0	0	0	872608	681244	696245	0	0	0	0	0	0	0	0	0	0	0	0	718281	544387	1036505	0	0	0	0	0	0	0	0	0	0	0	0	1.2165e+06	346550	683761	0	0	0	0	0	0	0	0	0	T	112835	1	4	4
0	0	0	2482838	1138950	5.79227e+06	0	0	0	0	0	0	0	0	0	0	0	0	2.9306e+06	2.68239e+06	3.94539e+06	0	0	0	0	0	0	0	0	0	0	0	0	2.01156e+06	1.81723e+06	1.36087e+06	0	0	0	0	0	0	0	0	0	T	80543.3	1	17	16
0	0	0	0	0	0	0	0	0	0	0	0	1.00367e+06	874667	732708	0	0	0	0	0	0	0	0	0	0	0	0	0	0	0	0	0	0	0	0	0	0	0	0	0	0	0	0	0	0	T	32502.5	1	1	1
0	0	0	0	0	0	0	0	0	0	0	0	0	0	0	0	0	0	0	0	0	293308	204234	238677	0	0	0	0	0	0	0	0	0	0	0	0	0	0	0	0	0	0	0	0	0	T	65852	1	1	1
0	0	0	54763.8	55305.1	101233	93261.1	87972.8	154756	0	0	0	0	0	0	190805	201135	227052	0	0	0	240593	237760	288275	0	0	0	0	0	0	218948	206134	211319	0	0	0	184007	159975	95457	0	0	0	0	0	0	T	50630.9	1	2	2
1.30562e+06	1.51483e+06	1.16155e+06	1.75807e+06	1242051	1.54211e+06	1.6638e+06	1.00241e+06	781409	54022592	58438888	68117352	17477760	18225140	18000384	1394672	1.53115e+06	1.08768e+06	0	0	0	719173	619734	1.83544e+06	59092048	61770276	59615780	34850888	32924498	34717504	1.32958e+06	1.37579e+06	1.14331e+06	1.2692e+06	1.22614e+06	1335334	0	0	0	58885300	67639288	60572412	19435714	20106854	23667008	T	28975.9	1	16	9
0	0	0	299507	140004	97238.4	0	0	0	0	0	0	0	0	0	0	0	0	2509456	2.64449e+06	2753679	0	0	0	0	0	0	0	0	0	0	0	0	1509838	1.46667e+06	1397034	0	0	0	0	0	0	0	0	0	T	88310.7	1	8	6
0	0	0	0	0	0	3.45607e+06	3.42565e+06	3.21117e+06	4.05666e+06	3.83891e+06	4514719	617373	1140745	1.08071e+06	1.24164e+06	1260695	1.42591e+06	0	0	0	6.55716e+06	6.48415e+06	6109934	5109289	4.88965e+06	5.51392e+06	3.54201e+06	2.97519e+06	2.73903e+06	1318039	1.46271e+06	1.49307e+06	0	0	0	4.57068e+06	4336971	4525506	3843863	5.20554e+06	2.98777e+06	1.14703e+06	1.29131e+06	3.04081e+06	T	46411.2	1	25	20
0	0	0	0	0	0	2693978	2804146	4325116	2187329	1.49715e+06	2391224	0	0	0	1299365	973498	1.52323e+06	1340383	1.57397e+06	1.2662e+06	6435859	6904521	6839944	3.95776e+06	6251956	4037069	0	0	0	1.24239e+06	1.36887e+06	1329791	1.63874e+06	1.41421e+06	1.7271e+06	3.46073e+06	3.62098e+06	3.60834e+06	2.89371e+06	2.60217e+06	2.41672e+06	0	0	0	T	39805.1	1	16	12
0	0	0	6339825	5789983	5902351	0	0	0	0	0	0	793690	461281	1.44463e+06	2.14369e+06	2490844	2949330	16752707	102838704	111744616	0	0	0	0	0	0	2.29067e+06	945689	2474482	2.15853e+06	2.38923e+06	2.36725e+06	13869331	14709590	15630509	0	0	0	865554	2.08838e+06	1.77089e+06	1.14003e+06	2.05172e+06	1.68436e+06	T	98003.2	1	47	23
0	0	0	0	0	0	0	0	0	1.28228e+06	1.01059e+06	1.39181e+06	0	0	0	0	0	0	0	0	0	0	0	0	1.91108e+06	2.00152e+06	1474454	0	0	0	0	0	0	0	0	0	0	0	0	1.38518e+06	1.56647e+06	1.51542e+06	0	0	0	T	39013.5	1	6	6
0	0	0	0	0	0	0	0	0	373404	314525	311607	0	0	0	0	0	0	0	0	0	0	0	0	0	0	0	0	0	0	0	0	0	0	0	0	0	0	0	0	0	0	0	0	0	T	250588	1	1	1
0	0	0	0	0	0	704545	679813	876244	7772735	8580253	7517001	455830	349558	478409	297978	470334	345664	0	0	0	720999	1.02035e+06	1.00851e+06	10465048	10035154	9740885	1.41546e+06	1.06869e+06	877076	0	0	0	0	0	0	614177	752761	671907	6.51829e+06	8210287	7.87262e+06	632654	859315	887209	T	42750.2	1	14	11
0	0	0	0	0	0	0	0	0	0	0	0	3.36517e+06	3314500	2963616	0	0	0	0	0	0	0	0	0	780068	593078	266835	4.86587e+06	5292621	5.55229e+06	0	0	0	0	0	0	0	0	0	0	0	0	3.67101e+06	3800976	3320752	T	23417	1	5	5
825096	911241	838409	0	0	0	1642344	1.70835e+06	1.71909e+06	0	0	0	345107	533325	613825	0	0	0	0	0	0	2.1273e+06	1.99524e+06	2.17232e+06	0	0	0	0	0	0	848895	1.04638e+06	844112	0	0	0	1.62291e+06	1.55146e+06	1.55971e+06	794662	416009	1.18236e+06	0	0	0	T	59582.5	1	19	19
0	0	0	0	0	0	2.08703e+06	2.26024e+06	1.99803e+06	0	0	0	0	0	0	0	0	0	0	0	0	2.03028e+06	2.52578e+06	2.34237e+06	0	0	0	0	0	0	0	0	0	0	0	0	1.66446e+06	2.09912e+06	2.05601e+06	0	0	0	0	0	0	T	57887.8	1	9	9
825959	608764	823380	0	0	0	369292	150251	392541	0	0	0	0	0	0	707133	615175	587921	0	0	0	446096	270638	389593	0	0	0	0	0	0	2082131	740103	854727	0	0	0	169690	239701	148358	0	0	0	0	0	0	T	54355.1	1	4	4
2.45423e+06	2.71797e+06	2.94237e+06	10605063	10761483	11692334	5.30236e+06	5.35704e+06	5274930	11075504	3.28081e+06	3.31021e+06	2.41305e+06	2530863	2502600	2.25973e+06	2.01407e+06	2.39806e+06	13702339	14040785	16204205	5403343	5410364	5242881	19959718	17421352	1.87e+06	1.22267e+06	1.07458e+06	1.15998e+06	2.36365e+06	2902262	2.29778e+06	10585709	10596264	10579893	5810441	5.80934e+06	6.12597e+06	981596	2169408	1.12105e+06	0	0	0	T	69677.9	1	36	23
1.79844e+06	1.73881e+06	1.48233e+06	12619738	12869017	13211325	4.95407e+06	4091900	4.23317e+06	0	0	0	1.02043e+06	702998	659938	1.77165e+06	1.71428e+06	1.64302e+06	13205465	16550246	15336818	2.9573e+06	3.22554e+06	3023836	1.16146e+06	981810	2.01441e+06	0	0	0	1.63312e+06	1.79778e+06	1809849	10731717	10630945	11391397	1.98332e+06	1.46462e+06	1.37019e+06	581688	633714	887291	0	0	0	T	74178	1	32	23
0	0	0	0	0	0	0	0	0	0	0	0	2320974	2.25111e+06	2.35775e+06	0	0	0	0	0	0	0	0	0	619137	824352	118786	7.16478e+06	6.6531e+06	6.39461e+06	0	0	0	0	0	0	0	0	0	0	0	0	5.6635e+06	5376424	5809292	T	23467.8	1	9	3
0	0	0	0	0	0	0	0	0	0	0	0	782988	755653	641194	0	0	0	0	0	0	0	0	0	0	0	0	1.8246e+06	1.89995e+06	1.58547e+06	0	0	0	0	0	0	0	0	0	0	0	0	1.55547e+06	1.35805e+06	1.48161e+06	T	23474.8	1	5	5
0	0	0	0	0	0	0	0	0	0	0	0	332402	284608	271438	0	0	0	0	0	0	0	0	0	0	0	0	1.73019e+06	1.26075e+06	1.36129e+06	0	0	0	0	0	0	0	0	0	0	0	0	1.34487e+06	1.44852e+06	1.82437e+06	T	22759.7	1	4	2
0	0	0	0	0	0	0	0	0	0	0	0	644334	740039	684633	0	0	0	0	0	0	0	0	0	0	0	0	1.97707e+06	1.63288e+06	1.62238e+06	0	0	0	0	0	0	0	0	0	0	0	0	2.01259e+06	2.46873e+06	1.75554e+06	T	24852.3	1	5	4
0	0	0	0	0	0	0	0	0	6.04325e+06	4.1508e+06	4.1262e+06	0	0	0	0	0	0	0	0	0	0	0	0	8107833	5.9304e+06	3.74471e+06	0	0	0	0	0	0	0	0	0	0	0	0	3.97335e+06	3.36855e+06	4.33772e+06	0	0	0	T	45537.6	1	14	13
0	0	0	0	0	0	0	0	0	0	0	0	0	148435	88195.8	0	0	0	0	0	0	0	0	0	0	0	0	215583	245544	240897	0	0	0	0	0	0	0	0	0	0	0	0	197894	229528	163473	T	20465.3	1	1	1
0	0	0	0	0	0	0	0	0	0	0	0	0	0	0	131701	127714	128480	0	0	0	0	0	0	0	0	0	0	0	0	0	0	0	0	0	0	0	0	0	0	0	0	0	0	0	T	85402.6	1	2	2
12254497	13703770	12790037	0	0	0	0	0	0	0	0	0	0	0	0	13331563	13643219	14587829	0	0	0	0	0	0	0	0	0	0	0	0	13485348	14744251	15794480	0	0	0	0	0	0	0	0	0	0	0	0	T	120337	1	2	2
339878	233021	108618	0	0	0	0	0	0	0	0	0	0	0	0	296333	368974	329764	0	0	0	0	0	0	0	0	0	0	0	0	524844	131136	1.94611e+06	0	0	0	0	0	0	0	0	0	0	0	0	T	181166	1	14	2
6.88818e+06	7621735	7.3809e+06	0	0	0	0	0	0	0	0	0	2.00667e+06	252798	2.38911e+06	4604578	5181298	5326853	0	0	0	0	0	0	2.30176e+06	2597118	3.08862e+06	3.28123e+06	3557999	3.65998e+06	4313616	3.94062e+06	4686276	0	0	0	0	0	0	4.16687e+06	4.7894e+06	436309	1.6606e+06	1.50547e+06	1186314	T	184530	1	32	20
0	0	0	0	0	0	0	0	0	0	0	0	0	0	0	0	0	0	0	0	0	0	0	0	235902	256021	193767	0	0	0	0	0	0	0	0	0	0	0	0	284393	275968	416234	0	0	0	T	42767.1	1	1	1
0	0	0	0	0	0	0	0	0	1.5267e+06	869883	1436868	0	0	0	0	0	0	0	0	0	0	0	0	1500979	1.27961e+06	1.68347e+06	0	0	0	0	0	0	0	0	0	0	0	0	1618651	1.55346e+06	1.57746e+06	0	0	0	T	42245.6	1	9	9
0	0	0	0	0	0	0	0	0	0	0	0	11120669	11828073	10739890	0	0	0	0	0	0	0	0	0	0	0	0	26466408	31588882	28510702	0	0	0	0	0	0	0	0	0	0	0	0	27172160	23875518	28239230	T	18986.6	1	5	4
0	0	0	0	0	0	0	0	0	0	0	0	23598680	24994800	26508606	0	0	0	0	0	0	0	0	0	0	0	0	4.13465e+06	3743583	3.85599e+06	0	0	0	0	0	0	0	0	0	0	0	0	9299308	7439390	11955822	T	27974	1	6	5
920037	852811	779266	0	0	0	0	0	0	0	0	0	0	0	0	677294	598764	583677	0	0	0	0	0	0	563204	642866	513807	0	0	0	520548	632743	625103	0	0	0	0	0	0	0	0	0	0	0	0	T	208602	1	7	7
1.68477e+06	1.72579e+06	1551216	6.02814e+06	6844667	6.07608e+06	782669	556883	745808	0	0	0	1654894	1.54526e+06	1510729	1.90832e+06	2.21913e+06	2.03088e+06	10831333	11194289	10467514	802323	530700	933323	1.67022e+06	804864	2.74857e+06	0	0	0	2.02044e+06	2.0708e+06	1.73561e+06	9309741	9224473	8652343	477266	471214	557721	0	0	0	0	0	0	T	76488.6	1	19	16
0	0	0	0	0	0	491411	602600	597350	0	0	0	0	0	0	0	0	0	0	0	0	965540	834904	1.03938e+06	0	0	0	0	0	0	0	0	0	0	0	0	635236	716194	683209	127059	239054	164012	0	0	0	T	54812.9	1	6	5
0	0	0	4134963	3900701	4.12081e+06	0	0	0	4535179	5390202	4.15123e+06	0	0	0	1.09208e+06	1351127	1.41724e+06	11645040	13404455	12850360	1.15387e+06	1.16596e+06	1.25063e+06	139234880	145464080	135381152	1.23957e+06	1.39867e+06	940993	996170	872000	1.39705e+06	6778804	6.24107e+06	6.86353e+06	69545592	63250340	76755152	58459008	122349520	78753432	1.8286e+06	1.88136e+06	1.44663e+06	T	79636.3	1	27	24
0	0	0	0	0	0	0	0	0	0	0	0	0	0	0	0	0	0	0	0	0	0	0	0	221499	251154	188106	0	0	0	0	0	0	0	0	0	0	0	0	260470	265545	284391	0	0	0	T	37002.5	1	1	1
0	0	0	0	0	0	402619	425527	307882	0	0	0	0	0	0	0	0	0	0	0	0	0	0	0	0	0	0	0	0	0	0	0	0	0	0	0	486037	438199	569946	0	0	0	0	0	0	T	98472.3	1	1	1
826527	932543	807756	0	0	0	0	0	0	0	0	0	0	0	0	615378	520260	508532	0	0	0	0	0	0	0	0	0	0	0	0	586208	707935	769529	0	0	0	0	0	0	0	0	0	0	0	0	T	88622.4	1	1	1
0	0	0	363592	246459	199996	0	0	0	0	0	0	0	0	0	0	0	0	513398	465930	298696	0	0	0	0	0	0	0	0	0	157377	116930	83141.8	423828	565199	428911	0	0	0	0	0	0	0	0	0	T	83682.9	1	3	1
0	0	0	0	0	0	0	0	0	0	0	0	0	0	0	0	0	0	0	0	0	135162	77859.2	95164.5	0	0	0	0	0	0	0	0	0	0	0	0	0	0	0	0	0	0	0	0	0	T	37353.2	1	1	1
0	0	0	697978	0	388880	514405	300221	274374	3.60986e+06	3.80343e+06	3.99691e+06	0	0	0	384138	369606	557015	0	0	0	0	0	0	3844648	3.75603e+06	3.92772e+06	0	0	0	0	0	0	0	0	0	768074	609412	887405	4841088	4755738	4.11263e+06	854083	862871	734893	T	26771.9	1	8	8
0	0	0	0	0	0	0	0	0	0	0	0	0	0	0	0	0	0	0	0	0	0	0	0	0	368636	479026	0	0	0	0	0	0	0	0	0	0	0	0	0	177776	0	0	0	0	T	33149.6	1	3	0
0	0	0	0	0	0	0	0	0	609359	787201	705665	0	0	0	0	0	0	0	0	0	0	0	0	945994	1.08164e+06	1062519	0	0	0	0	0	0	0	0	0	0	0	0	0	0	0	0	0	0	T	37619.2	1	4	4
0	0	0	0	0	0	1.27924e+06	1.21093e+06	1.11477e+06	0	0	0	0	0	0	0	0	0	0	0	0	1.62949e+06	1.08813e+06	1.12308e+06	0	0	0	0	0	0	0	0	0	0	0	0	704534	392430	621224	0	0	0	0	0	0	T	35800.3	1	1	1
0	0	0	0	0	0	1.23695e+06	1.02382e+06	1.42284e+06	867022	809929	921993	0	0	0	0	0	0	0	0	0	794180	835775	887393	442872	584242	551410	0	0	0	0	0	0	0	0	0	1.02563e+06	1.09456e+06	995486	691685	675811	703841	0	0	0	T	51730.9	1	11	10
1.36123e+06	327495	924859	1.38709e+06	1526828	1.95085e+06	0	0	0	0	0	0	0	0	0	376474	106914	924647	1.84359e+06	2139358	2315882	0	0	0	0	0	0	0	0	0	0	0	0	1.86895e+06	1.7503e+06	1955290	0	0	0	0	0	0	0	0	0	T	94538.2	1	5	5
0	0	0	0	0	0	0	0	0	0	0	0	1.11242e+06	1.35779e+06	1.23906e+06	0	0	0	0	0	0	0	0	0	0	0	0	1.77219e+06	1.91984e+06	1.99398e+06	0	0	0	0	0	0	0	0	0	0	0	0	3018018	3.30588e+06	3.16727e+06	T	21390.7	1	3	1
0	0	0	0	0	0	0	0	0	0	0	0	697033	1.03573e+06	787646	0	0	0	0	0	0	0	0	0	0	0	0	2611898	2.38066e+06	2.11858e+06	0	0	0	0	0	0	0	0	0	0	0	0	2052587	2255678	1.91719e+06	T	20092.1	1	4	4
1.9493e+06	2168495	2.19767e+06	1.73523e+06	2020793	2051374	4.72798e+06	4.81065e+06	7.11656e+06	188632080	202456992	193953872	9602269	11010135	10270235	1.83656e+06	1.1739e+06	1.45063e+06	0	0	0	4.82864e+06	7356389	6.77195e+06	161015840	148026656	156673968	12966294	13214768	14001650	2.77711e+06	1.71212e+06	1.65252e+06	1.48505e+06	1.14225e+06	1.79573e+06	5.32327e+06	4.98823e+06	5154852	120726512	125243480	127816864	9450390	10965940	10998555	T	39570.6	1	31	16
5787001	6193200	10254571	23593852	32111554	33846052	2.70775e+06	2.76278e+06	2.93815e+06	2.31402e+06	2358413	1.74552e+06	4.59841e+06	5.4088e+06	4.78048e+06	3.85315e+06	7.68453e+06	3.39446e+06	22193268	28682000	23865822	2.14508e+06	2033321	3544408	0	0	0	1.89555e+06	5448349	1.38243e+06	3.93893e+06	7780881	3716713	17186676	11795012	16005361	2677759	2.73518e+06	3.26341e+06	2.59251e+06	2173875	2.21491e+06	1.08452e+06	1.46733e+06	3319154	T	77464.3	1	50	24
3.01692e+06	2.8666e+06	2796866	1.28028e+06	1.99303e+06	1.11745e+06	5.11899e+06	5.02943e+06	4.93942e+06	2734375	2.98439e+06	5.24998e+06	1.63119e+06	1.61293e+06	1.72827e+06	2401523	2.80488e+06	2.6407e+06	873662	997368	891337	7.59536e+06	6.374e+06	8.03345e+06	2.77638e+06	2.07196e+06	3.27246e+06	1.46474e+06	1.67396e+06	1.76853e+06	3.09607e+06	2.85597e+06	2.87169e+06	1.62003e+06	1.07599e+06	1.23582e+06	6.37247e+06	6.11291e+06	5.99448e+06	2.25131e+06	3.03137e+06	2.38307e+06	2023520	947874	1.1498e+06	T	57825.9	1	18	16
789485	846330	907501	0	0	0	3207436	2.76756e+06	3.21744e+06	0	0	0	0	0	0	1.94291e+06	2.01737e+06	2.10851e+06	0	0	0	2989085	2.8224e+06	2.6665e+06	0	0	0	266171	460135	444422	0	0	0	0	0	0	3.3253e+06	2.73368e+06	3.05378e+06	851283	762368	820486	463457	478004	476851	T	60183.5	1	7	3
0	0	0	0	0	0	0	0	0	0	0	0	7.8415e+06	7.56758e+06	8094665	0	0	0	0	0	0	0	0	0	0	0	0	12013007	11006071	11651479	0	0	0	0	0	0	0	0	0	0	0	0	13166848	13531146	12801216	T	17989.8	1	8	7
0	0	0	0	0	0	0	0	0	0	0	0	1.87852e+06	1.73936e+06	1.826e+06	0	0	0	0	0	0	0	0	0	0	0	0	2.48606e+06	2.14242e+06	2687124	0	0	0	0	0	0	0	0	0	0	0	0	2.42932e+06	2.37353e+06	3037947	T	17132.4	1	4	4
0	0	0	0	0	0	0	0	0	0	0	0	842956	1.0495e+06	755330	0	0	0	0	0	0	0	0	0	0	0	0	744375	1.03557e+06	677573	0	0	0	0	0	0	0	0	0	0	0	0	764040	663484	530047	T	13285	1	3	1
0	0	0	1.00128e+06	931988	823907	0	0	0	0	0	0	0	0	0	0	0	0	0	0	0	0	0	0	0	0	0	0	0	0	0	0	0	0	0	0	0	0	0	0	0	0	0	0	0	T	37468.2	1	2	1
0	0	0	0	0	0	0	0	0	0	0	0	796309	677475	706128	0	0	0	0	0	0	0	0	0	0	0	0	1.05025e+06	1.03628e+06	1.01863e+06	153010	0	159183	0	0	0	0	0	0	0	0	0	1.38511e+06	1.10025e+06	917846	T	23192.7	1	2	2
0	0	0	0	0	0	247614	241547	285368	0	0	0	0	0	0	0	0	0	0	0	0	444081	745302	419581	0	0	0	0	0	0	0	0	0	0	0	0	464233	554009	455637	0	0	0	0	0	0	T	58224.2	1	3	3
4606053	3.95564e+06	4562272	2.49195e+06	2.52248e+06	2.39519e+06	13348979	13521507	13395568	10085152	8692594	10741307	4147775	4.27864e+06	4.12409e+06	2.93353e+06	3087910	2.95446e+06	1780114	1.6077e+06	2.08842e+06	15033286	16130816	14761438	11622814	11251976	10154872	6352285	7.25188e+06	6050510	3.49535e+06	3.01274e+06	3191292	2.03011e+06	1.65732e+06	2.00073e+06	10819458	9839641	9537648	6254757	6.86288e+06	6434029	5.80395e+06	4977726	5.20205e+06	T	45642.9	1	17	6
5.95252e+06	5674774	6.44907e+06	1.42928e+06	1.31818e+06	1.26929e+06	0	0	0	0	0	0	0	0	0	5.58273e+06	5416397	5.97116e+06	1.66796e+06	1.80805e+06	1.60319e+06	0	0	0	0	0	0	0	0	0	7935082	6637226	6219603	0	0	0	628989	775708	774830	0	0	0	0	0	0	T	152689	1	33	30
0	0	0	896046	644838	742884	0	0	0	0	0	0	0	0	0	0	0	0	582175	605614	428990	0	0	0	0	0	0	0	0	0	0	0	0	540973	476891	547580	0	0	0	0	0	0	0	0	0	T	68853.3	1	5	2
444106	740236	624357	2.07778e+06	1.90509e+06	1.8129e+06	0	0	0	0	0	0	0	0	0	305730	532918	521409	2.01246e+06	2207495	2.09844e+06	0	0	0	0	0	0	0	0	0	517279	405199	593328	1.99255e+06	2.031e+06	2087714	0	0	0	0	0	0	0	0	0	T	92097	1	8	5
0	0	0	0	0	0	0	0	0	0	0	0	1.36539e+06	1289957	1.09043e+06	0	0	0	0	0	0	0	0	0	0	0	0	0	0	0	0	0	0	0	0	0	0	0	0	1278990	1.24081e+06	1.39925e+06	0	0	0	T	102313	1	5	2
0	0	0	0	0	0	0	0	0	0	0	0	4.69031e+06	4998771	4555860	0	0	0	0	0	0	0	0	0	0	0	0	10840242	11500467	13087271	0	0	0	0	0	0	0	0	0	0	0	0	11742209	11814341	10798031	T	21334.6	1	7	6
0	0	0	0	0	0	0	0	0	0	0	0	0	0	0	0	0	0	911392	677269	771644	0	0	0	0	0	0	0	0	0	0	0	0	774244	554908	516464	0	0	0	0	0	0	0	0	0	T	101090	1	4	4
0	0	0	155507	205157	0	0	0	0	0	0	0	0	0	0	0	0	0	202366	0	113200	0	0	0	0	0	0	0	0	0	0	0	0	0	0	232814	0	0	0	0	0	0	0	0	0	T	100804	1	1	1
0	0	0	243004	0	0	580620	229220	383664	14861147	14548950	15097462	1.66234e+06	1.77692e+06	1.54989e+06	108238	65263.2	0	0	0	0	332946	331031	206123	11552991	12380389	11910127	1.96828e+06	2.04453e+06	1906125	0	0	0	0	0	0	304485	101627	375649	11836284	10548691	11707030	1.54169e+06	1.29926e+06	1.34828e+06	T	32902.3	1	14	8
0	0	0	0	0	0	0	0	0	0	0	0	2.16728e+06	1.84132e+06	2091110	0	0	0	0	0	0	0	0	0	188564	719985	650431	2.52938e+06	3053460	2.96233e+06	0	0	0	0	0	0	0	0	0	693795	661664	720850	2.78439e+06	2.67171e+06	2631495	T	22478	1	2	2
0	0	0	1.54497e+06	1.55277e+06	1.4874e+06	0	0	0	0	0	0	0	0	0	0	0	0	1.97783e+06	1.75207e+06	1.94813e+06	0	0	0	0	0	0	0	0	0	0	0	0	1122072	1.57421e+06	1.77495e+06	0	0	0	0	0	0	0	0	0	T	197457	1	8	7
0	0	0	0	0	0	0	0	0	0	0	0	573476	753281	526560	0	0	0	0	0	0	0	0	0	0	0	0	860473	468275	403611	0	0	0	0	0	0	0	0	0	0	0	0	0	0	0	T	33407.3	1	1	0
0	0	0	0	0	0	0	0	0	4330133	4660725	5.1882e+06	16891418	16203592	16890092	0	0	0	0	0	0	0	0	0	32415428	29613168	33882908	43205600	40113408	44349132	0	0	0	0	0	0	0	0	0	51697832	54605760	52812204	12387698	10622714	15331068	T	33991	1	10	7
1.32753e+06	1.25054e+06	1.64635e+06	0	0	0	2.89526e+06	2.56897e+06	2.3307e+06	0	0	0	875735	617005	791393	918673	1.24708e+06	1.14036e+06	0	0	0	3.31659e+06	3082574	3.12161e+06	0	0	0	0	0	0	1.06155e+06	1.43086e+06	1.33925e+06	0	0	0	3.83636e+06	3647028	3820101	0	0	0	1.50594e+06	1467607	1.6221e+06	T	68211.6	1	13	12
2.27083e+06	2.28394e+06	2.46479e+06	2.94981e+06	2.56892e+06	3008366	0	0	0	0	0	0	0	0	0	4.9104e+06	3812135	5.74434e+06	753568	948988	941976	0	0	0	0	0	0	0	0	0	5022826	5229147	4941778	1.43067e+06	1.34504e+06	1.26511e+06	0	0	0	0	0	0	0	0	0	T	120762	1	28	25
0	0	0	0	0	0	0	0	0	0	0	0	253049	179686	112687	0	0	0	0	0	0	0	0	0	0	0	0	0	0	0	0	0	0	0	0	0	0	0	0	0	0	0	0	0	0	T	16398.5	1	1	1
0	0	0	0	0	0	0	0	0	1.51842e+06	811662	688450	0	0	0	0	0	0	0	0	0	0	0	0	1.70726e+06	2.00416e+06	2.38309e+06	0	0	0	0	0	0	0	0	0	0	0	0	1.33221e+06	1.02489e+06	1.58155e+06	0	0	0	T	43187.2	1	2	2
0	0	0	0	0	0	0	0	0	9263132	10587658	10841774	2339743	2.56349e+06	2.76438e+06	0	0	0	0	0	0	0	0	0	15724068	14700799	14666403	4454394	3.80787e+06	3.9984e+06	0	0	0	0	0	0	0	0	0	12698291	15985279	15317221	2390138	2.47922e+06	2.75275e+06	T	36226.8	1	8	6
0	0	0	0	0	0	0	0	0	1.54046e+06	1.72758e+06	339613	0	0	0	0	0	0	0	0	0	0	0	0	406326	432372	341879	0	0	0	0	0	0	0	0	0	0	0	0	272142	356524	375772	0	0	0	T	43377.2	1	3	3
0	0	0	0	0	0	0	0	0	495571	825729	0	454031	0	0	0	0	0	0	0	0	0	0	0	0	0	0	0	0	0	0	0	0	0	0	0	0	0	0	0	0	0	0	0	0	T	36900.3	1	2	2
0	0	0	1.18232e+06	1.32791e+06	1.12075e+06	0	0	0	0	0	0	0	0	0	0	0	0	2299751	2299188	2272953	0	0	0	0	0	0	0	0	0	0	0	0	1.83025e+06	1.85555e+06	1.95907e+06	0	0	0	0	0	0	0	0	0	T	107074	1	15	15
2899440	1906374	2.04892e+06	2146122	1.77028e+06	1.83627e+06	0	0	0	0	0	0	0	0	0	3.40073e+06	3.91744e+06	3.12874e+06	0	0	0	0	0	0	0	0	0	0	0	0	2.84455e+06	2.3525e+06	2.76509e+06	0	0	0	0	0	0	0	0	0	0	0	0	T	138258	1	31	30
0	0	0	0	0	0	0	0	0	0	0	0	1.93431e+06	1.93289e+06	2170316	0	0	0	0	0	0	0	0	0	0	0	0	3.81268e+06	3.8607e+06	3.94061e+06	0	0	0	0	0	0	0	0	0	0	0	0	5337006	5.20654e+06	5231455	T	17006.7	1	3	2
3.54475e+06	4.70512e+06	5.80824e+06	5624244	6.08778e+06	6.52043e+06	0	0	0	0	0	0	0	0	0	8169363	7.61356e+06	9554368	2.83735e+06	3.14575e+06	3090321	0	0	0	0	0	0	0	0	0	10736215	9564134	9634804	5.50295e+06	5955766	6244266	0	0	0	0	0	0	0	0	0	T	98998.2	1	27	24
4.36924e+06	4.20642e+06	4951759	4.13836e+06	4.10921e+06	4.88029e+06	0	0	0	0	0	0	0	0	0	8123287	7896365	8185127	1.79173e+06	1.4817e+06	2.41819e+06	0	0	0	0	0	0	0	0	0	9823435	8598867	9687157	1.46162e+06	1.41002e+06	2.61857e+06	0	0	0	0	0	0	0	0	0	T	118249	1	21	19
0	0	0	0	0	0	0	0	0	0	0	0	2.57394e+06	2.57711e+06	2745042	0	0	0	0	0	0	0	0	0	0	0	0	5.2062e+06	5736521	5.78107e+06	0	0	0	0	0	0	0	0	0	0	0	0	5236694	4647993	4680154	T	14386.4	1	9	9
936662	865874	1.02768e+06	0	0	0	0	0	0	0	0	0	0	0	0	1.29652e+06	1.61011e+06	1.30116e+06	0	0	0	0	0	0	382732	371740	466805	153665	205429	231641	1.35534e+06	1.14326e+06	1.1636e+06	0	0	0	0	0	0	609092	317204	264548	0	0	0	T	139473	1	10	10
0	0	0	0	0	0	0	0	0	1179359	1.41803e+06	1.51994e+06	0	0	0	0	0	0	0	0	0	0	0	0	1300117	1.25404e+06	1.43239e+06	473065	493523	825213	0	0	0	0	0	0	0	0	0	1.4005e+06	1.49529e+06	1.27706e+06	0	0	0	T	26198.9	1	3	2
0	0	0	0	0	0	0	0	0	0	0	0	0	0	0	0	0	0	0	0	0	0	0	0	0	0	0	0	0	0	0	0	0	0	0	0	0	0	0	0	0	0	9090745	9041225	10485521	T	158901	1	1	1
0	0	0	215534	91672.2	965405	0	0	0	0	0	0	0	0	0	543903	703854	593354	686972	402022	315514	490096	591705	548744	0	0	0	0	0	0	0	0	0	0	0	0	395137	455926	385175	0	0	0	0	0	0	T	75330.9	1	7	7
4958432	5790753	5180366	0	0	0	0	0	0	0	0	0	0	0	0	9083762	7.64454e+06	9627261	0	0	0	0	0	0	2797939	2.89235e+06	2.63256e+06	622460	373610	642496	5.35771e+06	6725892	7019680	0	0	0	0	0	0	0	0	0	0	0	0	T	125338	1	28	18
0	0	0	918878	824995	775159	0	0	0	0	0	0	0	0	0	0	0	0	2265638	2.85345e+06	2.84374e+06	0	0	0	0	0	0	0	0	0	0	88204.2	82403	1.21858e+06	1.20619e+06	1.36995e+06	0	0	0	0	0	0	0	0	0	T	124490	1	2	2
550176	454646	423420	0	0	0	0	0	0	0	0	0	0	0	0	560367	552459	532869	0	0	0	0	0	0	0	0	0	0	0	0	407003	532285	565015	0	0	0	0	0	0	0	0	0	0	0	0	T	56033	1	1	1
0	0	0	0	0	0	0	0	0	2547290	2.13361e+06	2.5849e+06	0	0	0	0	0	0	0	0	0	0	0	0	2.91439e+06	3.94239e+06	3999704	0	0	0	0	0	0	0	0	0	0	0	0	3049860	2970128	2.85382e+06	0	0	0	T	37555.8	1	10	6
82297.6	195078	139483	785120	969525	786126	756034	602305	549384	55007.2	133892	0	1.07659e+06	1.16931e+06	1.16931e+06	372110	334088	334609	1.25565e+06	803880	895101	1.13368e+06	579667	537722	0	74939.3	0	139604	882217	0	1.0946e+06	979030	663568	357415	97827.3	155986	710903	567846	641083	225029	127633	197511	0	0	0	T	69977.9	1	29	8
0	0	0	290936	235621	125511	0	0	0	0	0	0	0	0	0	0	0	0	0	0	0	0	0	0	0	0	0	0	0	0	0	0	0	0	0	0	0	0	0	0	0	0	0	0	0	T	114729	1	1	1
0	0	0	0	0	0	0	0	0	0	0	0	0	0	0	0	0	0	0	0	0	266218	232836	103796	0	0	0	0	0	0	0	0	0	0	0	0	0	0	0	0	0	0	0	0	0	T	109815	1	1	1
0	0	0	895857	891251	519667	0	0	0	0	0	0	0	0	0	0	0	0	1.23133e+06	605064	516598	0	0	0	0	0	0	0	0	0	0	0	0	486876	525890	679571	0	0	0	0	0	0	0	0	0	T	87247.5	1	7	7
0	0	0	0	0	0	0	0	0	353510	294699	204190	0	0	0	0	0	0	0	0	0	0	0	0	365950	424610	425185	126720	203677	176331	0	0	0	0	0	0	0	0	0	416515	325125	550040	0	0	0	T	33211.3	1	3	2
570639	180755	520419	0	0	0	393194	458707	467024	0	0	0	0	0	0	0	0	0	0	0	0	1.42816e+06	1.44705e+06	1.66547e+06	0	0	0	0	0	0	449642	634433	453517	0	0	0	555146	472303	463436	0	0	0	0	0	0	T	49191.8	1	6	6
0	0	0	0	0	0	0	0	0	62367.4	70289.5	58516.8	0	0	0	0	35469.4	0	0	0	0	0	0	0	77890.5	62388.6	116490	0	0	0	0	0	0	0	0	0	0	0	0	94235.6	91118.5	106453	0	0	0	T	40720.4	1	2	1
0	0	0	0	0	0	498228	407715	472866	0	0	0	0	0	0	0	0	0	0	0	0	692127	677738	683784	0	0	0	0	0	0	0	0	0	0	0	0	344011	333861	445682	0	0	0	0	0	0	T	50941.6	1	3	1
1.30964e+06	1.0866e+06	1334653	0	0	0	0	0	0	0	0	0	0	0	0	935277	749387	1.29723e+06	879460	841908	692351	0	0	0	0	0	0	0	0	0	861509	948022	494902	773216	791294	815889	0	0	0	0	0	0	0	0	0	T	110346	1	4	4
0	0	0	3.43939e+06	4095673	3.41909e+06	0	0	0	0	0	0	0	0	0	1.09775e+06	1.2231e+06	523263	6.40803e+06	6.71367e+06	7423858	0	0	0	0	0	0	0	0	0	0	0	0	5.33608e+06	4.96959e+06	4469222	0	0	0	0	0	0	0	0	0	T	89265.7	1	23	20
1.5975e+06	1839948	1.86189e+06	2.08009e+06	1.79689e+06	2359961	13207860	12983229	14416224	2.71811e+06	2.91083e+06	2.47364e+06	2.66893e+06	2804734	2745614	943311	1.74446e+06	1.80316e+06	2.15188e+06	2.1678e+06	1.83615e+06	14787305	13046604	13769654	3.65389e+06	3924047	3578585	3729476	3.88427e+06	3781921	3.369e+06	2.06769e+06	2.09791e+06	1.64542e+06	1.74478e+06	1.51116e+06	14464508	14202687	14625866	3491996	4.01999e+06	3.16013e+06	3.77902e+06	3.6815e+06	4411835	T	51926.6	1	22	16
0	0	0	0	0	0	1.10533e+06	1.00976e+06	1.03892e+06	0	0	0	0	0	0	0	0	0	0	0	0	1.37611e+06	1.46735e+06	2092843	0	0	0	0	0	0	0	0	0	0	0	0	2.04157e+06	1.19772e+06	1.68373e+06	0	0	0	0	0	0	T	51261.5	1	13	11
0	0	0	0	0	0	0	0	0	0	0	0	0	0	0	0	0	0	0	0	0	0	0	0	0	0	0	5274879	5262858	5.17803e+06	0	0	0	0	0	0	0	0	0	0	0	0	6322815	6765079	7085921	T	44097.4	1	1	1
0	0	0	0	0	0	0	0	0	0	0	0	0	0	0	0	0	0	0	0	0	0	0	0	0	0	0	654875	483032	381688	719364	280461	502280	0	0	0	0	0	0	0	0	0	0	0	0	T	20686.8	1	3	3
9223873	10312980	9474243	0	0	0	0	0	0	0	0	0	0	0	0	11337910	11113644	12261771	7.94138e+06	7736366	8095269	0	0	0	0	0	0	2.11868e+06	1.51907e+06	1.74349e+06	10269525	10614875	9886688	0	0	0	0	0	0	0	0	0	0	0	0	T	206676	1	57	50
0	0	0	0	0	0	0	0	0	0	0	0	0	0	0	0	0	0	0	0	0	23673.8	31803.3	30973.1	0	0	0	0	0	0	0	0	0	0	0	0	0	0	0	0	0	0	0	0	0	T	111978	1	1	1
0	0	0	0	0	0	227057	390206	345007	0	0	0	0	0	0	0	0	0	0	0	0	445610	654185	689675	0	202212	192966	0	0	0	274335	0	138187	0	0	0	24392	126676	69226.6	0	0	0	0	0	0	T	45345.9	1	1	1
11733544	11424656	9735292	5.937e+06	5.05933e+06	5.34063e+06	0	0	0	0	0	0	0	0	0	7.93494e+06	7.34715e+06	7641171	2.89201e+06	3.72404e+06	3.68418e+06	0	0	0	0	0	0	0	0	0	8202030	5589779	6.91317e+06	2.99185e+06	3416421	3.29358e+06	0	0	0	0	0	0	0	0	0	T	135981	1	41	32
197226	399483	154606	0	0	0	0	0	0	0	0	0	0	0	0	414388	392881	126515	0	0	0	0	0	0	0	0	0	0	0	0	314256	273505	384729	0	0	0	0	0	0	0	0	0	0	0	0	T	195854	1	4	4
0	0	0	0	0	0	890192	1.05042e+06	876608	0	0	0	0	0	0	0	0	0	0	0	0	1.05053e+06	977367	879409	0	0	0	0	0	0	0	0	0	0	0	0	807067	978769	1.02092e+06	0	0	0	0	0	0	T	49116.3	1	4	2
0	0	0	0	0	0	0	0	0	0	0	0	0	0	0	0	0	0	0	0	0	0	0	0	0	0	0	565106	809269	559590	0	0	0	0	0	0	0	0	0	0	0	0	759738	615863	643649	T	24312.2	1	2	2
0	0	0	0	0	0	0	0	0	7.70734e+06	7564411	7.9247e+06	959826	921990	806662	0	0	0	0	0	0	0	0	0	11666327	10913130	11548072	2.03825e+06	2.21984e+06	2044160	0	0	0	0	0	0	0	0	0	10792701	9913258	11347218	1717895	1.55046e+06	1.7182e+06	T	35518.1	1	8	6
0	0	0	0	0	0	0	0	0	0	0	0	5.2081e+06	5282844	5.05791e+06	0	0	0	0	0	0	0	0	0	0	0	0	1.34684e+06	1.18607e+06	1.54147e+06	0	0	0	0	0	0	0	0	0	0	0	0	2.51473e+06	2.71823e+06	2.69457e+06	T	14164.6	1	2	2
0	0	0	0	0	0	0	0	0	0	0	0	0	0	0	0	0	0	0	0	0	0	0	0	0	0	0	0	0	0	0	0	0	0	0	0	0	0	0	88671.6	23636.5	126054	0	0	0	T	36287.5	1	1	1
0	0	0	0	0	0	0	0	0	0	0	0	0	0	0	0	0	0	219276	271578	206468	0	0	0	0	0	0	0	0	0	0	46413.3	145132	0	0	0	0	0	0	0	0	0	0	0	0	T	103211	1	2	2
0	0	0	0	0	0	0	0	0	0	0	0	0	0	0	0	0	0	0	0	0	0	0	0	0	0	0	245975	421676	329870	0	0	0	0	0	0	0	0	0	0	0	0	0	0	0	T	23434.1	1	1	1
1624723	1.42181e+06	1396302	1.65631e+06	571307	882858	15701613	15387198	17225108	4.77954e+06	7.48989e+06	5459714	4.55396e+06	4.16101e+06	4872724	767948	766510	839957	967536	347335	1.40453e+06	13669219	16482697	14743738	5256559	40117540	5.71336e+06	5.78728e+06	5.51408e+06	6.17317e+06	834856	1.02845e+06	899518	987622	622701	637595	18113058	18959722	15769712	9093239	7.94158e+06	8489722	7.37269e+06	6497425	7.58439e+06	T	49232.3	1	21	3
5126522	5476590	5395422	20946790	23710132	25818614	1.47256e+06	1.70309e+06	1.44607e+06	4255465	4.67596e+06	6426167	743518	606022	1.31721e+06	11646472	11974194	16380907	34231152	44771812	35402496	1.81256e+06	1.64503e+06	1.5082e+06	1.21563e+06	1.58353e+06	3.12155e+06	666648	628625	548546	7.66919e+06	4846842	6711050	23570402	25720040	24264546	1.34548e+06	1.17281e+06	1.59637e+06	710784	1.10485e+06	1087880	0	0	0	T	92423.8	1	41	28
623960	68697.4	0	0	0	0	0	0	0	0	0	0	355792	432939	384340	435053	94695.2	76027.7	122754	212225	144428	0	0	0	0	0	0	1.16238e+06	1.51936e+06	1.29155e+06	487240	0	0	263574	79514.5	433737	0	0	0	0	0	0	891185	926996	1.08215e+06	T	21981	1	4	4
0	0	0	0	0	0	0	0	0	0	0	0	1.64939e+06	1.41212e+06	1.26429e+06	0	0	0	0	0	0	0	0	0	495236	419214	290879	4961325	4246617	4.10422e+06	0	0	0	0	0	0	0	0	0	393448	437616	241353	3.55775e+06	3902527	3.37411e+06	T	10910.7	1	2	1
0	0	0	0	0	0	1.53962e+06	1.30639e+06	1.45151e+06	0	0	0	0	0	0	0	0	0	0	0	0	1082243	886511	848137	0	0	0	0	0	0	0	0	0	0	0	0	626684	716003	725647	0	0	0	0	0	0	T	52806.6	1	6	6
439657	679550	535857	2.13649e+06	2698286	3.1225e+06	0	0	0	0	0	0	0	0	0	985804	579182	687924	3.54916e+06	4.18846e+06	3878973	0	0	0	0	0	0	0	0	0	503898	556762	714897	3.65034e+06	3.48515e+06	3868448	0	0	0	0	0	0	0	0	0	T	101052	1	17	16
0	0	0	0	0	0	0	0	0	2316075	2.58597e+06	2617568	1.74151e+06	2.30197e+06	1.99168e+06	0	0	0	0	0	0	0	0	0	4.1661e+06	4.24054e+06	3.42696e+06	0	0	0	0	0	0	0	0	0	0	0	0	4536496	4.96346e+06	5.64058e+06	0	0	0	T	48576.4	1	4	2
1.03297e+06	1.5819e+06	1.1765e+06	0	0	0	0	0	0	0	0	0	0	0	0	442226	638275	0	0	0	0	0	0	0	0	0	0	0	0	0	0	0	0	0	0	0	0	0	0	0	0	0	0	0	0	T	18602.8	1	1	1
0	0	0	0	0	0	0	0	0	0	0	0	4325268	3.81209e+06	3.54501e+06	0	0	0	0	0	0	0	0	0	0	0	0	1.48619e+06	1681465	1.57856e+06	0	0	0	0	0	0	0	0	0	0	0	0	2.45111e+06	2.67893e+06	2.50219e+06	T	26582.2	1	5	4
0	0	0	0	0	0	1815885	1.87967e+06	2.5351e+06	0	0	0	0	0	0	1.0619e+06	1.6834e+06	1.28913e+06	0	0	0	1.2125e+06	1.46176e+06	1.39941e+06	0	0	0	0	0	0	168242	100512	366785	0	0	0	1.32396e+06	1370117	1.40467e+06	0	0	0	0	0	0	T	48914.1	1	8	6
0	0	0	0	0	0	0	0	0	0	0	0	1.66251e+06	1.44528e+06	1589711	0	0	0	0	0	0	0	0	0	0	0	0	3.24328e+06	3.38849e+06	3.38234e+06	0	0	0	0	0	0	0	0	0	0	0	0	2.80358e+06	2.70114e+06	2.53639e+06	T	15126.9	1	3	3
0	0	0	0	0	0	0	0	0	0	0	0	0	0	0	0	0	0	0	0	0	0	0	0	0	0	0	376253	421080	535947	0	0	0	0	0	0	0	0	0	0	0	0	201032	280034	228022	T	21473.4	1	2	2
2.65903e+06	2.77133e+06	1.48076e+06	1.24349e+06	1.64914e+06	1.28162e+06	0	0	0	0	0	0	0	0	0	1.99421e+06	2.14138e+06	1.79124e+06	1.53716e+06	1.56579e+06	1.39649e+06	0	0	0	0	0	0	0	0	0	2.11683e+06	1.16808e+06	1.85485e+06	1.10118e+06	1295366	958000	0	0	0	0	0	0	0	0	0	T	93314.4	1	4	3
0	0	0	0	0	0	0	0	0	466861	470792	512188	0	0	0	0	0	0	0	0	0	0	0	0	161545	498046	520417	0	0	0	0	0	0	0	0	0	0	0	0	511623	568220	479021	0	0	0	T	33382.6	1	2	2
0	0	71826.1	78442.4	0	119356	84740.4	0	0	158624	0	83328.1	12061091	11871760	13450209	0	0	0	0	0	0	25991.6	0	0	158014	125306	179327	840525	743094	1.0248e+06	0	0	0	0	0	0	0	0	0	79533.9	185710	106681	3.96565e+06	3.42804e+06	3998991	T	13935.6	1	15	1
0	0	0	0	0	0	0	0	0	249841	150571	392140	0	0	0	0	0	0	0	0	0	0	0	0	519188	426469	727533	0	0	0	0	0	0	0	0	0	0	0	0	737722	671301	699814	0	0	0	T	36308.9	1	3	3
0	0	0	0	0	0	0	0	0	0	0	0	0	0	0	0	0	326053	0	0	0	0	0	0	0	0	0	0	0	0	162851	0	0	0	0	0	0	0	0	396677	0	0	0	0	0	T	47284.9	1	3	1
0	0	0	0	0	0	0	0	0	5348980	5082011	6544134	0	0	0	0	0	0	0	0	0	0	0	0	7896530	8566737	8415458	1.97305e+06	2.68068e+06	1.5911e+06	0	0	0	0	0	0	0	0	0	4479130	5.66222e+06	4.3986e+06	1.66759e+06	1.88047e+06	1.8347e+06	T	33203.2	1	15	12
0	0	0	116361	135265	307650	0	0	0	0	0	0	0	0	0	0	0	0	691376	658224	916599	0	0	0	0	0	0	0	0	0	0	0	0	547501	811644	281286	0	0	0	0	0	0	0	0	0	T	91553.5	1	4	4
0	0	0	0	0	0	0	0	0	0	0	0	164448	0	234429	0	0	0	0	0	0	0	0	0	799775	0	784825	0	0	0	0	0	0	0	0	0	0	0	0	556341	657247	673592	0	0	0	T	19070	1	1	1
0	0	0	0	0	0	0	0	0	100859	150510	145613	1.56175e+06	1.41604e+06	1.55914e+06	0	0	0	0	0	0	0	0	0	207456	309535	616068	7.26245e+06	8.21114e+06	8.05225e+06	0	0	0	0	0	0	0	0	0	206348	420659	370060	4159753	4045126	4.09854e+06	T	27959.8	1	6	5
0	0	0	0	0	0	0	0	0	0	0	0	0	179212	70893.3	0	0	0	0	0	0	0	0	0	0	0	0	154400	122057	139055	0	0	0	0	0	0	0	0	0	0	0	0	0	0	0	T	15918.2	1	1	1
0	0	0	0	0	0	0	0	0	0	0	0	906341	997893	1.03963e+06	0	0	0	0	0	0	0	0	0	0	0	0	0	0	0	0	0	0	0	64419	0	0	0	0	0	0	0	0	0	0	T	119960	1	1	1
0	0	0	0	0	0	0	0	0	285402	532530	374691	0	0	0	0	0	0	0	0	0	0	0	0	0	0	0	0	0	0	0	0	0	0	0	0	0	0	0	0	0	0	0	0	0	T	38803.5	1	1	1
0	0	0	0	0	0	0	0	0	0	0	0	1.03541e+06	1.36835e+06	1.22741e+06	0	0	0	0	0	0	0	0	0	0	0	0	2.79052e+06	2.86473e+06	2.93153e+06	0	0	0	0	0	0	0	0	0	0	0	0	2.75577e+06	2.41542e+06	3.06171e+06	T	23481	1	6	5
0	0	0	826551	1.01808e+06	822904	0	0	0	0	0	0	0	0	0	0	0	0	0	0	0	0	0	0	0	0	0	0	0	0	0	0	0	133483	362245	549214	0	0	0	0	0	0	0	0	0	T	106307	1	2	2
3.94602e+06	776101	4811308	252264	518611	972750	534227	1.30593e+06	1.69106e+06	0	0	0	0	0	0	482039	446054	3.29948e+06	0	0	0	0	0	0	0	0	0	0	0	0	627641	484248	465933	0	0	0	0	0	0	0	0	0	0	0	0	T	555316	1	23	9
0	0	0	0	0	0	0	0	0	0	0	0	1.03023e+06	1.06014e+06	1.0161e+06	0	0	0	0	0	0	0	0	0	0	0	0	2.37983e+06	2710552	2.2731e+06	0	0	0	0	0	0	0	0	0	0	0	0	2.34256e+06	2304992	2.60754e+06	T	19286	1	4	4
0	269967	0	692443	415420	785788	0	0	0	0	0	0	270468	302654	287363	0	0	0	0	0	0	0	0	0	0	0	0	0	0	0	0	0	0	0	0	0	0	0	0	0	0	0	0	0	0	T	13927.6	1	14	1
0	0	0	0	0	0	0	0	0	0	0	0	3018460	2.74737e+06	2862140	0	0	0	0	0	0	0	0	0	0	0	0	7.76949e+06	8218005	8486486	0	0	0	0	0	0	0	0	0	0	0	0	7012982	6533510	7.7988e+06	T	22003.3	1	5	5
0	0	0	1.98845e+06	2.06103e+06	1.80323e+06	0	0	0	0	0	0	0	0	0	0	0	0	0	0	0	0	0	0	0	0	0	0	0	0	0	0	0	2487735	2.76898e+06	2534912	0	0	0	0	0	0	0	0	0	T	65013.5	1	2	2
0	0	0	0	0	0	0	0	0	0	0	0	0	0	0	0	0	0	0	0	0	0	0	0	0	0	0	0	0	0	0	0	0	1.43192e+06	1.33746e+06	1.13048e+06	0	0	0	0	0	0	0	0	0	T	118887	1	1	1
0	0	0	0	0	0	0	0	0	0	147207	218620	10442128	10519566	10535637	0	0	0	0	0	0	0	0	0	159977	109158	175644	16869614	13695526	13739615	0	0	0	0	0	0	0	0	0	0	0	0	11865170	11885673	11456730	T	19654.3	1	8	7
0	0	0	0	0	0	0	0	0	0	0	0	739613	660044	611638	412350	0	131956	0	0	0	0	0	0	0	0	0	2537182	4241189	3.5271e+06	176008	53266.8	230366	0	0	0	0	0	0	0	0	0	1.80756e+06	1.61874e+06	1.70327e+06	T	26652.7	1	4	4
1.79718e+06	1.86696e+06	1.77577e+06	1.15153e+06	974400	2.0236e+06	14833068	16024716	16247992	12541080	12119756	12685200	2.79715e+06	2.69913e+06	3.37436e+06	1.43124e+06	2.11014e+06	1.29924e+06	1.21433e+06	2107641	2055325	25044668	24359192	25610418	19456676	17925270	19401072	5.09726e+06	5583576	5391589	1.88601e+06	1.80061e+06	1.30127e+06	958364	1.28223e+06	1.46906e+06	18028908	16662517	18231712	11366439	12340579	10689115	4953587	5.35877e+06	5293764	T	52187.4	1	26	18
426677	768824	433731	0	0	0	0	0	0	0	0	0	20608084	18455068	22847624	0	0	0	0	0	0	0	0	333833	1.4945e+06	1.60203e+06	1.17328e+06	47012004	43208984	48144364	357230	400652	471449	0	0	0	131131	0	256384	1345858	1644128	1.62642e+06	58676296	65431412	71263016	T	9968.1	1	4	1
0	0	0	0	0	0	0	0	0	0	0	0	0	0	0	0	0	0	427600	351747	256550	0	0	0	0	0	0	0	0	0	0	0	0	0	0	0	0	0	0	0	0	0	0	0	0	T	65206.2	1	1	1
0	0	0	0	0	0	0	0	0	0	0	0	0	0	0	0	0	0	0	0	0	0	0	0	62729	63180.4	0	434918	358670	220903	0	0	0	0	0	0	0	0	0	0	0	0	241820	246827	266976	T	35057.4	1	2	2
0	0	0	0	0	0	0	0	0	0	0	0	1.77908e+06	1.82082e+06	1.9596e+06	0	0	0	0	0	0	0	0	0	0	0	0	4.26729e+06	4.17954e+06	4.62453e+06	0	0	0	0	0	0	0	0	0	0	0	0	3.842e+06	4.17963e+06	4.2244e+06	T	18554.1	1	3	3
0	0	0	0	0	0	2.18347e+06	1.00133e+06	709535	358097	727267	949819	12187558	12368974	12559518	0	0	0	0	0	0	0	0	0	0	0	0	12773550	12749185	12414742	0	0	0	0	0	0	0	0	0	0	0	0	13978994	14712742	14161018	T	16919.1	1	7	5
144585	106918	151769	0	0	0	38473.4	54745.5	54114.4	2.90313e+06	2.9899e+06	2.28522e+06	184646	0	110114	0	0	0	0	0	0	0	0	0	310210	318145	313998	0	0	0	145659	0	0	0	0	0	41985.8	39435.3	0	684648	696017	655788	0	0	0	T	41709.7	1	28	0
5711801	7.09888e+06	6.00091e+06	1.91661e+06	2475748	2854471	5211020	5.79287e+06	5664863	3056894	3122801	3.04465e+06	1.48127e+06	918953	1.06146e+06	4456192	4.80277e+06	4958657	860768	1.6179e+06	1.39536e+06	8303813	9000928	9575849	4.79528e+06	5742893	5.75922e+06	1.8737e+06	2114501	2.02546e+06	6.72135e+06	6572658	6.7476e+06	2.60916e+06	2.11128e+06	1.85965e+06	6821817	7009171	7705457	3.30431e+06	3.58671e+06	3.03265e+06	2386799	2842478	2.02878e+06	T	46124.6	1	31	8
0	0	0	0	0	0	0	0	0	0	0	0	22044098	23175366	49372832	0	0	0	0	0	0	0	0	0	0	0	0	73157624	33755468	75311080	0	0	0	0	0	0	0	0	0	0	0	0	111088664	127154280	117033088	T	13364.3	1	6	6
0	0	0	0	0	0	0	0	0	0	0	0	1.72786e+06	1.69968e+06	1.80148e+06	0	0	0	0	0	0	0	0	0	0	0	0	3.4657e+06	3421538	3.39876e+06	0	0	0	0	0	0	0	0	0	0	0	0	3.34908e+06	3.38521e+06	3.21617e+06	T	27381.8	1	5	5
0	0	0	0	0	0	0	0	0	0	0	0	4.58231e+06	6.09638e+06	5209527	0	0	0	0	0	0	0	0	0	0	0	0	5.78174e+06	5836255	5.62888e+06	0	0	0	0	0	0	0	0	0	0	0	0	7647836	7.95025e+06	7698409	T	11195.5	1	4	4
0	0	0	0	0	0	0	0	0	0	0	0	3.51591e+06	3.47483e+06	2.77596e+06	0	0	0	0	0	0	0	0	0	0	0	0	10064886	9902953	8.2426e+06	0	0	0	0	0	0	0	0	0	0	0	0	5461212	4914242	6.31923e+06	T	21245	1	5	5
0	0	0	0	0	0	0	0	0	0	0	0	1.30683e+06	1.36086e+06	1.13147e+06	218070	185210	213562	0	0	0	0	0	0	0	0	0	2.73299e+06	2.80052e+06	2592077	223091	676018	347249	0	0	0	0	0	0	0	0	0	2.77091e+06	2.53171e+06	2.74965e+06	T	18493.5	1	3	2
0	0	0	0	0	0	0	0	0	0	0	0	2.62443e+06	2603864	2.53307e+06	0	0	0	0	0	0	0	0	0	0	0	0	12632840	10606497	9997596	564838	79664.7	82617.7	0	0	0	0	0	0	0	0	0	10238269	11278683	12211189	T	23653.2	1	7	4
0	0	0	0	0	0	0	0	0	0	0	0	857085	800451	681052	0	0	0	0	0	0	0	0	0	0	0	0	1.98125e+06	2.07394e+06	2.17422e+06	0	0	0	0	0	0	0	0	0	0	0	0	2184551	2.03489e+06	1.96515e+06	T	20300.5	1	3	3
0	0	0	0	0	0	98193.3	436781	120334	0	0	0	0	0	0	0	0	0	0	0	0	729061	123402	181081	0	0	0	0	0	0	0	0	0	0	0	0	705713	87634.9	603270	217120	135776	82974.7	0	0	0	T	55668.3	1	4	4
0	0	0	0	0	0	0	0	0	0	0	0	0	56822.6	75051.2	0	0	0	0	0	0	0	0	0	0	0	0	0	87951.2	144772	0	0	0	0	0	0	0	0	0	0	0	0	0	0	0	T	23571.9	1	2	1
0	0	0	0	0	0	0	0	0	0	0	0	0	0	0	0	0	0	0	0	0	0	0	0	0	0	0	385993	394375	389027	0	0	0	0	0	0	0	0	0	0	0	0	234024	221189	177422	T	23691.9	1	6	3
0	0	0	0	0	0	0	0	0	0	0	0	623679	638443	723830	0	0	0	0	0	0	0	0	0	0	0	0	1.20185e+06	1.19984e+06	1060727	0	0	0	0	0	0	0	0	0	0	0	0	1.67477e+06	1.81464e+06	1.63544e+06	T	9653.94	1	2	2
0	0	0	0	0	0	0	0	0	0	0	0	536022	612862	1.24105e+06	0	0	0	0	0	0	0	0	0	0	0	0	3.91319e+06	3.96823e+06	4269905	0	0	0	0	0	0	0	0	0	0	0	0	1.79393e+06	1.67588e+06	2.22059e+06	T	22526.6	1	5	4
0	0	0	0	0	0	0	0	0	845506	585477	765114	0	0	0	0	0	0	0	0	0	0	0	0	0	0	0	0	0	0	0	0	0	0	0	0	0	0	0	1.07579e+06	1.19403e+06	911377	2586699	2462182	2.35698e+06	T	20886.6	1	4	4
0	0	0	0	0	0	0	0	0	0	0	0	471470	406383	365412	0	0	0	0	0	0	0	0	0	0	0	0	1.2224e+06	1.19899e+06	1.23032e+06	0	0	0	0	0	0	0	0	0	0	0	0	914529	825337	970459	T	23881.9	1	4	3
0	0	0	0	0	0	1.24327e+06	1.25298e+06	1.31705e+06	682156	437110	314560	0	0	0	0	0	0	0	0	0	943107	1.15454e+06	1.15782e+06	1.01274e+06	195384	104557	0	0	0	0	0	0	0	0	0	821929	933932	823659	0	0	0	0	0	0	T	47341	1	9	6
0	0	0	0	0	0	0	0	0	8461785	7.94494e+06	7627249	0	0	0	0	0	0	0	0	0	0	0	0	4.15337e+06	4352873	4705114	0	0	0	0	0	0	0	0	0	0	0	0	5.20631e+06	5315285	5.16944e+06	0	0	0	T	44732.2	1	9	4
0	0	0	0	0	0	0	0	0	410280	596412	338266	0	0	0	0	0	0	0	0	0	0	0	0	860363	795698	556406	0	0	0	0	0	0	0	0	0	0	0	0	552360	337882	272100	0	0	0	T	42586.9	1	2	2
0	0	0	0	0	0	0	0	0	0	0	0	392878	353135	421649	0	0	0	0	0	0	0	0	0	0	0	0	0	0	0	0	0	0	0	0	0	0	0	0	0	0	0	0	0	0	T	14469	1	1	1
0	0	0	0	0	0	0	0	0	0	0	0	0	0	0	0	0	0	0	0	0	715480	995025	677197	0	0	0	0	124375	0	566288	153963	865750	0	0	0	274145	755861	617842	0	0	0	0	0	0	T	67271	1	4	4
0	0	0	0	0	0	0	0	0	109408120	119478480	131158176	18136866	18707564	20124916	2.24158e+06	1.90287e+06	1997588	0	0	0	833010	964207	1756112	143839808	140988656	133542304	39991120	40704136	44620560	2.19761e+06	1.80357e+06	2039090	0	0	0	0	0	0	151046960	149785248	148619840	13775782	14561180	15391018	T	29925.7	1	24	16
0	0	0	0	0	0	0	0	0	1.24501e+06	1.35812e+06	1.57237e+06	15096964	15009159	14073844	0	0	0	0	0	0	0	0	0	1.35104e+06	1526928	1.61486e+06	47898496	46551768	42716308	328626	236526	282109	0	0	0	0	0	0	2346158	2.71348e+06	2.42551e+06	46730720	44149372	48515828	T	17247.5	1	15	4
0	0	0	0	0	0	0	0	0	3.03759e+06	3.07262e+06	3.36744e+06	1.2446e+06	1.17269e+06	1341059	0	0	0	0	0	0	0	0	0	3.5884e+06	4213814	2.50809e+06	2.50874e+06	2.00496e+06	2.23219e+06	0	0	0	0	0	0	0	0	0	4560118	4.05595e+06	4421263	489280	985018	885446	T	29487.6	1	6	5
0	0	0	0	0	0	0	0	0	0	0	0	3.26446e+06	3.69663e+06	4107434	0	0	0	0	0	0	0	0	0	0	0	0	8521998	8032234	8017988	0	0	0	0	0	0	0	0	0	0	0	0	2.8676e+06	2908394	2.25127e+06	T	24131.1	1	7	7
0	0	0	0	0	0	0	0	0	0	0	0	1.12655e+06	1.36244e+06	1.36127e+06	0	0	0	0	0	0	0	0	0	0	0	0	781128	1.12682e+06	1.02894e+06	0	0	0	0	0	0	0	0	0	0	0	0	1.44833e+06	1.35247e+06	1.43063e+06	T	17152.8	1	9	0
0	0	0	0	0	0	0	0	0	0	0	0	6.88896e+06	6596428	6.96625e+06	0	0	0	0	0	0	0	0	0	0	0	0	12045457	10671582	11534363	0	0	0	0	0	0	0	0	0	0	0	0	8.16574e+06	9115204	8489152	T	15787.7	1	5	4
0	0	0	0	0	0	0	0	0	0	0	0	21476794	28462284	22872276	0	0	0	0	0	0	0	0	0	0	0	0	45775104	36192752	34200852	0	0	0	0	0	0	0	0	0	2454493	2.30988e+06	2.19443e+06	34995528	32497246	33525068	T	10268.5	1	5	4
0	0	0	0	0	0	0	0	0	0	0	0	540592	489367	576809	0	0	0	0	0	0	0	0	0	0	0	0	1.17653e+06	1.34919e+06	1.32684e+06	0	0	0	0	0	0	0	0	0	0	0	0	1.19476e+06	1.18059e+06	1329433	T	21754.1	1	2	1
0	0	0	0	0	0	0	0	0	0	0	0	0	0	0	0	0	0	0	0	0	0	0	0	0	0	0	400248	394827	328846	0	0	0	2662235	2.49684e+06	2.05112e+06	0	0	0	0	0	0	0	0	0	T	27350.7	1	3	3
0	0	0	0	0	0	0	0	0	0	0	0	0	0	0	0	0	0	0	0	0	0	0	0	0	0	0	0	0	0	0	0	0	0	0	0	0	0	0	324988	448030	327009	0	0	0	T	20355.2	1	1	1
0	0	0	0	0	0	0	0	0	0	0	0	3070082	3.18773e+06	3.65776e+06	0	0	0	0	0	0	0	0	0	0	0	0	3.74086e+06	4.15617e+06	4.67546e+06	0	0	0	0	0	0	0	0	0	0	0	0	5.96835e+06	6.58041e+06	6.58386e+06	T	10924.9	1	6	6
1.7679e+06	1.67094e+06	2.29324e+06	0	0	0	0	0	0	5.27176e+06	5.07329e+06	6875067	477041	733022	585061	1.74865e+06	1751040	2.69009e+06	1.21429e+06	552575	894706	0	0	0	11754734	9896129	11602615	4.22021e+06	1.56234e+06	1.84866e+06	1.56096e+06	2.26842e+06	2.61919e+06	0	0	0	0	0	0	7499530	9205993	7.9772e+06	1.42558e+06	1.36015e+06	3.60579e+06	T	52230.5	1	7	2
0	0	0	0	0	0	0	0	0	0	0	0	1183803	1.242e+06	1280284	0	0	0	0	0	0	0	0	0	0	0	0	3.57654e+06	3.77223e+06	2.73778e+06	0	0	0	0	0	0	0	0	0	0	0	0	2303714	2.41466e+06	2.9251e+06	T	22611.5	1	6	6
0	0	0	0	0	0	0	0	0	0	0	0	0	0	0	0	0	0	0	0	0	0	0	0	0	0	0	825760	490599	903560	0	0	0	0	0	0	0	0	0	0	0	0	1.01695e+06	985336	1.0699e+06	T	13705.9	1	1	1
0	0	0	0	0	0	0	0	0	0	0	0	0	0	0	0	0	0	0	0	0	0	0	0	0	0	0	209902	186926	249792	0	0	0	0	0	0	0	0	0	0	0	0	352775	416647	483427	T	12488.6	1	1	1
0	0	0	0	0	0	0	0	0	0	0	0	0	0	0	0	0	0	0	0	0	0	0	0	0	0	0	0	0	0	0	0	0	0	0	0	129526	105704	101852	0	0	0	0	0	0	T	47717.2	1	1	1
0	0	0	0	0	0	0	0	0	0	0	0	368028	432710	319230	0	0	0	0	0	0	0	0	0	0	0	0	1.01469e+06	813765	824801	0	0	0	0	0	0	0	0	0	0	0	0	758352	544267	642758	T	20185.5	1	4	3
0	0	0	0	0	0	0	0	0	0	0	0	0	0	0	0	0	0	0	0	0	0	0	0	0	0	0	0	0	0	0	0	0	0	0	0	0	0	0	0	0	0	644567	703755	863651	T	11070.9	1	1	1
1.21638e+06	1.06684e+06	1.39258e+06	0	0	0	0	0	0	0	0	0	873143	854461	855310	305487	584837	758310	0	0	0	0	0	0	0	0	0	594697	470412	1.5485e+06	670766	573822	758761	0	0	0	0	0	0	0	0	0	1306812	1.75162e+06	1821554	T	10864.4	1	2	1
360178	305450	262894	0	0	0	0	0	0	0	0	0	0	0	0	490352	463127	483569	0	0	0	0	0	0	0	0	0	0	0	0	382399	440080	392454	0	0	0	0	0	0	0	0	0	0	0	0	T	9111.87	1	1	1
1.25192e+06	1.10095e+06	1.20101e+06	0	0	0	337489	330960	316960	39497164	41686716	38986204	4.25231e+06	4.59554e+06	4.09562e+06	1576106	1.41781e+06	2.03947e+06	752816	1.13426e+06	759142	0	0	0	33667896	37393944	33507578	5.70442e+06	6439544	6006984	1871235	2.05847e+06	1.97978e+06	1.23421e+06	981213	916185	374056	277217	313080	45043216	44125760	47849316	6.09906e+06	6.73495e+06	6.75481e+06	T	38901.1	1	13	6
0	0	0	0	0	0	0	0	0	10046898	10842672	9396233	977456	1.041e+06	976967	0	0	0	0	0	0	0	0	0	21794084	19543046	18422228	2.96564e+06	2.08791e+06	2.03884e+06	0	0	0	0	0	0	0	0	0	11711271	13980120	13373107	1.30043e+06	1.42736e+06	1.74814e+06	T	36565.5	1	12	10
0	0	0	0	0	0	0	0	0	0	0	0	509153	787470	641351	0	0	0	0	0	0	0	0	0	0	0	0	1.33561e+06	1.42757e+06	1.51014e+06	0	0	0	0	0	0	0	0	0	0	0	0	1.31463e+06	1.25672e+06	1133611	T	18720.6	1	3	3
0	0	0	0	0	0	0	0	0	0	0	0	1.61999e+06	1.49847e+06	1.76263e+06	0	0	0	0	0	0	0	0	0	0	0	0	5243408	4377988	4732863	0	0	0	0	0	0	0	0	0	0	0	0	3.33757e+06	3.48641e+06	3219456	T	17981.5	1	3	2
30783038	32000658	30819176	20403436	20216592	21318240	346144864	359268544	350088416	88084592	98320088	107225280	73669352	70812504	64954560	21716778	23709544	25897574	24999462	29901076	29319016	555927168	632340288	566412416	117070672	121777088	122582632	90693568	90981040	95745040	35562424	29642778	32812168	20824648	19752212	21698030	441530496	392693024	398085952	125528536	141692896	129566576	80015952	90164584	89229992	T	50944.4	1	45	18
1.43503e+06	1.23554e+06	1.6838e+06	367540	364228	519432	480679	552123	468624	1.337e+06	1.48954e+06	1.44131e+06	12816933	13490732	13157277	1.42788e+06	1.16062e+06	1.33234e+06	643626	400971	403439	376921	347313	540185	7237832	6.86828e+06	8.3165e+06	18397502	18884312	19317822	1.21922e+06	1.15735e+06	1.30984e+06	261659	204306	215856	338054	200375	0	9453271	12556504	9157569	14375281	13868069	13666440	T	28284.9	1	16	8
0	0	0	0	0	0	0	0	0	1.30037e+06	1.38046e+06	1.31984e+06	0	0	0	0	0	0	0	0	0	0	0	0	1.45407e+06	1.46855e+06	928080	0	0	0	0	0	0	0	0	0	0	0	0	399891	300067	451721	0	0	0	T	42415.1	1	2	1
0	0	0	0	0	0	0	0	0	0	0	0	196286	248245	331098	0	0	0	0	0	0	0	0	0	0	0	0	270497	342023	308243	0	0	0	0	0	0	0	0	0	0	0	0	326385	190747	0	T	23384.7	1	1	1
1.36903e+06	1.29819e+06	1.06054e+06	1.34218e+06	1.05319e+06	1.03105e+06	0	0	0	2.21086e+06	2289408	2.52983e+06	175061568	195418960	199572528	0	0	0	0	0	0	3.10566e+06	2.56618e+06	2.9545e+06	4675927	4.50591e+06	6646724	494118848	515586848	555056000	2.29698e+06	1.78549e+06	2112745	1.61521e+06	1.44659e+06	2922931	1.56388e+06	2.12507e+06	2433431	5.69918e+06	8138747	8565138	525497920	574934720	598623680	T	22113.3	1	22	17
1.48968e+06	1.24884e+06	1.57428e+06	877551	520210	2.47515e+06	343595	431825	415853	63578284	63956608	67764088	7.87981e+06	7.54003e+06	8.25245e+06	986115	1.84063e+06	1.01617e+06	867229	1.25636e+06	530656	351642	320737	242735	71152536	90533448	69041696	12478050	14340786	14474971	2.35273e+06	797070	17112344	575626	502677	934683	542969	324582	267384	98344208	84147480	83962240	14504197	13830646	14578197	T	37487.8	1	19	5
631420	488772	224668	90481.4	229433	421074	332256	326674	0	49335816	53578544	57770716	5533274	5.05454e+06	5703240	482519	744558	543885	638248	641300	640664	447804	605281	327199	71222288	71054448	76559336	11301932	10307023	10345373	467571	383328	338515	712055	484657	821603	0	171195	328864	61789236	63189736	62737456	8785101	8805952	9342077	T	37162.6	1	15	3
0	0	0	0	0	0	158476	117250	103821	0	0	0	0	0	0	0	0	0	0	0	0	161923	129421	129439	0	0	0	0	0	0	0	0	0	0	0	0	96544.8	107238	94022.2	0	0	0	0	0	0	T	45597.1	1	1	1
0	0	0	0	0	0	0	0	0	6232436	7.43124e+06	6.88499e+06	41227480	40822460	42338364	0	0	0	0	0	0	0	0	0	8082512	9314987	8610908	82428872	80259784	88828752	0	0	0	635675	459403	787701	0	0	0	4.79188e+06	4.62407e+06	4.65809e+06	78277720	74127808	80803112	T	24190.2	1	12	11
0	0	0	0	0	0	0	0	0	6.06835e+06	5507000	7664951	71225504	69952760	74551568	0	0	0	0	0	0	0	0	0	3.18882e+06	4.69937e+06	1.9551e+06	106875432	110334088	112959392	0	0	0	0	0	0	0	0	0	1.62644e+06	2745834	1.88178e+06	142177936	156636640	143883632	T	14830	1	13	7
7.22998e+06	7.65801e+06	7.86282e+06	4309043	4212599	4.60648e+06	0	0	0	18925812	19387692	20981664	148317872	152495152	171728208	1614048	1.56737e+06	2929645	0	0	0	38271828	38502284	39313268	17546726	19997944	40531100	294631456	310150272	279100672	6080620	4.18742e+06	6531900	0	0	0	0	0	0	19601206	21907034	20136422	360163520	387693184	385562880	T	16435	1	18	12
4.12576e+06	5175464	4529104	1189096	1.37124e+06	1.31917e+06	705611	717096	800100	7164837	6574908	8253236	22483984	21878106	21858018	4491877	4623743	5303743	1.20153e+06	1.15917e+06	1.32105e+06	1.24943e+06	843884	813010	26381520	25793634	26990756	31685678	31325700	30681320	4.57147e+06	4124255	4.02389e+06	987887	965403	2.66973e+06	531094	907866	324862	40542728	38059040	36650684	12851983	12136167	13242945	T	29155.4	1	24	10
3.6054e+06	3.73587e+06	3.60033e+06	3658516	2.66771e+06	4.93353e+06	11963614	2.5637e+06	1.39341e+06	8707006	7.03092e+06	6.5285e+06	600495296	541864128	543499264	5.39039e+06	6.42802e+06	2.60136e+06	2.53448e+06	3016031	3.10389e+06	2.45238e+06	1.27298e+06	1.74571e+06	11808389	12428409	10432768	875526848	965622464	865534976	5.15618e+06	4.58268e+06	4089121	3275849	2.60457e+06	3.2663e+06	1.29955e+06	2.18643e+06	1.40789e+06	16799218	13560877	13691748	769066432	993490688	1013158976	T	16262.5	1	13	4
0	0	0	0	0	0	268192	262149	237167	2797303	1.6367e+06	8.2721e+06	81508936	73560408	76802936	0	0	0	521808	450353	361918	477618	395068	436562	5523611	5.74325e+06	4.52483e+06	175707024	171203648	175991264	2.44869e+06	1.20476e+06	1.64848e+06	941675	868752	807183	539450	531089	694789	5716195	6.50695e+06	6689153	111031536	117460992	138494368	T	15797.7	1	6	6
0	0	0	0	0	0	0	0	0	4.0601e+06	4.9279e+06	4.92878e+06	201761104	202731168	226594752	0	0	0	0	0	0	0	0	0	25560972	24483232	22959006	464780672	453462208	402120064	13920083	13599254	2.69971e+06	0	0	0	61310260	1.40124e+06	1435398	23123478	27885834	26774452	473412320	496038912	490798880	T	17707.9	1	20	12
0	0	0	0	0	0	0	0	0	0	0	0	3.8011e+06	3431442	3.97527e+06	0	0	0	0	0	0	0	0	0	0	0	0	4.66244e+06	6382160	5.95514e+06	0	0	0	0	0	0	0	0	0	0	0	0	10825408	10641075	11515631	T	6672.3	1	2	2
0	0	0	1.08455e+06	1.60561e+06	1.56125e+06	0	0	0	6.74054e+06	8969247	9030633	78182664	76867800	80212008	1.45214e+06	1.51747e+06	2.0037e+06	606076	2.12227e+06	1.32012e+06	0	0	0	14485944	16062070	14079430	179058880	166867728	171938688	2.6632e+06	2.48862e+06	3.36988e+06	1.10403e+06	1.25293e+06	1.29412e+06	11348598	15477420	12116596	6.93246e+06	9787229	9555396	148404656	163574112	154617376	T	17211.7	1	16	15
0	0	0	1.06912e+06	979953	1.28484e+06	0	0	0	7.00524e+06	7506939	7734976	84698680	89010368	88781544	0	0	0	1305009	1.42934e+06	1.56959e+06	715897	1.24705e+06	1330057	10780710	10832371	8944321	302664096	306927840	300337024	0	0	0	0	0	0	1.16761e+06	823133	1.06732e+06	10101710	9643631	10484083	272439744	281412864	301612192	T	18419	1	16	15
0	0	0	0	0	0	0	0	0	299580	281646	348705	42055788	38565432	38775504	0	0	0	412954	318139	404851	0	0	0	497209	572881	471522	51946940	46455180	44435000	0	0	0	0	0	0	0	0	0	632250	633837	644517	39362412	37608672	36929892	T	10796.6	1	4	1
0	0	0	0	0	0	0	0	0	0	0	0	25454746	21585444	24430610	0	0	0	0	0	0	0	0	0	0	0	0	16447472	16208940	16558013	0	0	0	0	0	0	0	0	0	0	0	0	39554180	49104920	51734584	T	9718.78	1	8	3
0	0	0	0	0	0	0	0	0	0	0	0	12929664	15116742	12995152	0	0	0	0	0	0	0	0	0	0	0	0	17904754	18044900	20276890	0	0	0	0	0	0	0	0	0	0	0	0	22492660	23496818	22682676	T	11838	1	3	2
0	0	0	0	0	0	0	0	0	0	0	0	1.93408e+06	2.13622e+06	1.88615e+06	0	0	0	0	0	0	0	0	0	0	0	0	1.45534e+06	1248573	1.34179e+06	0	0	0	0	0	0	0	0	0	0	0	0	6.19231e+06	8817556	10534650	T	9121.77	1	4	4
0	0	0	0	0	178681	0	0	0	568539	728523	935445	33762464	33737088	32075520	0	0	0	0	0	0	0	0	0	752794	1.15738e+06	505725	51560912	48594204	49152500	0	0	0	0	0	0	0	0	0	906087	957792	937211	40008160	45579176	42879748	T	13273.4	1	5	3
0	0	0	0	0	0	0	0	0	0	0	0	82273800	104628720	92735344	0	0	0	0	0	0	0	0	0	0	0	0	137444352	138989936	134556544	0	0	0	0	0	0	0	0	0	1.03804e+06	1.10688e+06	1.54918e+06	162461872	187889376	176354480	T	13518.2	1	9	5
0	0	0	944565	735018	855616	152425	164072	167987	2.92821e+06	3.38068e+06	3.07264e+06	301415872	299641440	295687264	597215	681045	656585	679630	695416	585475	204002	334806	322926	4766301	4799857	3.95093e+06	446229824	471617824	478608608	570402	727423	878442	614241	608391	746998	283871	389695	386122	5.7055e+06	5.67178e+06	6.12976e+06	512871904	500644640	541950784	T	13907.3	1	5	2
1.16009e+06	1.14997e+06	1.09243e+06	733145	744896	420510	0	0	0	0	0	0	0	0	0	1.05952e+06	947364	872783	0	0	0	0	0	0	0	0	0	0	0	0	1.37114e+06	1.29923e+06	1.30653e+06	0	0	0	0	0	0	0	0	0	0	0	0	T	5049.52	1	2	0
0	0	0	0	0	0	0	0	0	0	0	0	635546	683876	619993	0	0	0	0	0	0	0	0	0	0	0	0	1644796	1.22941e+06	1.43545e+06	0	0	0	0	0	0	0	0	0	0	0	0	1.10363e+06	1.01003e+06	1.1036e+06	T	20069.4	1	2	2
2.25654e+06	0	1.87899e+06	0	0	0	0	0	0	650837	342908	327390	0	0	0	0	3.92972e+06	3.34946e+06	0	0	0	0	0	0	673338	670145	604489	0	0	0	0	0	0	0	0	0	0	0	0	367585	344599	286868	0	0	0	T	44145.1	1	4	4
0	0	0	0	0	0	0	0	0	0	0	0	306563	0	0	0	0	0	0	0	0	0	0	0	0	0	0	455821	710955	593354	0	0	0	0	0	0	0	0	0	0	0	0	790620	623905	423951	T	22310.3	1	1	1
0	0	0	0	0	0	0	0	0	10287827	10471977	12487654	2.141e+06	4461501	2.27633e+06	0	0	0	0	0	0	0	0	0	13113079	14021717	13084881	4383130	4.42576e+06	4710996	0	0	0	0	0	0	0	0	0	9147440	8730374	9023104	0	0	0	T	29977	1	14	13
0	0	0	0	0	0	0	0	0	0	0	0	625560	528809	675714	0	0	0	0	0	0	0	0	0	0	0	0	671604	420534	871203	0	0	0	0	0	0	0	0	0	0	0	0	366819	619884	487185	T	19281.9	1	2	2
0	0	0	0	0	0	2191890	2.40441e+06	2.39029e+06	2.41722e+06	2.27928e+06	2.24941e+06	662113	515330	1.00552e+06	458095	464265	552622	0	0	0	3.73775e+06	3.35639e+06	3.56429e+06	1.91359e+06	2.10964e+06	2.68695e+06	1018308	873804	766313	423665	643818	535594	0	0	0	2.92891e+06	2.90325e+06	2896889	2.68652e+06	3989355	3782023	1.09594e+06	859330	950443	T	49000.1	1	14	13
0	0	0	0	0	0	0	0	0	0	0	0	393783	250288	392321	0	0	0	0	0	0	0	0	0	0	0	0	443263	499914	513060	0	0	0	0	0	0	0	0	0	0	0	0	487631	651167	537123	T	13832.8	1	1	1
2.51597e+06	2.6479e+06	3021994	0	0	0	1.21351e+06	2.00119e+06	1.10394e+06	18488836	14130896	19371090	135802736	155266880	150137584	2.87421e+06	2.6133e+06	3310641	0	0	0	0	0	0	103199184	91389784	97663528	205564960	174985168	152514848	2.88895e+06	2.42894e+06	3827167	0	0	0	1.42083e+06	1.4911e+06	906098	197340480	213172320	216055152	39733048	38905516	38556244	T	29579.1	1	24	6
0	0	0	421079	653931	586790	0	0	0	9534160	1.50583e+06	1.33141e+06	31447036	33990372	33408936	0	0	0	0	0	0	0	0	0	1.99332e+06	12634941	15303499	74586880	71345664	72061264	0	0	0	0	0	0	0	0	0	973110	2.15964e+06	1.9164e+06	76032064	80647624	84865424	T	17684.1	1	15	14
14813492	652024	11570908	0	0	0	823469	300800	760442	19289834	20529266	22678764	29175334	30530394	30912458	584628	567454	22600162	810793	639908	607228	0	0	0	45158468	46910620	46841032	38881184	42283372	41327704	801269	964377	853069	559577	541580	272579	0	0	0	58797268	61150844	62191632	15094924	15081177	15520954	T	28663	1	14	8
1.79363e+06	2.20132e+06	2.29713e+06	1.59327e+06	1.61632e+06	1.55937e+06	1.06665e+06	1.06069e+06	994293	13606585	15746403	14013533	602136256	635829184	640074560	0	0	0	0	0	0	0	0	0	10303767	8559591	10003552	31341138	31082336	32934688	896753	999331	1.35469e+06	0	0	0	902370	1.21809e+06	1.23746e+06	6.79486e+06	5.88369e+06	7.01103e+06	218426288	204888976	204187376	T	11360.4	1	18	9
0	0	0	0	0	0	0	0	0	0	0	0	519701	399548	450114	0	0	0	0	0	0	0	0	0	0	0	0	1405857	1.33574e+06	1.34466e+06	0	0	0	0	0	0	0	0	0	0	0	0	1.44462e+06	884076	1.39197e+06	T	22663.4	1	6	3
4.06741e+06	3965969	4.09446e+06	2.24618e+06	2.02211e+06	1.72584e+06	0	0	0	22747294	19653386	14212978	13498050	12723324	14132265	4.15364e+06	4.33675e+06	4248206	0	0	0	0	0	0	33689860	40399960	25552056	22411566	21005752	21363572	3.84683e+06	3786547	3.73804e+06	2.02162e+06	2.21404e+06	1.87641e+06	0	0	0	49284524	38051844	38122408	21666142	25776096	23679252	T	24407.6	1	7	6
1451239	1.73236e+06	1.5873e+06	1.14275e+06	1.18108e+06	903035	0	0	0	2797661	12232834	10274526	363359360	349681600	363398656	1.15619e+06	1.57265e+06	1.36655e+06	1.03781e+06	1093653	1309970	0	0	0	6.90426e+06	4.91941e+06	6.87556e+06	650490240	684752256	700559872	1.75902e+06	1.45669e+06	1.38688e+06	1.1659e+06	1.21557e+06	1055458	0	0	0	6.06194e+06	5857720	6309052	623035008	633698496	655249984	T	14856.1	1	17	12
0	0	0	1.31906e+06	554781	648891	0	0	0	33758708	3.2554e+06	1871697	106963496	96219640	105954720	0	0	0	762674	258960	450939	0	0	0	1.79063e+06	2.53525e+06	1.42186e+06	202510864	223013504	223788368	0	0	0	767915	257279	481459	139937	221543	438369	2780859	3.05242e+06	2.80263e+06	170350512	146608400	179235712	T	17029.2	1	7	2
0	0	0	0	0	0	403289	2.39475e+06	532655	3494085	1.10561e+06	984943	24402374	33338902	28821792	256739	65282.5	82146.8	6513767	835076	5245287	0	0	0	787784	1.65454e+06	4.82422e+06	73430872	70004760	64914792	0	0	0	772517	734382	1.37247e+06	777222	258715	372173	1.58162e+06	1941557	2.00806e+06	50434936	47908824	43871372	T	15413.4	1	7	2
1.92143e+06	1.89758e+06	2.07644e+06	615989	570917	1.31111e+06	0	0	0	3.09639e+06	3.42292e+06	3.29054e+06	70958392	67385384	74738704	0	0	0	596011	379895	555170	0	0	0	3791090	4.13061e+06	4.24899e+06	130038336	133594848	133294512	838744	1.01458e+06	979153	672776	573568	643414	0	0	0	3.9403e+06	4.8324e+06	4.63486e+06	146324304	150143760	159981328	T	13733.7	1	7	4
0	0	0	0	0	0	0	0	0	0	0	0	16651797	16600980	16051222	0	0	0	0	0	0	0	0	0	949985	1.08395e+06	1143383	27777098	26431630	27357754	0	0	0	0	0	0	0	0	0	1425442	1.53347e+06	1.44365e+06	43103008	41845808	42148192	T	13007.1	1	3	1
0	0	0	0	0	0	0	0	0	0	0	0	9255562	9130305	8085232	0	0	0	0	0	0	0	0	0	0	0	0	4.62178e+06	6224945	5865309	0	0	0	0	0	0	0	0	0	0	0	0	22962638	22682846	22861350	T	7836.2	1	3	1
1.11417e+06	1.16386e+06	1.26703e+06	262077	301149	301251	0	0	0	0	0	0	7758544	7864217	8273062	294173	2.85317e+06	3.10526e+06	0	0	0	0	0	0	0	0	0	1.95554e+06	9360877	9991184	879910	834807	709285	0	0	0	0	0	0	0	0	0	14358997	12034636	11991523	T	6643.82	1	3	3
0	0	0	0	0	0	0	0	0	1.21639e+06	960833	877230	0	0	194828	0	0	0	0	0	0	0	0	0	704450	643066	489225	0	177752	237984	0	0	0	0	0	0	0	0	0	793401	765773	860621	0	0	0	T	37353	1	6	1
0	0	0	0	0	0	0	0	0	0	0	0	0	0	0	0	0	0	0	0	0	0	0	0	0	0	0	0	0	0	0	0	0	0	0	0	0	0	0	0	0	0	357554	558327	320467	T	7639.99	1	1	1
0	0	0	0	0	0	0	0	0	0	0	0	2.3879e+06	2.56863e+06	2.57701e+06	0	0	0	0	0	0	0	0	0	0	0	0	5.97683e+06	5280154	5.05487e+06	0	0	0	0	0	0	0	0	0	0	0	0	5350105	5.48264e+06	6078667	T	12265.7	1	2	1
0	0	0	0	0	0	0	0	0	4425159	2.4704e+06	4402056	1.10215e+06	1.24558e+06	1.21161e+06	0	0	0	0	0	0	0	0	0	5225559	5.27574e+06	4.93089e+06	440894	1438140	1.14613e+06	2882634	2146494	1.79e+06	0	0	0	0	0	0	2.57175e+06	2670205	4410323	543066	718968	618096	T	37307.1	1	8	0
0	0	0	0	0	0	0	0	0	0	0	0	10359383	12706995	10448059	0	0	0	0	0	0	0	0	0	0	0	0	21004724	21551032	20068660	0	0	0	0	0	0	0	0	0	0	0	0	24179748	27902846	24811898	T	12775.7	1	6	4
0	0	0	0	0	0	0	0	0	779162	782721	1.50689e+06	63328408	71773120	66471516	0	0	0	0	0	0	0	0	0	1.00484e+06	1.52041e+06	1.23968e+06	130213608	135360208	120797424	0	0	0	0	0	0	0	0	0	1.19948e+06	1.27985e+06	1158597	145093184	152652368	156777264	T	14453.9	1	12	10
0	0	0	0	0	0	0	0	0	0	0	0	6.98946e+06	7.90444e+06	7.41196e+06	0	0	0	0	0	0	0	0	0	0	0	0	12207569	12164800	9614201	0	0	0	0	0	0	0	0	0	0	0	0	14525000	9691526	13906485	T	24815.5	1	7	4
0	0	0	0	0	0	0	0	0	0	0	0	9687138	11162662	9449958	0	0	0	0	0	0	0	0	0	0	0	0	16300317	16728144	16749755	0	0	0	0	0	0	0	0	0	0	0	0	11530616	11159108	11198508	T	15849.8	1	6	5
0	0	0	0	0	0	0	0	0	2.35754e+06	2.41702e+06	2430114	117459024	119846728	119778624	0	0	0	0	0	0	0	0	0	3863321	3.74871e+06	3.51827e+06	248146304	224667056	241117712	0	0	0	0	0	0	0	0	0	3.56974e+06	3.26869e+06	3.62811e+06	218625312	213499696	226020016	T	20239.6	1	11	8
0	0	0	0	0	0	0	0	0	1938738	1.31019e+06	2110303	8.26379e+06	9403650	9581997	0	0	0	0	0	0	0	0	0	8.10538e+06	7445841	8556135	19555608	10556100	20695852	0	0	0	0	0	0	0	0	0	11969778	10594933	11519731	2.24546e+06	2.48012e+06	2.78405e+06	T	28007.3	1	13	11
5.89121e+06	5761462	6067888	5587433	5409263	5.1505e+06	1.16906e+06	1.58123e+06	1.06932e+06	1.48788e+06	1.2164e+06	1.91338e+06	30049722	27721372	27199356	5969283	4.91799e+06	5627542	4361626	5882370	5060692	1076882	1.47e+06	1.39771e+06	1.13355e+06	1.21768e+06	1.28693e+06	50264600	51786404	48443376	6098718	7182143	7.08941e+06	5.01442e+06	5338992	5.22909e+06	988489	1.07059e+06	1.16182e+06	1.89029e+06	1.72942e+06	2.0532e+06	67159464	64451660	66868924	T	18000.9	1	11	3
0	0	0	0	0	0	0	0	0	0	0	0	170697	610864	166380	0	0	0	0	0	0	0	0	0	0	0	0	0	0	0	0	0	0	0	0	0	0	0	0	0	0	0	800499	627764	727565	T	11943.1	1	2	2
0	0	0	0	0	0	0	0	0	0	0	0	1.08497e+06	970573	1.2874e+06	0	0	0	0	0	0	0	0	0	0	0	0	1.31328e+06	1.09098e+06	1.6456e+06	0	0	0	0	0	0	0	0	0	0	0	0	1.44668e+06	1.56806e+06	1.74712e+06	T	17953.5	1	7	1
1.01433e+06	1.16305e+06	1.14423e+06	402226	461395	404877	96326.6	0	0	767872	885593	749370	20674634	19203402	19638234	258661	245737	279296	0	0	192055	102142	104599	100314	859238	811308	1.00115e+06	27830388	26037288	27275906	391066	376846	501715	213457	340131	316090	137813	183260	183544	2.10988e+06	1.77346e+06	1.72848e+06	44438524	47179640	49374764	T	14719	1	7	1
0	0	0	0	0	0	0	0	0	0	0	0	3.319e+06	3.77498e+06	3349864	0	0	0	0	0	0	0	0	0	0	0	0	12942191	6.37331e+06	6.20959e+06	0	0	0	0	0	0	0	0	0	0	0	0	5809863	6.5542e+06	6791117	T	25190.4	1	9	8
0	0	0	0	0	0	0	0	0	9561975	8209948	10426304	1.37045e+06	1.59857e+06	1.52961e+06	0	0	0	0	0	0	0	0	0	5.32384e+06	5626932	4940210	1.72941e+06	1.73429e+06	1611667	0	0	0	0	0	0	0	0	0	6376641	7.0163e+06	6.68456e+06	0	0	0	T	33645.6	1	12	7
0	0	0	0	0	0	0	0	0	0	0	0	671524	377428	613919	0	0	0	0	0	0	0	0	0	0	0	0	1.1417e+06	1165328	1.31638e+06	0	0	0	0	0	0	0	0	0	0	0	0	978411	832516	924994	T	21436.2	1	4	0
0	0	0	3.4794e+06	3.31031e+06	3.57442e+06	0	0	0	0	0	0	0	0	0	0	0	0	5376883	4.91335e+06	5.55842e+06	0	0	0	0	0	0	0	0	0	0	0	0	4.88438e+06	3.78219e+06	4379167	0	0	0	0	0	0	0	0	0	T	104486	1	22	11
0	0	0	0	0	0	0	0	0	0	0	0	493338	446634	611757	0	0	0	0	0	0	0	0	0	0	0	0	856210	403518	544232	0	0	0	0	0	0	0	0	0	0	0	0	1.1385e+06	955877	1.09698e+06	T	19287.6	1	2	2
16844798	15778073	16224268	4829310	5225778	5.90117e+06	993190	756683	1102754	7.23381e+06	6.8771e+06	8.31651e+06	102904376	109354992	106689520	19450876	18279462	18750514	5.29162e+06	5.88183e+06	6087959	1.72852e+06	900801	1.12057e+06	61675848	66269648	62937072	181345344	187371328	173692960	20605738	19557984	19884878	5458050	4401318	4.96537e+06	1.5997e+06	1.27227e+06	1446220	80359424	88780640	78020064	133664344	140122560	152080736	T	27727.7	1	22	9
0	0	0	0	0	0	898951	1.08477e+06	939401	0	0	0	0	0	0	0	0	0	0	0	0	1.3932e+06	1.6508e+06	1.57841e+06	0	0	0	0	0	0	0	0	0	0	0	0	1.13222e+06	1.1859e+06	1.58629e+06	0	0	0	0	0	0	T	51659.5	1	7	4
2165367	2088286	2058148	1.6746e+06	1.85639e+06	1.6181e+06	0	0	0	0	0	0	389006	496448	454303	0	0	0	0	0	0	0	0	0	0	0	0	0	0	0	0	0	0	0	0	0	0	0	0	0	0	0	0	0	0	T	11549.7	1	3	0
0	0	0	0	0	0	0	0	0	0	0	0	3.67414e+06	3.56677e+06	4226001	0	0	0	0	0	0	0	0	0	0	0	0	7.07469e+06	6.50367e+06	5.64037e+06	493860	426257	470058	0	0	0	0	0	0	0	0	0	7.26313e+06	8.08482e+06	9256649	T	10359.1	1	3	2
0	0	0	0	0	0	0	0	0	0	0	0	0	0	0	0	0	0	0	0	0	0	0	0	0	0	0	0	0	0	0	0	0	0	0	0	0	0	0	0	0	0	409610	539210	324035	T	12444	1	1	1
904135	904342	905188	11224641	10834933	11005315	7777709	7172153	2.89176e+06	3.81243e+06	4.04691e+06	3.63876e+06	113759808	115328872	105482352	580894	526577	512863	0	0	0	0	0	0	3.87241e+06	4333085	4503120	118993888	111220656	114419784	801926	929791	872586	10401999	11252514	10714446	1.54331e+06	6432151	349898	4.68564e+06	4.72656e+06	6037598	143346112	153631248	152219600	T	8212.73	1	7	5
0	0	0	0	0	0	0	0	0	0	0	0	18377110	17425694	17554786	961249	4114134	4.70735e+06	0	0	0	0	0	0	0	0	0	53582348	48498228	45623252	2030893	2.27065e+06	10266978	0	0	0	0	0	0	0	0	0	42469460	46286536	43878504	T	18646.2	1	11	8
0	0	0	0	0	0	0	0	0	0	0	0	2.39167e+06	2320695	2.28963e+06	0	0	0	0	0	0	0	0	0	0	0	0	2.43743e+06	2.90812e+06	2546280	0	0	0	0	0	0	0	0	0	0	0	0	4.41583e+06	4638113	4.36201e+06	T	9105.57	1	4	2
0	0	0	0	0	0	0	0	0	0	0	0	9703518	9095383	9928354	988186	1.01692e+06	1.03979e+06	0	0	0	0	0	0	0	0	0	26712348	24996632	23865976	1.31472e+06	1.23499e+06	1.29885e+06	1.52657e+06	1.65537e+06	1.72766e+06	0	0	0	1.4452e+06	1.64719e+06	1.62094e+06	30787936	30447430	33890188	T	16821.4	1	7	2
1.96521e+06	1.96895e+06	1.97349e+06	0	0	0	0	0	0	16616896	17690778	16414446	7.36424e+06	6.62409e+06	6.73905e+06	1.34167e+06	1.60708e+06	1.40414e+06	0	0	0	0	0	0	16230516	16340164	17528348	4463509	4281296	4624296	1.67338e+06	1.59721e+06	1628639	0	0	0	0	0	0	18555142	18167738	18458616	3248617	3.34734e+06	3.61521e+06	T	35054.6	1	13	8
0	0	0	0	0	0	0	50284.2	0	590055	867677	948778	0	0	0	0	0	0	0	0	0	0	0	0	0	0	0	0	0	0	48313.1	0	0	0	0	0	0	0	0	0	0	196670	0	0	0	T	41765.8	1	28	0
0	0	0	0	0	0	0	0	0	0	0	0	46311880	43128348	48149496	0	0	0	0	0	0	0	0	0	0	0	0	59343324	67415136	65650848	0	0	0	0	0	0	0	0	0	0	0	0	75181832	77802504	75892928	T	13184.5	1	5	5
0	0	0	0	0	0	0	0	0	0	0	0	636464	616212	616059	0	0	0	0	0	0	0	0	0	0	0	0	644036	398213	797524	0	0	0	0	0	0	0	0	0	0	0	0	748880	757586	853857	T	17995.2	1	2	2
1.72677e+06	1.35784e+06	529288	0	0	0	0	0	0	0	0	0	0	0	0	0	0	0	0	0	0	0	0	0	0	0	0	0	0	0	0	1.55309e+06	0	0	0	0	0	0	0	0	0	0	0	0	0	T	5022.55	1	1	1
0	0	0	0	0	0	0	0	0	9537481	9452302	10412747	1667248	1.27555e+06	1.26394e+06	0	0	0	0	0	0	0	0	0	17884530	16039496	15490060	3.16031e+06	3.21621e+06	3.4187e+06	0	0	0	0	0	0	0	0	0	10729547	11877132	12008398	2.15777e+06	1.99915e+06	6.62489e+06	T	35571.4	1	9	1
7.88953e+06	8.17189e+06	8625860	3415901	3061194	3.55519e+06	65151200	61628384	61411148	26968774	23368968	24988054	1773074	1.88408e+06	1.98086e+06	4.54685e+06	5030274	2.04509e+06	3268937	3.20066e+06	2.98687e+06	61231908	61661188	61687092	27720350	29647162	29820214	1.97578e+06	2174303	2.19873e+06	8.08381e+06	2.10549e+06	6.59323e+06	2.53879e+06	1.74133e+06	1.78044e+06	58768532	60495076	57142664	12274688	18071054	15635066	2.54021e+06	2.62489e+06	2.44371e+06	T	35902.7	1	24	7
0	0	0	0	0	0	0	0	0	0	0	0	886206	800843	938235	0	0	0	0	0	0	0	0	0	0	0	0	2.88712e+06	2.56117e+06	3280636	0	0	0	0	0	0	0	0	0	0	0	0	2.86388e+06	2.57003e+06	2557345	T	20612.1	1	4	4
0	0	0	0	0	0	0	0	0	0	0	0	8351039	9382154	6.82327e+06	0	0	0	0	0	0	0	0	0	2.34698e+06	620340	2.49677e+06	19893862	23050538	19775048	0	0	0	0	0	0	0	0	0	1.48561e+06	2.11971e+06	1.8523e+06	18882962	19121628	19893184	T	24926	1	7	3
167309	0	0	0	0	0	0	0	0	0	182282	8849655	772006	865209	801728	0	166278	266154	0	0	0	0	0	0	153477	669945	0	359212	654958	261670	147131	276315	167309	0	0	0	0	0	0	569390	967588	920514	325762	0	88183.2	T	28504.5	1	10	0
1.15251e+06	856248	865520	0	0	0	0	0	0	0	0	0	1519185	1.84816e+06	1.89864e+06	0	0	0	0	0	0	0	0	0	0	0	0	2849882	2.58048e+06	2.43409e+06	1.07852e+06	1.25573e+06	977813	0	0	0	0	0	0	0	0	0	3312944	3.84282e+06	4.11414e+06	T	17850.2	1	6	3
18352024	17011126	19107644	8.20301e+06	7.49962e+06	8.30907e+06	34201296	32778340	34866160	31238808	29679986	35931120	7.40077e+06	10590186	10048847	28396976	19811220	27318972	13952366	13737197	16165026	108497136	100843656	93773576	49903428	58963244	65040284	24727704	27362930	28649498	27876006	19373116	19698176	12092000	11822629	11934147	62504800	58154796	52372120	61422196	62984192	66269716	28767012	28358982	27808062	T	50109.1	1	34	3
120839	84365.2	0	0	0	0	239628	178364	200935	0	0	0	0	0	0	0	79147.6	108740	0	0	0	841333	299858	233837	0	0	0	0	0	0	0	55499.1	67779.3	0	0	0	203400	172059	144527	784702	537520	0	0	0	0	T	49892.4	1	20	1
184502	1.45677e+06	644722	0	139041	195036	2.65996e+06	2.80782e+06	2508972	1.70308e+06	1.74256e+06	829058	361918	346267	376896	0	994568	511391	121620	207781	0	3867457	3.28217e+06	3.06023e+06	1.18744e+06	1.25353e+06	1.35855e+06	696324	412480	500911	0	298036	1.23928e+06	0	0	0	2.59998e+06	2.7369e+06	2.77509e+06	1.74537e+06	1.17057e+06	982914	667045	559791	490930	T	49799	1	22	0
0	0	0	0	0	0	479909	477678	435653	8175929	9148093	8649432	0	0	0	0	0	0	0	0	0	635725	668775	702471	10885213	10613067	10861362	622560	562819	684691	0	0	0	0	0	0	899527	1020243	1.09825e+06	5.68344e+06	5.79404e+06	5622869	0	0	0	T	45114.8	1	17	3
0	0	0	3.40413e+06	3064641	4.06336e+06	0	0	0	0	0	0	0	0	0	0	0	0	0	0	0	0	0	0	0	0	0	0	0	0	0	0	0	0	0	0	0	0	0	0	0	0	0	0	0	T	29260	1	1	1
0	0	0	970227	1.39886e+06	23123720	0	0	0	0	0	0	0	0	0	0	0	0	20406178	828205	19957920	0	0	0	0	0	0	0	0	0	0	0	0	20807914	723906	20863250	0	0	0	0	0	0	0	0	0	T	97607.4	1	7	7
0	0	0	0	0	0	0	0	0	0	0	0	319439	111883	98149.8	0	0	0	0	0	0	0	0	0	0	0	0	488198	119640	166657	0	0	0	0	0	0	0	0	0	0	0	0	0	0	0	T	21305.6	1	1	1
763987	736617	604179	0	0	0	0	0	0	11127373	10990221	12117906	573975	644638	449269	0	0	0	0	0	0	0	0	0	13839680	14787887	14688378	1.17904e+06	75763304	854609	670505	696631	637842	731021	313646	678162	0	0	0	9894643	9273103	10130409	953893	54887960	1.04032e+06	T	39197.5	1	22	17
0	0	0	0	0	0	0	0	0	0	0	0	1.22658e+06	1.1958e+06	1.39129e+06	1.51173e+06	285520	206798	0	0	0	0	0	0	0	0	0	2.91819e+06	2.62146e+06	2.91702e+06	2235205	238621	121243	0	0	0	0	0	0	0	0	0	2364237	2539645	2.35052e+06	T	24991.9	1	5	5
34762416	32307688	32785694	6.78954e+06	13831865	8.29617e+06	842133	1.09053e+06	403226	2.72561e+06	2438044	3068603	0	0	0	12667721	12463234	13429747	6.12144e+06	17963430	3.81657e+06	586268	767512	1.09266e+06	0	0	0	5.93395e+06	2.85106e+06	2.78887e+06	21735764	15317666	18600322	10253643	3.763e+06	3601027	0	0	0	1.69424e+06	2.03485e+06	3387091	0	0	0	T	128565	1	73	61
0	0	0	0	0	0	628200	409511	333189	2.50217e+06	2.694e+06	2855885	0	0	0	0	0	0	0	0	0	0	0	0	2.60962e+06	2.84143e+06	2.33408e+06	0	0	0	0	0	0	0	0	0	0	0	0	2.73337e+06	2.58853e+06	2551012	0	0	0	T	34106.4	1	5	2
16131812	13875910	15740553	66709876	69637792	94784320	4.34925e+06	56437860	34317300	7815203	5108899	15879413	4332547	2.6456e+06	2.64392e+06	20100174	21929790	21757488	109957528	105323456	131604440	24821786	28965624	30244780	8.1135e+06	9297764	11058663	4.1152e+06	4.50959e+06	8.19562e+06	13862137	17362072	17554538	98052784	123745152	129834064	5249728	4969253	21019416	11355747	4.00439e+06	6.69953e+06	5.91525e+06	6.00968e+06	5899548	T	102297	1	57	31
0	0	0	0	0	0	0	0	0	3.53432e+06	3289561	3.83577e+06	0	0	0	0	0	0	0	0	0	0	0	0	3.07905e+06	4.16702e+06	3.21509e+06	0	0	0	0	0	0	0	0	0	0	0	0	2583106	2.67087e+06	2847322	0	0	0	T	31814.6	1	9	9
0	0	0	0	0	0	0	0	0	1572151	1.53109e+06	1.53731e+06	3.32705e+06	3076392	2.97917e+06	0	0	0	0	0	0	0	0	0	3.00763e+06	2.92014e+06	2.74292e+06	5632038	7439065	6846249	0	0	0	0	0	0	0	0	0	3624218	3.29438e+06	3.23924e+06	6101490	5427130	6.75705e+06	T	29302.7	1	12	12
17546492	18352772	19159880	9430801	275583712	267888992	2842741	2.92121e+06	4.13395e+06	164877680	167824880	8733915	2.62433e+06	3.02728e+06	2.27565e+06	16183948	17399704	18570780	4341348	4525889	5.00503e+06	0	0	0	5.05723e+06	3.45079e+06	225351168	3654212	4.05668e+06	1.95983e+06	14035181	12921297	15169518	3.95808e+06	3684506	3.95209e+06	0	0	0	0	0	0	875790	2.66981e+06	2.58028e+06	T	112346	1	46	33
0	0	0	907128	650180	854655	0	0	0	0	0	0	0	0	0	0	0	0	831623	850463	989148	0	0	0	0	0	0	0	0	0	0	0	0	718690	334505	667234	0	0	0	0	0	0	0	0	0	T	77478.2	1	4	2
0	0	0	0	0	0	0	0	0	0	0	0	0	0	0	0	0	0	0	0	0	0	0	0	0	0	0	0	0	0	0	0	0	0	0	0	169608	84349.7	78666.2	0	0	0	0	0	0	T	255780	1	1	0
0	1384701	1.53022e+06	0	0	0	32694.6	0	0	0	0	0	0	0	0	0	0	0	0	0	0	0	0	0	0	0	0	0	0	0	0	0	0	0	0	0	0	0	0	0	0	0	0	0	0	T	34792.4	1	2	2
0	0	0	0	0	0	1.67776e+06	5.38403e+06	1.4925e+06	0	0	0	0	0	0	0	0	0	0	0	0	2.45033e+06	2.56578e+06	6643518	0	0	0	0	0	0	0	0	0	0	0	0	8032215	1.33516e+06	1.33012e+06	0	0	0	0	0	0	T	57452.1	1	16	15
157623	152020	129702	0	466047	425780	155692	163675	0	0	0	0	0	0	0	96602.2	0	96762.6	590550	536761	0	409745	0	0	0	0	0	0	0	0	110733	0	0	0	0	0	444453	0	0	0	0	0	0	0	0	T	55766.5	1	11	0
0	0	0	0	0	0	0	0	0	5.52781e+06	4890323	4813965	0	0	0	0	0	0	0	0	0	0	0	0	6178243	5.68195e+06	5.35622e+06	0	0	0	0	0	0	0	0	0	0	0	0	4.90788e+06	5387207	5718602	0	0	0	T	40941.9	1	12	7
985887	1.07752e+06	1.15913e+06	1.13571e+06	435690	606901	807238	915219	1.34798e+06	0	0	0	0	0	0	798405	1.00599e+06	940151	571741	688856	924019	816126	1.27076e+06	1.40146e+06	0	0	0	0	0	0	1.01089e+06	1.15154e+06	959420	420174	319563	274237	1.60687e+06	1.40941e+06	1.30831e+06	0	0	0	0	0	0	T	50329.5	1	5	2
0	0	0	0	0	0	200271	124270	130900	0	0	0	0	0	0	0	0	0	0	0	0	425596	206518	226338	0	0	0	0	0	0	0	0	0	0	0	0	0	84506.1	0	0	0	0	0	0	0	T	52087	1	3	1
0	0	0	0	0	0	0	0	0	0	0	0	105057	78093.5	66559.3	0	0	0	0	0	0	81935.4	113164	0	0	0	0	138638	209473	200270	0	0	0	0	0	0	0	0	0	0	0	0	0	0	0	T	27548	1	2	1
0	0	0	0	0	0	0	0	0	0	0	0	0	0	0	0	0	0	472741	461907	527484	0	0	0	0	0	0	0	0	0	0	0	0	480741	595178	462726	0	0	0	0	0	0	0	0	0	T	388137	1	1	0
1.75639e+06	1174045	1.664e+06	0	0	0	0	0	0	0	0	0	0	0	0	1221737	1.77864e+06	1.33922e+06	0	0	0	11582509	13702321	13328391	0	0	0	1.99805e+06	2.01289e+06	1.8302e+06	1.86509e+06	1.91628e+06	1.81488e+06	0	0	0	8635977	9466219	9803771	0	0	0	0	0	0	T	126405	1	15	14
715551	657763	876166	0	0	0	0	0	0	0	0	0	0	0	0	1.07942e+06	933350	882290	0	0	0	0	0	0	0	0	0	0	0	0	764217	651966	823564	0	0	0	0	0	0	0	0	0	0	0	0	T	468788	1	9	9
0	0	0	0	0	0	0	0	0	0	0	0	0	0	0	0	0	0	0	0	0	0	0	0	0	0	0	483406	433259	477107	0	0	0	0	0	0	0	0	0	0	0	0	387526	385683	420902	T	17251.9	1	2	2
0	0	0	0	0	0	0	0	0	11935866	11084011	11072352	992576	931072	859822	0	0	0	0	0	0	275619	229862	253263	11237552	9944354	9448412	1.65997e+06	1.35552e+06	1.62655e+06	0	0	0	0	0	0	0	0	0	12563871	13680377	12153695	1.10462e+06	1.1683e+06	1.17889e+06	T	34367.8	1	10	5
0	0	0	0	0	0	0	0	0	0	0	0	0	0	0	0	0	0	0	0	0	0	0	0	0	0	0	0	0	0	0	0	0	0	0	0	1.12588e+06	1.13926e+06	952100	0	0	0	0	0	0	T	305298	1	2	1
865649	639890	584065	1.72323e+06	2.16675e+06	1.90001e+06	469019	134693	76173.2	910304	899391	1.15089e+06	806540	925009	846498	749940	872486	816498	313955	976226	756023	938754	97834.6	1.05886e+06	2022564	1.74669e+06	1.66502e+06	2.41335e+06	1.8365e+06	2.13123e+06	598290	814843	410075	0	0	0	717158	0	0	2.0787e+06	2.29139e+06	1.96405e+06	1.777e+06	2.18204e+06	2.20827e+06	T	11276.8	1	6	6
0	0	0	0	0	0	0	165490	0	384244	774016	474928	0	0	0	272054	209405	450225	0	0	0	176459	248539	199871	1.60612e+06	1.2093e+06	1158979	0	0	0	0	0	0	0	0	0	163517	195290	235883	295370	342828	463293	0	0	0	T	37802.7	1	3	1
0	0	0	0	0	0	0	0	0	3980903	3949006	3.90239e+06	0	0	0	0	0	0	0	0	0	0	0	0	3357878	3316875	3.50087e+06	0	0	0	0	0	0	0	0	0	0	0	0	3836013	2.98568e+06	2.75567e+06	0	0	0	T	41254.4	1	10	7
0	0	0	0	0	0	0	0	0	0	0	0	0	0	0	0	0	0	0	0	0	0	0	0	0	0	0	1.03192e+06	896683	945644	0	0	0	0	0	0	0	0	0	0	0	0	708692	455475	597833	T	20103.3	1	4	4
0	0	0	0	0	0	0	0	0	0	0	0	1.04371e+06	958357	966947	0	0	0	0	0	0	0	0	0	0	0	0	1.82115e+06	2154608	2.12575e+06	0	0	0	0	0	0	0	0	0	0	0	0	1.80684e+06	1.73527e+06	1.7123e+06	T	22985	1	5	4
0	0	0	0	0	0	0	0	0	2.16555e+06	1968196	1.74095e+06	0	0	0	0	0	0	0	0	0	0	0	0	2.79628e+06	3.05172e+06	2864554	0	0	0	0	0	0	0	0	0	0	0	0	2.97193e+06	3.6701e+06	2979701	0	0	0	T	36821.1	1	8	6
0	0	0	0	0	0	0	0	0	0	0	0	0	0	0	0	0	0	0	0	0	0	0	0	652404	1.05816e+06	524333	0	0	0	0	0	0	0	0	0	0	0	0	0	0	0	0	0	0	T	47976.1	1	3	3
0	0	0	0	0	0	0	0	0	0	0	0	1.28596e+06	1.37375e+06	1351406	0	0	0	0	0	0	0	0	0	0	0	0	2.33651e+06	2.04974e+06	2.37359e+06	0	0	0	0	0	0	0	0	0	0	0	0	1.94715e+06	1874775	1.72971e+06	T	20602.9	1	6	6
0	0	0	0	0	0	0	0	0	0	0	0	1.19638e+06	1.13215e+06	822601	0	0	0	0	0	0	0	0	0	0	0	0	2.62026e+06	2.78097e+06	2856661	0	0	0	0	0	0	0	0	0	0	0	0	2.56821e+06	2.62136e+06	2.61172e+06	T	29823.4	1	3	3
0	0	0	0	0	0	0	0	0	0	0	0	45550	204823	0	0	0	0	0	0	0	0	0	0	0	0	0	0	93089.5	392492	0	0	0	0	0	0	0	0	0	0	0	0	462186	406000	357258	T	10681.4	1	2	2
0	0	0	0	0	0	0	0	0	0	0	0	1.44802e+06	1.6665e+06	1.67482e+06	0	0	0	0	0	0	0	0	0	0	0	0	2.93207e+06	3570361	3.2399e+06	0	0	0	0	0	0	0	0	0	0	0	0	3.37412e+06	3.24336e+06	3342874	T	25634.5	1	8	8
0	0	0	0	0	0	0	0	0	0	0	0	4779811	4688579	5173410	0	0	0	0	0	0	0	0	0	0	0	0	5696910	5208556	6209112	0	0	0	0	0	0	0	0	0	0	0	0	8611961	8959510	9787467	T	14217.6	1	5	3
0	0	0	0	0	0	0	0	0	1.63827e+06	1.77847e+06	2.2274e+06	0	0	0	0	0	0	0	0	0	0	0	0	2267889	1901270	1.36786e+06	0	0	0	0	0	0	0	0	0	0	0	0	1616385	1.7248e+06	1.84328e+06	0	0	0	T	45805.8	1	7	6
0	0	0	0	0	0	0	0	0	1.21299e+06	1.12711e+06	1.2199e+06	3.29505e+06	6363367	3025899	0	0	0	0	0	0	0	0	0	2.32427e+06	2.71041e+06	2.53242e+06	3.03908e+06	8506085	2.74618e+06	0	0	0	0	0	0	0	0	0	3.72859e+06	4.62755e+06	4.19438e+06	6205565	2.83466e+06	1.43346e+06	T	23656.4	1	7	7
0	0	0	0	0	0	0	441122	427527	0	0	0	0	0	0	0	0	0	0	0	0	914922	523505	478330	0	0	0	0	0	0	0	0	0	0	0	0	0	0	0	0	0	0	0	0	0	T	188569	1	2	2
0	0	0	0	0	0	0	0	0	3041443	1.64117e+06	4.15844e+06	0	0	0	0	0	0	0	0	0	0	0	0	1548182	1.97933e+06	2.69167e+06	0	0	0	0	0	0	0	0	0	0	0	0	661733	1.46438e+06	778028	0	0	0	T	39475.6	1	5	5
0	0	0	0	0	0	0	0	0	667583	664869	916638	15675711	14613085	15439804	0	0	0	0	0	0	0	0	0	770916	633469	738754	29874786	29630574	30146976	0	0	0	0	0	0	0	0	0	902942	764676	964156	31638072	31062856	29887672	T	17767.9	1	5	2
0	0	0	0	0	0	0	0	0	364855	425122	380339	13335551	16130269	13169408	0	0	0	0	0	0	0	0	0	422150	2.70493e+06	1.94723e+06	29103924	26030234	26135872	0	0	0	0	0	0	0	0	0	502290	556526	479339	20533588	19339586	22170532	T	12432.8	1	7	2
0	0	0	0	0	0	0	0	0	0	0	0	835436	555870	622729	0	0	0	0	0	0	0	0	0	0	0	0	469099	615291	636436	0	0	0	0	0	0	0	0	0	0	0	0	518705	362558	519805	T	21404.6	1	4	3
0	0	0	0	0	0	0	0	0	0	0	0	765972	680948	773455	0	0	0	2.31308e+06	2586008	1.95027e+06	323109	376857	326854	0	0	0	1.62612e+06	1.15114e+06	1.24802e+06	0	0	0	0	0	0	0	0	0	0	0	0	1.32463e+06	1.27905e+06	1.3944e+06	T	20516.6	1	8	2
1822431	1.97878e+06	1.94717e+06	493371	296459	551473	0	0	0	358430	277791	380033	87560064	93361904	97183824	701651	753040	934238	0	0	0	0	0	0	0	0	0	53691772	49054696	48633736	1.34609e+06	1.31664e+06	1.11324e+06	339662	231845	152532	0	0	0	0	0	0	94402632	94993992	106837792	T	12251	1	7	5
0	0	0	0	0	0	0	0	0	0	0	0	0	0	0	0	0	0	0	0	0	0	0	0	0	0	0	327698	0	493252	0	0	0	0	0	0	0	0	0	0	0	0	256143	435557	355779	T	21294.9	1	2	2
0	0	0	0	0	0	0	0	0	12061344	17794806	12138419	17507724	18646174	17653518	0	0	0	0	0	0	0	0	0	13702157	13810926	11232888	42708512	37523552	41002932	0	0	0	0	0	0	0	0	0	5800279	3480880	3.19517e+06	28504184	26654364	30550956	T	23451.2	1	8	6
0	0	0	0	0	0	0	0	0	241924	301013	200720	5846351	6.88525e+06	6.61933e+06	0	0	0	0	0	0	0	0	0	319502	453003	238110	9908855	9897720	10006723	594146	789638	861137	0	0	0	0	0	0	406447	382033	185060	11201529	12283840	12097982	T	19317.9	1	7	5
0	353830	0	0	0	0	0	132154	0	0	157621	0	6.25411e+06	4.94732e+06	5349654	0	0	0	0	0	0	0	0	0	0	0	0	1.15811e+06	1.44427e+06	1.59684e+06	0	0	0	0	0	0	0	0	0	0	0	0	2.84811e+06	2413318	2.77665e+06	T	15318.5	1	10	1
0	0	0	0	0	0	188083	188689	320633	0	0	0	0	0	0	0	0	0	0	0	0	0	0	0	0	0	0	0	0	0	0	0	0	0	0	0	0	0	0	0	0	0	0	0	0	T	67905.7	1	1	1
0	0	0	861478	775524	999175	0	0	0	0	0	0	0	0	0	0	0	0	2.08131e+06	1.74012e+06	1.84251e+06	0	0	0	0	0	0	0	0	0	0	0	0	953234	1.24325e+06	1143582	0	0	0	0	0	0	0	0	0	T	75410.6	1	5	5
0	0	0	0	0	0	382417	430525	161241	0	0	0	0	0	0	0	0	0	0	0	0	542218	370553	452003	605885	483722	447244	0	0	0	0	0	0	0	0	0	515357	469514	509812	0	0	0	0	0	0	T	53450	1	5	5
0	0	0	0	0	0	0	0	0	0	0	0	0	0	0	0	0	0	0	0	0	0	0	0	270030	213660	210399	0	0	0	0	0	0	0	0	0	42000.4	39583.8	54291.1	0	0	0	0	0	0	T	42726.9	1	3	3
0	0	0	0	0	0	0	0	0	0	0	0	0	0	0	0	0	0	0	0	0	0	0	0	0	0	0	82134.9	182856	49684.2	0	0	0	0	0	0	0	0	0	0	0	0	0	0	0	T	585199	1	1	1
0	0	0	0	0	0	0	0	0	0	0	0	0	0	0	0	0	0	0	0	0	0	0	0	0	0	0	0	714204	703122	0	0	0	0	0	0	0	0	0	0	0	0	742205	746300	858480	T	25136	1	1	1
1090867	1.05847e+06	808563	0	0	0	0	141669	0	0	0	0	0	0	0	1.12399e+06	1.16278e+06	1.31738e+06	0	0	0	0	0	135510	0	0	0	0	0	0	1.16242e+06	1.43559e+06	1.2996e+06	0	0	0	0	0	0	0	0	0	0	0	0	T	106494	1	6	6
5.73155e+06	6.57816e+06	12183860	14633049	15745855	18260660	771143	716871	1.04823e+06	576053	492994	955129	388405	533154	529296	7.61142e+06	7.41922e+06	8779619	6.42919e+06	7920341	7731716	0	0	0	0	0	0	0	0	0	9668039	8134551	15683907	10280890	10695247	8930388	0	0	0	347848	1.17681e+06	577144	700595	871967	771782	T	103469	1	37	26
656235	769468	772490	0	0	0	0	0	0	0	0	0	197500896	199011760	186807568	0	0	0	0	0	0	0	0	0	1.31571e+06	1.22982e+06	1.08836e+06	336160864	307714112	306072288	0	0	0	0	0	0	0	0	0	1.00296e+06	940789	984117	436461408	423730464	533441344	T	17160	1	15	5
0	0	0	0	0	0	0	0	0	0	0	0	4479592	4792715	4318626	0	0	0	0	0	0	0	0	0	0	0	0	6.55459e+06	7.26546e+06	6.18903e+06	0	0	0	0	0	0	0	0	0	0	0	0	10527086	10074762	10897048	T	11741.1	1	8	7
0	0	0	0	0	0	0	0	0	0	0	0	5702917	5.51028e+06	6210429	0	0	0	0	0	0	0	0	0	0	0	0	8455135	8.28252e+06	9653570	0	0	0	0	0	0	0	0	0	0	0	0	8.16037e+06	9050900	8565143	T	29078.2	1	12	10
3.44192e+06	3879602	2.7986e+06	1.6567e+06	1.48729e+06	2.29911e+06	0	0	0	4366159	4029491	6.14838e+06	15979914	16639257	16680302	4.62789e+06	4.73294e+06	4.61023e+06	1.62696e+06	2.2234e+06	2021939	474385	541219	1.76053e+06	24537008	24749184	26103248	36203772	41095208	40612996	4.34048e+06	4.61852e+06	4.79687e+06	1.83134e+06	1.75045e+06	1.37255e+06	513817	1.4141e+06	1.3543e+06	38562872	35583804	34152736	14024244	15922192	16677547	T	40068.7	1	17	10
7.4821e+06	7.68698e+06	6.64632e+06	0	0	0	0	0	0	0	0	0	0	0	0	6.11285e+06	5961284	6256035	0	0	0	0	0	0	0	0	0	0	0	0	5.49538e+06	5.29268e+06	5.31516e+06	6.20071e+06	6.44354e+06	6.82413e+06	0	0	0	0	0	0	0	0	0	T	141368	1	42	34
0	0	0	0	0	0	0	0	0	2.84177e+06	2.31933e+06	1.93505e+06	0	0	0	0	0	0	0	0	0	0	0	0	4.18856e+06	3.69601e+06	3.20968e+06	627024	876960	568533	0	0	0	0	0	0	0	0	0	3.38183e+06	4.66746e+06	4516746	0	0	0	T	34810.6	1	10	7
0	0	0	0	0	0	0	0	0	966258	1.61276e+06	1.09379e+06	1.31268e+06	1.34135e+06	1.53858e+06	0	0	0	0	0	0	0	0	0	1.36749e+06	1.77042e+06	1.96583e+06	1.65048e+06	1.45435e+06	1.47757e+06	0	0	0	0	0	0	0	0	0	2.60763e+06	2.45978e+06	2.459e+06	0	0	0	T	33283.2	1	10	8
0	0	0	0	0	0	954554	1.03103e+06	886654	0	0	0	0	0	0	0	0	0	0	0	0	499131	519857	531090	0	0	0	0	0	0	0	0	0	0	0	0	633757	660026	535176	0	0	0	0	0	0	T	59544.6	1	7	4
0	0	0	1.24902e+06	1.16266e+06	1.18498e+06	775527	748189	802399	26088284	28416420	27871254	1.50394e+06	1.71703e+06	1.34013e+06	0	0	0	1.10107e+06	1.57758e+06	1.6267e+06	869001	869088	939473	25605944	31441304	25292618	2.7376e+06	2.08477e+06	2.05949e+06	0	0	0	0	0	0	1.02581e+06	1.06607e+06	1.14464e+06	23538576	25663950	25467392	1.68333e+06	2.04073e+06	1.47672e+06	T	34889.4	1	13	10
2.50569e+06	2785949	2820882	3.69422e+06	3.76641e+06	3990375	23563496	24173360	25614858	9221699	8597873	10476061	1.87635e+06	2215686	1.98779e+06	3153395	3.28211e+06	3.44613e+06	4.49367e+06	5.4167e+06	4870445	18201874	19335490	19910234	10784326	10292037	11893383	2.79466e+06	2.46173e+06	2222088	3006372	2.56387e+06	3.04176e+06	3.97498e+06	4727318	4437673	22458128	23177714	22445860	9595247	10711731	10399458	3.45713e+06	3.56054e+06	3.15044e+06	T	40270	1	21	12
3.03046e+06	3138541	2.88131e+06	0	0	0	0	0	0	0	0	0	0	0	0	691873	679288	759468	0	0	0	0	0	0	0	0	0	0	0	0	863229	828893	766877	0	0	0	0	0	0	0	0	0	0	0	0	T	191493	1	18	12
0	0	0	0	0	0	0	0	0	0	0	0	0	0	0	144660	160221	186530	157791	130457	0	0	0	0	0	0	0	0	0	0	0	0	0	0	171299	186430	0	0	0	0	0	0	0	0	0	T	96688.9	1	3	3
0	0	0	0	0	0	0	0	0	0	0	0	1.26404e+06	1.03906e+06	1.22133e+06	0	0	0	0	0	0	0	0	0	1.30744e+06	1.63101e+06	1.24566e+06	1.73299e+06	2.0942e+06	1.65339e+06	0	0	0	0	0	0	0	0	0	1.43072e+06	1.80844e+06	1.60161e+06	1.20926e+06	1.05586e+06	987516	T	25161.3	1	5	4
0	0	0	0	0	0	0	0	0	0	0	0	0	1.02383e+06	383610	0	0	0	0	0	0	0	0	0	80602.7	0	141696	0	0	0	0	0	0	0	0	0	0	0	0	0	0	0	0	0	0	T	133939	1	2	2
0	0	0	0	0	0	0	0	0	0	0	0	0	0	0	0	0	0	0	0	0	0	0	0	0	0	0	1.53581e+06	1.58519e+06	1.55736e+06	0	0	0	0	0	0	0	0	0	0	0	0	1.07304e+06	1.80393e+06	1.64083e+06	T	21479	1	3	2
0	0	0	0	0	0	0	0	0	0	0	0	0	0	0	0	0	0	0	0	0	0	0	0	0	0	0	0	0	0	0	0	0	0	0	0	0	0	0	228309	172305	222581	0	0	0	T	38299.8	1	1	1
13867709	14259871	15270806	79334144	75047168	71721224	2.76887e+06	2939848	1.25178e+06	2.24152e+06	8623417	9492925	710333	741400	741116	24576830	28560598	24923788	46030360	49281392	44995608	2619925	1144371	1.56509e+06	8682706	8.02493e+06	8716232	0	0	0	16369191	12099323	12944357	47227080	46327720	42455144	682246	636032	718749	3.97279e+06	4317099	3834926	0	0	0	T	90528	1	35	23
0	0	0	0	0	0	0	0	0	0	0	0	1.36479e+06	1.07179e+06	1.0163e+06	0	0	0	0	0	0	0	0	0	0	0	0	932644	736047	761558	0	0	0	0	0	0	0	0	0	1.32131e+06	1.63088e+06	1.52852e+06	0	0	0	T	104813	1	1	1
10716463	9232656	8400673	0	0	0	0	0	0	0	0	0	0	0	0	6.1352e+06	5.13645e+06	5.18295e+06	0	0	0	0	0	0	0	0	0	5.63419e+06	7.98226e+06	7075545	0	0	0	0	0	0	0	0	0	0	0	0	0	0	0	T	274439	1	11	11
168685	383768	78687	67980.3	529781	0	897147	787603	702678	7.12867e+06	6.62599e+06	8461637	549865	581943	1447730	261616	326088	0	0	0	0	1.07948e+06	1030807	1.01244e+06	9594685	9865302	9346101	2.26055e+06	924234	2123533	380349	654162	288049	0	409839	0	1.50305e+06	1.53269e+06	1477346	5804901	6.10113e+06	5.76955e+06	210479	0	4.00547e+06	T	41564.1	1	10	6
0	0	0	0	0	0	0	0	0	3.19036e+06	3.40966e+06	3063853	0	0	0	695183	687369	767710	0	0	0	0	0	0	2.94962e+06	3773251	4.18932e+06	0	0	0	665835	728562	155527	0	0	0	0	0	0	3.23667e+06	3.53872e+06	3.38297e+06	478695	543306	464188	T	33468.7	1	6	2
0	0	0	0	0	0	0	0	0	2.10407e+06	1.77953e+06	2.27034e+06	631754	488086	892919	0	0	0	39393.3	0	48381.8	0	0	0	1.91303e+06	2.08597e+06	2.27523e+06	1.27304e+06	1417432	1.63088e+06	0	0	0	0	0	0	0	0	0	2836010	2353804	2.52261e+06	745505	977710	410488	T	25461.2	1	6	2
0	0	0	0	0	0	789536	644640	1.00732e+06	361427	621012	424393	0	0	0	162599	70398.1	58607.3	0	0	0	1.01579e+06	762272	713501	0	0	0	0	0	0	0	0	0	0	0	0	882741	974767	885969	0	0	0	0	0	0	T	48706.2	1	7	7
0	0	0	907965	621251	659759	0	0	0	0	0	0	0	0	0	0	0	0	1.81348e+06	2.03909e+06	1.71778e+06	0	0	0	0	0	0	0	0	0	0	0	0	1.2728e+06	1317269	1.43449e+06	0	0	0	0	0	0	0	0	0	T	100624	1	8	8
0	0	0	0	0	0	0	0	0	0	0	0	0	0	0	0	0	0	0	0	0	0	0	0	0	0	0	1.13294e+06	949412	1.33133e+06	0	0	0	0	0	0	0	0	0	0	0	0	0	0	0	T	15154.6	1	1	1
0	0	0	0	0	0	0	0	0	0	0	0	0	0	0	0	0	0	0	0	0	0	0	0	206842	255114	230473	0	0	0	0	0	0	0	0	0	0	0	0	0	0	0	0	0	0	T	433448	1	4	2
0	0	0	0	0	0	689269	679368	407917	0	0	0	0	0	0	1.85872e+06	1.84191e+06	2127731	0	0	0	1.0777e+06	833472	862059	0	0	0	0	0	0	1.50503e+06	1.5988e+06	2.25162e+06	0	0	0	497082	482735	446990	0	0	0	0	0	0	T	51868.7	1	6	5
314295	360893	284888	0	0	0	0	0	0	0	0	0	0	0	0	0	0	0	0	0	0	0	0	0	0	0	0	0	0	0	0	0	0	0	0	0	0	0	0	0	0	0	0	0	0	T	63317.3	1	1	1
0	0	0	0	0	0	0	0	0	595504	896709	674782	0	0	0	0	0	0	0	0	0	0	0	0	1.06807e+06	1.16211e+06	1.19482e+06	0	0	0	0	0	0	0	0	0	0	0	0	683932	734773	816587	0	0	0	T	54974.3	1	2	2
44721720	40981356	42611692	3.92728e+06	4.77971e+06	4.03652e+06	0	0	0	1.07904e+06	1.02179e+06	1.02899e+06	2189360	1.84125e+06	1.08182e+06	30458676	31790472	32061716	3246646	2.8495e+06	2.37116e+06	0	0	0	1.57688e+06	2.00766e+06	871832	1.31747e+06	1.47576e+06	1.36098e+06	38971368	34071824	34826520	3.00626e+06	3.04188e+06	2.19995e+06	0	0	0	1.14732e+06	1.14141e+06	1.39389e+06	1.69097e+06	1.5063e+06	1.56549e+06	T	123968	1	52	42
0	0	0	323890688	334319072	351503232	0	0	0	0	0	0	0	0	0	0	0	0	238725600	230983264	253697984	0	0	0	0	0	0	0	0	0	0	0	0	281633632	271057536	291676064	0	0	0	0	0	0	0	0	0	T	85541.5	1	21	14
26295746	26455420	28347910	822893312	910952192	887391680	23075818	24188722	23147766	45292500	46360752	44162716	22977270	24308600	21280412	25778908	24730622	24027952	659854592	672668672	697217216	14435947	14341731	16781090	35951924	35218808	37436600	10194825	10580286	10473779	29435384	29273692	32291910	944433152	956256704	960452608	18744424	19677348	19464232	53024228	52971240	53620536	16070229	15304852	13876827	T	68435.7	1	27	12
0	0	0	2398789	1.851e+06	1.57728e+06	0	0	0	0	0	0	0	0	0	224804	894898	846857	2.92679e+06	3031671	3.14749e+06	0	0	0	0	0	0	0	0	0	601553	627099	664995	2728460	2.27265e+06	2.87357e+06	0	0	0	0	0	0	0	0	0	T	104138	1	10	9
3082366	2.72597e+06	2.61605e+06	0	0	0	0	0	0	0	0	0	0	0	0	3.4131e+06	3.07187e+06	2.89538e+06	0	0	0	0	0	0	0	0	0	0	0	0	3.27381e+06	2.5317e+06	2.72182e+06	0	0	0	0	0	0	0	0	0	0	0	0	T	138713	1	19	18
0	0	0	0	0	0	0	0	0	0	0	0	0	0	0	542843	682373	983462	0	0	0	0	0	0	0	0	0	0	0	0	0	0	0	0	0	0	0	0	0	0	0	0	0	0	0	T	22596.4	1	1	1
0	0	0	0	0	0	0	0	0	0	0	0	0	0	0	0	0	0	0	0	0	0	0	0	0	0	0	0	0	0	0	0	0	0	0	0	0	0	0	560282	495534	449737	0	0	0	T	77402.3	1	1	1
0	0	0	0	0	0	0	0	0	0	0	0	0	0	0	0	0	0	0	0	0	0	0	0	0	0	0	621061	859077	502633	0	0	0	0	0	0	0	0	0	0	0	0	0	0	0	T	70469.6	1	1	1
1214187	1.227e+06	1297359	2.69581e+06	2.76971e+06	3.10919e+06	0	0	0	0	0	0	0	0	0	1.79592e+06	1.63309e+06	1.7602e+06	2.55016e+06	2.77567e+06	2343803	0	0	0	0	0	0	0	0	0	1.38904e+06	1.50116e+06	1.72581e+06	6.08088e+06	3.03428e+06	2.81629e+06	0	0	0	0	0	0	0	0	0	T	109990	1	15	13
0	0	0	0	0	0	0	0	0	0	0	0	0	0	0	1.11403e+06	1443444	9341106	0	0	0	709112	766117	504868	0	0	0	0	0	0	0	0	0	0	0	0	0	0	0	0	0	0	0	0	0	T	113322	1	2	2
0	0	0	0	0	0	0	0	0	0	0	0	0	0	0	0	0	0	0	0	0	0	0	0	0	0	0	0	0	0	0	0	0	0	0	0	0	0	0	0	0	0	447332	365342	359274	T	70347.9	1	1	1
0	0	0	0	0	0	848024	480916	1.05393e+06	0	0	0	0	0	0	0	0	0	0	0	0	1.54276e+06	1.52232e+06	1.67072e+06	0	0	0	0	0	0	0	0	0	0	0	0	955707	832572	863450	0	0	0	0	0	0	T	60196.3	1	13	13
0	0	0	0	0	0	0	0	0	753860	829774	911973	290797	252008	283269	0	0	0	0	0	0	0	0	0	291766	1052515	302146	531028	409006	808107	0	0	0	0	0	0	0	0	0	2.16361e+06	560405	1.77671e+06	0	0	0	T	38132.5	1	4	4
0	0	0	0	0	0	0	0	0	0	0	0	0	0	0	0	0	0	0	0	0	0	0	0	0	0	0	0	0	0	456738	303484	392913	0	0	0	0	0	0	0	0	0	0	0	0	T	295041	1	1	1
0	0	0	0	0	0	0	0	0	399191	370941	258702	0	0	0	0	0	0	0	0	0	0	0	0	0	0	0	1.89259e+06	1.60827e+06	1.72046e+06	0	0	0	0	0	0	0	0	0	0	0	0	1.49915e+06	1.49414e+06	1.39689e+06	T	113676	1	4	4
390228	370483	306559	242607	409516	429883	0	0	0	5163270	5.14652e+06	5.09678e+06	0	0	35782.7	0	0	0	0	0	0	0	0	0	2.12633e+06	1.93848e+06	1.77468e+06	166529	174024	383069	0	0	0	307529	388072	417048	0	0	0	1.49159e+06	1.61315e+06	1.1136e+06	100576	0	93738.7	T	21828.9	1	11	8
0	0	0	0	0	0	0	0	0	0	0	0	5213233	4767099	4939137	0	0	0	0	0	0	0	0	0	0	0	0	9346504	9846914	8818107	0	0	0	0	0	0	0	0	0	0	0	0	6.98994e+06	5877410	6.63222e+06	T	20748.9	1	6	6
0	0	0	0	0	0	0	0	0	0	0	0	0	0	0	0	0	0	0	0	0	42610.3	44865.5	67579.5	0	0	0	0	0	0	0	0	0	0	0	0	0	0	0	0	0	0	0	0	0	T	65673.2	1	2	1
0	0	0	3.38072e+06	3.33709e+06	3.51081e+06	0	0	0	0	0	0	0	0	0	0	0	0	5548234	4296659	4958668	0	0	0	0	0	0	0	0	0	0	0	0	4.41095e+06	3.50416e+06	3782722	0	0	0	0	0	0	0	0	0	T	83497.4	1	21	20
0	280002	0	0	0	0	0	0	0	0	0	0	0	0	0	150680	262896	570258	0	0	0	0	0	0	538469	553281	481020	0	0	0	0	0	0	0	0	0	0	0	0	611024	566514	556286	0	0	0	T	39920.5	1	3	3
0	0	0	0	0	0	0	0	0	10249068	10207329	10759785	0	0	0	0	0	0	0	0	0	0	0	0	10482237	10108152	10753761	0	0	0	0	0	0	0	0	0	0	0	0	6480132	5590516	6.50202e+06	0	0	0	T	32707.6	1	15	14
4.14614e+06	3.58363e+06	3309493	0	0	0	0	0	0	0	0	0	0	0	0	512730	522355	545170	0	0	0	0	0	0	0	0	0	0	0	0	790128	777854	865740	0	0	0	0	0	0	0	0	0	0	0	0	T	183152	1	29	20
0	0	0	0	0	0	0	0	0	0	0	0	0	0	0	0	0	0	0	0	0	0	0	0	0	0	0	0	0	0	6647990	4.47951e+06	5.65802e+06	0	0	0	0	0	0	0	0	0	0	0	0	T	191367	1	1	1
0	0	0	0	0	0	0	0	0	770380	904299	797823	4.41022e+06	5009962	4891683	0	0	0	0	0	0	0	0	0	6.8691e+06	7088310	6.03385e+06	11509070	10884699	9970155	0	0	0	0	0	0	0	0	0	9612100	10542122	10163134	1.38502e+06	1.71392e+06	1.82735e+06	T	34039.9	1	14	13
0	0	0	3.78185e+06	4894108	4.74082e+06	683241	798549	912921	0	0	0	422072	812432	965328	0	0	0	5.37281e+06	5.78424e+06	6036996	898672	999584	1.7243e+06	0	0	0	0	0	0	0	0	0	3.68723e+06	3.50421e+06	3.05993e+06	1.0533e+06	1.01467e+06	987429	0	0	0	0	0	0	T	62018	1	7	7
0	0	0	0	0	0	0	0	0	4.30349e+06	5.85333e+06	4.88099e+06	0	0	0	0	0	0	0	0	0	0	0	0	0	0	0	0	0	0	0	0	0	0	0	0	0	0	0	0	0	0	0	0	0	T	44251.4	1	1	1
0	0	0	0	0	0	0	0	0	0	0	0	2.13523e+06	2.27744e+06	2.15959e+06	0	0	0	0	0	0	0	0	0	0	0	0	0	0	0	0	0	0	0	0	0	0	0	0	0	0	0	1.43542e+06	1764903	1.89372e+06	T	20458.5	1	5	4
0	0	0	0	0	0	0	0	0	0	209439	0	0	0	0	0	0	0	1.71999e+06	1.86946e+06	2.16543e+06	0	0	0	839941	849102	0	0	0	0	0	0	0	0	0	0	0	0	0	0	0	0	0	0	0	T	431497	1	2	2
0	0	0	0	0	0	0	0	0	0	0	0	0	0	0	0	0	0	1.03995e+06	860768	1.03137e+06	312320	551176	405879	0	0	0	0	0	0	746835	288300	380827	50802.4	453788	282638	292148	106504	118972	0	0	0	0	0	0	T	72616.1	1	5	5
1.11995e+06	1.06619e+06	1377755	248146	963270	826360	1.63134e+06	1.5493e+06	1.57507e+06	0	0	0	1.05779e+06	898282	954977	0	0	0	0	0	0	617387	928396	868046	0	0	0	0	0	0	0	0	0	0	0	0	8639808	485900	558494	0	0	0	0	0	0	T	69905.7	1	12	9
1.09049e+06	1.40928e+06	1.23711e+06	0	0	0	0	0	0	0	0	0	0	0	0	1.01058e+06	1.03935e+06	1.11509e+06	0	0	0	0	0	0	0	0	0	0	0	0	716765	830431	843737	0	0	0	0	0	0	0	0	0	0	0	0	T	168311	1	5	3
0	0	0	0	0	0	0	0	0	0	0	0	0	0	0	0	0	0	0	0	0	0	0	0	764606	266082	0	0	0	0	0	0	0	0	0	0	0	0	0	277407	415727	461470	0	0	0	T	66116.8	1	1	1
893718	964550	636380	0	0	0	0	0	0	0	0	0	0	0	0	0	0	0	0	0	0	0	0	0	0	0	0	123755	183270	0	0	0	0	0	0	0	0	0	0	0	0	0	0	0	0	T	120898	1	4	4
0	246837	131185	0	0	0	0	0	0	386755	344956	491542	0	0	0	0	231204	120025	0	0	0	0	0	0	269236	466026	497897	0	0	0	0	0	0	0	0	0	0	0	0	496534	669582	443558	0	0	0	T	33304.9	1	4	4
121809832	118288760	123143096	6825150	6.44124e+06	6890616	0	0	0	0	0	0	4851560	3.66404e+06	4.78223e+06	138844896	140714864	138448784	9142744	8895860	10155291	24806552	21589002	20295012	14905986	22121420	20305074	0	0	0	114143384	108747328	97931920	4.2389e+06	4823437	4672983	0	0	0	8.33327e+06	7.64269e+06	9064354	0	0	0	T	175382	1	103	70
1.59075e+06	2.23833e+06	2.29762e+06	2.94377e+06	3.22964e+06	3538798	8731512	8.24864e+06	9129462	5.60463e+06	5.44905e+06	6142396	1.79485e+06	1.83359e+06	1946964	3.62818e+06	3.45828e+06	3769505	3.78047e+06	3.34051e+06	4.04803e+06	15354690	13568030	14125070	7926653	7270093	7334182	6086361	6386255	5707258	2.6707e+06	2.70704e+06	2.48404e+06	2.3609e+06	2727587	2.31027e+06	8389136	6.91546e+06	7815453	3.66779e+06	3.46904e+06	3775153	3353651	3005967	2.47394e+06	T	48076	1	45	8
0	0	0	100067	0	409669	0	0	0	0	0	0	361656	360279	386412	0	0	0	842092	897282	541518	0	0	0	0	0	0	1.17782e+06	938704	1.13217e+06	0	0	0	516551	168266	606174	0	0	0	0	0	0	900341	878893	815002	T	83148.4	1	5	2
0	0	0	860224	413706	624573	0	0	0	0	0	0	0	0	0	0	0	0	1677702	1.13832e+06	2.01848e+06	0	0	0	0	0	0	0	0	0	0	463532	455710	1.33975e+06	1.16644e+06	1.212e+06	0	0	0	0	0	0	0	0	0	T	83364.1	1	6	4
0	0	0	0	0	0	0	0	0	0	0	0	18623738	18773370	18232044	0	0	0	0	0	0	0	0	0	0	0	0	25901570	27674312	26298800	0	0	0	0	0	0	0	0	0	0	0	0	35025432	36120732	34007716	T	17249	1	9	6
1921931	1.78543e+06	2.04678e+06	5.6869e+06	5.43953e+06	7120855	328077	534340	359795	1.76332e+06	1.5419e+06	1.76312e+06	17959744	17274768	19167336	2.06883e+06	2.03068e+06	1.97473e+06	4.36995e+06	3553908	5.38384e+06	297021	455605	421919	11678846	11254857	11537841	34895256	36494780	37700088	2.21758e+06	2.16464e+06	2.41871e+06	6101151	4.76983e+06	4.71011e+06	530859	499262	346763	6.49667e+06	7.62582e+06	6.99551e+06	33870068	33311536	27632460	T	28201	1	18	9
0	0	0	0	0	0	0	0	0	0	0	0	0	0	122458	0	0	0	0	0	0	0	0	0	0	0	0	0	0	0	0	0	0	0	0	0	0	0	0	0	0	0	298196	565840	316985	T	16679.7	1	1	1
0	0	0	0	0	0	916286	805167	818111	0	0	0	0	0	0	0	0	0	0	0	0	1.15851e+06	933722	1.12854e+06	0	0	0	0	0	0	0	0	0	0	0	0	725263	942030	1.14217e+06	0	0	0	0	0	0	T	48326.7	1	6	6
0	0	0	0	0	0	0	0	0	0	0	0	0	0	0	636660	525714	407203	1.12363e+06	1.1256e+06	1.00278e+06	0	0	0	0	0	0	0	0	0	0	0	0	991068	1.12236e+06	1.15792e+06	0	0	0	0	0	106913	0	0	0	T	88051.4	1	5	5
6.63456e+06	6099887	5.00438e+06	5.11555e+06	4.55569e+06	3755984	0	0	0	0	0	0	0	0	0	7777091	6600794	6290153	0	0	0	0	0	0	0	0	0	0	0	0	5575348	6.20156e+06	6927098	0	0	0	0	0	0	0	0	0	0	0	0	T	119157	1	10	10
0	0	0	0	0	0	200836	88990.5	180175	0	0	0	0	0	0	0	0	0	0	0	0	446410	383800	422474	0	0	0	298588	326896	300896	0	0	0	0	0	0	335311	209870	336844	0	0	0	0	0	0	T	53510.2	1	3	3
7319884	7101767	2.82622e+06	7767735	7.02397e+06	15314955	7.30297e+06	2.24572e+06	4.56255e+06	0	0	0	961290	1.04721e+06	1.16602e+06	7325174	7.3205e+06	7948754	23430264	17519950	19474420	3.95587e+06	1.72119e+06	4.06402e+06	0	0	0	1.32394e+06	941475	1.33052e+06	3.65264e+06	3.1621e+06	3.13055e+06	14949099	9653010	13587315	2.51867e+06	1927588	4.03918e+06	1.44216e+06	1541728	1.49859e+06	0	0	0	T	93175.4	1	36	30
0	0	0	223970	218563	320399	0	0	0	0	0	0	0	0	0	0	0	0	305472	270407	381022	0	0	0	0	0	0	0	0	0	0	0	0	227521	278430	300120	0	0	0	0	0	0	0	0	0	T	83480.5	1	1	1
0	0	0	0	0	0	0	0	0	0	0	0	964573	1.00834e+06	1.14024e+06	0	0	0	0	0	0	0	0	0	0	0	0	2350582	2.38786e+06	2.50031e+06	0	0	0	0	0	0	0	0	0	0	0	0	2081567	2.37346e+06	2.01863e+06	T	219287	1	1	1
0	0	0	0	0	0	261536	218723	160919	0	0	0	0	0	0	0	0	0	0	0	0	269327	363127	298005	0	0	0	0	0	0	0	0	0	0	0	0	634514	543221	500978	0	0	0	0	0	0	T	67968.1	1	5	5
133467	65843.6	92429.1	0	0	0	0	0	0	0	0	0	0	0	0	125869	84357	107640	0	0	0	0	0	0	0	0	0	0	0	0	98539.2	223381	109441	0	0	0	0	0	0	0	0	0	0	0	0	T	130195	1	2	2
0	0	0	0	0	0	0	0	0	0	0	0	0	0	0	0	0	0	1.04272e+06	1.55628e+06	1.44587e+06	385813	640631	325679	0	0	0	0	0	0	307705	344344	88482.2	423930	375604	476712	0	0	0	0	0	0	0	0	0	T	78756.3	1	6	3
0	0	0	0	0	0	0	0	0	0	0	0	522360	433331	568782	0	0	0	0	0	0	0	0	0	717372	218174	403538	1.16745e+06	1.02297e+06	841312	0	0	0	0	0	0	0	0	0	1.10511e+06	1.11808e+06	1.01364e+06	0	0	0	T	28705	1	5	5
0	0	0	0	0	0	347476	378939	993185	0	0	0	0	170243	0	0	0	0	0	0	0	493472	662173	709337	1607599	600666	1.20688e+06	0	0	0	0	0	0	0	0	0	254730	371900	334962	0	0	0	0	0	0	T	42402.8	1	4	3
7958611	5.78312e+06	6414541	33594996	31410970	31164868	4125957	4.01452e+06	4011276	2.39724e+06	1474892	2.49852e+06	6.11343e+06	6.77249e+06	6228534	4689302	4.96502e+06	4.08109e+06	46831148	41308964	54327952	3.01659e+06	4625925	4450084	1.94356e+06	2.38281e+06	1.50374e+06	1.91715e+06	1.88401e+06	2.29864e+06	4.67464e+06	5355508	3.98566e+06	35507380	31870982	30098700	3928461	4724440	3719511	1.61504e+06	1.7513e+06	1.50102e+06	2120832	1.93015e+06	1.84163e+06	T	71130.9	1	35	23
1.98333e+06	1.89507e+06	2.04414e+06	1.34424e+06	1.34263e+06	1.41262e+06	2883000	2.70468e+06	2.83144e+06	4168033	4388623	4802246	48933288	53091756	53247812	1.74151e+06	1.84748e+06	1.42027e+06	1.67535e+06	1582556	1.50921e+06	0	0	0	18421540	21651800	3.59686e+06	127716296	131505320	133430872	2256363	2.09601e+06	2.26434e+06	1.40314e+06	1342552	1.51248e+06	1.57239e+06	1.52109e+06	1.68092e+06	6059065	3.55409e+06	2.60541e+06	155151392	165970752	159923760	T	22096.3	1	21	10
0	0	0	0	0	0	674781	613118	570067	60621.7	30163.3	151416	0	0	0	0	0	0	0	0	0	886226	900366	862729	304696	163257	175140	0	1500749	181908	0	0	0	0	0	0	1.01782e+06	1367416	1.27294e+06	262784	0	37020.2	0	0	0	T	54390	1	14	12
618768	657226	788930	0	0	0	0	0	0	0	0	0	8.16345e+06	6912321	7.56682e+06	0	0	0	0	0	0	0	0	0	162421	498403	466018	11470594	12349406	12817258	0	0	0	0	0	0	0	0	0	321500	248025	77202.2	7.75063e+06	7704760	7825416	T	21621.1	1	7	7
0	0	0	0	0	0	0	0	0	0	0	0	4429981	4071643	3.78046e+06	0	0	0	0	0	0	0	0	0	1.42909e+06	1.13234e+06	1.11539e+06	5692411	5767842	5340574	0	0	0	0	0	0	0	0	0	2.75136e+06	2.23639e+06	2.63356e+06	3761762	3.29462e+06	3.16445e+06	T	31342.6	1	6	6
1.16013e+06	1.4893e+06	911287	0	0	0	3.37706e+06	2.84896e+06	2.91481e+06	10442704	11959966	11918981	2.89765e+06	1.91035e+06	1.87989e+06	1.27032e+06	842234	988462	1140079	1.17155e+06	873857	2716361	3.88704e+06	3.64217e+06	12776065	11644365	16480186	0	0	0	0	0	0	0	0	0	1.82761e+06	1.99051e+06	1.82885e+06	0	0	0	0	0	0	T	65982.7	1	24	22
15304622	14776571	15427354	5.09783e+06	3.88418e+06	1.8094e+06	0	0	0	0	0	0	0	0	0	16945156	15743571	16142858	2.21835e+06	26454328	2.39737e+06	0	0	0	0	0	0	921743	1.76443e+06	1.02129e+06	17317030	16049362	14651119	11440509	6578108	5.50986e+06	0	0	0	822440	8919459	8405882	755330	1.16175e+06	1.08091e+06	T	195340	1	74	58
0	0	0	0	0	0	0	0	0	0	0	0	306834	289836	523548	0	0	0	0	0	0	0	0	0	0	0	0	0	0	0	0	0	0	0	0	0	0	0	0	0	0	0	0	0	0	T	253777	1	1	1
0	0	0	0	0	0	53435.9	39030.4	101369	1.78781e+06	2.37794e+06	3.28478e+06	0	0	0	0	0	0	0	0	0	0	34438.7	72591.9	5687106	5383447	5.25132e+06	0	0	0	0	0	0	0	0	0	85489.2	66947.6	80859.6	2.91536e+06	3.07519e+06	3.19966e+06	0	0	0	T	36290.8	1	5	5
0	0	0	0	0	0	0	0	0	0	0	0	0	0	0	87533.7	62905.5	90272	0	0	0	0	0	0	0	0	0	0	0	0	0	0	0	0	0	0	61490.2	41034.7	56780.4	0	0	0	0	0	0	T	103574	1	1	1
203305744	232172560	211643152	40280544	40566284	46405948	321255936	318553024	393040896	91037008	95408240	90084856	40409704	45594444	38948404	72127560	68561592	88773248	24705366	26181402	25121550	169120944	216545280	217800208	64283948	58130952	58070068	32610470	33987016	28249742	177530512	133276320	164286816	44621740	40048436	40132092	302373856	281684640	260745200	72556272	91758496	89259496	28262546	26790750	26234674	T	48197.2	1	30	10
0	0	0	0	0	0	0	0	0	137329	161978	144749	0	0	0	0	0	0	0	0	0	0	0	0	266605	227000	184829	0	0	0	0	0	0	0	0	0	0	0	0	197964	157352	219168	0	0	0	T	37314.3	1	1	1
0	0	0	0	0	0	0	0	0	0	0	0	0	0	0	0	74458.2	42398.3	61211.2	0	73509.3	0	0	0	0	0	0	0	0	0	0	0	0	0	46025.7	0	0	55640	83004.4	0	0	0	0	0	0	T	65268.9	1	4	1
0	0	0	0	0	0	0	0	0	0	0	0	0	0	0	225306	286517	112365	0	0	0	0	0	0	0	0	0	0	0	0	269618	225473	140976	0	0	0	0	0	0	0	0	0	0	0	0	T	152368	1	1	1
0	0	0	0	0	0	0	0	0	6318342	6357103	5.97474e+06	1.85276e+06	2.16994e+06	2.22227e+06	0	0	0	0	0	0	0	0	0	1.48338e+06	1.90479e+06	1.30151e+06	0	0	0	0	0	0	0	0	0	0	0	0	2.16657e+06	2356230	2518631	1.00499e+06	1.18739e+06	1.21115e+06	T	27727.8	1	11	10
0	0	0	128236	359703	591529	0	0	0	0	0	0	0	0	0	0	0	0	700628	519297	816025	0	0	0	0	0	0	0	0	0	0	0	0	667688	348241	807264	0	0	0	0	0	0	0	0	0	T	84230.3	1	4	4
0	0	0	0	0	0	0	0	0	0	0	0	483445	566373	514596	0	0	0	0	0	0	0	0	0	0	0	0	1.4701e+06	1.62415e+06	1.52167e+06	0	0	0	0	0	0	0	0	0	0	0	0	789454	988075	862130	T	21956	1	2	2
0	0	0	0	0	0	123270	147646	118618	0	0	0	0	0	0	115013	0	134237	0	0	0	0	0	0	0	0	0	0	0	0	0	0	0	0	0	0	0	0	0	531494	0	540498	0	0	0	T	56645.3	1	3	2
0	0	0	0	0	0	0	0	0	0	0	0	0	0	0	0	0	0	0	0	0	0	0	0	0	0	0	0	0	0	0	0	0	0	0	0	0	0	0	0	0	0	288422	185519	472813	T	76583.6	1	1	1
169248448	164212672	193042160	14544189	14164991	13646598	6.64896e+06	7.02936e+06	4945396	8887860	8978554	9773834	1.55419e+06	2.02477e+06	2.44503e+06	110955296	113393120	97730320	6096543	6330855	6534565	5.46741e+06	3409956	7.73261e+06	9764273	3.6379e+06	3.38675e+06	1.49383e+06	1.67432e+06	1.30626e+06	117912944	106909168	121970504	8856062	6319250	6103980	3.98022e+06	3.46481e+06	2.62516e+06	3973021	4625982	5258455	0	0	0	T	140869	1	68	39
1665997	1.37495e+06	1.51799e+06	0	0	0	0	0	0	0	0	0	0	0	0	1.37674e+06	1.39133e+06	1.42398e+06	0	0	0	0	0	0	0	0	0	0	0	0	843161	948799	978220	0	0	0	0	0	0	0	0	0	0	0	0	T	113017	1	6	6
0	0	0	13238655	11493351	9067485	1.82153e+06	1.58061e+06	1.75404e+06	929223	898845	944416	4.69744e+06	5702671	5680902	452322	657498	508514	18629424	11360431	16665482	1760446	1.47193e+06	1.71708e+06	1.06137e+06	999340	1.12417e+06	2.298e+06	2416721	2.68812e+06	0	0	0	12584868	8668935	8585130	1.74727e+06	1.94908e+06	1.79015e+06	1.15669e+06	1.31468e+06	1.03064e+06	2.0121e+06	2.17362e+06	2.27564e+06	T	65289.3	1	18	18
0	0	0	17950418	17061070	17692132	0	0	0	0	0	0	0	0	0	0	0	0	7.6902e+06	21153830	35837032	0	0	0	0	0	0	0	0	0	0	0	0	14028669	4.72119e+06	20663308	0	0	0	0	0	0	0	0	0	T	81024.4	1	8	8
784186	0	96224.7	0	0	0	0	0	0	0	0	0	0	0	0	942501	881712	472006	0	0	0	0	0	0	0	0	0	0	0	0	1114294	264047	222818	0	0	0	0	0	0	0	0	0	0	0	0	T	128286	1	3	3
11759596	11823118	12161646	2653469	2.57899e+06	2449108	0	0	0	0	0	0	0	0	0	10988633	11075199	12010160	1.17727e+06	1.46952e+06	1.5805e+06	0	0	0	0	0	0	0	0	0	10526776	8080358	10146204	1.47052e+06	1.02854e+06	1.27079e+06	0	0	0	0	0	0	0	0	0	T	167984	1	47	36
0	0	0	559559	414231	687086	0	0	0	0	0	0	0	0	0	0	0	0	707217	737427	947413	0	0	0	0	0	0	0	0	0	0	0	0	442582	590118	689251	0	0	0	0	0	0	225721	319488	322788	T	85489.4	1	8	8
0	0	0	0	0	0	0	0	0	0	0	0	0	0	0	0	0	0	1.92754e+06	1.25741e+06	1.0704e+06	0	0	0	0	0	0	0	0	0	0	0	0	620799	823839	1.22589e+06	0	0	0	0	0	0	0	0	0	T	100990	1	6	5
2.86905e+06	3.6111e+06	3670241	12817249	11288316	13275172	1.15223e+06	1.08273e+06	2759975	1.45715e+06	1.77958e+06	1.18372e+06	3.40905e+06	3.04e+06	824346	3.45539e+06	3.9765e+06	5.46328e+06	16298627	18024748	16545524	1.41298e+06	1.38398e+06	1.2487e+06	1.35208e+06	1.3522e+06	1.28327e+06	1.03984e+06	2.96655e+06	1.37682e+06	1.63831e+06	3.10438e+06	2.69396e+06	14200619	13810941	13828085	585122	860650	763637	1.7041e+06	1.36999e+06	1.54724e+06	736283	1.59243e+06	876939	T	86415.8	1	37	29
0	0	0	0	0	0	0	0	0	0	0	0	0	0	0	0	0	0	0	0	0	0	0	0	0	0	0	0	0	0	0	0	0	0	0	0	0	0	0	47339472	107103544	85627496	0	0	0	T	70394.2	1	1	1
59832.3	355166	0	0	0	0	1.84465e+06	1.81706e+06	1.8613e+06	357149	391692	510696	109949	384563	331889	64526.4	0	0	0	0	0	1.66188e+06	1.52713e+06	1.76204e+06	319922	533899	574649	482416	177796	419071	0	0	0	0	0	54464	1.16933e+06	1.39834e+06	1102051	495971	71552.1	147547	0	0	0	T	47626.1	1	11	4
2.6231e+06	1083643	1.44681e+06	7143155	6537152	7.68756e+06	0	0	0	1.57363e+06	1678238	1.16755e+06	0	0	0	1.78023e+06	878883	869629	10309304	10194046	8154431	0	0	0	0	0	0	0	0	0	1968575	1.19853e+06	867303	6.4208e+06	6367502	6533213	0	0	0	0	0	0	0	0	0	T	91780.5	1	22	17
1.46035e+06	1.25695e+06	1.36514e+06	0	0	0	0	0	0	0	0	0	0	0	0	2.26073e+06	2.08133e+06	2.34407e+06	0	0	0	0	0	0	0	0	0	0	0	0	1.77239e+06	1.65862e+06	1.8178e+06	0	0	0	0	0	0	0	0	0	0	0	0	T	263990	1	25	12
0	0	0	0	0	0	981940	1.10067e+06	1.05225e+06	0	0	0	0	0	0	352195	556396	552531	0	0	0	301014	806096	653980	0	0	0	0	0	0	490504	564777	331733	0	0	0	309675	1.06234e+06	1.13122e+06	2.66453e+06	2.7936e+06	2926111	0	0	0	T	628699	1	6	5
0	0	0	0	0	0	0	0	0	0	0	0	0	0	0	0	0	0	0	0	0	0	0	0	0	0	0	0	0	0	0	0	0	0	0	0	0	0	0	873040	1.08123e+06	1.10869e+06	0	0	0	T	46069.3	1	1	1
0	0	0	0	0	0	0	0	0	286783	171843	129290	0	0	0	0	0	0	0	0	0	0	0	0	633182	551367	504960	0	0	0	0	0	0	0	0	0	0	0	0	0	0	0	0	0	0	T	128627	1	1	1
0	0	0	0	0	0	0	0	0	1.94763e+06	1.18167e+06	3.09233e+06	1.95531e+06	1.85185e+06	1.34914e+06	0	0	0	0	0	0	0	0	0	2.09432e+06	826263	1638192	2.66067e+06	3.57936e+06	3.9293e+06	113370	157827	157457	0	0	0	0	0	0	2.09241e+06	2.37359e+06	1.76773e+06	1.92419e+06	2.27765e+06	2.68596e+06	T	29774.3	1	7	6
0	0	0	0	0	0	0	0	0	0	0	0	0	0	0	1.13284e+06	1.0069e+06	1.26074e+06	0	0	0	0	0	0	0	0	0	0	0	0	0	0	0	0	0	0	0	0	0	1.35862e+06	1507483	556585	0	0	0	T	34755	1	2	2
0	0	0	0	0	0	1.40199e+06	1.54845e+06	1.31317e+06	0	0	0	325946	376430	826836	0	0	0	0	0	0	2.28809e+06	2.03484e+06	2.12745e+06	570197	728633	559540	416504	703304	523860	0	0	0	0	0	0	2.73423e+06	2.80526e+06	2501221	738349	951026	1.46647e+06	549482	498127	1.20717e+06	T	64873.7	1	1	0
0	0	0	0	0	0	0	0	0	0	0	0	0	0	0	0	0	2404098	0	0	0	338353	185598	0	0	0	0	0	0	0	0	0	1.67056e+06	0	0	0	0	0	0	0	0	0	0	0	0	T	399640	1	2	2
0	0	0	0	0	0	377103	365745	484466	0	0	0	0	0	0	0	0	0	0	0	0	669578	605358	681409	1.94161e+06	52611.8	0	0	0	0	0	0	0	0	0	0	345301	402206	357123	0	0	0	0	0	0	T	54760.1	1	3	3
0	0	0	0	0	0	0	0	0	0	0	0	0	0	0	0	0	0	0	0	0	0	0	0	244174	301456	296695	0	0	0	0	0	0	0	0	0	0	0	0	0	0	0	0	0	0	T	135223	1	1	1
0	0	0	1776995	1.90166e+06	1.65528e+06	0	0	0	0	0	0	0	0	0	347382	233339	183315	3.50529e+06	4.77727e+06	3.98176e+06	0	0	0	0	0	0	0	0	0	0	0	0	2625249	4211187	3219811	0	0	0	0	0	0	0	0	0	T	104570	1	20	11
4670612	4724539	4323310	0	0	0	0	0	0	0	0	0	0	0	0	2.37554e+06	2.74337e+06	2661063	0	0	0	0	0	0	0	0	0	0	0	0	2768707	2.72137e+06	2.77387e+06	0	0	0	0	0	0	0	0	0	0	0	0	T	160782	1	23	23
0	0	0	0	0	0	148422	228956	73714.2	0	0	0	0	0	0	0	0	0	0	0	0	435885	485832	434465	0	0	0	0	0	0	0	0	0	0	0	0	179973	227869	249989	0	0	0	0	0	0	T	58215.6	1	4	4
0	0	0	0	0	0	0	0	0	0	0	0	0	0	0	0	0	0	0	0	0	139434	161216	134871	0	0	0	0	0	0	0	0	0	0	0	0	0	0	0	150891	0	0	0	0	0	T	38021	1	2	2
1.73504e+06	1.49827e+06	1718208	0	0	0	0	0	0	0	0	0	0	0	0	0	0	0	0	0	0	0	0	0	0	0	0	0	0	0	0	0	0	0	0	0	0	0	0	0	0	0	0	0	0	T	162017	1	3	3
6900280	6421754	5.63928e+06	14954335	11885561	11224574	631877	722854	1268321	0	0	0	0	0	0	7.91454e+06	12455876	12593990	3.46851e+06	4.32864e+06	4.07628e+06	0	0	0	0	0	0	0	0	0	7.11805e+06	11773843	6.00553e+06	9129626	11739920	11069086	0	0	0	0	0	0	0	0	0	T	176690	1	46	32
0	0	0	39215.2	263748	68805.2	0	0	0	0	0	0	0	0	0	0	0	0	0	0	0	0	0	0	0	0	0	0	0	0	0	0	0	0	0	0	0	0	0	0	0	0	0	0	0	T	88978.5	1	3	3
0	0	0	0	0	0	0	0	0	0	0	0	129081	181553	155061	0	0	0	0	0	0	0	0	0	0	0	0	0	0	0	0	0	0	0	0	0	0	0	0	0	0	0	0	0	0	T	137471	1	1	1
3329870	330723	3354431	0	0	0	0	0	0	2617472	2.87156e+06	2747137	0	0	0	4463708	342749	3793524	0	0	0	0	0	0	3.00079e+06	2.36928e+06	3.52645e+06	0	0	0	345189	142225	3.93267e+06	0	0	0	0	0	0	2.22129e+06	2.17953e+06	2.37965e+06	0	0	0	T	40257.7	1	9	5
0	0	0	2222969	2.96665e+06	2049191	0	0	0	0	0	0	0	0	0	0	0	0	2.99509e+06	2.5694e+06	2.32946e+06	185887	106219	160270	0	0	0	0	0	0	0	0	0	1651612	1.80035e+06	2.37544e+06	0	0	0	0	0	0	0	0	0	T	85809.4	1	14	13
733028	1.26761e+06	728027	644935	527964	453529	2878217	2.50028e+06	3.40034e+06	1908553	1.52437e+06	1.18542e+06	0	0	0	854928	1.16206e+06	823260	0	0	0	5.10853e+06	7898045	3367583	2.35228e+06	1.63217e+06	1.2006e+06	0	0	0	789886	737664	1.01277e+06	0	0	0	3.20348e+06	2.48093e+06	4075189	0	0	0	0	0	0	T	57219.7	1	11	5
0	0	0	588234	564019	746092	0	0	0	0	0	0	0	0	0	0	0	0	0	0	0	0	0	0	3.77454e+06	3.63925e+06	4.15667e+06	0	0	0	0	0	0	0	0	0	0	0	0	0	0	0	0	0	0	T	307359	1	2	2
0	0	0	0	0	0	0	0	0	0	0	0	0	0	0	0	0	0	0	0	0	0	0	0	0	0	0	0	0	0	0	0	0	0	0	0	0	0	0	199220	158307	215170	0	0	0	T	126575	1	1	1
556731	451579	650711	554507	527343	571122	0	0	0	0	0	0	0	0	0	538873	337460	440502	0	0	0	0	0	0	0	0	0	0	0	0	2231585	681611	615337	277769	446448	402860	0	0	0	0	0	0	0	0	0	T	83804.4	1	3	3
0	0	0	0	0	0	0	0	0	1.10571e+06	1.35557e+06	1.70675e+06	0	0	0	0	0	0	0	0	0	56980.4	147627	63986.7	1.77385e+06	2.45461e+06	2.43615e+06	0	0	0	0	0	0	0	0	0	124627	1010854	418613	0	0	0	0	0	0	T	44113.2	1	6	5
0	0	0	0	0	0	0	0	0	0	0	0	0	0	0	0	0	0	2.20854e+06	2275245	2.59788e+06	0	0	0	0	0	0	0	0	0	0	0	0	0	0	0	0	0	0	0	0	0	1.4019e+06	1.17025e+06	1.28393e+06	T	338054	1	2	2
4.87541e+06	3.57876e+06	2110089	3.30419e+06	3.97773e+06	2.90844e+06	9894633	9698361	9548924	2.41304e+06	1.91818e+06	2.1001e+06	1.30147e+06	1.07529e+06	1.30578e+06	1.42006e+06	1.60421e+06	1.4102e+06	3.31023e+06	2.22702e+06	2.58384e+06	10367739	7610317	8637885	2445332	2788624	2162156	1.13769e+06	1.16999e+06	1.47474e+06	1.97836e+06	2.3505e+06	2.19239e+06	2957426	2.85316e+06	2905592	10288571	9934253	10923363	2.0015e+06	2.06901e+06	3.385e+06	1.87099e+06	1.92919e+06	1.91562e+06	T	54688.6	1	18	8
0	0	0	0	0	0	0	0	0	0	279419	309127	0	0	0	0	0	0	0	0	0	0	0	0	0	0	0	0	0	0	0	0	0	0	0	0	0	0	0	298436	281038	413218	0	0	0	T	34158.9	1	2	2
0	0	0	0	0	0	0	0	0	0	0	0	0	0	0	0	0	0	0	0	0	365878	350648	534366	0	0	0	0	0	0	0	0	0	0	0	0	0	0	0	0	0	0	0	0	0	T	53092.6	1	1	1
0	0	0	45140.4	0	0	1468397	1.69084e+06	1.68764e+06	0	0	0	151135	63467.1	140905	572416	527395	363295	1.01206e+06	252229	0	1.9157e+06	1.86406e+06	2219583	412890	219591	507403	162155	0	236146	0	0	0	0	101586	111012	1.56681e+06	1465226	1515564	311611	177534	74510.7	127727	133259	70732.7	T	55909	1	12	7
1.29455e+06	1.44093e+06	1.83581e+06	0	0	0	0	0	0	0	0	0	0	0	0	1.30117e+06	1.55464e+06	1.59741e+06	0	0	0	0	559420	527727	0	537705	0	0	0	0	982813	1.11517e+06	1.25611e+06	0	0	0	0	0	0	0	0	0	0	0	0	T	104758	1	12	12
626626	411331	214432	0	0	0	1.29066e+06	1.68073e+06	1.42073e+06	363928	199516	413681	0	0	0	0	0	0	0	0	0	1.28869e+06	1.15185e+06	1.34223e+06	0	0	0	0	0	0	0	0	0	0	0	0	910903	1.01196e+06	815107	631462	513845	303291	0	0	0	T	58812.3	1	12	12
0	0	0	0	0	0	69882.8	71437.2	80543.8	0	0	0	0	0	0	0	0	0	0	0	0	0	0	0	0	0	0	0	0	0	0	0	0	0	0	0	39446.8	82632.4	60472.5	0	0	0	0	0	0	T	62127.1	1	1	1
0	0	0	0	0	0	0	0	0	1.60012e+06	1605210	1.53303e+06	0	0	0	0	0	0	0	0	0	0	0	0	1731625	1.5312e+06	1.69701e+06	0	0	0	0	0	0	0	0	0	0	0	0	1360869	1.19911e+06	1.27626e+06	0	0	0	T	34331.1	1	5	5
945371	845337	992835	798590	926252	573413	5.91867e+06	6.40643e+06	6407788	67563680	68264584	72405104	4384236	4520309	5671338	696061	628753	587240	548294	536099	593738	6661237	5.67811e+06	5.96394e+06	41647440	42325480	46332704	4.12169e+06	4.07728e+06	4.00992e+06	580521	740065	738548	633275	1.01173e+06	536420	9387150	9230142	9102112	17943824	21498152	18673698	5.44687e+06	4.95117e+06	4.12306e+06	T	43035.2	1	23	17
4129406	4325627	4.1675e+06	28510766	31850732	30763938	1.33219e+06	913737	2.37734e+06	1.76433e+06	2452030	2.645e+06	2.06324e+06	2.6228e+06	2.31277e+06	2.114e+06	2466703	2.52557e+06	25114820	26432594	25372092	811110	984588	792278	0	0	0	3.00414e+06	3188245	3404163	2.15845e+06	2.21399e+06	2.18992e+06	21034956	18552616	20020264	674607	705858	661244	1.08473e+06	1049848	1.04887e+06	4.52612e+06	4546236	3933930	T	95279.1	1	44	23
0	0	0	0	0	0	0	0	0	2.08696e+06	2.12332e+06	2.41225e+06	0	0	0	0	0	0	0	0	0	0	0	0	2.34156e+06	3.27207e+06	3.11911e+06	0	0	0	0	0	0	0	0	0	0	0	0	2.28294e+06	1.32734e+06	2.46199e+06	0	0	0	T	40203.1	1	6	6
0	0	0	0	0	0	0	0	0	660056	973934	629273	0	0	0	0	0	0	0	0	0	0	0	0	574092	888426	600522	0	0	0	0	0	0	0	0	0	0	0	0	902320	683483	1.09442e+06	0	0	0	T	39479.1	1	4	1
0	0	0	4.94534e+06	10002848	11264229	0	0	0	0	0	0	0	0	0	0	0	0	6.33318e+06	10508924	6608514	0	0	0	0	0	0	0	0	0	1.3548e+06	1.00877e+06	1.27511e+06	13476165	12105646	7.83884e+06	0	0	0	1.06303e+06	1.85657e+06	662739	0	0	0	T	91824.4	1	25	23
0	0	0	0	0	0	0	0	0	0	0	0	0	0	0	0	0	0	1.31735e+06	1.1955e+06	1.61882e+06	0	0	0	0	0	0	0	0	0	0	0	0	599716	313581	493195	0	0	0	0	0	0	0	0	0	T	80059.7	1	3	3
94124.7	87168	47968.7	0	0	0	0	0	0	0	0	0	0	0	0	163730	96405	122604	0	0	0	0	0	0	0	0	0	0	0	0	136541	125588	103443	0	0	0	0	0	0	0	0	0	0	0	0	T	55822.7	1	1	1
0	0	0	0	0	0	1062626	1.1936e+06	1.25707e+06	0	0	0	402850	36577.9	205178	0	0	0	874704	702116	824490	1.76863e+06	1.39529e+06	1.56171e+06	0	0	0	0	0	0	545425	329471	442909	0	0	0	987980	1.09438e+06	952096	0	0	0	0	0	0	T	56753.5	1	4	4
1.3627e+06	1556734	1.26206e+06	0	0	0	0	0	0	0	0	0	0	0	0	1.51711e+06	1.45542e+06	1.64994e+06	0	0	0	0	0	0	0	0	0	0	0	0	1.32074e+06	1044541	1.69442e+06	0	0	0	0	0	0	0	0	0	0	0	0	T	480113	1	11	10
2.74939e+06	4080496	2.78986e+06	5.55253e+06	7870736	6.52725e+06	229308	283220	318089	2.11011e+06	1.83162e+06	1.74423e+06	0	0	0	6566542	7337246	7593404	3.06909e+06	3.14933e+06	3050824	222321	250093	346213	1.24133e+06	1.61983e+06	3.30512e+06	0	0	0	6.56594e+06	6.27532e+06	6.87798e+06	4278360	4645326	4.46372e+06	192460	56121.7	0	0	0	0	0	0	0	T	100393	1	31	22
11296062	11528186	9621300	3.00961e+06	4.13682e+06	3100679	0	0	0	0	0	0	0	0	0	11631389	10229509	9162833	2.08986e+06	1.86919e+06	1.50786e+06	0	0	0	0	0	0	0	0	0	15033063	15627505	15551002	0	0	0	0	0	0	0	0	0	0	0	0	T	126982	1	41	30
0	0	0	0	0	0	0	0	0	0	0	0	0	0	0	0	0	0	0	0	0	463926	430803	473975	0	0	0	0	0	0	0	0	0	0	0	0	0	0	0	0	0	0	0	0	0	T	38454.8	1	1	1
344752	229102	283927	0	0	0	0	0	0	0	0	0	0	0	0	217862	273763	179869	0	0	0	0	0	0	0	0	0	0	0	0	314147	296825	297054	0	0	0	0	0	0	0	0	0	0	0	0	T	97536.2	1	3	2
0	0	0	0	0	0	0	0	0	0	0	0	0	0	0	0	0	0	0	0	0	0	0	0	0	0	0	636134	795771	497621	0	0	0	0	0	0	0	0	0	0	0	0	0	0	0	T	26115.9	1	1	1
0	0	0	0	0	0	0	0	0	0	0	0	0	0	0	0	0	0	0	0	0	0	0	0	0	0	0	0	0	0	0	0	0	0	0	0	0	0	0	1.44527e+06	2.05713e+06	1.7606e+06	0	0	0	T	27814.8	1	1	1
966471	469305	364656	0	0	0	0	0	0	0	0	0	0	0	0	1.07571e+06	1.36033e+06	1.24092e+06	0	0	0	0	0	0	0	0	0	0	0	0	0	0	0	0	0	0	0	0	0	0	0	0	0	0	0	T	124312	1	3	3
0	0	0	3.88385e+06	3.71537e+06	4177218	0	0	0	0	0	0	0	0	0	0	0	0	5.53313e+06	4113469	6197953	0	0	0	0	0	0	0	0	0	0	0	0	3.84188e+06	3.05942e+06	3.22853e+06	6943767	7.38036e+06	6.58191e+06	0	0	0	0	0	0	T	82868.7	1	15	14
415525	683343	541358	0	0	0	0	0	0	0	0	0	0	0	0	590643	730134	644755	0	0	0	0	0	0	0	0	0	0	0	0	445893	639832	554921	0	0	0	0	0	0	0	0	0	0	0	0	T	177398	1	6	6
0	0	0	0	0	0	0	0	0	1.14527e+06	1.26653e+06	1.39125e+06	0	0	0	0	0	0	0	0	0	0	0	0	2.55365e+06	2.7774e+06	2.57652e+06	1.77596e+06	1.7859e+06	1.48067e+06	0	0	0	0	0	0	0	0	0	2.30533e+06	2.85342e+06	2.244e+06	0	0	0	T	35793.4	1	4	4
601282	236436	434841	0	0	0	0	0	0	0	0	0	0	0	0	364598	473348	382069	0	0	0	0	0	0	0	0	0	0	0	0	0	0	0	0	0	0	0	0	0	0	0	0	0	0	0	T	172352	1	5	5
0	0	0	0	0	0	0	0	0	0	0	0	557392	202914	242158	1.31141e+06	990416	1237524	0	106715	496274	0	0	0	0	0	0	0	0	0	0	0	0	0	0	0	0	0	0	0	0	0	0	0	0	T	188797	1	3	2
390647	160508	0	306897	360578	287142	791566	1.16734e+06	1.05849e+06	1.58236e+06	1.09623e+06	758825	65667.4	230899	177873	500004	579601	686656	500085	368863	147030	769248	1.5485e+06	1.89095e+06	981372	752838	678640	1.49581e+06	1.3065e+06	1438784	649532	726193	569864	0	263640	448266	1.53203e+06	1.56305e+06	1.2561e+06	1.47527e+06	1.43269e+06	1.18421e+06	231030	800823	726499	T	55594.9	1	15	7
3094105	3.3434e+06	3.486e+06	620517	415814	554086	0	0	0	0	0	0	0	0	0	2.74086e+06	2705976	2.96174e+06	0	0	0	0	0	0	0	0	0	0	0	0	2381963	2.46032e+06	2.35637e+06	0	0	0	0	0	0	0	0	0	0	0	0	T	144659	1	13	11
0	0	0	0	0	0	0	0	0	0	0	0	0	0	0	0	0	0	141985	241368	151415	0	0	0	0	0	0	0	0	0	0	0	0	0	0	0	0	0	0	0	0	0	0	0	0	T	81545.6	1	1	1
0	0	0	0	0	0	0	0	0	0	0	0	316592	273649	176294	0	0	0	0	0	0	0	0	0	0	0	0	0	0	0	0	0	0	0	0	0	0	0	0	0	0	0	0	0	0	T	30137.9	1	1	1
0	0	0	0	0	0	88375.6	58642.8	0	0	0	0	0	0	0	0	0	0	0	0	0	107364	48484.6	83354.8	0	0	0	0	0	0	0	0	0	0	0	0	106598	60756.5	0	0	0	0	0	0	0	T	61454.2	1	1	1
4.70613e+06	4.44346e+06	4788491	35033532	26200952	29173170	3798581	4.28476e+06	3.86109e+06	2.77716e+06	7175508	9661427	6.05212e+06	5918364	5905513	3.41867e+06	4.05271e+06	3.33325e+06	33899820	30507276	33672688	3.90146e+06	3.43485e+06	3.67761e+06	2.88678e+06	2.51805e+06	2.57034e+06	5753073	3183754	2.66282e+06	4.71257e+06	4656841	4.35474e+06	31255938	26850582	25301314	3.93578e+06	3609832	3.80664e+06	2950008	3.62315e+06	3380324	0	0	0	T	65561.8	1	35	25
0	0	0	0	0	0	543816	649887	688733	0	0	0	0	0	0	0	0	0	0	0	0	1.03122e+06	1.03041e+06	1.00236e+06	0	0	0	0	0	0	0	0	0	0	0	0	446099	537730	758697	0	0	0	0	0	0	T	63968.6	1	4	3
7185200	8.25087e+06	7714164	1.03016e+06	1.11183e+06	3572773	0	0	0	0	0	0	0	0	0	10035722	9319203	9842972	0	0	0	397174	587352	555825	0	0	0	0	0	0	8563656	8255522	7.51828e+06	0	0	0	0	0	0	0	0	0	0	0	0	T	135695	1	46	28
[truncated: 2,996 more rows]
[truncated: 7 more columns]
