# Supplementary material for: An extracellular receptor tyrosine kinase motif orchestrating intracellular STAT activation
Source: Nat Commun. 2022 Nov 14;13:6953. doi: 10.1038/s41467-022-34539-4 (PMC9663514; doi:10.1038/s41467-022-34539-4)
Supplement: Supplementary file 7 — Supplementary Dataset 4 [file 41467_2022_34539_MOESM7_ESM.xlsx]

## Sheet: erbb4_interactome_ms_exp4
JM-A_1_1	JM-A_1_2	JM-A_1_3	JM-A_2_1	JM-A_2_2	JM-A_2_3	JM-A_3_1	JM-A_3_2	JM-A_3_3	JM-A_4_1	JM-A_4_2	JM-A_4_3	JM-A_5_1	JM-A_5_2	JM-A_5_3	JM-B_1_1	JM-B_1_2	JM-B_1_3	JM-B_2_1	JM-B_2_2	JM-B_2_3	JM-B_3_1	JM-B_3_2	JM-B_3_3	JM-B_4_1	JM-B_4_2	JM-B_4_3	JM-B_5_1	JM-B_5_2	JM-B_5_3	V_1_1	V_1_2	V_1_3	V_2_1	V_2_2	V_2_3	V_3_1	V_3_2	V_3_3	V_4_1	V_4_2	V_4_3	V_5_1	V_5_2	V_5_3	Protein Decoy/Contaminant/Target	Protein Unmodified Mass	Number of Proteins in Group	Number of Peptides	Number of Unique Peptides
0	0	0	0	0	0	0	0	0	0	191073	0	0	0	0	0	0	0	0	0	0	659567	759455	711057	0	0	0	0	0	0	0	0	0	0	0	0	0	0	0	0	0	0	0	0	0	T	109735	1	1	0
17975206	15359102	28102438	0	0	0	0	0	0	0	0	0	5.43278e+06	4.20511e+06	6192093	1.10503e+06	702521	713941	0	0	0	45178776	46262200	38059912	0	0	0	0	0	0	0	0	0	0	0	0	0	0	0	0	0	0	7.71137e+06	7.85092e+06	6.78975e+06	T	12764.3	1	2	1
0	0	0	0	0	0	0	0	0	0	0	0	879543	862453	758433	0	0	0	0	0	0	0	0	0	0	0	0	0	0	0	0	0	0	0	0	0	0	0	0	0	0	0	0	0	0	T	78188	1	1	1
0	0	0	0	0	0	8263360	5484667	5.29568e+06	0	0	0	8367267	4421595	11298856	0	0	0	1.53017e+06	1.28231e+06	1.12973e+06	9611478	12751038	9801062	0	0	0	0	0	0	0	0	0	0	0	0	6280663	6423645	6.47422e+06	0	0	0	0	0	0	T	64058.2	1	19	15
0	0	0	2.7848e+06	3.1058e+06	2.58259e+06	0	0	0	0	0	0	0	0	0	0	0	0	4.40686e+06	1.8887e+06	1.74023e+06	0	0	0	0	0	0	0	0	0	0	0	0	4.0862e+06	8470707	3696676	0	0	0	0	0	0	0	0	0	T	102294	1	11	10
0	0	0	941382	0	242315	0	0	0	0	0	17712104	1.3056e+06	2884780	1.24946e+06	0	0	0	274549	190238	361545	0	0	0	0	16036713	17270354	0	0	0	0	0	0	0	0	0	0	0	472259	8.29358e+06	9911700	9110596	950168	968009	1545937	T	99972.2	1	1	0
0	0	0	0	0	0	0	0	0	3174883	3.58275e+06	3.98305e+06	0	0	0	0	0	0	0	0	0	0	0	0	2.88537e+06	3.21817e+06	3.12588e+06	0	0	0	0	0	0	0	0	0	0	0	0	976705	1.18072e+06	1.37722e+06	2.6927e+06	2.37975e+06	2.67967e+06	T	26256.5	1	5	3
0	0	0	8283845	7950061	9658521	1.01428e+06	1.19027e+06	926602	0	0	0	0	0	0	0	0	0	8976063	7.97035e+06	10524784	0	0	0	0	0	0	0	0	0	0	0	0	8412934	8425307	8176112	2.34198e+06	2.56553e+06	2.46766e+06	2833147	1.72357e+06	2.04155e+06	0	0	0	T	76230.9	1	26	26
0	0	0	0	0	0	0	0	0	0	0	0	10947621	11119821	10912188	0	0	0	0	0	0	0	0	0	0	0	0	12504552	10785339	12409766	0	0	0	0	0	0	0	0	0	0	0	0	16717405	15638026	15179697	T	20310.8	1	4	2
0	0	0	0	0	0	1786270	1.60579e+06	832732	0	0	0	0	0	0	0	0	0	0	0	0	1.06549e+06	2.03469e+06	1.45306e+06	0	0	0	0	0	0	0	0	0	0	0	0	1.93652e+06	2.00619e+06	1.47561e+06	0	0	0	0	0	0	T	67824.7	1	4	4
2.88581e+06	2.90886e+06	4.43063e+06	3.79785e+06	3.75604e+06	3.54989e+06	0	0	0	0	0	0	0	0	0	3.10159e+06	2.6873e+06	2.73855e+06	2.84134e+06	2.36214e+06	2.60768e+06	0	0	0	0	0	0	0	0	0	3.22361e+06	3.59049e+06	4501924	6.91371e+06	7.29566e+06	6.9233e+06	2.41113e+06	2.33066e+06	1.18917e+06	0	0	0	0	0	0	T	101516	1	19	16
0	0	0	0	0	0	0	0	0	0	0	0	0	0	0	0	0	0	0	0	0	0	0	0	0	0	0	1.9363e+06	1.98717e+06	2.29545e+06	0	0	0	0	0	0	0	0	0	0	0	0	1.57927e+06	3.17952e+06	2.08394e+06	T	65638.5	1	1	1
37003040	39667060	34417532	127310264	118689072	118214704	0	0	0	8577572	8697417	7774646	17770418	20030288	15411737	72512328	77107632	73676144	56767956	55546988	57294612	0	0	0	12403797	11383528	14085773	15965446	15877354	18569826	79015408	77971536	78139256	146781168	140747088	123846696	0	0	0	0	0	0	19087734	19842308	22836822	T	214689	1	112	98
0	0	0	0	0	0	0	0	0	0	0	0	0	0	0	0	0	0	0	0	0	0	0	0	0	0	0	0	0	0	0	0	0	0	0	0	0	0	0	0	0	0	26190824	28379478	22477840	T	97738.9	1	1	0
0	0	0	0	0	0	0	0	0	0	0	0	0	0	0	0	0	0	393770	429155	372568	0	0	0	0	0	0	0	0	0	0	0	0	0	0	0	0	0	0	0	0	0	0	0	0	T	79495.5	1	1	1
0	0	0	359402	334544	394247	0	0	0	4933563	7.12599e+06	6.03121e+06	0	0	0	0	0	0	0	0	0	0	0	0	4.36906e+06	4.55798e+06	4610395	0	0	0	0	0	0	0	0	0	0	0	0	1.92242e+06	1.85476e+06	1.84025e+06	0	0	0	T	16980.6	1	2	2
0	0	0	0	0	0	2.51726e+06	2.14545e+06	3.12184e+06	13767270	18841836	15098418	0	0	0	0	0	0	0	0	0	2.51298e+06	2.56782e+06	2.36248e+06	17539870	15678368	15449416	0	0	0	0	0	0	7671646	2.31137e+06	4.69967e+06	0	0	0	33509130	28510624	23912792	4741695	2203990	1.81234e+06	T	38634.6	1	6	2
0	0	0	0	0	0	0	0	0	0	0	0	7809472	7372146	7.45044e+06	0	0	0	0	0	0	0	0	0	0	0	0	0	0	0	0	0	0	0	0	0	0	0	0	0	0	0	0	0	0	T	69097.3	1	1	1
0	0	0	0	0	0	0	0	0	0	0	0	0	0	0	1.64657e+06	2.02718e+06	1.5423e+06	0	0	0	0	0	0	0	0	0	0	0	0	6527384	5478950	7.97785e+06	0	0	0	0	0	0	0	0	0	0	0	0	T	266768	1	30	30
0	0	0	0	0	0	0	0	0	0	0	0	0	0	0	0	0	408749	0	0	0	0	0	0	0	0	0	0	0	0	689136	755744	789274	0	0	0	0	0	0	0	0	0	0	0	0	T	53254	1	7	0
0	0	0	8251905	8.07688e+06	7937300	0	0	0	0	0	0	0	0	0	0	0	0	0	0	0	0	0	0	0	0	0	0	0	0	0	0	0	0	0	0	0	0	0	0	0	0	0	0	0	T	95000.9	1	1	1
0	0	0	4066465	4.04784e+06	3.5694e+06	0	0	0	185246	725401	0	0	0	0	0	0	0	4.84523e+06	2.8197e+06	2.60606e+06	0	0	0	156444	222475	0	0	0	0	0	0	0	7494192	8009268	7269926	0	0	0	0	0	0	0	0	0	T	90778.7	1	16	15
0	0	0	0	0	0	0	0	0	0	0	0	0	0	0	2.16992e+06	1.48222e+06	1753652	0	0	0	0	0	0	0	0	0	0	0	0	0	0	0	1.40357e+06	1943792	1310181	0	0	0	0	0	0	0	0	0	T	30366.8	1	1	1
0	0	0	0	0	0	0	0	0	5.48532e+06	2.64337e+06	5418261	0	0	0	0	0	0	0	0	0	0	0	0	0	0	0	0	0	0	0	0	0	0	0	0	0	0	0	3.3931e+06	4.4188e+06	5.42682e+06	0	0	0	T	189438	1	3	3
9444460	10505175	6.17566e+06	4.26501e+06	3.00866e+06	3.64057e+06	0	0	0	0	0	0	0	0	0	9662206	5.21808e+06	9444255	0	0	0	0	0	0	0	0	0	0	0	0	4.3777e+06	7.8429e+06	7272750	0	0	0	0	0	0	0	0	0	0	0	0	T	49427.1	1	2	2
0	0	0	0	0	0	0	0	0	0	0	0	0	0	0	0	0	0	0	0	0	0	0	0	0	0	0	0	0	0	0	0	0	0	0	0	0	0	0	52667980	198677776	221304304	0	0	0	T	24095.5	1	1	1
0	0	0	0	0	0	259302	434773	229200	0	1.10325e+06	0	0	0	0	0	0	0	0	0	0	0	524369	338829	1.37833e+06	0	139019	0	0	0	0	0	0	0	0	0	232489	201428	299129	0	1.62211e+06	0	369714	0	0	T	49876.7	1	5	2
0	0	0	0	0	0	0	0	0	3.79352e+06	1.99156e+06	4.38484e+06	0	0	0	0	0	0	0	0	0	0	0	0	3202102	2886613	2.94241e+06	0	0	0	0	0	0	0	0	0	0	0	0	3293062	3485192	3643979	0	0	0	T	51234.6	1	1	1
0	0	0	0	0	0	0	0	0	0	0	0	0	0	0	0	0	0	1.29466e+06	1.14304e+06	1.28724e+06	0	0	0	0	0	0	0	0	0	0	0	0	0	0	0	0	0	0	0	0	0	0	0	0	T	34782.1	1	3	1
0	0	0	0	0	0	0	0	0	0	0	0	0	0	0	0	0	0	0	0	0	0	0	0	0	0	0	0	0	0	3.67052e+06	3137831	3.64104e+06	0	0	0	0	0	0	0	0	0	0	0	0	T	226231	1	15	15
0	0	0	0	0	0	0	0	0	3.94855e+06	4883607	4.36627e+06	1.11741e+06	1.035e+06	768266	0	0	0	0	0	0	0	0	0	0	0	0	1.05759e+06	730804	687664	0	0	0	0	0	0	0	0	0	0	0	0	1678713	1.82748e+06	2.05746e+06	T	59051.8	1	1	1
0	0	0	0	0	0	0	0	0	0	0	0	0	0	0	0	0	0	0	0	0	0	0	0	0	0	0	956669	687188	841312	0	0	0	0	0	0	0	0	0	0	0	0	0	0	0	T	56721.8	1	1	1
0	0	0	0	0	0	0	0	0	756409	1.10832e+06	625159	0	0	0	0	0	0	0	0	0	0	0	0	0	0	0	0	0	0	0	0	0	0	0	0	0	0	0	0	0	0	0	0	0	T	75361.6	1	1	1
0	0	0	0	0	0	0	0	0	0	0	0	4.86631e+06	4552933	5.28043e+06	0	0	0	0	0	0	0	0	0	0	0	0	4.28506e+06	4521325	4859256	0	0	0	0	0	0	0	0	0	0	0	0	5.93115e+06	5.2295e+06	5110092	T	28119	1	5	4
0	0	0	0	0	0	0	0	0	8751600	8962815	7.82628e+06	0	0	0	0	0	0	0	0	0	0	0	0	4719031	5.41576e+06	4487609	0	0	0	0	0	0	0	0	0	0	0	0	3.97892e+06	5909910	5025936	1.06571e+06	0	659661	T	46091.6	1	9	7
0	0	0	0	0	0	0	0	0	7534697	9015151	5491019	0	0	0	0	0	0	0	0	0	0	0	0	4.20591e+06	4.06743e+06	3.75395e+06	0	0	0	0	0	0	0	0	0	0	0	0	4646162	4642761	6.53338e+06	2.98797e+06	2.8111e+06	3.08336e+06	T	33782.3	1	12	12
0	0	0	0	0	0	0	0	0	0	0	0	2805653	2.31289e+06	2.9421e+06	0	0	0	0	0	0	0	0	0	0	0	0	2565894	2.07354e+06	1.83779e+06	0	0	0	0	0	0	0	0	0	0	0	0	2.59425e+06	2.68878e+06	2.27643e+06	T	13163.8	1	2	2
0	0	0	0	0	0	0	0	0	0	0	0	406309	604538	641678	0	0	0	0	0	0	0	0	0	0	0	0	488274	446065	521062	0	0	0	0	0	0	0	0	0	0	0	0	470270	391803	287074	T	18310.4	1	1	1
0	0	0	0	0	0	0	0	0	0	0	0	1.37314e+06	1.45758e+06	1.23291e+06	0	0	0	0	0	0	0	0	0	0	0	0	0	0	0	0	0	0	0	0	0	0	0	0	0	0	0	0	0	0	T	25179.3	1	1	1
0	0	0	0	0	0	0	0	0	373851	312916	428397	0	0	0	0	0	0	0	0	0	0	0	0	0	0	0	0	0	0	0	0	0	0	0	0	0	0	0	488073	528690	577165	0	0	0	T	43525.8	1	2	2
0	0	0	2.22353e+06	3.956e+06	3.15329e+06	0	0	0	0	0	0	0	0	0	0	0	0	0	2551696	1.8776e+06	0	0	0	0	0	0	0	0	0	0	0	0	3.2782e+06	2.31878e+06	3.71183e+06	0	0	0	0	0	0	0	0	0	T	46839.8	1	1	1
0	0	0	0	0	0	0	0	0	0	0	0	0	0	0	0	0	0	0	0	0	1100261	1.22861e+06	1.74397e+06	0	0	0	0	0	0	0	0	0	0	0	0	0	0	0	0	0	0	0	0	0	T	21948	1	1	0
0	0	0	0	0	0	0	0	0	0	0	0	0	0	0	0	0	0	0	0	0	0	0	0	0	0	0	5206566	5107576	5.59287e+06	0	0	0	0	0	0	0	0	0	0	0	0	2.64891e+06	2423485	2377101	T	140654	1	1	1
0	0	0	0	0	0	0	0	0	0	0	0	0	0	0	0	0	0	0	0	0	0	0	0	0	0	0	0	0	0	547084	745278	830930	0	0	0	0	0	0	0	0	0	0	0	0	T	188142	1	1	1
0	0	0	0	0	0	0	0	0	0	0	0	0	0	0	0	0	0	0	0	0	0	0	0	0	0	0	0	0	0	0	0	0	0	0	0	0	0	0	0	0	0	871894	716090	1.50339e+06	T	18079.3	1	1	1
0	0	0	0	0	0	4.54226e+06	5151135	4960876	0	0	0	0	0	0	0	0	0	0	0	0	4674624	0	5246787	0	0	0	0	0	0	676950	885717	964687	0	0	0	0	0	0	0	0	0	0	0	0	T	197173	1	3	3
0	0	0	0	0	0	0	0	0	0	0	0	0	0	0	0	0	0	0	0	0	0	0	0	0	0	0	0	0	0	0	0	0	0	0	0	0	0	0	4.04491e+06	3084344	3.44322e+06	0	0	0	T	225705	1	1	1
0	0	0	0	0	0	0	0	0	0	0	0	0	0	0	0	0	0	0	0	0	0	0	0	0	0	0	0	0	0	2.54792e+06	3.14225e+06	3.5706e+06	0	0	0	0	0	0	0	0	0	0	0	0	T	230385	1	10	9
630474	507538	439608	0	0	0	0	0	0	0	0	0	0	0	0	976828	533587	965962	0	0	0	0	0	0	0	0	0	0	0	0	313290	414624	323297	0	0	0	0	0	0	0	0	0	0	0	0	T	125015	1	8	0
0	0	0	0	0	0	0	0	0	547709	503889	1.00082e+06	0	0	0	0	0	0	0	0	0	0	0	0	0	0	0	0	0	0	0	0	0	0	0	0	0	0	0	0	0	0	0	0	0	T	77351.4	1	1	1
0	0	0	0	0	0	0	0	0	0	0	0	0	0	0	6.07396e+06	3.25337e+06	5.13026e+06	0	0	0	0	0	0	0	0	0	0	0	0	0	0	0	0	0	0	0	0	0	0	0	0	0	0	0	T	48123	1	1	1
0	0	0	0	0	0	0	0	0	1.79442e+06	1.50993e+06	2.10368e+06	0	0	0	0	0	0	0	0	0	0	0	0	1.70852e+06	1.58645e+06	1.6886e+06	0	0	0	0	0	0	0	0	0	0	0	0	2.46785e+06	2.17473e+06	2187382	0	0	0	T	42206.6	1	7	7
0	0	0	0	0	0	0	0	0	0	0	0	0	0	0	0	0	0	0	0	0	0	0	0	0	0	0	0	0	0	0	0	0	0	0	0	685655	422001	711635	0	0	0	0	0	0	T	289744	1	1	1
0	0	0	0	0	0	0	0	0	0	0	0	21677618	21089910	20974240	0	0	0	0	0	0	0	0	0	0	0	0	23664294	23410228	22110810	0	0	0	0	0	0	0	0	0	0	0	0	20685438	20059188	22090490	T	25406.8	1	6	6
0	0	0	0	0	0	0	0	0	0	0	0	0	0	0	0	0	0	0	0	0	0	0	0	0	0	0	0	0	0	0	0	0	0	0	0	13074057	8389108	9835956	0	0	0	0	0	0	T	46461.6	1	1	1
1.46037e+06	1.89926e+06	1.36386e+06	0	0	0	0	0	0	0	0	0	21732420	18675424	18848944	0	0	0	0	0	0	0	0	0	0	0	0	13230560	14154772	12828934	1.81262e+06	2.40458e+06	2326922	0	0	0	0	0	0	574880	791053	1.54808e+06	13328113	13053864	12537970	T	35147.5	1	4	4
0	0	0	0	0	0	0	0	0	0	0	0	5467769	4995282	4.67335e+06	0	0	0	0	0	0	0	0	0	0	0	0	6.54679e+06	6208607	6532477	0	0	0	0	0	0	0	0	0	0	0	0	7.52226e+06	7.5144e+06	6.94664e+06	T	15190.3	1	4	4
0	0	0	0	0	0	0	0	0	0	0	0	0	0	0	0	0	0	0	0	0	0	0	0	0	0	0	675893	734601	606422	0	0	0	0	0	0	0	0	0	0	0	0	0	0	0	T	16167.3	1	1	1
0	0	0	0	0	0	0	0	0	0	0	0	11308729	10419117	10322098	0	0	0	0	0	0	0	0	0	0	0	0	6446052	6494464	6510771	0	0	0	0	0	0	0	0	0	0	0	0	7265798	7.70468e+06	7154251	T	18028.7	1	3	2
0	0	0	0	0	0	0	0	0	0	0	0	12649905	12118704	12253317	0	0	0	0	0	0	0	0	0	0	0	1.53616e+06	13117757	11053517	10916820	0	0	0	0	0	0	0	0	0	0	0	0	16893594	17873714	17012134	T	10913.6	1	4	3
0	0	0	0	0	0	0	0	0	41704024	36508264	41656708	22506996	22588760	24112414	0	0	0	1.06526e+06	835918	651136	0	0	0	19270002	19100378	19845988	15650371	15243255	16634115	412278	395609	971977	0	0	0	0	0	0	4.00509e+06	3.90022e+06	4.31109e+06	49159272	52355312	54844060	T	205295	1	10	1
0	0	0	0	0	0	0	0	0	0	0	0	15202857	13910997	14279224	0	0	0	0	0	0	0	0	0	0	0	0	10264620	11091790	12160574	0	0	0	0	0	0	0	0	0	0	0	0	5360735	4770564	4.88113e+06	T	14225.1	1	4	4
0	0	0	8864310	2.08439e+06	1739016	0	0	0	0	0	0	0	0	0	0	0	0	0	0	0	0	0	0	0	0	0	0	0	0	19209970	18548994	17872926	0	0	0	1.76376e+06	1.92939e+06	2.66864e+06	0	0	0	0	0	0	T	185530	1	3	3
0	0	0	0	0	0	2.08914e+06	2.15019e+06	2125068	0	0	0	0	0	0	0	0	0	0	0	0	2.19403e+06	2.4481e+06	2.50298e+06	0	0	0	0	0	0	0	0	0	0	0	0	3.47532e+06	3028553	3.79368e+06	0	0	0	0	0	0	T	72865.8	1	12	12
4.3496e+06	5220038	3647998	11172936	10856560	9888926	3422685	3.95961e+06	3.34101e+06	1.7729e+06	9182194	1.754e+06	0	0	0	4548475	3.0384e+06	8353346	8.04294e+06	8.03364e+06	9097800	2.40268e+06	5907903	3.93251e+06	1.46108e+06	1.36822e+06	980195	0	0	0	4580762	2.61221e+06	1.22573e+06	6.31767e+06	6844282	7.26615e+06	4719291	1.3046e+06	4.35397e+06	0	0	0	0	0	0	T	79904.6	1	19	15
0	0	0	0	0	0	0	0	0	286001	368506	379533	0	0	0	0	0	0	0	0	0	0	0	0	288261	0	270005	0	0	0	0	0	0	0	0	0	0	0	0	0	0	0	0	0	0	T	41769.3	1	2	2
4.98179e+06	3.53682e+06	3.01854e+06	6.21853e+06	4.95708e+06	4725755	0	0	0	0	0	0	0	0	0	5783129	3.91417e+06	4749900	6414909	5.16675e+06	5509195	0	0	0	0	0	0	0	0	0	2740643	2455673	3.04263e+06	7328202	4.30073e+06	6.9436e+06	0	0	0	0	0	0	0	0	0	T	121606	1	26	26
0	0	0	0	0	0	0	0	0	0	0	0	0	0	0	0	0	0	0	0	0	0	0	0	0	0	0	582624	777708	769794	0	0	0	0	0	0	0	0	0	0	0	0	0	0	0	T	23339.5	1	1	1
0	0	0	0	0	0	0	0	0	6033197	5.78372e+06	6524550	0	0	0	0	0	0	0	0	0	0	0	0	4360788	5828850	3.96827e+06	2.21618e+06	1.20694e+06	2.66901e+06	0	0	0	0	0	0	0	0	0	0	0	0	7857854	7761578	6624225	T	31601.1	1	7	7
1.61251e+06	2.58214e+06	1.49662e+06	0	0	0	0	0	0	6479024	6497317	5.91115e+06	0	0	0	2.1851e+06	1.82222e+06	1.81348e+06	0	0	0	0	0	0	5.48495e+06	5.67786e+06	5.75363e+06	0	0	0	1.78893e+06	1.77387e+06	2.03665e+06	0	0	0	0	0	0	4918109	5637596	5764797	0	0	0	T	37612.1	1	9	9
2.88598e+06	2.87323e+06	1.47348e+06	7630115	7.79743e+06	7.658e+06	2.55781e+06	2.3676e+06	2129698	0	0	0	0	0	0	0	0	0	5.5211e+06	6.63426e+06	7283710	0	0	0	0	0	0	2.05019e+06	2.43591e+06	2.84256e+06	2.11536e+06	2.28659e+06	2.22799e+06	5195416	5.87478e+06	5.74705e+06	3.63382e+06	3.90785e+06	4549681	2.46348e+06	1.98582e+06	1.93183e+06	0	0	0	T	72408	1	16	16
0	0	0	0	0	0	0	0	0	10834965	11005205	9896405	0	0	0	0	0	0	0	0	0	0	0	0	6.6243e+06	6825285	5576908	0	0	0	0	0	0	0	0	0	0	0	0	6895330	7.69296e+06	7513754	1620795	1613369	2.15864e+06	T	39492.9	1	5	2
1.27572e+06	3.50344e+06	1.66086e+06	9488757	9515791	10077768	0	0	0	0	0	0	0	0	0	0	0	0	8631542	9755938	8.15525e+06	0	0	0	0	0	0	0	0	0	1.32237e+06	1.24121e+06	3.7104e+06	13491284	12175294	12994745	0	0	0	0	0	0	0	0	0	T	104577	1	25	24
0	0	0	0	0	0	0	0	0	0	0	0	1.11276e+06	1.06035e+06	687114	0	0	0	0	0	0	0	0	0	0	0	0	1983591	1.75832e+06	2.13254e+06	0	0	0	0	0	0	0	0	0	0	0	0	1.60095e+06	1.68449e+06	906526	T	20320.2	1	2	2
0	0	0	0	0	0	0	0	0	0	0	0	4.46343e+06	4.46694e+06	4.52928e+06	0	0	0	0	0	0	0	0	0	0	0	0	3.86184e+06	4319560	2.7755e+06	0	0	0	0	0	0	0	0	0	0	0	0	4.14514e+06	2.32805e+06	2800845	T	24592.2	1	4	3
1.50032e+06	2.5207e+06	2.63581e+06	3.95975e+06	3.92263e+06	4.20258e+06	0	0	0	0	0	0	0	0	0	7.8455e+06	6.05336e+06	6.70859e+06	2.65993e+06	2.33976e+06	2.53188e+06	0	0	0	0	0	0	0	0	0	3.11356e+06	3.04125e+06	3.2815e+06	5145958	5100337	5593504	0	0	0	0	0	0	0	0	0	T	121244	1	24	18
0	0	0	0	0	0	0	0	0	0	0	0	0	0	0	0	0	0	0	0	0	0	0	0	0	0	0	3.20397e+06	2.99389e+06	3.11118e+06	0	0	0	0	0	0	0	0	0	0	0	0	3878457	3.29725e+06	3803598	T	23689.6	1	2	2
0	0	0	0	0	0	0	0	0	0	0	0	0	0	0	363879	329095	270456	0	0	0	0	0	0	0	0	0	0	0	0	0	0	0	0	0	0	0	0	0	0	0	0	0	0	0	T	52830.9	1	1	1
0	0	0	0	0	0	0	0	0	0	0	0	0	0	0	0	0	0	0	0	0	0	0	0	0	0	0	0	0	0	0	0	0	0	0	0	0	0	0	1566770	974539	1.4446e+06	0	0	0	T	47434	1	1	1
0	0	0	0	0	0	0	0	0	0	0	0	5843847	5602982	6.72726e+06	0	0	0	0	0	0	0	0	0	0	0	0	7.0017e+06	6993717	8.12411e+06	0	0	0	0	0	0	0	0	0	0	0	0	5339249	5.39225e+06	5262119	T	24666.5	1	6	6
0	0	0	0	0	0	458917	194075	419925	0	0	0	0	0	0	0	0	0	1.33985e+06	985172	1.35522e+06	0	0	0	0	0	0	0	0	0	0	0	0	0	0	0	0	0	0	0	0	0	751435	0	0	T	61329.5	1	3	3
0	0	0	0	0	0	0	0	0	0	0	0	14741201	12828232	12532849	0	0	0	0	0	0	0	0	0	0	0	0	14953817	15039740	15340375	0	0	0	0	0	0	0	0	0	0	0	0	10953766	10635968	9647090	T	21657.8	1	8	6
159674896	138851760	117711520	14856057	15678724	19215274	0	0	0	0	0	0	0	0	0	125136624	121648232	67768560	12432377	5839216	10309965	0	0	0	0	0	0	0	0	0	103735032	115895936	72612696	21296538	21166382	21708230	0	0	0	0	0	0	0	0	0	T	120925	1	59	38
0	0	0	1.20472e+06	301541	1.57256e+06	0	0	0	0	0	0	0	0	0	0	0	0	749783	1.07978e+06	1.19658e+06	0	0	0	0	0	0	0	0	0	0	0	0	828982	1.12705e+06	856867	0	0	0	0	0	0	0	0	0	T	110047	1	1	0
0	0	0	0	0	0	0	0	0	0	0	0	2.26994e+06	1868675	1.55791e+06	0	0	0	0	0	0	0	0	0	0	0	0	0	0	0	0	0	0	0	0	0	0	0	0	0	0	0	0	0	0	T	36499.5	1	1	1
3.72762e+06	5.46734e+06	3.53616e+06	5521950	5311180	8.24811e+06	0	0	0	0	0	0	11944611	12326622	11991141	4.21712e+06	3171265	5013466	3.89168e+06	4937285	3.11178e+06	0	0	0	0	0	0	12288565	12927629	13001127	4013534	4.16998e+06	3.41517e+06	7.74474e+06	8.24585e+06	7.49508e+06	0	0	0	0	0	0	11053837	11529344	10093278	T	26905.7	1	7	6
0	0	0	0	0	0	8527175	8.02112e+06	7.16126e+06	39385708	33237560	43288568	3.09654e+06	2245952	2.93426e+06	0	0	0	0	0	0	14032976	13029842	13657028	65704104	67883760	66973120	4.11741e+06	4.07201e+06	4.29813e+06	0	0	0	0	0	0	2.22675e+06	2.19179e+06	2.30827e+06	59384256	66862224	63143484	4305195	3387879	3.22552e+06	T	37540.2	1	14	9
0	0	0	4515470	3468370	3.20678e+06	0	0	0	0	0	0	0	0	0	0	0	0	1.9186e+06	1.94309e+06	2048962	0	0	0	0	0	0	0	0	0	0	0	0	4405510	3643369	3.97391e+06	0	0	0	0	0	0	0	0	0	T	98850.1	1	7	4
0	0	0	0	0	0	0	0	0	0	0	0	0	0	0	0	0	0	0	0	0	0	0	0	0	0	0	0	0	0	0	0	0	0	0	0	1.60679e+06	1726453	1.61067e+06	0	0	0	0	0	0	T	63847.7	1	1	1
0	0	0	2.57696e+06	2.08139e+06	2.40871e+06	0	0	0	0	0	0	0	0	0	0	0	0	1.51852e+06	1.57648e+06	1.43357e+06	0	0	0	0	0	0	0	0	0	0	0	0	5317606	4.14559e+06	4.97056e+06	0	0	0	0	0	0	0	0	0	T	82525.5	1	9	9
0	0	0	0	0	0	0	0	0	0	0	0	1.51466e+06	409284	915838	0	0	0	0	0	0	0	0	0	0	0	0	1.43798e+06	1.56499e+06	1.84569e+06	0	0	0	0	0	0	0	0	0	0	0	0	0	0	0	T	20733.6	1	2	2
0	0	0	0	0	0	0	0	0	742713	644250	817546	0	0	0	0	0	0	0	0	0	0	0	0	0	0	0	0	0	0	0	0	0	0	0	0	0	0	0	0	0	0	0	0	0	T	60869.8	1	2	2
3.5967e+06	10004352	3769816	3.14479e+06	2.69315e+06	3.74004e+06	17980426	16450772	19746364	7.55115e+06	3.60855e+06	3.38776e+06	7.0316e+06	3.97438e+06	5989876	2665172	2822753	2.75239e+06	2669156	2986746	2333852	22216598	16855052	17475098	3.46072e+06	3.7176e+06	4.3121e+06	6.35825e+06	6.24988e+06	6319070	2.53141e+06	2.94086e+06	2.6618e+06	2.95313e+06	3.36723e+06	3.76491e+06	27159302	27784586	25354256	3686933	4.52308e+06	4781560	7495098	7161726	11062734	T	54792.7	1	23	18
8715390	8.37615e+06	6.90554e+06	10843885	8530072	9317089	253619	1578782	2.83912e+06	0	0	0	0	0	0	10077915	11130874	10359656	7413485	8.2119e+06	23572452	3.42718e+06	2993470	1.73635e+06	1.14641e+06	1.77747e+06	2537012	0	0	0	8884118	8231867	8795671	23245500	10120299	8628468	1.12252e+06	1.09184e+06	3.68775e+06	0	0	0	0	0	0	T	123550	1	19	16
2.73292e+06	4.68139e+06	3.87511e+06	0	0	0	0	0	0	0	0	0	0	0	0	3.63869e+06	3.15552e+06	3.75655e+06	0	0	0	0	0	0	0	0	0	0	0	0	1.51603e+06	1.58176e+06	1.90776e+06	0	0	0	0	0	0	0	0	0	0	0	0	T	138532	1	9	9
0	0	0	0	0	0	0	0	0	0	0	0	13915574	15112045	14123032	0	0	0	0	0	0	0	0	0	0	0	0	19488150	15735782	18650784	0	0	0	0	0	0	0	0	0	0	0	0	12241237	14970606	13805187	T	17550	1	7	7
9100121	7.79908e+06	8155004	6.25915e+06	6.32816e+06	4912414	21865794	21551458	21343386	2.09881e+06	5917735	1.66948e+06	0	0	0	7.53319e+06	6769527	6.44252e+06	8436481	8576429	9025699	20098924	21959386	19947152	3.94784e+06	1.25073e+06	2.33219e+06	0	0	0	4751685	4.49694e+06	7184777	4.11001e+06	5678337	3.50618e+06	24614620	24453104	25119302	6.03741e+06	7.27548e+06	1.58752e+06	0	0	0	T	63665.6	1	22	14
0	0	0	790632	396929	343032	0	0	0	0	0	0	0	0	0	829069	94804.6	481831	598726	464615	774665	0	0	0	0	0	0	0	0	0	1.22007e+06	1.23651e+06	886389	0	0	0	0	0	0	0	0	0	0	0	0	T	81826.1	1	3	3
0	0	0	0	0	0	0	0	0	2.82576e+06	2.56942e+06	3.63602e+06	0	0	0	0	0	0	0	0	0	0	0	0	2.41637e+06	2860482	2.04223e+06	0	0	0	0	0	0	0	0	0	0	0	0	2.30542e+06	2237410	2.6211e+06	0	0	0	T	39311.4	1	3	3
0	0	0	0	0	0	3.65205e+06	3.0786e+06	3464705	0	0	0	0	0	0	1.95593e+06	1.36786e+06	1.6251e+06	0	0	0	0	0	0	0	0	0	0	0	0	3.77409e+06	2.47305e+06	2333627	0	0	0	0	0	0	0	0	0	0	0	0	T	190559	1	8	8
0	0	0	0	0	0	10000332	9845704	10270000	0	0	0	0	0	0	0	0	0	0	0	0	8849225	8432520	9033572	0	0	0	0	0	0	0	0	0	0	0	0	0	0	0	5796385	5.75271e+06	4.55731e+06	0	0	0	T	50236.4	1	8	8
0	0	0	0	0	0	0	0	0	0	0	0	0	0	0	0	0	0	110739	153325	153539	0	0	0	0	0	0	0	0	0	0	0	0	0	278146	164937	0	0	0	0	0	0	0	0	0	T	81494.9	1	2	2
3.21871e+06	2879727	3105772	0	0	0	0	0	0	0	0	0	0	0	0	2.43689e+06	2013987	1.94761e+06	0	0	0	0	0	0	0	0	0	0	0	0	7.5043e+06	7.28065e+06	8654384	0	0	0	0	0	0	0	0	0	0	0	0	T	217179	1	17	17
0	0	0	516251	472250	80351.3	0	0	0	0	0	0	0	723672	1.15305e+06	0	0	0	522082	276598	203666	0	0	0	0	0	0	0	0	0	0	0	0	602803	650302	0	0	81755.2	0	0	0	0	0	0	0	T	81800.8	1	4	4
0	0	0	0	0	0	0	0	0	0	0	0	1.60512e+06	1.75859e+06	2.01984e+06	0	0	0	0	0	0	0	0	0	0	0	0	1.79901e+06	1.67816e+06	1840430	0	0	0	0	0	0	0	0	0	0	0	0	0	0	0	T	9533.23	1	1	1
0	0	0	0	0	0	0	0	0	0	0	0	19178824	19250834	20059924	0	0	0	0	0	0	0	0	0	0	0	0	4.96124e+06	7274084	5.42653e+06	0	0	0	0	0	0	0	0	0	2.7085e+06	2581264	2.9479e+06	15193141	15191331	21010164	T	9363.91	1	3	2
0	0	0	0	0	0	0	0	0	0	0	0	16463426	17316088	16584496	0	0	0	0	0	0	0	0	0	0	0	0	12448043	12069817	13252599	0	0	0	0	0	0	0	0	0	0	0	0	9179059	8786802	9054445	T	15189.7	1	7	7
0	0	0	0	0	0	3372508	2.92687e+06	3.06655e+06	0	0	0	0	0	0	0	0	0	0	0	0	2439618	2.67918e+06	2.97577e+06	0	0	0	362296	387088	398433	1091422	701684	1141201	0	0	0	3.11584e+06	2.89922e+06	3.28341e+06	0	0	0	0	0	0	T	57774.8	1	11	6
0	0	0	0	0	0	2341811	1.87825e+06	1.53947e+06	0	0	0	0	0	0	0	0	0	0	0	0	1.80132e+06	1.56463e+06	1.57037e+06	0	268601	139732	0	0	0	0	0	0	0	0	0	2.61024e+06	2.5544e+06	2.39276e+06	1.76087e+06	1.23945e+06	2.01011e+06	0	0	0	T	48081.8	1	6	1
2.18112e+06	2778077	2.77106e+06	0	0	0	0	0	0	0	0	0	0	0	0	3341952	2.80991e+06	2.99072e+06	0	0	0	0	0	0	0	0	0	0	0	0	4.8373e+06	5430659	4.10469e+06	0	0	0	0	0	0	0	0	0	0	0	0	T	149194	1	18	16
3298581	2213486	2.59645e+06	3.34953e+06	3.44704e+06	2.96782e+06	13853739	15431376	14653839	3.32959e+06	4.30876e+06	3.04257e+06	3.70351e+06	4484564	4.00944e+06	2.5584e+06	2.79376e+06	2.31034e+06	4.33161e+06	2.9124e+06	2.72242e+06	12499156	12844252	13675559	2842404	2.97032e+06	2.56457e+06	3.53632e+06	4.05359e+06	4.12676e+06	3.07048e+06	1.78634e+06	3.33319e+06	2482872	2.77364e+06	2.48692e+06	21501658	20401364	20516914	4024795	3980236	4096926	5216421	4415460	4532759	T	57096.8	1	22	20
0	0	0	478067	1.49101e+06	465447	0	0	0	0	0	0	0	0	0	0	0	0	350922	1.71216e+06	519661	0	0	0	0	0	0	0	0	0	0	0	0	2.10799e+06	2.27811e+06	340636	0	0	0	0	0	0	0	0	0	T	84294.4	1	2	2
0	0	0	0	0	0	1.502e+06	1.31658e+06	1.1744e+06	0	0	0	0	0	0	0	0	0	0	0	0	830074	905538	803144	0	0	0	0	0	0	0	0	0	0	0	0	1.45133e+06	1.54144e+06	1410177	0	0	0	0	0	0	T	67960	1	8	7
0	0	0	0	0	0	0	0	0	0	0	0	0	0	0	740367	218457	793607	0	0	0	0	0	0	0	468688	0	0	0	0	0	0	0	0	0	0	0	0	0	0	0	0	0	0	0	T	282384	1	3	3
0	0	0	0	0	0	0	0	0	5.33998e+06	4.60986e+06	5109404	2.18581e+06	1.89588e+06	2155735	0	0	0	0	0	0	0	0	0	5415602	5557313	4987776	2.89548e+06	3.02467e+06	2.6835e+06	0	0	0	0	0	0	0	0	0	0	0	0	9308353	8686050	8369204	T	32423.9	1	8	6
0	449149	0	0	0	0	0	0	0	0	0	0	0	0	0	432898	266677	494269	0	0	0	0	0	0	0	0	0	0	0	0	271453	380177	375151	0	0	0	0	0	0	0	0	0	0	0	0	T	134763	1	3	2
0	0	0	0	0	0	751424	886320	756484	1.06479e+06	623989	564505	0	0	0	0	0	0	0	0	0	1.0375e+06	1.44006e+06	1091524	0	0	0	0	0	0	0	0	0	0	0	0	901752	830996	1.06091e+06	0	0	0	0	0	0	T	66008.7	1	3	3
120790456	122740376	89137360	597294976	761488704	541585664	568470592	602912064	628774272	72074944	82963608	76443496	76127280	80485720	53343792	118004832	102625032	133351488	680053952	818853504	875954304	198741088	196951488	174454800	50734008	50552592	48184944	41549664	51956364	35198480	98461864	93151720	94600816	507958592	476804480	468789248	612414400	667507712	658709504	152008016	164910720	156115792	65044680	60384136	67994632	T	73198	1	52	13
0	0	0	0	0	0	0	0	0	0	0	0	2.34042e+06	1.93759e+06	2.09844e+06	0	0	0	0	0	0	0	0	0	0	0	0	0	0	0	0	0	0	0	0	0	0	0	0	0	0	0	0	0	0	T	41998.3	1	1	1
0	0	0	0	0	0	2.34531e+06	2.86117e+06	2266781	0	0	0	0	431121	0	0	0	0	0	0	0	2933054	2.09293e+06	1.89715e+06	0	0	0	0	0	0	0	0	0	0	0	0	4075750	4.13503e+06	3.04368e+06	0	0	0	0	0	0	T	57850.6	1	10	4
1.23014e+06	506572	263345	1.22542e+06	744924	1.23136e+06	9252403	7843766	7.76094e+06	3.8654e+06	3.16117e+06	4351971	1.57015e+06	2.20683e+06	1.9023e+06	1.29053e+06	1473918	1.7091e+06	1.54006e+06	1.57122e+06	1.77589e+06	14161124	13823131	14781637	4766971	4151869	4638687	2.16343e+06	2673652	2.38501e+06	0	0	0	1.36117e+06	1703698	2.05486e+06	8689145	7989040	8563437	10511857	11176353	11284119	3.56469e+06	2.90484e+06	2.8979e+06	T	47412	1	15	10
7.13539e+06	67821368	7.36654e+06	0	0	0	0	0	0	0	0	0	0	0	0	8.13917e+06	10845202	17691480	0	0	0	0	0	0	0	0	0	0	0	0	18467998	13838830	9223454	0	0	0	0	0	0	0	0	0	0	0	0	T	184651	1	34	33
0	0	0	0	0	0	0	0	0	6064373	13139625	14699425	13699587	8.38312e+06	15151416	0	0	0	0	0	0	0	0	0	5.55313e+06	14816174	5.48729e+06	12142247	12371310	5788675	0	0	0	0	0	0	0	0	0	6.12778e+06	10126873	10458730	16536969	8763921	8815064	T	41496.1	1	8	6
0	0	0	0	0	0	0	0	0	0	0	0	0	0	0	1.51666e+06	950764	846566	0	0	0	0	0	0	0	0	0	0	0	0	1.8083e+06	1.66249e+06	1.76728e+06	0	0	0	0	0	0	0	0	0	0	0	0	T	241892	1	2	2
0	0	0	0	0	0	0	0	0	0	0	0	0	0	0	0	0	0	0	0	0	0	0	0	0	0	0	0	0	0	0	0	0	0	0	0	1.10895e+06	1.18179e+06	1.12808e+06	0	0	0	0	0	0	T	161577	1	1	1
0	0	0	0	0	0	0	0	0	0	0	0	6.39286e+06	5103218	6.73443e+06	0	0	0	0	0	0	0	0	0	0	0	0	485472	0	308038	0	0	0	0	0	0	0	0	0	0	0	0	6265793	6835175	6.40599e+06	T	17406	1	2	2
21327392	15769324	21048646	3.23818e+06	4.20552e+06	4345273	1.82833e+06	1.29115e+06	1323577	6.58233e+06	9845322	643565	488951	455727	1.98656e+06	26785486	13210978	19470738	2.0659e+06	2.47422e+06	3.01548e+06	283526	15406012	590942	6608494	8467091	240083	0	860922	0	23015160	16967056	19352046	3.28819e+06	4.27469e+06	3.53684e+06	1.15643e+06	1.33207e+06	1.33332e+06	12979014	13375587	13819127	1.74244e+06	0	5.05462e+06	T	231286	1	7	6
0	0	0	0	0	0	0	0	0	3.6493e+06	2.71274e+06	3.94388e+06	0	0	0	0	0	0	0	0	0	0	0	0	3300535	3.45739e+06	3642210	0	0	0	0	0	0	0	0	0	0	0	0	0	0	0	5.03537e+06	4.86419e+06	6019151	T	34460.3	1	8	7
15480906	16206994	15592393	0	0	0	0	0	0	0	0	0	0	0	0	13584231	15584528	12500763	0	0	0	0	0	0	0	0	0	0	0	0	11130645	11399548	10850159	0	0	0	0	0	0	0	0	0	0	0	0	T	130076	1	28	26
0	0	0	5.20887e+06	3298597	2894537	2.00667e+06	2832459	1.97571e+06	0	0	0	0	0	0	0	0	0	4.15199e+06	3.31011e+06	3.60179e+06	1.55291e+06	1.69856e+06	2.19224e+06	0	0	0	0	0	0	0	0	0	2.17731e+06	2.49365e+06	2.29445e+06	1.96553e+06	1.98804e+06	2764537	0	0	0	0	0	0	T	87631.1	1	12	11
2.83071e+06	0	1.34192e+06	3.00908e+06	2.55273e+06	3.32058e+06	0	0	0	0	666050	0	0	0	0	0	0	100868	2.30951e+06	2.21174e+06	2305911	0	0	0	0	0	413550	0	0	0	0	252377	268066	5877118	5086229	6782564	0	733589	495172	369395	0	500730	0	0	0	T	78898.6	1	8	5
17341486	17843960	16673858	0	0	0	0	0	0	0	0	0	1.60893e+06	5.03711e+06	1055557	15673657	13669328	15243912	0	0	0	0	0	0	0	0	0	447298	2.63632e+06	401898	39110428	35080964	34501964	0	0	0	0	0	0	0	0	0	0	0	0	T	196567	1	63	42
5047139	3.54253e+06	1.99565e+06	0	0	0	0	0	0	4418866	632371	1.72047e+06	0	0	0	3.83713e+06	2301899	4177186	0	0	0	0	0	0	0	0	0	0	0	0	9471305	8812947	7.67931e+06	0	0	0	0	0	0	0	0	0	0	0	0	T	211214	1	34	19
0	0	0	0	0	0	0	0	0	0	0	0	10629345	12713975	11672538	0	0	0	0	0	0	0	0	0	0	0	0	9011662	12283193	11788597	0	0	0	0	0	0	0	0	0	0	0	0	8282205	9999982	7006830	T	24759.8	1	6	6
0	0	0	2.21617e+06	2.92528e+06	3.37593e+06	0	0	0	0	0	0	0	0	0	0	0	0	2.00115e+06	1.92114e+06	1.70446e+06	0	0	0	0	0	0	0	0	0	0	0	0	4662272	4467231	4743717	1.07182e+06	1.18605e+06	1.31321e+06	0	0	0	0	0	0	T	84087.7	1	8	8
0	0	0	0	0	0	0	0	0	6.5925e+06	4305954	7668774	4563358	4.00334e+06	3776884	0	0	0	0	0	0	0	0	0	5.30915e+06	5175267	4.97252e+06	1.66783e+06	2.58109e+06	2.24731e+06	0	0	0	0	0	0	0	0	0	0	0	0	6229993	6.40069e+06	6798765	T	38939.7	1	4	4
0	0	0	0	0	0	0	0	0	1.39622e+06	1.95799e+06	805701	0	0	0	885107	0	3.20967e+06	0	0	0	1739497	1.17218e+06	1.35638e+06	1391889	465216	1.75817e+06	0	0	0	0	0	0	0	0	0	0	0	0	4.18237e+06	4.02109e+06	3.6469e+06	0	0	0	T	593017	1	4	2
0	0	0	0	0	0	0	0	0	0	0	0	8983715	7.35094e+06	7.25714e+06	0	0	0	0	0	0	0	0	0	0	0	0	9993399	5877099	10250023	0	0	0	0	0	0	0	0	0	0	0	0	11035648	7.18089e+06	6278585	T	21768.9	1	6	6
0	0	0	0	0	0	0	0	0	1.97558e+06	2.48001e+06	1.63939e+06	5.30235e+06	5443922	5462118	0	0	0	0	0	0	0	0	0	1981922	1.26221e+06	1256708	4.03349e+06	5470585	3.76435e+06	0	0	0	0	0	0	0	0	0	0	0	0	10746144	8109567	6.95325e+06	T	31301.1	1	4	4
0	0	0	0	0	0	2.17289e+06	1573400	1.71459e+06	0	0	0	0	0	0	0	0	0	0	0	0	1.11814e+06	1.48571e+06	1.39337e+06	0	0	0	0	0	0	0	0	0	0	0	0	0	0	0	7480774	6692200	6.93915e+06	1466026	1.63261e+06	1.07839e+06	T	47454.5	1	12	11
0	0	0	0	0	0	0	0	0	5493764	4822960	6482457	0	0	0	0	0	0	0	0	0	0	0	0	4.76286e+06	4853869	4852036	0	0	0	0	0	0	0	0	0	0	0	0	2.94767e+06	3.22718e+06	3.49169e+06	2.45267e+06	2.26265e+06	2.41564e+06	T	35891	1	6	5
0	0	0	0	0	0	0	0	0	0	0	0	3.65702e+06	5.1692e+06	4.67347e+06	0	0	0	0	0	0	0	0	0	0	0	0	5.14248e+06	5.70697e+06	5576736	0	0	0	0	0	0	0	0	0	0	0	0	6287080	5.75954e+06	5.30144e+06	T	23523.1	1	3	3
0	0	0	0	0	0	0	0	0	0	0	0	5923445	5.95498e+06	4980653	0	0	0	0	0	0	0	0	0	0	0	0	6389127	7.7287e+06	3.86939e+06	0	0	0	0	0	0	0	0	0	0	0	0	4285328	5308479	3.74831e+06	T	14276.3	1	4	4
0	0	0	1.69181e+06	1.78949e+06	1.97628e+06	6.56921e+06	4.3292e+06	7192531	0	0	0	0	0	0	0	0	0	3.37875e+06	14247188	3428931	7136172	5870652	5.66347e+06	0	0	0	0	0	0	0	0	0	1708218	1.55901e+06	1.36984e+06	8279932	7.78028e+06	7382931	0	0	0	1.42722e+06	2.29444e+06	1869567	T	72637.5	1	14	14
0	0	0	0	0	0	1.16615e+06	1.05531e+06	860141	2.52379e+06	2.50852e+06	2.69426e+06	0	0	0	1.54393e+06	772068	1.20223e+06	0	0	0	409690	415719	724674	3.01026e+06	1.92743e+06	3.23994e+06	0	0	0	0	0	0	0	0	0	0	0	0	4.11157e+06	4.48222e+06	5060302	1.49378e+06	1478669	1.72087e+06	T	38844.6	1	8	8
0	0	0	0	0	0	0	0	0	0	0	0	0	0	0	0	0	0	0	0	0	0	0	0	0	0	0	0	0	0	0	0	0	0	0	0	820174	807897	738521	0	0	0	0	0	0	T	54398.9	1	3	3
18979598	19413300	19746120	0	0	0	0	0	0	3967696	3.88873e+06	612400	2.6347e+06	2.07688e+06	440043	14909176	11959688	14073175	0	0	0	530084	312413	1.59536e+06	877125	3.32205e+06	2.69781e+06	256737	1.35188e+06	869608	18291488	18753524	18008708	1.14051e+06	8462948	969819	0	0	0	6.01923e+06	6.04478e+06	3.48604e+06	2.1607e+06	855234	2.20324e+06	T	123823	1	31	28
0	0	0	1.01188e+06	1.46471e+06	1.17314e+06	0	0	0	0	0	0	0	0	0	0	0	0	0	0	0	0	0	0	0	0	0	0	0	0	909709	884114	1.14483e+06	1537859	1.32098e+06	1.29107e+06	0	0	0	0	0	0	0	0	0	T	73866.5	1	6	6
0	0	0	0	0	0	0	0	0	0	0	0	0	0	0	0	0	0	240145	313339	249295	0	0	0	0	0	0	0	0	0	0	0	0	770818	609666	540723	0	0	0	0	0	0	0	0	0	T	89370.7	1	2	2
0	0	0	635243	690631	0	0	0	0	0	0	0	0	0	0	0	554603	308600	252678	838706	156259	0	0	0	0	0	0	0	0	0	588168	0	380485	934220	904850	972069	0	0	0	0	0	0	0	0	0	T	101322	1	5	2
9095719	6.51296e+06	6.92985e+06	0	0	0	13110164	13582664	13863897	0	0	0	0	0	0	3.33958e+06	4.95133e+06	2.74156e+06	0	0	0	11356461	9974858	11595534	11815680	12058292	10435775	0	0	0	6.00055e+06	5.26068e+06	7489909	0	0	0	0	0	0	0	0	0	0	0	0	T	180564	1	2	1
0	0	0	0	0	0	0	0	0	0	0	0	11711997	11814768	12515526	0	0	0	0	0	0	0	0	0	0	0	0	15682684	15071196	17346764	0	0	0	0	0	0	0	0	0	0	0	0	12029527	12675403	13729839	T	27869.6	1	11	7
0	0	0	0	0	0	0	0	0	12558753	10094776	10163162	0	0	0	0	0	0	0	0	0	0	0	0	10383596	9729666	9655988	0	0	0	0	0	0	0	0	0	0	0	0	6.63302e+06	5.66776e+06	6.55234e+06	1.98482e+06	1.59414e+06	819551	T	46331.2	1	9	7
0	0	0	0	0	0	0	0	0	0	0	0	64720904	64459460	66283084	0	0	0	0	0	0	0	0	0	0	0	0	47921840	50731740	47545368	0	0	0	0	0	0	0	0	0	0	0	0	44221552	42132532	45612608	T	13726.1	1	4	4
0	0	0	0	0	0	0	0	0	16749384	16555736	17667932	2.58545e+06	2.59844e+06	2.74571e+06	0	0	0	0	0	0	0	0	0	11595768	10851644	12422254	2.1628e+06	2.62223e+06	5.11347e+06	0	0	0	0	0	0	0	0	0	13410989	13346310	14109336	4.7645e+06	6.70494e+06	4.50641e+06	T	36026.7	1	14	11
2.68658e+06	2.53169e+06	3.30017e+06	0	0	0	0	0	0	0	0	0	0	0	0	2.41231e+06	2.20421e+06	2.0102e+06	0	0	0	0	0	0	0	0	0	0	0	0	3014920	2277747	2.13706e+06	0	0	0	0	0	0	0	0	0	0	0	0	T	156261	1	7	7
0	0	0	0	0	0	0	0	0	0	0	0	11396946	10857262	11535446	0	0	0	0	0	0	0	0	0	0	0	0	9389506	8582341	9090847	0	0	0	0	0	0	0	0	0	0	0	0	11945178	11895433	10554042	T	21929	1	3	1
0	0	0	0	0	0	734409	781346	753176	5.95423e+06	7682135	10973658	0	0	0	0	0	0	0	0	0	629211	762786	496341	5.6962e+06	9665670	5.11431e+06	0	0	0	0	0	0	0	0	0	0	0	0	6531750	6168872	6.7279e+06	0	0	0	T	49480.8	1	5	4
0	0	0	2.81959e+06	2.72306e+06	2.62109e+06	0	0	0	0	0	0	0	0	0	0	0	0	2415273	2.40234e+06	2.85287e+06	0	0	0	0	0	0	0	0	0	0	0	0	3.98212e+06	4137741	4.14147e+06	0	0	0	1975721	3887601	2.57705e+06	0	0	0	T	105056	1	15	15
0	0	0	0	0	0	0	0	0	0	0	0	246742	679859	404174	0	0	0	0	0	0	0	0	0	0	0	0	0	0	0	0	0	0	0	0	0	0	0	0	0	0	0	0	0	0	T	9900.12	1	1	1
0	0	0	424845	585081	526877	0	0	0	0	0	0	0	0	0	0	0	0	0	0	0	0	0	0	0	0	0	0	0	0	0	0	0	819070	635961	779513	0	0	0	0	0	0	0	0	0	T	86137.5	1	1	1
0	0	0	0	0	0	4.57013e+06	5744753	5.56834e+06	49038592	38484180	41014644	0	0	0	0	0	0	0	0	0	4300801	4.10249e+06	4.10299e+06	23980886	23090038	23638366	0	0	0	1.40845e+06	1.55462e+06	1.33971e+06	1.86138e+06	1.52581e+06	2.05111e+06	1.82643e+06	2.02044e+06	2.16019e+06	26851550	28569360	24596396	3.1934e+06	3.34518e+06	1.22385e+06	T	45780.8	1	12	11
0	0	0	0	0	0	0	0	0	0	0	0	0	0	0	0	0	0	0	0	0	0	0	0	0	0	0	980326	324424	792492	0	0	0	0	0	0	0	0	0	0	0	0	0	0	0	T	23140.4	1	1	1
33247520	35525264	31460164	11048387	10866113	24509948	0	0	0	0	0	0	0	0	0	51968912	51856964	47887156	59173756	3.04327e+06	68156448	25052748	29474514	25901438	0	0	0	0	0	0	40330644	40835680	41675384	8457526	22981754	23296348	48650624	47722224	47100576	0	0	0	0	0	0	T	115211	1	56	46
3083299	3.22358e+06	3.09894e+06	0	0	0	0	0	0	0	0	0	0	0	0	3194786	2.74247e+06	3.24015e+06	1.1593e+06	2.60677e+06	1.47991e+06	0	0	0	0	0	0	0	0	0	4.76151e+06	6.33946e+06	3.05132e+06	12845592	11373621	12255666	0	0	0	0	0	0	0	0	0	T	143100	1	17	17
0	0	0	0	0	0	10120722	11587509	10622733	138021504	161318304	160262000	20476146	21605484	20142186	0	0	0	0	0	0	18851054	18674558	20675098	131021024	124735472	130113952	21237014	22011678	22449656	4.01837e+06	6866266	7186244	0	0	0	11552982	11770739	11270747	73547792	77814032	76980872	41919088	39178368	43361208	T	46409.1	1	15	9
0	0	0	0	0	0	0	0	0	0	0	0	0	0	0	834792	1.00998e+06	1.15237e+06	1.54402e+06	1.92779e+06	1.41257e+06	0	0	0	0	0	0	0	0	0	1.62627e+06	1.27826e+06	1.20854e+06	2.20984e+06	2.83277e+06	2.77259e+06	0	0	0	0	0	0	0	0	0	T	123306	1	14	13
0	0	0	0	0	0	0	0	0	0	0	0	0	0	0	827240	174440	1.255e+06	0	0	0	0	0	0	0	0	0	0	0	0	2.2638e+06	21811262	4.30172e+06	0	0	0	0	0	0	0	0	0	0	0	0	T	206756	1	10	10
0	0	0	753417	870035	0	0	0	0	0	0	0	0	0	0	0	0	0	0	0	0	0	0	0	0	0	0	0	0	0	0	0	0	0	394161	1.12586e+06	0	0	0	0	0	0	0	0	0	T	63262.7	1	1	1
2.10855e+06	3468270	3.52603e+06	0	0	0	0	0	0	0	0	0	0	0	0	3.47317e+06	3.80407e+06	4198539	0	0	0	0	0	0	0	0	0	0	0	0	4.32138e+06	3.6013e+06	3725110	0	0	0	0	0	0	0	0	0	0	0	0	T	151098	1	13	13
0	0	0	0	0	0	0	0	0	0	0	0	0	0	0	0	0	0	0	0	0	0	0	0	0	0	0	0	0	0	0	0	0	0	0	0	0	0	0	0	0	0	2.40779e+06	2722117	2.20538e+06	T	200699	1	1	1
0	0	0	85232.9	150121	254720	0	0	0	1.88956e+06	1886205	1.84916e+06	0	0	0	0	0	0	0	0	0	0	0	0	0	0	0	0	0	0	0	0	0	0	0	0	747355	884988	289086	0	0	0	0	0	0	T	271157	1	3	3
0	0	0	10918066	11946092	2.41151e+06	0	0	0	3.05772e+06	3.79194e+06	2.74993e+06	0	0	0	0	0	0	0	0	0	0	0	0	0	0	0	0	0	0	0	0	0	12972094	13378402	13989804	0	0	0	0	0	0	0	0	0	T	283922	1	2	2
3.26603e+06	2850753	3108280	0	0	0	0	0	0	0	0	0	0	0	0	3.87656e+06	3456705	3.76899e+06	0	0	0	0	0	0	0	0	0	0	0	0	3049932	3.41749e+06	2947149	0	0	0	0	0	0	0	0	0	0	0	0	T	251738	1	6	5
0	0	0	5.47209e+06	4.51141e+06	4.99714e+06	1.5057e+06	1812425	1318487	0	0	0	0	0	0	0	0	0	5362070	9473828	5129479	0	0	0	0	0	0	0	0	0	1762835	1.5655e+06	1553138	5.56207e+06	5213619	5122355	1.78872e+06	2333114	1.95502e+06	1061287	1.47844e+06	3.3237e+06	0	0	0	T	74487.4	1	15	14
64050884	51664004	63941300	14032862	14389209	12568129	2.75949e+06	3.36405e+06	2.89098e+06	0	0	0	58871944	2.01026e+06	1.86778e+06	93907616	98435160	105876416	9136712	8747596	9126953	3.85684e+06	4355541	3.45837e+06	0	0	0	30270098	1.80564e+06	1.91689e+06	60576140	64649792	65273160	16569489	13448968	13601964	4.80138e+06	4.64529e+06	4666643	0	0	0	2.19582e+06	2.67364e+06	2725327	T	118219	1	48	40
1.98282e+06	1.39531e+06	1.31893e+06	0	0	0	634045	1.16763e+06	859816	0	0	0	0	0	0	1.64361e+06	513832	1.11603e+06	0	0	0	674387	772236	1.31682e+06	0	0	0	0	0	0	1.32178e+06	873407	974081	0	0	0	1074079	1.07708e+06	1.04653e+06	0	0	0	0	0	0	T	60432.7	1	4	4
4.6481e+06	12026727	22390756	0	0	0	0	0	0	0	0	0	0	0	0	14927309	22290084	4.83839e+06	0	0	0	0	0	0	0	0	0	0	0	0	6.64588e+06	15070540	18305252	0	0	0	0	0	0	0	0	0	0	0	0	T	165435	1	24	22
0	0	0	0	0	0	928072	1.47201e+06	1.36216e+06	0	0	0	0	0	0	0	0	0	0	0	0	2.01048e+06	1922599	1.18397e+06	0	0	0	0	0	0	0	0	0	0	0	0	0	0	0	0	0	0	0	0	0	T	172663	1	1	0
0	0	0	0	0	0	0	0	0	0	0	0	0	0	0	2.53682e+06	2.30567e+06	2372555	0	0	0	0	0	0	0	0	0	0	0	0	2.49458e+06	2722272	2.63823e+06	2169792	1.94619e+06	1.81937e+06	0	0	0	0	0	0	0	0	0	T	115946	1	7	7
0	0	0	2186298	2629430	2.0573e+06	0	0	0	0	0	0	0	0	0	0	0	0	0	0	0	0	0	0	0	0	0	4.08729e+06	4519849	4.65544e+06	0	0	0	1.99069e+06	2.34316e+06	2250991	0	0	0	0	0	0	0	0	0	T	85072.8	1	2	1
250442	266624	366092	0	0	0	0	0	0	0	0	0	1.55046e+06	0	0	0	0	0	0	0	0	0	0	0	0	0	0	0	0	0	0	0	0	0	0	0	0	0	0	0	0	0	0	0	0	T	161002	1	3	2
0	0	0	0	0	0	0	0	0	0	0	0	0	0	0	0	0	0	0	0	0	0	0	0	894893	1.04522e+06	720814	0	0	0	0	0	0	0	0	0	0	0	0	0	0	0	0	0	0	T	82173	1	1	1
0	0	0	0	0	0	0	0	0	0	0	0	0	0	0	266537	675110	517712	0	0	0	0	0	0	0	0	0	0	0	0	0	0	899616	0	0	0	0	0	0	0	0	0	0	0	0	T	110490	1	8	2
0	0	0	0	0	0	0	0	0	0	0	0	0	0	0	0	0	0	0	0	0	0	0	0	9038886	9038433	7.41528e+06	0	0	0	0	0	0	0	0	0	0	0	0	0	0	0	0	0	0	T	141328	1	1	1
0	0	0	0	0	0	1468535	1.10486e+06	1416894	0	0	0	0	0	0	0	0	0	0	0	0	1.07317e+06	1.04147e+06	985573	0	0	0	0	0	0	0	0	0	0	0	0	1.09702e+06	1431516	1.13111e+06	0	0	0	0	0	0	T	67272.5	1	5	5
0	0	0	0	0	0	0	0	0	0	0	0	57891596	54417456	54055568	0	0	0	0	0	0	0	0	0	0	0	0	54552928	56406616	51775664	0	0	0	0	0	0	0	0	0	0	0	0	55932136	56531348	54651168	T	15170.1	1	6	6
0	0	0	0	0	0	0	0	0	0	0	0	0	0	0	0	0	0	0	0	0	0	0	0	0	0	0	0	0	0	0	0	0	0	0	0	0	0	0	0	0	0	947750	799291	857940	T	30894.1	1	1	1
15096082	9029168	15841674	0	0	0	0	0	0	0	0	0	0	0	0	0	0	0	0	0	0	0	0	0	0	0	0	0	0	0	0	0	0	0	0	0	0	0	0	0	0	0	0	0	0	T	36625.3	1	1	1
0	0	0	0	0	0	0	0	0	7755753	6379161	7.37395e+06	0	0	0	0	0	0	0	0	0	0	0	0	5.92643e+06	6.02495e+06	6482545	0	0	0	839260	929210	1.18665e+06	0	0	0	0	0	0	4684166	7.19787e+06	5.48149e+06	36200236	2.54943e+06	3.32321e+06	T	40923.4	1	7	6
0	0	0	0	0	0	0	0	0	6415033	5883433	5.96602e+06	1.71505e+06	1.74139e+06	1.67736e+06	0	0	0	0	0	0	0	0	0	7.78586e+06	5145795	4.82202e+06	2.41077e+06	3.15097e+06	2756306	0	0	0	0	0	0	0	0	0	0	0	0	11293590	10837895	10919868	T	34311.5	1	6	6
0	0	0	0	0	0	0	0	0	0	0	0	13214490	13771548	13026967	0	0	0	0	0	0	0	0	0	0	0	0	14116579	15419494	14496854	0	0	0	0	0	0	0	0	0	0	0	0	15268651	14849389	12742449	T	20533.4	1	6	6
0	0	0	0	0	0	0	0	0	0	0	0	3.9474e+06	3.39615e+06	3.58229e+06	0	0	0	0	0	0	0	0	0	0	0	0	2804139	2.61986e+06	2.34939e+06	0	0	0	0	0	0	0	0	0	0	0	0	2.35003e+06	2.97573e+06	2.79703e+06	T	13280.8	1	2	2
0	0	0	0	0	0	0	0	0	0	0	0	0	0	0	0	0	0	0	0	0	0	0	0	1.4065e+06	1364482	823234	0	0	0	0	0	0	0	0	0	0	0	0	0	0	0	1.19962e+06	0	1.12129e+06	T	39225	1	3	3
0	0	0	0	0	0	0	0	0	1.06381e+06	757506	397904	0	0	0	0	0	0	0	0	0	0	0	0	598768	608501	959705	0	0	0	0	0	0	0	0	0	0	0	0	0	0	0	0	0	0	T	35025.8	1	2	2
2240852	2.62848e+06	3412172	0	0	0	0	0	0	0	0	0	0	0	0	3.29173e+06	2.97628e+06	3.84254e+06	0	0	0	0	0	0	0	0	0	0	0	0	3.6936e+06	2.64787e+06	4717939	0	0	0	0	0	0	0	0	0	0	0	0	T	116757	1	6	6
3.90802e+06	4262904	4.04519e+06	5.4056e+06	5.05541e+06	6.10958e+06	0	0	0	0	0	0	0	0	0	3.27476e+06	3.26797e+06	3.28841e+06	3.73757e+06	3098319	2890339	0	0	0	0	0	0	0	0	0	2.89552e+06	2.9295e+06	3495766	6433587	5456566	18031138	0	0	0	0	0	0	0	0	0	T	95575.6	1	17	15
0	0	0	0	0	0	0	0	0	0	0	0	1.31776e+06	1917928	1426714	0	0	0	0	0	0	0	0	0	0	0	0	1.27144e+06	1.38528e+06	934382	0	0	0	0	0	0	0	0	0	0	0	0	2378623	2.57426e+06	2.51199e+06	T	23803.7	1	3	3
0	0	0	3.3493e+06	2.71329e+06	2520490	0	0	0	0	0	0	1.1935e+06	1.27324e+06	543638	0	0	0	0	0	0	0	0	0	0	0	0	0	0	0	0	0	0	0	0	0	0	0	0	0	0	0	0	0	0	T	95847.3	1	2	2
0	0	0	0	0	0	11360425	9311054	7.54283e+06	0	0	0	0	0	0	0	0	259071	0	0	0	0	0	0	0	0	0	0	0	0	0	0	0	0	0	0	0	0	0	0	0	0	0	0	0	T	83497.7	1	2	2
0	0	0	0	0	0	0	0	0	0	0	0	1.72198e+06	1.5227e+06	1.66194e+06	0	0	0	0	0	0	0	0	0	0	0	0	0	0	0	0	0	0	0	0	0	0	0	0	0	0	0	0	0	0	T	77624.2	1	1	1
0	0	0	2.2482e+06	1.91296e+06	1.68013e+06	0	0	0	0	0	0	0	0	0	1.09605e+06	1.4908e+06	946634	1.55734e+06	1.58382e+06	1.50404e+06	0	0	0	0	0	0	0	0	0	0	0	0	1.964e+06	2182792	2.04792e+06	0	0	0	0	0	0	0	0	0	T	73480.2	1	5	5
3.29162e+06	9255380	8554699	8.28631e+06	9395366	9593833	0	0	0	0	0	0	0	0	0	6.50467e+06	6.83924e+06	6316071	7.16319e+06	6.10278e+06	6285811	0	0	0	0	0	0	0	0	0	2.44256e+06	5300239	5898822	11599797	12376113	11782349	0	0	0	0	0	0	0	0	0	T	76231.5	1	14	13
0	0	0	0	0	0	0	0	0	0	0	0	38839072	40745148	51294132	0	0	0	0	0	0	0	0	0	0	0	0	35283308	36372436	36697464	0	0	0	0	0	0	0	0	0	0	0	0	25299834	29052604	28426404	T	15163	1	3	3
0	0	0	0	0	0	0	0	0	0	0	0	0	0	0	0	0	0	0	0	0	0	0	0	0	0	0	220305	287907	116554	0	0	0	0	0	0	0	0	0	0	0	0	0	0	0	T	67217.6	1	1	1
0	0	0	0	0	0	0	0	0	0	0	0	9382456	8335652	9302469	0	0	0	0	0	0	0	0	0	0	0	0	7.90799e+06	7.75151e+06	8007532	0	0	0	0	0	0	0	0	0	0	0	0	10482940	10693752	9289177	T	22942.9	1	5	4
0	0	0	0	0	0	0	0	0	0	0	0	0	0	0	0	0	0	0	0	0	0	0	0	0	0	0	0	0	0	0	0	0	0	0	0	0	0	0	499154	510780	443350	0	0	0	T	42062.7	1	3	2
0	0	0	0	0	0	1.25723e+06	1.66798e+06	1.43278e+06	0	0	0	0	0	0	0	0	0	0	0	0	2149136	1.00911e+06	2.25204e+06	0	0	0	0	0	0	0	0	0	0	0	0	0	0	0	4500619	4117381	3.60339e+06	0	0	0	T	52710.5	1	3	3
0	0	0	0	0	0	0	0	0	0	0	0	0	0	0	0	0	0	1.29215e+06	1.41614e+06	1.36009e+06	0	0	0	0	0	0	0	0	0	0	0	0	1.91035e+06	1.64171e+06	2213949	0	0	0	0	0	0	0	0	0	T	116850	1	6	5
0	0	0	2.47089e+06	822022	2.41481e+06	3.09401e+06	2.26855e+06	2.56983e+06	0	0	0	0	0	0	0	0	0	3.90205e+06	1.20907e+06	1814005	2.63972e+06	2.63375e+06	2647018	0	0	0	0	0	0	2177270	1.05166e+06	2832099	940483	1.17809e+06	2.5754e+06	5322883	5073070	4630530	0	0	0	0	0	0	T	75202.6	1	9	9
0	0	0	244423	163106	184045	0	0	0	0	0	0	2.32782e+06	2.18745e+06	0	0	0	0	0	0	0	0	0	0	0	0	0	1950137	0	0	0	0	0	0	0	0	0	0	0	0	0	0	1.7328e+06	1.42886e+06	1.74746e+06	T	22965.4	1	2	2
5.21651e+06	4.20087e+06	5.23209e+06	0	0	0	0	0	0	0	0	0	0	0	0	4.02707e+06	2.67606e+06	2.05479e+06	0	0	0	778381	192095	215743	0	0	0	0	0	0	3157235	3.70776e+06	4552827	0	0	0	1.15731e+06	2.44679e+06	840397	0	0	0	186713	740670	0	T	59234.7	1	9	8
0	0	0	0	0	0	0	0	0	0	0	0	0	0	0	0	0	0	0	0	0	0	0	0	0	0	0	0	0	0	599299	649559	374017	0	0	0	0	0	0	0	0	0	0	0	0	T	138513	1	2	2
0	0	0	0	0	0	0	0	0	656815	1.31251e+06	1.00442e+06	0	0	0	0	0	0	0	0	0	0	0	0	0	0	0	0	0	0	0	0	0	0	0	0	0	0	0	0	0	0	0	0	0	T	34100.7	1	1	1
3383518	3.27265e+06	3608776	4058032	4589054	4967708	41052792	34425684	40276636	6452654	5121306	4270332	4.55964e+06	4.34947e+06	5.44589e+06	4.17077e+06	4.26128e+06	4.18548e+06	3.54378e+06	3329285	3.68344e+06	45847172	43928892	42325480	4.70446e+06	6014123	7783864	5.73597e+06	4911181	5694985	3.66187e+06	2.96463e+06	4.80955e+06	4658619	4.29449e+06	3.6254e+06	55949520	57967604	56414624	6.38156e+06	5.66945e+06	7.97311e+06	9856791	16483888	6.79161e+06	T	63932.4	1	24	17
0	0	0	0	0	0	0	0	0	45962816	52544992	37814496	3.75027e+06	3.45065e+06	4.87578e+06	0	0	0	1.36475e+06	2.19448e+06	1.76979e+06	0	0	0	54915712	55383352	55698308	10140839	9062394	9003597	2.72603e+06	2.45226e+06	1.98053e+06	0	0	0	0	0	0	25496602	22818196	24160240	10189477	8435135	11805875	T	39905.1	1	23	19
0	0	0	0	0	0	0	0	0	0	0	0	0	0	0	0	0	0	0	0	0	838551	629934	906262	0	0	0	0	0	0	0	0	0	0	0	0	0	0	0	4205954	2.90521e+06	2.59569e+06	0	0	0	T	48816.4	1	5	4
0	0	0	0	0	0	1.66749e+06	125451	318057	115062056	113637512	122021712	0	0	0	0	0	0	0	0	0	0	0	0	74830192	21194776	76176488	0	0	0	0	0	0	0	0	0	0	0	0	18857252	64607536	18499300	0	0	0	T	143661	1	3	1
571488	396431	326291	429466	141119	231934	0	0	0	0	0	0	0	0	0	806361	526066	532180	0	0	0	0	0	0	0	0	0	0	0	5.92504e+06	533067	581234	1.76615e+06	509801	583499	195052	0	0	0	0	0	0	0	0	0	T	314326	1	3	3
0	0	0	0	0	0	0	0	0	0	0	0	0	0	0	0	0	0	0	0	0	0	0	0	0	0	0	992180	1.44691e+06	854608	0	0	0	0	0	0	0	0	0	0	0	0	0	0	0	T	149432	1	1	1
0	0	0	0	0	0	0	0	0	0	0	0	0	0	0	0	0	0	829590	255692	0	0	0	0	0	0	0	0	0	0	0	0	0	1.30759e+06	0	4901605	0	0	0	0	0	0	0	0	0	T	35255.1	1	1	1
0	0	0	0	0	0	0	0	0	310345	500951	578721	0	0	0	0	0	0	0	0	0	0	0	0	0	0	0	0	0	0	0	0	0	0	0	0	0	0	0	0	0	0	0	0	0	T	38898.8	1	2	2
0	0	0	0	0	0	0	0	0	0	0	0	6586513	5.62453e+06	5545660	0	0	0	0	0	0	0	0	0	0	0	0	5311157	6126582	4.18452e+06	0	0	0	0	0	0	0	0	0	0	0	0	0	0	0	T	22403.4	1	4	4
0	0	0	0	0	0	0	0	0	0	0	0	11941345	12853860	59590236	0	0	0	0	0	0	0	0	0	0	0	0	16608721	19252292	19255842	0	0	0	0	0	0	0	0	0	0	0	0	15944965	15896406	17444308	T	16310.3	1	6	4
0	0	0	8.30858e+06	2.56851e+06	900263	3.92285e+06	227765	1.86259e+06	0	0	740829	1.09379e+06	0	2.19656e+06	0	670567	1.40077e+06	0	2.46553e+06	0	0	661885	0	0	0	266202	557539	0	1880765	2.65176e+06	1.7916e+06	0	2.86343e+06	0	454317	1.218e+06	499738	1.09949e+06	968731	0	0	0	888628	644844	T	73108.1	1	36	1
0	0	0	0	0	0	0	0	0	628330	619629	789133	0	0	0	0	0	0	0	0	0	0	0	0	0	0	0	0	0	0	0	0	0	0	0	0	0	0	0	0	335567	478891	0	0	0	T	38757.7	1	2	2
0	0	0	0	0	0	0	0	0	1.19039e+06	824884	1.03606e+06	0	0	0	0	0	0	0	0	0	0	0	0	486531	419524	986510	0	0	0	0	0	0	0	0	0	0	0	0	661963	855907	800392	0	0	0	T	38762.6	1	2	2
8734805	11460858	8865194	52573880	53103352	58217340	6.00718e+06	3.42077e+06	4.1722e+06	0	0	0	5212870	5.797e+06	5427988	8853250	9286916	9220522	51217688	45948812	51815172	4.51351e+06	4.81925e+06	5.0502e+06	0	0	0	6.15088e+06	6741432	6757449	8739557	9442309	9395841	64591492	69613384	67703488	5.98647e+06	5969121	6289584	3.77113e+06	4274793	3344832	7.98997e+06	6.88049e+06	7.56722e+06	T	90875.2	1	37	24
10618668	12515633	10417908	19905484	12137734	12929911	128008888	129524096	116063024	46020808	40795352	91068728	19401580	21966714	22607552	10353108	11098753	10331995	8639912	9100427	8.14833e+06	100508640	105707072	97506552	29255596	30276906	29911494	18721560	19380618	20309522	11216879	10250063	10442912	11166316	18041220	11445737	135974640	135145632	140374896	42747632	55588496	63061672	24485968	27708420	28453786	T	54809.3	1	34	23
1.90682e+06	1.99017e+06	1.4525e+06	0	0	0	0	0	0	0	0	0	0	0	0	1.10644e+06	1.10438e+06	1.01895e+06	0	0	0	0	0	0	0	0	0	0	0	0	1.2819e+06	1.23831e+06	1.18943e+06	0	0	0	0	0	0	0	0	0	0	0	0	T	111581	1	1	1
0	0	0	0	0	0	0	3.05863e+06	0	0	0	0	0	0	0	1.32016e+06	1.61217e+06	1445395	0	0	0	0	0	0	0	0	0	0	0	0	0	0	0	0	0	0	0	0	0	0	0	0	0	0	0	T	199904	1	2	2
0	0	0	0	0	0	0	0	0	0	0	0	0	0	0	0	0	0	0	0	0	0	0	0	0	0	0	496660	711231	434522	0	0	0	0	0	0	0	0	0	0	0	0	628760	870456	587718	T	16684.1	1	1	0
3.46865e+06	2.80136e+06	2.63112e+06	2.06061e+06	1.55297e+06	2.1449e+06	19794120	9943846	13530173	0	0	0	0	0	0	3.68666e+06	4929765	4.68473e+06	0	0	0	19011432	17676266	14010314	183911504	174060800	184967008	22230036	22185946	21747808	3.51532e+06	4.16042e+06	3.54234e+06	0	0	0	14632153	12717022	12797140	114402248	119744528	121491424	23641416	20965064	20596266	T	56614.4	1	12	11
0	0	0	0	0	0	0	0	0	0	0	0	0	0	0	0	0	0	0	0	0	0	0	0	0	0	0	0	0	0	0	0	0	0	0	0	0	0	0	5797256	5379699	6.31478e+06	0	0	0	T	69388.8	1	1	1
11995219	6.40198e+06	9850739	109746016	164851648	125850264	152921408	152174704	159306832	46298280	48985852	33292884	0	0	0	0	0	0	137008576	126322496	112754888	37424192	44534364	51302336	22886064	25277076	24713914	0	0	0	7.77682e+06	8.11358e+06	8085005	126207392	123064984	128046768	151632640	146372208	145568192	35447732	41983644	34325012	0	0	0	T	92816.4	1	2	1
0	0	0	0	0	0	20551352	21913302	21689962	22107318	23047600	24600390	15943833	14656191	13851797	0	0	0	0	0	0	19244066	20100332	20437550	16630592	17469136	17500584	12308105	11665991	10787175	0	0	0	0	0	0	15247379	13686593	16141365	40858344	41431160	39173180	14699147	12708094	12651906	T	41348.4	1	16	3
0	0	0	0	0	0	0	0	0	0	0	0	0	0	0	0	0	0	0	0	0	0	0	0	0	0	0	1203337	1.69588e+06	886564	0	0	0	0	0	0	0	0	0	0	0	0	0	0	0	T	70787.6	1	1	1
11735856	7.92355e+06	11571177	58442260	66932024	57500972	3721303	4359575	4.12966e+06	6.39983e+06	4.9316e+06	3.35855e+06	8245884	10932985	9987878	10457597	12269494	7.98717e+06	46237388	43198572	45111244	6403988	6.06892e+06	6.57505e+06	5636663	2752040	3.6906e+06	9149098	9112036	10108757	6757960	7184496	8219843	73593944	64382012	75618672	5625267	5864050	5393196	4.486e+06	5.26591e+06	3.60676e+06	7.03832e+06	9204816	7.80426e+06	T	90200.3	1	49	40
0	0	0	0	0	0	0	0	0	0	0	0	2.75575e+06	2.31022e+06	2260338	0	0	0	0	0	0	0	0	0	0	0	0	2073428	2.2363e+06	2.28221e+06	0	0	0	0	0	0	0	0	0	0	0	0	3.6104e+06	5.77936e+06	5465510	T	28209.8	1	3	3
811168	1.08797e+06	789157	0	0	0	3.30928e+06	2.52912e+06	2671797	0	0	0	0	0	0	1.23871e+06	1394761	1.27772e+06	0	0	0	6.02153e+06	5.85443e+06	5.7216e+06	0	0	0	0	0	0	1.07097e+06	1.14632e+06	1.34565e+06	0	0	0	3.79437e+06	3.31854e+06	3.17263e+06	0	0	0	0	0	0	T	52503.4	1	10	8
6067063	4007590	5797652	0	0	0	0	0	0	0	0	0	15698146	12938354	13609269	4033981	5883218	3.53492e+06	0	0	0	0	0	0	0	0	0	19450360	16119227	21007122	6625825	4425394	4881389	0	0	0	0	0	0	0	0	0	19207558	19426732	19978332	T	124425	1	8	2
1.99656e+06	1792351	1.5583e+06	0	0	0	0	0	0	0	0	0	0	0	0	2.82532e+06	1.56214e+06	2.60302e+06	0	0	0	0	0	0	0	0	0	0	0	0	0	0	0	0	0	0	0	0	0	0	0	0	0	0	0	T	74931.5	1	1	1
1.87294e+06	2.55482e+06	1.66869e+06	0	0	0	0	0	0	0	0	0	0	0	0	1.73917e+06	1.93834e+06	2.03076e+06	0	0	0	0	0	0	0	0	0	0	0	0	1.22713e+06	1.37443e+06	1.30267e+06	0	0	0	0	0	0	0	0	0	0	0	0	T	130531	1	4	4
1.03761e+06	597611	840819	2.0206e+06	2.34175e+06	1.74318e+06	985787	1.28902e+06	943064	0	0	0	0	0	0	814000	1.14874e+06	292009	1.64724e+06	3550402	1.76941e+06	0	0	0	0	0	0	0	0	0	570680	637640	320443	3.6272e+06	1.56515e+06	1.54314e+06	1.64501e+06	551414	1297859	0	0	0	0	0	0	T	67544.4	1	8	8
374650	543883	246806	0	0	0	0	0	0	0	0	0	0	0	0	0	0	0	0	0	0	0	0	0	0	0	0	0	0	0	697860	470682	372850	0	0	0	0	0	0	0	0	0	0	0	0	T	140318	1	3	3
3.61294e+06	2.0684e+06	2.31059e+06	0	0	0	93162344	2.09949e+06	2313360	0	0	0	0	0	0	0	0	0	2489660	2.12657e+06	5504983	1.80655e+06	1.82761e+06	2.08946e+06	0	0	0	0	0	0	4480636	2.43609e+06	4.01329e+06	0	0	0	61336128	87749128	82977328	0	0	0	0	0	0	T	67153.3	1	9	9
0	0	0	0	0	0	0	0	0	0	0	0	2360762	8030388	6.35299e+06	0	0	0	0	0	0	0	0	0	0	0	0	3141532	3208904	2.94398e+06	0	0	0	0	0	0	0	0	0	0	0	0	2.84139e+06	3.92593e+06	2.11417e+06	T	19798.3	1	3	2
0	0	0	0	0	0	0	0	0	0	0	0	0	0	0	0	0	0	1.57933e+06	1.69433e+06	0	0	0	0	0	0	0	0	0	0	0	0	0	0	0	0	0	0	0	843030	1.03863e+06	759464	0	0	0	T	39099.3	1	3	2
2.95876e+06	7006527	2.49489e+06	14828234	16618846	22846414	8227509	10430841	9879776	18025760	16809696	18215596	5490443	6.46599e+06	6436364	2.21573e+06	2.10634e+06	5634343	24809078	32050016	29801428	26478002	30357466	10983130	18042038	15846265	18581376	5.00895e+06	5463727	3999589	1117482	1.426e+06	1.7622e+06	8478780	7638574	7938013	4.49329e+06	5397664	6.48656e+06	6.04321e+06	3.70143e+06	9356581	1.47264e+06	2.37525e+06	2278013	T	70899.2	1	28	17
0	0	0	4.67977e+06	4.7341e+06	5619074	615339	955622	235135	0	0	0	0	0	0	0	0	0	8314166	4.06781e+06	7281451	737854	0	97322.5	0	0	0	0	0	0	0	0	0	4541200	4768107	4630725	0	0	0	2.44024e+06	3.07032e+06	3101651	0	0	0	T	77480.9	1	13	13
0	0	0	0	0	0	0	0	0	0	0	0	0	0	0	0	0	0	0	0	0	0	0	0	0	0	0	0	0	0	0	0	0	0	0	0	0	0	0	1.30266e+06	951427	848253	0	0	0	T	32230.7	1	1	1
0	0	0	0	0	0	0	0	0	0	0	0	4605709	4814574	4.34606e+06	0	0	0	0	0	0	0	0	0	0	0	0	5.14996e+06	5.90374e+06	4541999	0	0	0	0	0	0	0	0	0	0	0	0	4428005	3.9427e+06	3.55611e+06	T	22224.3	1	6	5
0	0	0	0	0	0	0	0	0	0	0	0	1.31474e+06	1.29736e+06	1.24687e+06	0	0	0	0	0	0	0	0	0	0	0	0	1.5906e+06	804753	525572	0	0	0	0	0	0	0	0	0	0	0	0	1.47976e+06	1.43385e+06	1.39528e+06	T	23757.7	1	2	2
0	0	0	0	0	0	0	0	0	789169	0	891915	0	0	0	0	0	0	0	0	0	0	0	0	885356	987613	871735	0	0	0	0	0	0	0	0	0	0	0	0	0	0	0	0	0	0	T	59445.2	1	1	1
0	0	0	0	0	0	0	0	0	0	0	0	739001	918396	1.05305e+06	0	0	0	0	0	0	0	0	0	0	0	0	1.77096e+06	1.53182e+06	1826804	0	0	0	0	0	0	0	0	0	0	0	0	0	0	0	T	37213.7	1	1	1
3.67722e+06	7197249	4.26311e+06	0	0	0	0	0	0	0	0	0	0	0	0	4828142	2695288	4518385	0	0	0	0	0	0	0	0	0	0	0	0	3997609	3.36482e+06	2.9914e+06	0	0	0	0	0	0	0	0	0	0	0	0	T	172995	1	1	1
0	0	0	0	0	0	0	0	0	0	0	0	11282565	12047056	12738955	0	0	0	0	0	0	0	0	0	0	0	0	13701270	13856045	14898525	0	0	0	312836	800332	546555	0	0	0	0	0	0	13216394	14550811	14278935	T	19195.6	1	9	9
0	0	0	0	0	0	0	0	0	2.21366e+06	2.57606e+06	2.79551e+06	0	0	0	0	0	0	0	0	0	0	0	0	2.87059e+06	2629516	3.09119e+06	287949	718472	0	0	0	0	0	0	0	0	0	0	2.68459e+06	2521423	2859842	0	0	0	T	48810.9	1	4	4
0	0	0	0	0	0	0	0	0	0	0	0	0	0	0	0	0	0	0	0	0	0	0	0	0	0	0	653525	541339	581649	0	0	0	0	0	0	0	0	0	0	0	0	633968	673731	448193	T	24675.5	1	1	1
0	0	0	0	0	0	0	0	0	0	0	0	0	0	0	0	0	0	0	0	0	0	0	0	0	0	0	0	0	0	0	0	0	0	0	0	0	0	0	1.61031e+06	1.93972e+06	2179086	0	0	0	T	45852.5	1	1	1
0	0	0	0	0	0	0	0	0	0	0	0	3.00429e+06	2.24412e+06	2.14931e+06	0	0	0	0	0	0	0	0	0	0	0	0	0	0	0	0	0	0	0	0	0	0	0	0	0	0	0	0	0	0	T	95786.9	1	1	1
0	0	0	0	0	0	0	0	0	0	0	0	0	0	0	0	0	0	0	0	0	0	0	0	0	0	0	0	0	0	0	0	0	0	0	0	0	0	0	275126	266914	278000	0	0	0	T	45472.6	1	1	1
0	0	0	0	0	0	0	0	0	0	0	0	5.71685e+06	5962282	5836828	0	0	0	0	0	0	0	0	0	0	0	0	6029907	6.01865e+06	5247270	0	0	0	0	0	0	0	0	0	0	0	0	8467024	8712852	8761863	T	22078.1	1	3	3
0	0	0	1.17005e+06	882219	1.08769e+06	0	0	0	0	0	0	0	0	0	468035	697094	941690	810006	1.10844e+06	882224	0	0	0	0	0	0	0	0	0	510242	448977	698794	1.37504e+06	1.29647e+06	1225485	0	0	0	0	0	0	0	0	0	T	109893	1	2	2
0	0	0	0	0	0	0	0	0	4017959	4555249	4265721	2422483	2.30241e+06	2.21619e+06	0	0	0	0	0	0	0	0	0	2.34659e+06	2.70924e+06	2.25197e+06	2.02883e+06	2.70984e+06	1.86208e+06	0	0	0	0	0	0	0	0	0	3.40381e+06	3.30198e+06	3.17539e+06	3161303	2.73931e+06	3.14494e+06	T	51323.5	1	8	8
0	0	0	0	0	0	0	0	0	0	0	0	7.3175e+06	7752270	7955387	0	0	0	0	0	0	0	0	0	0	0	0	9787552	10777146	10626956	0	0	0	0	0	0	0	0	0	0	0	0	8.09285e+06	9435811	10734324	T	20261.1	1	7	7
0	0	0	0	0	0	0	0	0	1.33271e+06	272008	524681	0	0	0	0	0	0	0	0	0	474058	258865	0	0	0	0	0	0	0	0	0	0	0	0	0	0	0	0	2892730	2.01071e+06	2.1393e+06	0	0	0	T	42888.5	1	5	4
0	0	0	0	0	0	793518	933041	895059	0	0	0	0	0	0	0	0	0	0	0	0	906001	917863	1.005e+06	0	0	0	0	0	0	0	0	0	0	0	0	1.09666e+06	933790	990430	0	0	0	0	0	0	T	57158.1	1	3	3
4.18529e+06	3.94189e+06	4.1645e+06	1.95571e+06	2.70099e+06	2.37115e+06	5830944	6463272	5796284	0	0	0	0	0	0	2.53892e+06	2986013	1.95611e+06	2.66017e+06	2.64573e+06	2.44678e+06	4.17577e+06	4998453	5.4226e+06	0	0	0	0	0	0	4239365	4.0848e+06	4.18111e+06	2.16823e+06	3.14878e+06	2.07387e+06	7265663	6.31254e+06	7.05341e+06	0	0	0	0	0	0	T	71561.6	1	15	15
0	0	0	0	0	0	0	0	0	0	0	0	845951	789530	775190	0	0	0	0	0	0	0	0	0	0	0	0	1.26351e+06	1.42362e+06	1.02305e+06	0	0	0	0	0	0	0	0	0	0	0	0	465674	536194	487094	T	21196.6	1	2	2
3.90875e+06	3.29876e+06	4.3428e+06	1.7519e+06	1.75565e+06	1.76349e+06	12776214	13884898	11266697	0	0	0	0	0	0	2.69505e+06	3.97652e+06	3489062	1.87603e+06	1.42622e+06	1.75856e+06	12938355	14094061	13396098	0	0	0	0	0	0	2902336	2973820	3.31939e+06	2275686	2.52052e+06	2.44597e+06	19430650	21434016	19872478	353512	1.24695e+06	0	876703	815862	888560	T	50717.1	1	5	3
5.35916e+06	3.57788e+06	5.79548e+06	4.32906e+06	3.60709e+06	4378992	0	0	0	214951424	227581776	209067296	32423972	30151042	32428926	2.78634e+06	4.42904e+06	4328210	4550049	4.96293e+06	4416605	3.28543e+06	2.71227e+06	3.71231e+06	163858240	163179136	165249216	34968228	35786416	34715540	3.702e+06	3.41897e+06	3.63919e+06	5015999	4.5376e+06	4797750	1.14502e+06	1.459e+06	1.53712e+06	202980608	190084848	203222880	81839536	80299488	85661264	T	37131.2	1	19	13
1.54795e+06	1.75424e+06	1.47706e+06	4.3248e+06	3.94703e+06	4.26099e+06	0	0	0	0	0	0	0	0	0	0	0	0	3796445	4.38733e+06	4748621	0	0	0	0	0	0	0	0	0	1.5668e+06	1.35622e+06	1.42109e+06	6887545	4955467	6134043	0	0	0	0	0	0	0	0	0	T	104788	1	34	20
0	0	0	0	0	0	0	0	0	25551376	25798646	23824408	4704352	5377912	4898293	0	0	0	0	0	0	0	0	0	15085254	17005726	14002433	3369414	2.57744e+06	3.29976e+06	0	0	0	0	0	0	0	0	0	2325472	2.12967e+06	1.58867e+06	46169588	48970016	47188912	T	31860.1	1	6	4
0	0	0	0	0	0	0	0	0	3.22002e+06	2.72697e+06	2.34058e+06	0	0	0	0	0	0	0	0	0	0	0	0	1.98811e+06	801830	1.24092e+06	0	0	0	0	0	0	0	0	0	0	0	0	1.56353e+06	1.58839e+06	624419	0	0	0	T	31847.4	1	4	2
29593622	33204336	29491890	7019528	6562997	5.39829e+06	0	0	0	0	0	0	0	0	0	41124940	32982572	33674452	6.51447e+06	5822083	6.56077e+06	0	0	0	0	0	0	0	0	0	16974232	18412512	14512402	6.19511e+06	6.40072e+06	8381059	0	0	0	0	0	0	0	0	0	T	85800.6	1	18	17
126943	304912	934267	370361	45911.3	9613187	1.17711e+06	600404	1.30047e+06	0	0	0	0	0	0	2.05272e+06	2.00176e+06	1.62092e+06	0	128339	197493	518333	1.03518e+06	610573	0	0	0	0	0	0	448346	421394	358293	216762	104677	0	1.04655e+06	1.35417e+06	1.92824e+06	0	0	0	0	0	0	T	64625.4	1	5	5
672622	0	0	0	0	0	297524	103286	334865	8222709	8.13038e+06	9443687	0	738959	661182	0	0	0	0	0	0	0	0	0	6.54318e+06	5628335	6727757	480237	1052750	320813	169154	819843	0	0	0	0	0	0	0	7128369	7.03127e+06	7278561	1.67659e+06	1215108	906609	T	46319.4	1	15	5
0	0	0	2365893	2.13228e+06	2.2355e+06	0	0	0	0	0	0	0	0	0	0	0	0	1.86869e+06	1886887	2.31932e+06	0	0	0	0	0	0	0	0	0	0	0	0	3.00472e+06	2790343	2.48063e+06	0	0	0	0	0	0	0	0	0	T	91293.1	1	5	5
0	0	0	0	0	0	0	0	0	0	0	0	1.08779e+06	1.00216e+06	1.10418e+06	0	0	0	0	0	0	0	0	0	0	0	0	1.60985e+06	2.07942e+06	1.686e+06	0	0	0	0	0	0	0	0	0	0	0	0	1142490	1.62242e+06	1.40835e+06	T	24794.1	1	2	2
0	0	0	317111	0	230718	0	0	0	0	0	0	0	0	0	0	0	0	0	399350	0	0	0	0	0	0	0	0	0	0	0	0	0	0	0	0	0	0	0	0	0	0	0	0	0	T	34041.7	1	1	0
0	0	0	0	0	0	1.28293e+06	1.59978e+06	1.50791e+06	0	0	0	0	0	0	0	0	0	0	0	0	1.70215e+06	1.54155e+06	1504479	0	0	0	0	0	0	0	0	0	0	0	0	2.177e+06	2.01708e+06	2.38453e+06	0	0	0	0	0	0	T	62902.5	1	6	6
8.15911e+06	8.09657e+06	9680611	2.87953e+06	2.54142e+06	4243292	0	0	0	0	1.49172e+06	861243	7870029	9028031	8723108	5.90144e+06	8.06437e+06	8.37183e+06	2.20155e+06	2.38396e+06	1966825	524578	574637	0	326404	548752	0	11324980	12255422	10759899	6.26446e+06	7.03738e+06	6551769	4.9617e+06	4151023	3712022	301766	355863	0	563241	433452	579014	10401692	9845643	10170578	T	53466.3	1	16	0
3.7788e+06	3.88599e+06	1.10789e+06	3.72013e+06	3.69518e+06	2.95591e+06	0	0	0	0	0	0	0	0	0	6073829	5.71042e+06	5017519	1.42577e+06	1.43283e+06	1.27607e+06	0	0	0	0	0	0	0	0	0	0	0	0	0	0	0	0	0	0	0	0	0	0	0	0	T	131902	1	17	15
0	0	0	0	0	0	0	0	0	0	0	0	6.09108e+06	6548610	6591507	0	0	0	0	0	0	0	0	0	0	0	0	4754326	3.70831e+06	3.54679e+06	0	0	0	0	0	0	0	0	0	0	0	0	5.97154e+06	5.99313e+06	6.36889e+06	T	34544.8	1	5	5
0	0	0	5.26803e+06	5070510	5.5119e+06	2.22563e+06	3.01781e+06	2.38176e+06	28098742	27134522	25071378	2536994304	2417788160	2491938304	0	0	0	3.59582e+06	4.18037e+06	3.53395e+06	2841663	2.68341e+06	2.76852e+06	19531596	17991298	23761378	2531013888	2568986112	2393842944	3.92842e+06	6.39803e+06	3.28704e+06	5345346	4469663	5.51522e+06	2.76568e+06	2679543	2511286	10576419	9947493	11746872	2033260928	1975980416	1981473536	T	26210.7	1	26	10
0	0	0	0	0	0	0	0	0	12406133	12700262	11043028	0	0	0	0	0	0	0	0	0	0	0	0	11098671	9406207	9612768	0	0	0	0	0	0	0	0	0	0	0	0	10710706	11894112	11358570	5932683	4715110	8498651	T	45253.6	1	6	5
0	0	0	0	0	0	0	0	0	0	0	0	7764008	6169280	5.97253e+06	0	0	0	0	0	0	0	0	0	0	0	0	6964018	7486491	7389457	0	0	0	0	0	0	0	0	0	0	0	0	7.51473e+06	8569006	8880186	T	29791.4	1	8	7
0	0	0	0	0	0	0	0	0	2.8691e+06	2.08558e+06	1.96604e+06	3087687	2016370	1.67561e+06	0	0	0	0	0	0	0	0	0	1.8459e+06	2.28666e+06	1.82886e+06	561333	1.83781e+06	1.92406e+06	0	0	0	0	0	0	0	0	0	0	0	0	2.82551e+06	3.72773e+06	3.70994e+06	T	28322.6	1	4	4
3.01998e+06	3.11222e+06	2.73031e+06	9435570	10184423	8487335	0	0	0	0	0	0	0	0	0	4293090	4044320	4.17686e+06	10789350	11901119	11499359	1.34129e+06	670937	415799	0	0	0	0	0	0	2.78609e+06	3.11007e+06	3.14186e+06	8652256	8557206	8274913	728406	1.32392e+06	663954	1.63244e+06	1.67711e+06	1.53969e+06	0	0	0	T	76061.1	1	13	10
0	0	0	0	0	0	6401067	7279916	6.36279e+06	3.05549e+06	1.31048e+06	1.94262e+06	3.32934e+06	2446955	2.94461e+06	0	0	0	0	0	0	7.87373e+06	7.88427e+06	7.59084e+06	0	0	0	2.54492e+06	3.89179e+06	3.61096e+06	0	0	0	0	0	0	6936221	5267224	6286805	0	0	0	2.00638e+06	4091255	4.05951e+06	T	56862.1	1	15	13
0	0	0	0	0	0	0	0	0	8609713	9429874	8268537	0	0	0	0	0	0	0	0	0	0	0	0	6.07518e+06	7386584	6.9326e+06	0	0	0	0	0	0	0	0	0	0	0	0	7355392	7.69893e+06	7431049	3.11455e+06	3049715	2.66544e+06	T	42156.6	1	9	6
1.24377e+06	1.2224e+06	1.77104e+06	0	0	0	0	0	0	0	0	0	0	0	0	835470	947987	1.71005e+06	0	0	0	0	0	0	0	0	0	0	0	0	0	0	0	0	0	0	0	0	0	0	0	0	0	0	0	T	131618	1	3	3
0	0	0	0	0	0	0	0	0	3348474	3.59712e+06	2828877	0	0	0	0	0	0	0	0	0	0	0	0	2.86408e+06	2.21446e+06	3.17122e+06	1.27395e+06	1.4179e+06	1.07357e+06	0	0	0	0	0	0	0	0	0	2.515e+06	2.29721e+06	2550106	0	0	0	T	37083.5	1	6	6
0	0	0	0	0	0	0	0	0	0	0	0	0	0	0	0	0	0	0	0	0	954361	728068	841931	0	0	0	0	0	0	0	0	0	0	0	0	0	0	0	0	0	0	0	0	0	T	41353.1	1	1	1
47174508	33468800	45759796	3807587	3.79136e+06	3.40258e+06	0	0	0	25695826	4535701	10476601	0	0	0	30099778	36123544	32850334	1.78029e+06	2035172	1.73094e+06	0	0	0	0	0	0	0	0	0	22340010	21609336	23486700	2277148	1.93965e+06	2234321	0	0	0	37349644	9889826	18387854	0	0	0	T	122870	1	48	29
0	0	0	0	0	0	0	0	0	3.72455e+06	4.6019e+06	4830569	0	0	0	0	0	0	0	0	0	162716	126322	150113	3.1584e+06	2.91504e+06	3.05334e+06	0	0	0	0	0	0	0	0	0	0	0	0	7.17023e+06	7.8986e+06	6.7301e+06	0	0	0	T	50251.2	1	4	4
0	0	0	0	0	0	0	0	0	0	0	0	0	0	0	0	0	0	0	0	0	0	0	0	0	0	0	0	0	0	0	0	0	2.06811e+06	2.05699e+06	1.68475e+06	0	0	0	0	0	0	0	0	0	T	57690.3	1	1	1
0	0	0	0	0	0	0	0	0	0	0	0	44532312	44982424	46383880	0	0	0	0	0	0	0	0	0	0	0	0	23167146	22839152	21847426	0	0	0	0	0	0	0	0	0	0	0	0	30934168	26303846	29014264	T	12509.4	1	4	4
0	0	0	0	0	0	0	0	0	0	0	0	0	0	0	0	0	0	0	0	0	0	0	0	0	0	0	0	0	0	0	0	0	0	0	0	0	0	0	0	0	0	526363	730661	1.14834e+06	T	17408.9	1	1	1
0	0	0	0	0	0	0	0	0	3.14975e+06	3.28484e+06	2.85037e+06	0	0	0	0	0	0	0	0	0	0	0	0	0	0	0	1.35366e+06	1.06017e+06	599452	0	0	0	0	0	0	0	0	0	4.41804e+06	4232423	4.87325e+06	0	0	0	T	50345.1	1	6	4
1.31768e+06	848233	1.20196e+06	0	0	0	0	0	0	0	0	0	0	0	0	1.15233e+06	1.1538e+06	1.72332e+06	0	0	0	0	0	0	0	0	0	0	0	0	1.64709e+06	1.47591e+06	1.32727e+06	0	0	0	0	0	0	0	0	0	0	0	0	T	142778	1	3	3
0	0	0	0	0	0	0	0	0	16428915	11942047	19816466	0	0	0	0	0	0	0	0	0	0	0	0	16178899	0	17043022	0	0	0	0	0	0	0	0	0	0	0	0	0	0	0	0	0	0	T	340047	1	1	1
31945304	20826074	21397110	58837400	59261488	48947172	3.70227e+06	2.87927e+06	4.97232e+06	9261232	9142673	6116345	14718346	17890846	21472972	76838816	89199056	74403808	17486404	17408398	19360372	2.37719e+06	3.41789e+06	3646441	6.41323e+06	6514790	13757043	15444925	15588102	17275238	41633348	41395300	44108540	65149776	65974416	66153792	9755679	5.40669e+06	4.30941e+06	24033814	8472331	6429486	22924452	23437874	20279594	T	119189	1	54	44
1.98347e+06	1.22197e+06	2.45022e+06	2.39357e+06	1.52913e+06	2.03142e+06	0	0	0	0	0	0	0	0	0	4.93389e+06	4.04614e+06	4.61063e+06	0	0	0	0	0	0	0	0	0	0	0	0	2593250	2076563	2.36535e+06	1565426	1.55474e+06	1.88453e+06	0	0	0	0	0	0	0	0	0	T	110337	1	13	12
0	0	0	0	0	0	0	0	0	0	0	0	0	0	0	0	0	0	0	0	0	1.96438e+06	1.64765e+06	2.73339e+06	0	0	0	0	0	0	0	0	0	0	0	0	0	0	0	0	0	0	0	0	0	T	172544	1	1	1
0	0	0	0	0	0	0	0	0	0	0	0	0	0	0	0	0	0	0	0	0	1.50542e+06	1.18626e+06	411286	0	0	0	0	0	0	0	0	0	0	0	0	0	0	0	0	0	0	0	0	0	T	160504	1	1	1
4211309	3.50244e+06	3.38805e+06	0	0	0	0	0	0	0	0	0	0	0	0	3.97636e+06	4.81898e+06	4897136	0	0	0	0	0	0	0	0	0	0	0	0	3.74711e+06	3.80943e+06	4609620	0	0	0	0	0	0	0	0	0	0	0	0	T	121828	1	15	10
0	0	0	0	0	0	0	0	0	0	0	0	0	0	0	0	0	0	0	0	0	0	0	0	0	0	0	0	0	0	0	0	0	0	0	0	255474	205238	181910	0	0	0	0	0	0	T	47420.4	1	1	1
0	0	0	0	0	0	0	0	0	0	0	0	0	0	0	0	0	0	0	0	0	3.15605e+06	1.38038e+06	3.7594e+06	0	0	0	0	0	0	0	0	0	0	0	0	0	0	0	0	0	0	0	0	0	T	304623	1	1	1
2.4972e+06	2.40994e+06	2.60803e+06	0	0	0	0	0	0	0	0	0	0	0	0	2.62415e+06	3.15856e+06	2.84685e+06	0	0	0	0	0	0	0	0	0	0	0	0	3.16376e+06	3631705	3.72575e+06	0	0	0	0	0	0	0	0	0	0	0	0	T	194490	1	15	15
2.21859e+06	1.70096e+06	2.83472e+06	0	0	0	0	0	0	0	0	0	0	0	0	2.42034e+06	2414979	2.20605e+06	0	0	0	0	0	0	0	0	0	0	0	0	2747315	2.77687e+06	3.2255e+06	0	0	0	0	0	0	0	0	0	0	0	0	T	180806	1	12	12
0	0	0	0	0	0	0	0	0	0	0	0	0	0	0	0	0	0	0	0	0	0	0	0	0	0	0	0	0	0	0	0	0	0	0	0	0	0	0	0	0	0	3.31194e+06	3214503	3.81307e+06	T	53640.7	1	1	1
5.2086e+06	4.98688e+06	6318876	0	0	0	0	0	0	0	0	0	0	0	0	3446952	4387516	3.62821e+06	0	0	0	0	0	0	0	0	0	0	0	0	5149520	5040405	5032137	0	0	0	0	0	0	0	0	0	0	0	0	T	171186	1	22	21
0	0	0	0	0	0	0	0	0	0	0	0	0	0	0	0	0	0	0	0	0	0	0	0	0	0	0	0	0	0	445604	2.8919e+06	2180146	0	0	0	0	0	0	0	0	0	0	0	0	T	143049	1	3	3
0	0	0	0	0	0	0	0	0	0	0	0	2195887	4.1476e+06	3997316	0	0	0	0	0	0	0	0	0	0	0	0	2.59107e+06	2.65879e+06	2.53572e+06	0	0	0	0	0	0	0	0	0	0	0	0	2470368	3017620	2.80524e+06	T	104381	1	3	3
0	0	0	4.10645e+06	4454368	3.40296e+06	0	0	0	0	0	0	0	0	0	0	0	0	4.23027e+06	3.01189e+06	3134163	0	0	0	0	0	0	0	0	0	0	0	0	9832505	10855320	5437494	0	0	0	0	0	0	0	0	0	T	111561	1	16	14
40535868	37110772	40821096	2.97728e+06	3.42646e+06	4067831	0	0	0	0	0	0	0	0	0	27128212	26379442	27317294	1.65804e+06	1050614	2355913	0	0	0	0	0	0	0	0	0	24779366	22793250	24337300	3.0174e+06	2.67678e+06	3.68215e+06	0	0	0	492769	1.04855e+06	1.27459e+06	0	0	0	T	204349	1	24	9
0	0	0	18691116	15501199	17630050	0	0	0	0	0	0	0	0	0	0	0	0	16113641	16353534	14463170	0	0	0	0	0	0	0	0	0	0	0	0	18677640	22725196	19530184	0	0	0	0	0	0	0	0	0	T	92844.7	1	28	22
965009	1.68589e+06	1077611	0	0	0	0	0	0	0	0	0	0	0	0	1.19038e+06	1.75873e+06	1.14104e+06	0	0	0	0	0	0	0	0	0	0	0	0	962775	1.1403e+06	1.14327e+06	0	0	0	0	0	0	0	0	0	0	0	0	T	146471	1	4	3
0	0	0	1.45156e+06	1.14741e+06	869707	0	0	0	0	0	0	0	0	0	0	0	0	918565	649656	801082	0	0	0	0	0	0	0	0	0	0	0	0	286783	884036	334520	0	0	0	0	0	0	0	0	0	T	85572	1	2	2
0	0	0	0	0	0	2.93469e+06	3.15643e+06	3025689	0	0	0	0	0	0	0	0	0	0	0	0	0	0	0	0	0	0	0	0	0	0	0	0	0	0	0	2.67255e+06	3.0375e+06	2729616	0	0	0	0	0	0	T	72957.5	1	8	8
0	0	0	0	0	0	0	0	0	740545	1.38415e+06	2637969	0	0	0	0	0	0	0	0	0	0	0	0	0	0	0	0	0	0	0	0	0	0	0	0	0	0	0	0	0	0	0	0	0	T	31718.6	1	2	2
0	0	0	0	0	0	0	0	0	0	0	0	0	0	0	0	0	0	0	0	0	2496810	2.53633e+06	2.81891e+06	0	0	0	0	0	0	0	0	0	0	0	0	0	0	0	4.0504e+06	3.49476e+06	3703627	0	0	0	T	398480	1	2	1
0	0	0	835808	1.82395e+06	1.07878e+06	0	0	0	8664052	10541795	8.24504e+06	9168266	9537403	10253983	0	0	0	0	0	0	0	0	0	7.02587e+06	7022245	6620678	0	0	0	0	0	0	1.10779e+06	1.35901e+06	1.20402e+06	0	0	0	6372332	6.16029e+06	6.53368e+06	12039771	11544254	12540280	T	75294.9	1	9	7
13445648	14147597	10724740	27268450	25388290	28462882	160560496	174785584	189835328	63857680	63595348	56747220	23916760	25411460	22514962	19408300	16275006	19254910	39593376	50984724	38458464	360624320	348415360	323865024	82024496	86331656	78708032	38012636	31867608	30198814	10858149	11897010	8968819	12179373	12877035	10677800	130565280	131765888	139974016	64238936	67379040	65157048	28847194	26917754	25967120	T	69559.6	1	32	15
0	0	0	0	0	0	0	0	0	0	0	0	0	0	0	0	0	0	0	0	0	0	0	0	0	0	0	0	0	0	859102	856510	1.10074e+06	0	0	0	0	0	0	0	0	0	0	0	0	T	42161	1	1	1
0	0	0	0	0	0	0	0	0	404266	350477	676856	0	0	0	0	0	0	0	0	0	0	0	0	0	0	0	0	0	0	0	0	0	0	0	0	0	0	0	575751	634356	774149	0	0	0	T	40015.7	1	2	2
5777675	4211879	5.41053e+06	0	0	0	0	0	0	0	0	0	0	0	0	4.15312e+06	4361363	4.24321e+06	0	0	0	0	0	0	0	0	0	0	0	0	3.40581e+06	3.40816e+06	3.67034e+06	0	0	0	0	0	0	0	0	0	0	0	0	T	122878	1	11	10
0	0	0	0	0	0	0	0	0	8675257	9492353	8245341	0	0	0	0	0	0	0	0	0	0	0	0	8746857	7318456	10317269	0	0	0	0	0	0	0	0	0	0	0	0	4.88857e+06	5062011	4.57786e+06	0	0	0	T	41923.2	1	8	8
0	0	0	5466926	5249998	4.91261e+06	0	0	0	0	0	0	0	0	0	0	0	0	7.52837e+06	5959487	6.00162e+06	0	0	0	0	0	0	0	0	0	2.74757e+06	1349002	1068726	5.32398e+06	5650867	5.92466e+06	0	0	0	0	0	0	0	0	0	T	80634.5	1	13	13
0	0	283055	0	0	0	1482816	1.38092e+06	1.40962e+06	0	0	0	0	0	0	820778	1.31511e+06	1.61537e+06	0	0	0	0	0	0	0	0	0	0	0	0	2.74189e+06	2544159	2.31713e+06	0	0	0	0	0	0	0	0	0	0	0	0	T	119470	1	6	6
1.85364e+06	2.66113e+06	1.89736e+06	0	0	0	0	0	0	67128152	56617044	65206800	61629348	60844348	70642832	2565019	2238618	2.28838e+06	1.84793e+06	3.24571e+06	2.0447e+06	0	0	0	81175896	81762032	77614160	54993932	60910408	58623924	2.32561e+06	2.53422e+06	2.399e+06	0	0	0	133766	684071	0	4.67234e+06	3589093	3.32471e+06	187519728	177377680	179489248	T	28344.2	1	19	9
0	0	0	398073	830773	435480	0	0	0	0	0	0	0	0	0	0	0	0	766727	621805	600801	0	0	0	0	0	0	0	0	0	0	0	0	0	0	0	0	0	0	0	0	0	1.42799e+06	1.13295e+06	1.11614e+06	T	80978.5	1	3	3
28003954	29380860	29574722	4.76935e+06	4905642	3.37868e+06	0	0	0	0	0	0	0	0	0	20440768	20000248	19559730	4406789	3.91429e+06	5139077	0	0	0	0	0	0	0	0	0	18731204	17948378	17979174	6172780	6.07866e+06	5.31393e+06	0	0	0	0	0	0	0	0	0	T	141258	1	48	45
0	0	0	0	0	0	0	0	0	0	0	0	724816	538013	604290	0	0	0	0	0	0	0	0	0	0	0	0	745013	478246	409226	0	0	0	0	0	0	0	0	0	0	0	0	504881	515154	442421	T	18081.1	1	1	1
2.78688e+06	2.98921e+06	2.55719e+06	2.66459e+06	2.43505e+06	2.49566e+06	0	0	0	4.17129e+06	3131936	4036894	0	0	0	2.60981e+06	2247953	3.40684e+06	0	0	0	0	0	0	3.20401e+06	2.99411e+06	10204447	0	0	0	0	0	0	0	0	0	0	0	0	1511263	7.92539e+06	2.5502e+06	0	0	0	T	47045.9	1	7	7
0	0	0	0	0	0	0	0	0	0	0	0	0	0	0	0	0	0	0	0	0	0	0	0	0	0	0	0	0	0	0	0	0	1.73159e+06	1.96589e+06	2.54448e+06	0	0	0	0	0	0	0	0	0	T	352554	1	1	1
5122771	5771218	3941838	5920881	6443075	4611975	6269623	5478208	5785278	0	0	0	0	0	0	3.97498e+06	3.89175e+06	3865488	3.63624e+06	4.47946e+06	4362208	5233222	5470897	5548987	0	0	0	0	0	0	3396289	4.10144e+06	3.20581e+06	5826175	5321252	6014336	4.86772e+06	4.89787e+06	5.27588e+06	2.16034e+06	6064220	915524	0	0	0	T	59864.8	1	13	12
2.21495e+06	1.64355e+06	2.33723e+06	0	0	0	5.03715e+06	3.65638e+06	3.78807e+06	6332061	7.82897e+06	6375652	0	0	0	1.37686e+06	1.44377e+06	1.99834e+06	0	0	0	4.9206e+06	5259384	5.19946e+06	5.44188e+06	5642353	6.05068e+06	0	0	0	0	0	0	0	0	0	5384131	5.63917e+06	5312667	0	0	0	0	0	0	T	59991.5	1	9	4
16300608	15747176	16337300	179704992	176625696	130815768	11012329	9874295	7683491	29002636	8968723	8.14623e+06	7622846	7.17014e+06	7038159	18478386	20062126	18846052	155734592	158691376	159496400	10145135	9970541	4986793	8.28388e+06	8655160	8204960	9271244	9376415	8762344	16093991	15789466	15466764	270199936	273405664	270707104	8883609	12370522	8709173	43017548	10698848	11048391	8.04955e+06	9029826	9849730	T	108103	1	50	27
5.28839e+06	944416	970583	0	0	0	0	0	0	6141114	7.22627e+06	6614490	192031296	187291216	192007616	0	0	0	0	0	0	0	0	0	4233835	4.05883e+06	4.04394e+06	137718672	139323408	133932024	0	0	0	0	0	0	0	0	0	0	0	0	146240320	139055520	145577072	T	29615.8	1	23	16
0	0	0	0	0	0	0	0	0	0	0	0	0	0	0	0	0	0	144340	0	226746	0	0	0	0	0	0	0	0	0	0	0	0	0	0	1.15248e+06	0	0	0	0	0	0	0	0	0	T	107828	1	1	0
0	0	0	0	0	0	0	0	0	0	0	0	3.22614e+06	2976313	3.2891e+06	0	0	0	0	0	0	0	0	0	0	0	0	2.93094e+06	3.08347e+06	2.75559e+06	0	0	0	0	0	0	0	0	0	0	0	0	2.24084e+06	2.36964e+06	2.77323e+06	T	15129	1	2	2
0	0	0	0	0	0	2216398	1.9926e+06	2.08138e+06	0	0	0	0	0	0	0	0	0	0	0	0	3.11145e+06	2844495	2.84804e+06	0	0	0	0	0	0	0	0	0	0	0	0	3.27765e+06	3.23919e+06	2.94259e+06	141656	914369	1.10844e+06	0	0	0	T	58439.7	1	13	10
0	0	0	0	0	0	0	0	0	19566544	22957440	20601398	4.67605e+06	5044686	5259883	0	0	0	0	0	0	0	0	0	18309082	18008950	17747362	6.0156e+06	7.03489e+06	7.4031e+06	0	0	0	728941	1.58752e+06	1.40225e+06	0	0	0	12984980	11695954	14341203	16854558	17582724	16362914	T	30454	1	11	9
0	0	0	0	0	0	0	0	0	0	0	0	6425463	7499198	6709745	0	0	0	0	0	0	0	0	0	0	0	0	3.31809e+06	4.38637e+06	3.33597e+06	0	0	0	0	0	0	0	0	0	2687882	1.08682e+06	2.31764e+06	6572501	6.24548e+06	6.68264e+06	T	18261.3	1	3	2
3.43064e+06	5.69083e+06	3.1835e+06	0	0	0	7354834	8467992	7.43863e+06	1.78202e+06	1.9165e+06	1.71733e+06	4.4319e+06	2.03606e+06	1.9755e+06	3375870	3.48679e+06	3079686	0	0	0	11094683	10690671	10463551	2.41807e+06	2.05953e+06	2.48952e+06	1.99429e+06	2.18282e+06	2.56253e+06	1.86328e+06	2016984	2.7923e+06	0	0	0	5799873	5913155	6.29236e+06	1.74788e+06	1.19049e+06	1.29967e+06	1.85671e+06	2.12093e+06	2180881	T	57637.8	1	16	16
49962664	54614280	51299644	5566205	6.8739e+06	10281321	1.0548e+06	3789524	1.32861e+06	0	0	0	0	0	0	42231300	45012660	38734704	0	0	0	0	0	0	0	0	0	0	0	0	44948508	44796068	49141312	8807495	9225701	8937569	9104007	9408284	8503341	0	0	0	0	0	0	T	138742	1	59	48
0	0	0	0	0	0	2.74892e+06	7.3107e+06	2.76037e+06	0	0	0	0	0	0	0	0	0	0	0	0	2.44437e+06	2.45437e+06	2.78699e+06	0	0	0	0	0	0	0	0	0	0	0	0	4.03005e+06	3.9012e+06	3.64619e+06	0	0	0	0	0	0	T	54337.2	1	15	14
0	0	0	0	0	0	0	0	0	0	0	0	25820668	24481724	23569682	0	0	0	0	0	0	0	0	0	0	0	0	24248834	21298194	26461568	0	0	0	0	0	0	0	0	0	0	0	0	35039924	39262020	37391960	T	16358.9	1	8	8
0	0	0	0	0	0	0	0	0	1.64595e+06	1.10127e+06	1.83239e+06	0	0	0	0	0	0	0	0	0	0	0	0	1335021	620775	1.67917e+06	0	0	0	0	0	0	0	0	0	530926	0	346376	2.09957e+06	2.6764e+06	1.97172e+06	0	0	0	T	45345.4	1	6	6
4221003	6157431	3.46245e+06	1.1525e+06	1.39785e+06	1441344	0	0	0	0	0	0	0	0	0	5955491	5451074	6.15664e+06	0	0	0	0	0	0	0	0	0	0	0	0	4823528	4718811	4743131	0	0	0	0	0	0	0	0	0	0	0	0	T	125490	1	15	14
0	0	0	0	0	0	8829236	8655032	26604868	14127647	16178306	12428712	4618821	3820494	3.69816e+06	2.60318e+06	2.94559e+06	3.47128e+06	0	0	0	8179508	40475364	41548076	14474437	15913605	14788895	0	0	0	2.00168e+06	2.04038e+06	2.23198e+06	0	0	0	17905958	2.23411e+06	1.93399e+06	36425440	39214852	37427144	7809639	9682798	7093968	T	45716.6	1	20	15
3212192	4.26054e+06	3.26415e+06	0	0	0	0	0	0	0	0	0	0	0	0	3.32456e+06	4552774	3675357	0	0	0	0	0	0	880054	506498	696815	0	0	0	7321858	5010065	5.17336e+06	1.21016e+06	1.13942e+06	2.79049e+06	1.33664e+06	6130359	1.40123e+06	820042	1.13951e+06	1.0434e+06	0	0	0	T	152124	1	14	12
0	0	0	0	0	0	0	0	0	0	0	0	18811530	18768682	17120754	0	0	0	0	0	0	0	0	0	0	0	0	13550186	15394956	12033057	0	0	0	0	0	0	0	0	0	0	0	0	9813817	12844400	10454655	T	19104.1	1	4	4
0	0	0	3.83392e+06	3.81041e+06	3.28938e+06	0	0	0	0	0	0	0	0	0	0	0	0	2.13011e+06	2.41146e+06	2.75248e+06	0	0	0	0	0	0	0	0	0	0	0	0	6.40723e+06	5.09696e+06	6351237	0	0	0	0	0	0	0	0	0	T	91582.9	1	15	14
0	0	0	0	0	0	0	0	0	0	0	0	3.01864e+06	3.1752e+06	3224697	0	0	0	0	0	0	0	0	0	0	0	0	2.46219e+06	3.01666e+06	2.76614e+06	0	0	0	0	0	0	0	0	0	0	0	0	1.97933e+06	1.75007e+06	1.98707e+06	T	14201.5	1	1	1
0	0	0	0	0	0	0	0	0	0	0	0	1.3796e+06	1.1027e+06	958216	0	0	0	0	0	0	0	0	0	0	0	0	1.15765e+06	1.60936e+06	1.60556e+06	0	0	0	0	0	0	0	0	0	0	0	0	1.12642e+06	1.64577e+06	1010588	T	13943.7	1	2	1
0	0	0	0	0	0	0	0	0	1.98555e+06	3.95069e+06	4612696	3449036	3630168	3.23676e+06	0	0	0	0	0	0	0	0	0	1190137	871619	4380467	3.57664e+06	3.71128e+06	3.15238e+06	0	0	0	0	0	0	0	0	0	0	0	0	5352054	5.88143e+06	4.91602e+06	T	32044	1	6	5
0	0	0	0	426290	0	0	0	0	0	0	0	0	0	0	0	0	0	472970	364707	674218	0	0	0	0	0	0	0	0	0	0	0	0	347870	385333	640276	0	0	0	0	0	0	0	0	0	T	84906	1	3	3
1293694	1.73637e+06	234548	0	0	0	1.49878e+06	1.42365e+06	1.54115e+06	0	0	0	0	0	0	872195	436221	1.14248e+06	1.14704e+06	1242379	1.45922e+06	1.92535e+06	2.12125e+06	2.18508e+06	0	0	0	0	0	0	784831	1.49058e+06	463255	0	0	0	3.54262e+06	2.99979e+06	3.33551e+06	0	0	0	0	0	0	T	71309.6	1	10	6
0	0	0	0	0	0	3.78043e+06	3.41712e+06	3460472	5.63654e+06	5976831	4519243	0	0	0	0	0	0	0	0	0	2.99415e+06	2.95752e+06	2.60416e+06	0	0	0	0	0	0	0	0	0	0	0	0	3949565	7.7803e+06	5.146e+06	0	0	0	1.49759e+06	6.40319e+06	5.31105e+06	T	68512.6	1	17	16
0	0	0	0	0	0	0	0	0	0	0	0	0	0	0	2.16413e+06	3.06519e+06	2908638	0	0	0	0	0	0	0	0	0	0	0	0	1.19729e+06	1.33421e+06	0	0	0	0	0	0	0	0	0	0	0	0	0	T	37620.7	1	1	1
0	0	0	0	0	0	0	0	0	0	0	0	0	0	0	0	0	0	0	0	0	0	0	0	0	0	0	0	0	0	0	0	0	0	0	0	0	0	0	2.88297e+06	2.25931e+06	2.45628e+06	0	0	0	T	182548	1	1	1
2.6811e+06	2.21362e+06	2.4941e+06	740892	1.60705e+06	1.05749e+06	0	0	0	0	0	0	0	0	0	2.60822e+06	3.05818e+06	2488702	0	0	0	0	0	0	0	0	0	0	0	0	3661457	3.21075e+06	2.62256e+06	1.59293e+06	1.72734e+06	2687425	0	0	0	0	0	0	0	0	0	T	120795	1	12	3
0	0	0	0	0	0	384395	553700	349422	0	0	0	0	0	0	0	0	0	0	0	0	0	0	0	0	0	0	0	0	0	0	0	0	0	0	0	520605	0	514180	0	0	0	0	0	0	T	66151.9	1	2	2
12880843	15210701	14533543	0	0	0	0	0	0	0	0	0	0	0	0	10597914	9409841	13734755	0	0	0	0	0	0	0	0	0	11985976	11951066	12501155	8483072	25656610	25387298	0	0	0	0	0	0	0	0	0	0	0	0	T	160799	1	28	23
26750874	30366618	29184684	1.99028e+06	2.30146e+06	2176504	0	0	0	0	0	0	0	0	0	14687474	13285411	14572265	0	0	0	0	0	0	0	0	0	0	0	0	20850016	20404962	20500478	2.98956e+06	3.03982e+06	3.24884e+06	0	0	0	0	0	0	0	0	0	T	140976	1	48	42
0	0	0	2652172	2.75761e+06	2496796	2.9408e+06	2283033	2886004	0	0	0	0	0	0	0	0	0	4.16958e+06	3.52138e+06	3.16614e+06	992333	903996	1.05927e+06	0	0	0	0	0	0	0	0	0	2263274	2587778	2.12935e+06	4.28699e+06	4.08186e+06	4.55188e+06	0	0	0	0	0	0	T	78805.8	1	13	13
0	0	0	23180214	25945768	17858472	0	0	0	0	0	0	0	0	0	0	0	0	19791396	22208912	20620882	0	0	0	0	0	0	0	0	0	0	0	0	39570288	33681024	43101612	0	0	0	0	0	0	0	0	0	T	148149	1	1	1
0	0	0	4.22932e+06	4.186e+06	4656129	0	0	0	0	0	0	0	0	0	6.68109e+06	5.28677e+06	6.0803e+06	2.67274e+06	1.03774e+06	1.4267e+06	3435439	3339225	6.81414e+06	4261789	4.28121e+06	4459711	0	0	0	4604312	4928591	4.82065e+06	3776791	3.63217e+06	11208812	0	0	0	0	0	0	0	0	0	T	119315	1	24	21
4503196	4545478	4.90477e+06	3856537	4.18341e+06	3.14636e+06	0	0	0	0	0	0	1.85944e+06	1.45215e+06	1.83411e+06	5793706	4521683	4896303	3.03948e+06	3.25393e+06	9101852	0	0	0	0	0	0	0	0	0	3.65241e+06	5.41871e+06	3.88847e+06	3524795	3.55393e+06	3494878	0	0	0	0	0	0	0	0	0	T	206817	1	14	14
4.7005e+06	2.93309e+06	6002177	3.42684e+06	4.07325e+06	3.17771e+06	0	0	0	0	0	0	0	0	0	7.9623e+06	8839935	8169995	0	0	0	0	0	0	0	0	0	0	0	0	9605983	9453630	9764290	2.8777e+06	3.07734e+06	3.03566e+06	0	0	0	0	0	0	0	0	0	T	113609	1	35	30
2.04519e+06	2.20981e+06	1.89351e+06	159279	0	719039	0	0	0	0	0	0	0	0	0	3.15185e+06	1.21687e+06	1.89898e+06	0	0	0	0	0	0	0	285183	0	0	0	0	505309	700389	1.17919e+06	0	0	0	0	0	0	0	0	0	0	0	0	T	120700	1	6	5
227415	448833	0	786809	870814	499448	0	0	0	0	0	0	0	0	0	0	0	0	663095	511459	632452	0	0	0	0	0	0	0	0	0	0	0	0	1.32338e+06	1320300	673030	0	0	0	0	0	0	0	0	0	T	89076	1	2	1
5931066	6081420	5812130	0	0	0	0	0	0	0	0	0	0	0	0	6006830	4491025	5.97645e+06	5648416	5236777	6.13938e+06	0	0	0	0	0	0	0	0	0	4735329	4.64197e+06	4.41838e+06	5682620	5337562	6.28808e+06	5.96849e+06	6750766	5877252	0	0	0	0	0	0	T	146577	1	22	20
0	0	0	0	0	0	0	0	0	0	0	0	0	0	0	0	0	0	0	0	0	0	0	0	0	0	0	0	0	0	7.19844e+06	5230586	7.36347e+06	0	0	0	0	0	0	0	0	0	0	0	0	T	254252	1	28	28
0	0	0	0	0	0	0	0	0	0	0	0	198933088	205074992	194668896	0	0	0	0	0	0	0	0	0	0	0	0	0	0	0	13752884	11701542	9399387	0	0	0	0	0	0	0	0	0	0	0	0	T	104876	1	1	1
0	0	0	770096	751981	686222	0	0	0	0	0	0	0	0	0	0	0	0	1.57831e+06	1.58513e+06	1.88351e+06	0	0	0	0	0	0	0	0	0	0	0	0	1.91131e+06	554259	933843	0	0	0	0	0	0	0	0	0	T	81821.7	1	4	3
0	0	0	0	0	0	0	0	0	0	0	0	0	0	0	0	0	0	0	0	0	0	0	0	0	0	0	0	0	0	904992	927627	769422	0	0	0	0	0	0	0	0	0	0	0	0	T	274088	1	2	2
0	0	0	0	0	0	0	0	0	12999181	11081776	12540555	13577705	11514512	12497133	0	0	0	0	0	0	0	0	0	8399547	8915139	9815628	12953768	12263600	12613299	0	0	0	0	0	0	3.007e+06	1.2865e+06	1.72848e+06	7.02093e+06	6589498	7106035	13813187	12671670	13092827	T	36064.9	1	11	6
0	0	0	0	0	0	0	0	0	0	0	0	1.20329e+06	1.06413e+06	1.15857e+06	0	0	0	0	0	0	0	0	0	0	0	0	868387	396865	813902	0	0	0	0	0	0	0	0	0	0	0	0	1.24628e+06	943878	992922	T	28335.1	1	1	1
0	0	0	0	0	0	0	0	0	0	0	0	732998	814518	710532	0	0	0	0	0	0	0	0	0	0	0	0	0	0	0	0	0	0	0	0	0	0	0	0	0	0	0	712361	597146	738614	T	25825.3	1	1	1
0	0	0	0	0	0	0	0	0	0	0	0	11519967	14012279	10359084	0	0	0	0	0	0	0	0	0	0	0	0	8617836	10932566	10243116	0	0	0	0	0	0	0	0	0	0	0	0	12183528	8216379	13087097	T	23548.1	1	4	4
0	0	0	0	0	0	920992	797615	951281	3961485	9294447	3106585	0	0	0	0	0	0	1.48285e+06	376906	1.4223e+06	0	0	0	3.73925e+06	5748885	9088753	0	0	0	0	0	0	0	0	0	0	0	0	4.70811e+06	5.71e+06	4.81177e+06	0	0	0	T	52511.7	1	12	11
0	0	0	0	0	0	0	0	0	2332473	2.30991e+06	2.65234e+06	1.07215e+06	1.34801e+06	1271189	0	0	0	0	0	0	0	0	0	2.2753e+06	2091085	1.27899e+06	0	0	0	0	0	0	0	0	0	0	0	0	1175494	1.42907e+06	1.28583e+06	812533	2.50384e+06	1.02099e+06	T	43683	1	4	4
0	0	0	0	0	0	0	0	0	5761316	6154900	4.87775e+06	101910064	99151720	105797520	0	0	0	0	0	0	0	0	0	4.4855e+06	5.92237e+06	4904942	195014288	192566880	187943632	0	0	0	0	0	0	0	0	0	0	0	0	78343640	77032784	80809816	T	33721.2	1	14	7
4.37115e+06	4.03304e+06	3.98883e+06	1.83389e+06	4.31832e+06	2.15058e+06	0	0	0	0	0	0	0	0	0	2.36982e+06	3.68565e+06	3.64119e+06	3680716	3419958	2393951	0	0	0	0	0	0	0	0	0	3.95304e+06	4.04307e+06	3803556	3.13451e+06	5852224	3.21184e+06	0	0	0	477065	681953	1.05693e+06	0	0	0	T	84048.7	1	14	14
0	0	0	1631911	0	1.70701e+06	0	0	0	0	0	0	0	0	0	0	0	0	1.14173e+06	0	1.64194e+06	0	0	0	0	0	0	0	0	0	0	0	0	0	0	0	0	0	0	0	0	0	0	0	0	T	143202	1	11	2
0	0	0	0	0	0	0	0	0	0	0	0	203472112	207399168	184222064	0	0	0	1.04776e+06	120349	9599333	0	0	0	0	0	0	208610944	208547472	209719952	0	0	0	583594	11078153	806379	0	0	0	0	0	0	251765680	257356128	253537584	T	21854.8	1	11	4
0	0	0	0	0	0	0	0	0	0	0	0	1.43935e+06	0	1.21085e+06	0	0	0	0	0	0	0	0	0	0	0	0	1.47135e+06	1.18583e+06	1.28013e+06	0	0	0	0	0	0	0	0	0	0	0	0	0	0	0	T	13749.1	1	1	1
6.50852e+06	6.86546e+06	6.59374e+06	1.75097e+06	2.4579e+06	2.05215e+06	0	0	0	0	0	0	0	0	0	7.35237e+06	7.71912e+06	7.82295e+06	0	0	0	0	0	0	0	0	0	0	0	0	9940353	9148721	9593524	0	0	0	0	0	0	0	0	0	0	0	0	T	115199	1	23	18
1.25715e+06	1.0161e+06	774563	0	0	0	0	0	0	0	0	0	0	0	0	0	0	0	0	0	0	0	0	0	0	0	0	0	0	0	2.19291e+06	1.98031e+06	1.65888e+06	0	0	0	0	0	0	0	0	0	0	0	0	T	91969.4	1	1	0
0	0	0	0	0	0	0	0	0	937182	833934	1.23933e+06	0	0	0	0	0	0	0	0	0	0	0	0	0	0	0	0	0	0	0	0	0	0	0	0	0	0	0	2.84072e+06	3358310	3.39124e+06	0	0	0	T	39592.5	1	4	2
0	0	0	0	0	0	0	0	0	5893701	3.28565e+06	0	0	0	0	796320	348834	1.50774e+06	0	0	0	0	0	1.14845e+06	0	4.56745e+06	0	0	0	0	484181	1.17608e+06	759258	0	0	0	0	0	0	1.4174e+06	0	769661	679789	1.36064e+06	0	T	277990	1	6	4
0	0	0	0	0	0	0	0	0	0	0	0	1.18184e+06	1.42985e+06	1.62474e+06	0	0	0	0	0	0	0	0	0	0	0	0	0	0	0	0	0	0	0	0	0	0	0	0	0	0	0	1.20095e+06	1.07671e+06	1.0299e+06	T	13702.8	1	2	1
0	0	0	6327918	5766216	6.11677e+06	1507753	979536	1.23355e+06	0	0	0	0	0	0	0	0	0	5962486	6762512	5.81365e+06	0	0	0	0	0	0	0	0	0	0	0	0	4.19375e+06	3.87545e+06	3087482	1.10832e+06	1.1931e+06	834694	0	0	0	0	0	0	T	80779	1	12	12
0	0	0	0	0	0	0	0	0	1321425	1434117	2514112	0	0	0	0	0	0	0	0	0	0	0	0	1.5992e+06	1.84047e+06	1.73906e+06	0	0	0	0	0	0	0	0	0	0	0	0	0	0	0	2.75203e+06	2.80805e+06	2.90635e+06	T	112560	1	1	1
0	0	0	0	0	0	0	0	0	0	0	0	21629520	21754570	22586206	0	0	0	0	0	0	0	0	0	0	0	0	24309894	23247160	22827724	0	0	0	0	0	0	0	0	0	0	0	0	23854090	23657698	24827514	T	24577.5	1	11	9
8.13281e+06	8979528	7509704	23744690	22619816	21104702	0	0	0	0	0	0	0	0	0	30779070	24395398	32366010	17277182	20838724	20006728	0	0	0	0	0	0	0	0	0	9510032	10486814	9394386	19416540	18779336	17841168	0	0	0	0	0	0	0	0	0	T	108737	1	32	26
0	0	0	0	0	0	0	0	0	0	0	0	6028537	6510667	4707761	0	0	0	0	0	0	0	0	0	0	0	0	6.85116e+06	6.55787e+06	6.14235e+06	0	0	0	0	0	0	0	0	0	0	0	0	6.31787e+06	17222592	6.00225e+06	T	21128.8	1	3	3
0	0	0	0	0	0	0	0	0	4.25641e+06	4524796	3.12446e+06	0	0	0	1.53463e+06	2.82844e+06	1.61322e+06	294103	326096	423591	350830	0	0	3.1223e+06	3.16728e+06	2.99575e+06	0	0	0	119619	1.09568e+06	141520	986261	939635	1.46306e+06	0	0	0	0	0	0	0	0	0	T	289437	1	4	4
57436904	53075016	56168200	14524353	14337502	13767729	0	0	0	0	0	0	0	0	0	86907112	91917368	80188504	2.19249e+06	3.21079e+06	2.52822e+06	0	0	0	0	0	0	0	0	0	65769928	63188464	67974256	6523766	6.91082e+06	6.50959e+06	0	0	0	0	0	0	0	0	0	T	114531	1	43	31
0	0	0	0	0	0	0	0	0	0	0	0	0	0	0	0	0	0	0	0	0	0	0	0	0	0	0	617397	324220	383023	0	0	0	0	0	0	0	0	0	0	0	0	416280	277395	0	T	25502.7	1	1	1
0	0	0	8154236	7.38088e+06	7.57494e+06	1.61871e+06	1432282	1.56572e+06	0	0	0	0	0	0	0	0	0	6574461	7083796	6835616	580661	832102	540708	0	0	0	0	0	0	0	0	0	8777573	9249202	8746381	2250220	2.45643e+06	2.32335e+06	2.60849e+06	2.05228e+06	2.18844e+06	0	0	0	T	73405	1	16	14
0	0	0	0	0	0	0	0	0	1.12982e+06	0	0	0	0	0	0	0	0	0	0	0	0	0	0	0	0	0	0	0	0	0	0	0	0	0	0	0	0	0	0	0	0	1.10863e+06	1.4433e+06	1.39004e+06	T	29744.1	1	2	2
0	0	0	0	0	0	0	0	0	8622904	6.38346e+06	10361779	1.46841e+06	1.35728e+06	1.97364e+06	0	0	0	0	0	0	0	0	0	9165882	9073396	9300053	2770321	2.08703e+06	2.0173e+06	1.21169e+06	565210	4.71434e+06	0	0	0	0	0	0	7.76588e+06	8784807	8263572	2.87853e+06	3.11333e+06	3.24508e+06	T	38145.7	1	9	8
0	0	0	0	0	0	902692	356295	883410	0	0	0	0	0	0	0	0	0	0	0	0	0	0	0	1911401	2.2803e+06	2.37032e+06	0	0	0	0	0	0	0	0	0	0	0	0	4.75508e+06	4636069	5122690	0	0	0	T	54331.5	1	6	6
0	0	0	950191	570071	1.25283e+06	2.92527e+06	3.54739e+06	3300160	0	0	0	0	0	0	0	0	0	0	0	0	3.50635e+06	3.40033e+06	3.45753e+06	0	0	0	0	0	0	0	0	0	0	0	0	3.62674e+06	3574986	3.34305e+06	0	0	0	0	0	0	T	55929.3	1	13	8
0	0	0	0	0	0	890477	1.5938e+06	1.52327e+06	0	0	0	0	0	0	0	0	0	1.01366e+06	1.43794e+06	1.48568e+06	0	0	0	1.13923e+06	1.12266e+06	1.70445e+06	0	0	0	0	0	0	0	0	0	0	0	0	1.98294e+06	2.73234e+06	2379255	0	0	0	T	60066.7	1	5	5
0	0	0	0	0	0	0	0	0	0	0	0	20629094	21749304	23562876	0	0	0	0	0	0	0	0	0	0	0	0	23123650	21626850	23817600	0	0	0	0	0	0	0	0	0	0	0	0	19434488	17498558	17982134	T	30222.7	1	13	13
0	0	0	0	0	0	0	0	0	0	0	0	2.5932e+06	2.76921e+06	2.66992e+06	0	0	0	0	0	0	0	0	0	0	0	0	2.67646e+06	3.1897e+06	2716315	0	0	0	0	0	0	0	0	0	0	0	0	2518951	2.76181e+06	2949077	T	31281.8	1	3	2
0	0	0	0	0	0	0	0	0	9038333	9876943	7.1474e+06	5.85115e+06	6012332	6.62766e+06	0	0	0	0	0	0	0	0	0	5262775	6.03764e+06	6.51261e+06	8367807	8002400	8737199	0	0	0	0	0	0	0	0	0	0	0	0	53548512	52686784	52477672	T	23550.7	1	9	7
0	0	0	0	0	0	0	0	0	0	0	0	0	0	0	0	0	0	0	0	0	0	0	0	0	0	0	10245917	11008197	11276960	0	0	0	0	0	0	0	0	0	0	0	0	0	0	0	T	43557.4	1	1	1
0	0	0	0	0	0	428072	499530	417304	0	0	0	0	0	0	0	0	0	0	0	0	0	0	0	0	0	0	0	0	0	0	0	0	0	0	0	178717	639977	351399	863209	979906	1.02642e+06	0	0	0	T	48872.3	1	2	2
0	0	0	0	0	0	0	0	0	0	0	0	961226	875693	642866	0	0	0	0	0	0	0	0	0	0	0	0	0	0	0	0	0	0	0	0	0	0	0	0	0	0	0	1.85231e+06	1.92737e+06	2.26455e+06	T	10052	1	1	1
21660702	21947754	19910164	3.20603e+06	3.81715e+06	2917989	3.72535e+06	4961024	6.36939e+06	0	0	0	0	0	0	22155156	26320636	20799660	0	0	0	3.72961e+06	3.12939e+06	2.52839e+06	0	0	0	0	0	0	16649482	14579057	14517506	3.69429e+06	2.43576e+06	2.82678e+06	0	0	0	4.5251e+06	7148633	4.33684e+06	0	0	0	T	145738	1	49	45
8693098	8676722	9094437	19052740	17214622	18882480	0	0	0	0	0	0	3.72626e+06	5.74998e+06	4.41617e+06	7.01163e+06	7.69248e+06	6.35327e+06	12318411	11172728	15485390	0	0	0	0	0	0	0	0	0	6.63726e+06	6.32644e+06	6.65983e+06	17398414	16671526	18138590	0	0	0	0	0	0	0	0	0	T	88828.9	1	30	26
0	0	0	0	0	0	0	0	0	0	0	0	0	0	0	0	0	0	0	0	0	690334	210275	0	0	0	0	0	0	0	0	0	0	0	0	0	667998	781835	1.0131e+06	0	0	0	0	0	0	T	42480.9	1	2	2
0	0	0	0	0	0	0	0	0	5241326	5.69446e+06	3.95733e+06	0	0	0	0	0	0	0	0	0	0	0	0	3.1518e+06	3.80802e+06	3.72181e+06	1.10095e+06	4.41213e+06	1744380	0	0	0	0	0	0	0	0	0	0	0	0	5.33865e+06	5192821	3.54186e+06	T	34382.5	1	6	6
0	0	0	0	0	0	0	0	0	0	0	0	0	0	0	0	0	0	0	0	0	0	0	0	0	0	0	0	0	0	0	0	0	0	0	0	0	0	0	990310	938890	698601	0	0	0	T	52272.8	1	1	1
0	0	0	466584	869184	743078	0	0	0	0	0	0	0	0	0	0	0	0	435976	528422	447670	0	0	0	0	0	0	0	0	0	0	0	0	1.17402e+06	1.09053e+06	1.35082e+06	0	0	0	0	0	0	0	0	0	T	89808.8	1	3	1
0	0	0	245819	1.47999e+06	1.10627e+06	0	0	0	6009865	3.53681e+06	3.6369e+06	0	0	0	0	0	0	1.06583e+06	410994	168256	0	0	0	0	0	0	0	0	0	0	0	0	0	0	0	0	0	0	0	0	0	0	0	0	T	513309	1	3	3
0	0	0	0	0	0	0	0	0	4.7093e+06	4.46732e+06	4617753	0	0	0	0	0	0	0	0	0	0	0	0	3.32482e+06	2.84635e+06	2.82512e+06	0	0	0	0	0	0	0	0	0	0	0	0	2201789	3.27692e+06	1.4089e+06	0	0	0	T	45256.2	1	5	5
0	0	0	0	0	0	0	0	0	0	0	0	5477514	8.26006e+06	5826756	0	0	0	0	0	0	0	0	0	0	0	0	6466217	6931265	8038858	0	0	0	0	0	0	0	0	0	0	0	0	6130058	5.64813e+06	5662148	T	19331.4	1	2	2
0	0	0	0	0	0	0	0	0	18215450	17641524	20753134	1.72551e+06	1.29483e+06	1.6398e+06	0	0	0	0	0	0	0	0	0	11553454	11789720	11405065	1.8839e+06	1.33222e+06	1.45428e+06	0	0	0	0	0	0	0	0	0	14747954	14064810	15898610	2.39366e+06	2.63657e+06	2.16837e+06	T	48319.5	1	13	12
0	0	0	0	0	0	0	0	0	0	0	0	0	0	0	0	0	0	0	0	0	0	0	0	126384664	114953432	121826336	0	0	0	0	0	0	0	0	0	0	0	0	0	0	0	0	0	0	T	36771.2	1	1	1
0	0	0	0	0	0	0	0	0	0	0	0	0	0	0	0	0	0	0	0	0	0	0	0	1.64088e+06	1.65243e+06	2.29318e+06	0	0	0	0	0	0	0	0	0	0	0	0	1.39489e+06	889372	543474	0	0	0	T	32882	1	1	0
5.15295e+06	6295689	5016720	0	0	0	0	0	0	0	0	0	0	0	0	3151170	4550235	2.98323e+06	0	0	0	0	0	0	0	0	0	0	0	0	51893404	22409024	54853552	0	0	0	0	0	0	0	0	0	0	0	0	T	244353	1	81	79
0	0	0	0	0	0	0	0	0	5557974	5.80429e+06	4777140	0	0	0	0	0	0	0	0	0	0	0	0	3.70317e+06	4.84696e+06	5076639	2372283	1.98346e+06	2.03091e+06	0	0	0	3.0188e+06	2.98658e+06	2.48074e+06	0	0	0	0	0	0	9746331	9487405	9845857	T	31423.7	1	6	6
2.21858e+06	2.01945e+06	2.69008e+06	0	0	0	0	0	0	0	0	0	0	0	0	0	0	0	0	0	0	0	0	0	0	0	0	0	0	0	0	0	0	0	0	0	546088	498057	690949	0	0	0	768226	0	530580	T	116599	1	1	0
0	0	0	13528870	14479746	16018187	0	0	0	0	0	0	0	0	0	1.24083e+06	1.24638e+06	1.5363e+06	7.67246e+06	7.9199e+06	7524538	0	0	0	0	0	0	0	0	0	1.63294e+06	1.6499e+06	2.17669e+06	18383210	18718244	19622602	1.84097e+06	1.71934e+06	1.57798e+06	0	0	0	0	0	0	T	85552.3	1	26	22
4598496	4380757	4.13906e+06	0	0	0	0	0	0	0	0	0	0	0	0	6878591	3.31321e+06	4.77538e+06	0	0	0	0	0	0	0	0	0	0	0	0	3506281	3.45351e+06	3.80972e+06	0	0	0	0	0	0	0	0	0	0	0	0	T	155100	1	16	15
2.83397e+06	2371858	1.80261e+06	0	0	0	0	0	0	0	0	0	0	0	0	2.69376e+06	1.77294e+06	2.112e+06	0	0	0	0	0	0	0	0	0	0	0	0	2.37465e+06	2886252	2.82584e+06	0	0	0	0	0	0	0	375953	0	0	0	0	T	125888	1	7	7
0	0	0	0	0	0	0	0	0	0	0	0	0	0	0	0	0	0	0	0	0	0	0	0	0	0	0	0	0	0	0	0	0	0	0	0	0	0	0	668808	610879	742652	0	0	0	T	46531.9	1	1	1
0	0	0	0	0	0	0	881026	478145	0	0	0	0	0	0	0	0	0	0	0	0	0	0	0	0	0	0	0	0	0	0	0	0	0	0	0	1.32945e+06	997772	1.29681e+06	0	0	0	0	0	0	T	74714.8	1	4	2
0	0	0	0	0	0	0	0	0	322642	329071	518418	0	0	0	0	0	0	0	0	0	0	0	0	0	0	0	0	0	0	0	0	0	0	0	0	0	0	0	0	0	0	2.46868e+06	1465644	1.80206e+06	T	33373.9	1	3	3
0	0	0	0	0	0	0	0	0	1.04864e+06	384008	1.40092e+06	0	0	0	0	0	0	0	0	0	0	0	0	0	0	0	0	0	0	0	0	0	0	0	0	0	0	0	502060	1.23282e+06	490340	0	0	0	T	39110.2	1	2	2
0	0	0	0	0	0	0	0	0	0	0	0	0	0	0	830454	649744	1078533	0	0	0	0	0	0	0	0	0	0	0	0	2.38789e+06	2.12109e+06	2213616	0	0	0	0	0	0	233673	267683	451389	0	0	0	T	117239	1	4	4
0	0	0	0	0	0	0	0	0	0	0	0	8563646	8928366	8273513	0	0	0	0	0	0	0	0	0	0	0	0	10716068	10547664	10907080	0	0	0	0	0	0	0	0	0	0	0	0	6755104	7402136	6682055	T	15641.2	1	3	3
0	0	0	0	0	0	0	0	0	6984436	8418645	6271292	0	0	0	0	0	0	0	0	0	0	0	0	5.54286e+06	6.2262e+06	4.20735e+06	0	0	0	0	0	0	0	0	0	0	0	0	4.67041e+06	3689282	7933004	0	0	0	T	41807	1	5	4
45477436	48200968	46369008	20088164	14983830	20958428	3.12603e+06	2.41984e+06	3.03148e+06	66242064	81321728	74421600	16467837	17972394	17241702	49061888	49691516	50255464	11141551	7685515	7.65519e+06	4.0416e+06	3.68654e+06	16182586	70108552	69900440	69210376	22193028	22823836	22304976	30780974	30955406	14436954	11885443	4.23702e+06	10079109	2.59142e+06	1.62263e+06	2010130	50771828	47986512	51636228	22519336	21632408	23239702	T	35588.9	1	23	15
0	0	0	0	0	0	0	0	0	2.28943e+06	2.38168e+06	2226027	0	0	0	0	0	0	0	0	0	0	0	0	3.47833e+06	3.56885e+06	3.26416e+06	0	0	0	0	0	0	0	0	0	0	0	0	2.08784e+06	1.90555e+06	1766969	868303	811254	400651	T	29044.5	1	3	3
0	0	0	0	0	0	0	0	0	0	0	0	0	0	0	0	0	0	0	0	0	0	0	0	3.03583e+06	3274734	3.04941e+06	0	0	0	0	0	0	0	0	0	0	0	0	0	0	0	0	0	0	T	37078.5	1	1	1
0	0	0	0	0	0	0	0	0	0	0	0	1.59305e+06	1344218	1.40931e+06	0	0	0	0	0	0	0	0	0	0	0	0	1984761	1.95678e+06	2.72468e+06	0	0	0	0	0	0	0	0	0	0	0	0	946913	804500	931012	T	24412.4	1	1	1
0	0	0	0	0	0	0	0	0	0	0	0	0	0	0	0	0	0	1.1546e+06	1.21016e+06	1.1153e+06	0	0	0	0	0	0	0	0	0	0	0	0	1258109	1.52264e+06	1.42588e+06	0	0	0	0	0	0	0	0	0	T	87061.7	1	3	3
0	0	0	0	0	0	0	0	0	1.77908e+06	240259	831441	0	0	0	0	0	0	0	0	0	0	0	0	977630	303070	420723	0	0	0	0	0	0	0	0	0	0	0	0	358926	1.05837e+06	1.03909e+06	0	0	0	T	46629.5	1	4	3
0	0	0	0	0	0	0	0	0	0	0	0	3.76612e+06	3540492	3.7759e+06	0	0	0	0	0	0	0	0	0	0	0	0	3759447	3.31781e+06	3.42974e+06	0	0	0	0	0	0	0	0	0	0	0	0	4631341	4.99803e+06	4.33243e+06	T	33792.5	1	4	4
0	0	0	0	0	0	0	0	0	0	0	0	2.08091e+06	2.1826e+06	2.84178e+06	0	0	0	0	0	0	0	0	0	0	0	0	2.29425e+06	1.96015e+06	1.7263e+06	0	0	0	0	0	0	0	0	0	0	0	0	1.85623e+06	1.94808e+06	1.66938e+06	T	27416.1	1	2	2
0	0	0	0	0	0	0	0	0	2.50261e+06	2.74448e+06	3.47176e+06	0	0	0	0	0	0	0	0	0	0	0	0	362819	1.07696e+06	1.15988e+06	0	0	0	0	0	0	0	0	0	0	0	0	3.43515e+06	2.56805e+06	2.38448e+06	0	0	0	T	55242.5	1	4	4
0	0	0	1.85349e+06	1.61445e+06	1900843	3497950	3.49466e+06	3.21292e+06	0	0	0	0	0	0	0	0	0	4776164	4.60742e+06	4.47895e+06	4213637	4616284	4351892	0	0	0	0	0	0	0	0	0	1.56846e+06	1.99906e+06	2.17658e+06	5.4178e+06	5166848	5082037	0	0	0	0	0	0	T	64198.7	1	12	10
0	0	0	1.44083e+06	1.50845e+06	2.71676e+06	0	0	0	0	0	0	0	0	0	0	0	0	1.48853e+06	1.32034e+06	1.22441e+06	0	0	0	0	0	0	0	0	0	0	0	0	0	0	0	0	0	0	0	0	0	0	0	0	T	237144	1	1	1
0	0	0	0	0	1.89407e+06	0	0	0	0	0	0	0	0	0	0	0	0	0	0	0	2.02855e+06	1.90167e+06	1.81796e+06	0	0	0	0	0	0	0	0	0	358521	296498	2.34754e+06	1.29121e+06	1.18731e+06	1299130	0	0	0	0	0	0	T	71790.3	1	4	3
0	0	0	0	0	0	0	0	0	0	0	0	984394	575317	1.32453e+06	0	0	0	0	0	0	0	0	0	0	0	0	1.70864e+06	874160	2.42652e+06	0	0	0	0	0	0	0	0	0	0	0	0	0	0	0	T	26115	1	2	2
0	0	0	0	0	0	0	0	0	18343308	23795398	18431986	12840788	14945793	17292544	0	0	0	0	0	0	0	0	0	16467820	16474003	14439621	15685720	15039482	16450241	0	0	0	0	0	0	0	0	0	3.3532e+06	3.92364e+06	3778163	47742116	49555844	46256456	T	29823.4	1	15	13
0	0	0	0	0	0	0	0	0	10995260	10906719	14531491	50435476	48940712	48872088	0	0	0	0	0	0	0	0	0	14421976	13155786	13218955	33810968	30497414	33743824	0	0	0	0	0	0	0	0	0	2.03645e+06	2.00977e+06	2.12083e+06	70899616	66300212	70313920	T	26694.5	1	11	7
0	0	0	1.84871e+06	2195729	1.88058e+06	0	0	0	0	0	0	0	0	0	0	0	0	1.48195e+06	1.87627e+06	1.34158e+06	0	0	0	0	0	0	0	0	0	0	0	0	1.7915e+06	1.82348e+06	1652940	0	0	0	0	0	0	0	0	0	T	77006.2	1	5	5
0	0	0	0	0	0	0	0	0	0	0	0	11488300	11334482	10647951	0	0	0	0	0	0	0	0	0	0	0	0	13625032	13127146	13529879	0	0	0	0	0	0	0	0	0	0	0	0	12515538	12071730	13116098	T	18479.5	1	8	8
0	0	0	0	0	0	0	0	0	0	0	0	19834870	13378885	13879778	0	0	0	0	0	0	0	0	0	0	0	0	6361663	7.8669e+06	4.675e+06	0	0	0	0	0	0	0	0	0	0	0	0	7.17829e+06	7357378	7335545	T	11421.2	1	5	5
0	0	0	0	0	0	0	0	0	0	0	0	0	0	0	0	0	0	0	0	0	0	0	0	372661	451274	439137	0	0	0	0	0	0	0	0	0	0	0	0	0	0	0	0	0	0	T	221481	1	1	1
0	0	0	1.11184e+06	1.26569e+06	1.10701e+06	0	0	0	1.19229e+06	1379653	1.16557e+06	0	0	0	1.64004e+06	181177	569899	0	0	0	0	0	0	850693	1.29993e+06	1.20727e+06	0	0	0	1.25159e+06	296203	983480	671604	1.00121e+06	273019	0	0	0	1093254	1.44129e+06	1259790	0	0	0	T	37408.2	1	5	4
0	0	0	0	0	0	0	0	0	0	0	0	0	0	0	0	0	0	0	0	0	0	0	0	0	0	0	0	0	0	0	0	0	0	0	0	0	0	0	356895	229076	0	713066	656698	539924	T	49392.2	1	3	1
0	0	0	0	0	720044	0	0	88803.2	5.40308e+06	4826953	7075366	828685	813110	872791	197934	0	0	0	259863	0	200877	0	0	6.06198e+06	6758264	6.93641e+06	1.19197e+06	0	0	0	0	0	0	0	0	0	0	0	5857963	5.80663e+06	3.30632e+06	0	304692	0	T	52214	1	4	1
0	0	0	2646593	4157424	2.8705e+06	5.03716e+06	5058719	3.30154e+06	0	0	0	0	0	0	0	0	0	0	0	0	5.57362e+06	5425047	6369613	0	0	0	0	0	0	1.36158e+06	1.40021e+06	1.02799e+06	2847103	3.01561e+06	2.77294e+06	4.11327e+06	4.11908e+06	4.09611e+06	0	0	0	0	0	0	T	69180.7	1	15	14
0	0	0	1796083	1.93855e+06	1.75749e+06	0	0	0	0	0	0	0	0	0	0	0	0	1.20551e+06	1.00302e+06	1.0646e+06	0	0	0	0	0	0	0	0	0	0	0	0	1.63657e+06	1.3042e+06	1.54786e+06	0	0	0	0	0	0	0	0	0	T	115466	1	5	5
2.1737e+06	205878	827296	3.53141e+06	3293446	3.27082e+06	0	0	0	0	0	0	0	0	0	0	0	0	3814474	2.87997e+06	2749388	0	0	0	0	0	0	0	0	0	1.08483e+06	1.6838e+06	1.64312e+06	3181102	3037693	3190808	1.16813e+06	1.12591e+06	1.18288e+06	0	0	0	0	0	0	T	74560	1	11	11
0	0	0	789557	695294	718634	1.80058e+06	3669327	2.557e+06	304325	0	0	0	0	0	0	0	479342	1.01706e+06	2.20568e+06	1.10494e+06	5.15173e+06	5227378	2.68075e+06	0	0	0	0	0	0	0	0	0	485001	625960	355233	1933661	4616283	5501536	0	0	0	0	0	0	T	44900.2	1	2	1
0	0	0	2.59997e+06	2.65489e+06	4.29386e+06	0	0	0	0	0	0	0	0	0	0	0	0	0	0	0	0	0	0	0	0	0	0	0	0	0	0	0	0	0	0	0	0	0	0	0	0	0	0	0	T	171089	1	1	1
5479629	6.95962e+06	6.93243e+06	0	0	0	0	0	0	0	0	0	0	0	0	4.66856e+06	4.26303e+06	4.01167e+06	0	0	0	0	0	0	0	0	0	0	0	0	2711680	2.67145e+06	2834490	0	0	0	0	0	0	0	0	0	0	0	0	T	132983	1	15	12
3.33114e+06	2.17576e+06	4.08838e+06	5.79495e+06	6.5316e+06	5065235	0	0	0	4447937	4.55102e+06	4.90873e+06	0	0	0	4412332	4867152	3.6986e+06	3.59038e+06	4.17695e+06	4.26996e+06	0	0	0	0	0	0	0	0	0	3.06646e+06	2.98186e+06	2.38208e+06	5.302e+06	8757489	9952875	0	0	0	17192188	17097076	12697577	0	0	0	T	108790	1	15	13
0	0	0	0	0	0	0	0	0	2.38959e+06	2.50253e+06	2.67119e+06	0	0	0	0	0	0	0	0	0	0	0	0	0	0	0	0	0	0	0	0	0	0	0	0	0	0	0	0	0	0	0	0	0	T	42317.2	1	3	2
0	0	0	0	0	0	0	0	0	0	0	0	0	0	0	0	0	0	0	0	0	0	0	0	1.36517e+06	1.4263e+06	878700	0	0	0	0	0	0	0	0	0	0	0	0	4.74613e+06	3.65317e+06	3.54461e+06	0	0	0	T	88152.3	1	2	2
0	0	0	0	0	0	0	0	0	0	0	0	0	0	0	1.75083e+06	1110792	1.73088e+06	0	0	0	0	0	0	0	0	0	0	0	308697	2.11072e+06	1.99033e+06	1.57067e+06	0	0	0	0	0	0	0	0	0	0	0	0	T	112065	1	5	4
0	0	0	1.1141e+06	829352	1.15017e+06	0	0	0	0	0	0	0	0	0	0	0	0	0	0	0	0	0	0	0	0	0	0	0	0	0	0	0	808918	1.03084e+06	826062	0	0	0	0	0	0	0	0	0	T	100406	1	4	4
0	0	0	0	0	0	0	0	0	0	0	0	0	0	0	0	0	0	0	0	0	0	0	0	0	0	0	0	0	0	0	0	0	0	0	0	0	0	0	0	0	0	446677	692516	622124	T	52911.9	1	1	1
855821	1.77988e+06	563720	0	0	0	0	0	0	0	0	0	0	0	0	1.07188e+06	1.39897e+06	1.3132e+06	0	0	0	0	0	0	0	0	0	0	0	0	2.07424e+06	2.25101e+06	2140335	0	0	0	0	0	0	0	0	0	0	0	0	T	200423	1	6	5
0	0	0	766640	775957	0	0	0	0	0	0	0	0	0	0	0	0	0	0	0	0	0	0	0	0	0	0	1.45094e+06	1.57652e+06	1.38424e+06	0	0	0	0	1215411	0	0	0	0	0	0	0	0	0	0	T	117377	1	1	0
0	0	0	5319390	9429387	4882611	0	0	0	0	0	0	0	0	0	0	0	0	5668892	5070772	5210309	0	0	0	0	0	0	0	0	0	0	0	0	6.19892e+06	7099090	6493883	0	0	0	0	0	0	0	0	0	T	116129	1	24	24
3.41288e+06	5.00985e+06	2098892	13378858	17314788	16747644	0	0	0	0	0	0	0	0	0	3431255	5503192	4.43897e+06	31137740	28607932	29641992	1.16526e+06	540423	994362	3981089	5925887	9296330	18349386	9786365	329247	1.9503e+06	2.20087e+06	1.34442e+06	13664624	13905873	13152795	0	0	0	0	0	0	0	0	0	T	66153.1	1	15	8
0	0	0	0	0	0	0	0	0	0	0	0	0	0	0	0	0	0	0	0	0	0	0	0	0	0	0	0	0	0	0	0	0	1816948	1494934	1.97901e+06	0	0	0	0	0	0	0	0	0	T	126609	1	2	2
0	0	0	0	0	0	0	0	0	0	0	0	0	0	0	0	0	0	0	0	0	0	0	0	0	0	0	0	0	0	684026	668847	710974	0	0	0	0	0	0	0	0	0	0	0	0	T	149933	1	1	1
0	0	0	0	0	0	0	0	0	0	0	0	0	0	0	0	0	0	0	0	0	0	0	0	1740303	1.3142e+06	0	0	0	0	0	0	0	419614	376114	0	0	0	0	1.64947e+06	1.97658e+06	2.27534e+06	0	0	0	T	84224.1	1	2	2
0	0	0	5.39486e+06	22680084	4490636	0	0	0	0	0	0	0	0	0	0	0	0	2.37476e+06	2.80727e+06	2.58137e+06	0	0	0	0	0	0	0	0	0	0	0	0	6483304	6479258	6.84509e+06	0	0	0	0	0	0	0	0	0	T	89539.8	1	19	18
0	0	0	6308519	6881607	5771617	2.46033e+06	2.2266e+06	2206777	0	0	0	0	0	0	0	0	0	5.42173e+06	5302180	5.71665e+06	2163744	2.21468e+06	2100375	0	0	0	0	0	0	0	0	0	4816872	4698086	4782962	2.93414e+06	2.80784e+06	2.99273e+06	1.39508e+06	1.59375e+06	1.50662e+06	0	0	0	T	124030	1	14	12
2655001	2664528	3.01571e+06	0	0	0	0	0	0	0	0	0	0	0	0	4.12817e+06	3903244	3.8351e+06	0	0	0	0	0	0	0	0	0	0	0	0	2.01556e+06	2.05678e+06	2.01097e+06	0	0	0	0	0	0	0	0	0	0	0	0	T	99990.5	1	7	7
414900	0	146591	0	0	0	0	0	0	0	0	0	0	0	0	0	0	0	0	0	0	0	0	0	0	0	0	0	0	0	800445	794961	738220	0	0	0	0	0	0	0	0	0	0	0	0	T	136568	1	3	2
0	0	0	0	0	0	0	0	0	0	0	0	2.31037e+06	1.64593e+06	2115824	0	0	0	0	0	0	0	0	0	0	0	0	0	0	0	0	0	0	0	0	0	0	0	0	0	0	0	834900	1.25175e+06	1.26906e+06	T	119813	1	1	1
724570	379702	759716	0	0	0	0	0	0	0	0	0	0	0	0	0	0	0	0	0	0	0	0	0	0	0	0	0	0	0	0	0	0	0	0	0	0	0	0	0	0	0	0	0	0	T	54828.2	1	1	1
0	0	0	0	0	0	0	0	0	0	0	0	0	0	0	0	0	0	0	0	0	0	0	0	0	0	0	0	0	0	0	0	0	816512	598651	997930	0	0	0	0	0	0	0	0	0	T	90007.3	1	2	2
5.18761e+06	3.66853e+06	2552159	7.34997e+06	8032221	6645226	0	0	0	0	0	0	0	0	0	3.18594e+06	3714576	3.24422e+06	5842803	6112694	7.12609e+06	0	0	0	0	0	0	0	0	0	0	0	0	8082858	7.15251e+06	7957403	0	0	0	0	0	0	0	0	0	T	106858	1	24	23
17724998	21364304	16085143	7.40361e+06	7.07051e+06	6002023	2.99586e+06	2994690	3.18993e+06	0	0	0	0	0	0	26383894	22720274	23511788	3.84746e+06	3.8246e+06	3.32373e+06	3.1562e+06	3.68968e+06	3.45128e+06	0	0	0	0	0	0	23496720	21376016	21064782	0	0	0	0	0	0	0	0	0	0	0	0	T	172944	1	50	44
0	0	0	0	0	0	0	0	485956	0	0	0	0	0	0	0	0	0	0	0	0	355273	227631	1.0206e+06	0	0	0	0	0	0	0	0	0	0	0	0	0	115903	623057	0	0	0	0	0	0	T	73413.9	1	1	0
6697464	6.60662e+06	6.71939e+06	0	0	0	0	0	0	0	0	0	0	0	0	5151969	5.52846e+06	5196625	0	0	0	0	0	0	0	0	0	0	0	0	4.63334e+06	4.83567e+06	5025821	0	0	0	0	0	0	0	0	0	0	0	0	T	121819	1	15	14
952893	0	1.15375e+06	0	0	0	0	0	0	0	0	0	0	0	0	822368	1.04755e+06	665574	0	0	0	0	0	0	0	0	0	0	0	0	1.20394e+06	1.49062e+06	1.34133e+06	0	0	0	0	0	0	0	0	0	0	0	0	T	145559	1	5	4
0	0	0	1.84782e+06	1.51134e+06	1.91283e+06	0	0	0	0	0	0	0	0	0	0	0	0	1.20933e+06	1935713	1.67247e+06	0	0	0	0	0	0	0	0	0	0	0	0	2541305	2.55888e+06	2758539	0	0	0	0	0	0	0	0	0	T	103895	1	10	5
28730644	32220786	29303396	4.8356e+06	5.1801e+06	5.68389e+06	0	0	0	0	0	0	0	0	0	32249626	35108520	35593496	3.45426e+06	3.12842e+06	3.1778e+06	0	0	0	0	0	0	0	0	0	45462424	49305248	49126060	8939838	9186761	7969010	0	0	0	0	0	0	0	0	0	T	132931	1	43	34
0	0	0	1.63155e+06	2.10309e+06	1.74901e+06	0	0	0	0	0	0	0	0	0	0	0	0	0	0	0	0	0	0	0	0	0	0	0	0	0	0	0	0	0	0	0	0	0	0	0	0	0	0	0	T	195504	1	1	1
0	0	0	0	0	0	1.86383e+06	1.83851e+06	1.98298e+06	0	0	0	0	0	0	2.04788e+06	1.80105e+06	2429721	0	0	0	2.9661e+06	2707008	2.87651e+06	0	0	0	0	0	0	1.60785e+06	1.33688e+06	1.72409e+06	0	0	0	2.28501e+06	2.37501e+06	2.32132e+06	0	0	0	0	0	0	T	40598.5	1	6	4
41622412	25362284	44477832	804514752	775729856	718315456	0	0	0	0	0	0	0	0	0	44343940	55040576	48824504	327628000	320423744	316817472	0	0	0	0	0	0	0	0	0	31214490	32568444	34987692	765794624	814029888	762391040	12104499	11241610	10714934	0	0	0	0	0	0	T	101335	1	50	34
0	0	0	0	0	0	0	0	0	0	0	0	6744373	6165019	6593524	0	0	0	0	0	0	0	0	0	0	0	0	3.76101e+06	5334299	4.18359e+06	0	0	0	0	0	0	0	0	0	0	0	0	4085121	4.23853e+06	4.07796e+06	T	13684.2	1	3	3
0	0	0	0	0	0	0	0	0	2.00295e+06	1.38271e+06	624495	0	0	0	0	0	0	0	0	0	0	0	0	0	0	0	0	0	0	0	0	0	0	0	0	414397	0	0	3.24063e+06	2.28139e+06	2.85472e+06	0	0	0	T	45252.8	1	4	3
0	0	0	0	0	0	0	0	0	0	0	0	12428488	7.71122e+06	11386245	0	0	0	0	0	0	0	0	0	0	0	0	9908646	9419545	10892433	0	0	0	0	0	0	0	0	0	0	0	0	11560441	13671388	11112243	T	31990.5	1	5	4
0	0	0	0	0	0	0	0	0	0	0	0	0	0	0	0	0	0	0	0	0	0	0	0	0	0	0	1.05193e+06	801833	690098	0	0	0	0	0	0	0	0	0	0	0	0	0	0	0	T	48932.3	1	1	1
157925568	162114032	165165760	3.30855e+06	3.40241e+06	3.99434e+06	428241	680675	549147	1.89994e+06	1.9781e+06	2.86687e+06	0	0	0	134517440	120852424	122106688	3.17458e+06	3.40331e+06	3681189	1.02942e+06	1.58385e+06	414840	2.1387e+06	2.47687e+06	2.24313e+06	2.23368e+06	1.32623e+06	1.66323e+06	90219000	85232088	82059272	4590680	4848080	4951966	774038	969102	773455	1.70869e+06	2203254	1.99872e+06	1.88999e+06	2.07975e+06	3.00045e+06	T	125790	1	29	17
0	0	0	0	0	0	0	0	0	0	0	0	6682807	8917891	8300711	0	0	0	0	0	0	0	0	0	0	0	0	6684138	6.32713e+06	7298570	0	0	0	0	0	0	0	0	0	0	0	0	7.2406e+06	7.14535e+06	7.00592e+06	T	22240.5	1	4	3
0	0	0	0	0	0	0	0	0	0	0	422802	0	0	0	0	0	0	0	0	0	0	0	0	0	660486	402948	0	0	0	0	0	0	0	0	0	0	0	0	0	498974	0	0	0	0	T	41116.2	1	2	2
0	0	0	0	0	0	0	0	0	0	0	0	1.80865e+06	730620	1.63668e+06	0	0	0	0	0	0	0	0	0	0	0	0	0	0	0	0	0	0	0	0	0	0	0	0	0	0	0	0	0	0	T	33044.3	1	1	1
0	0	0	0	0	0	0	0	0	3.022e+06	1.79801e+06	2.73159e+06	0	0	0	0	0	0	0	0	0	0	0	0	0	0	0	0	0	0	0	0	0	0	0	0	0	0	0	2619982	3.03438e+06	2.95487e+06	0	0	0	T	34092.2	1	3	2
2752821	4.4957e+06	3.31581e+06	0	0	0	0	0	0	0	0	0	0	0	0	5.60468e+06	4402579	5093869	0	0	0	0	0	0	0	0	0	0	0	0	3.57315e+06	3.05957e+06	3.22953e+06	0	0	0	0	0	0	0	0	0	0	0	0	T	150159	1	22	22
0	0	0	0	0	0	0	0	0	0	0	0	6998286	7497307	7.0941e+06	0	0	0	0	0	0	0	0	0	0	0	0	4.26492e+06	4709619	3.95341e+06	0	0	0	0	0	0	0	0	0	0	0	0	5.75475e+06	5927162	5.80674e+06	T	15199.1	1	3	3
0	0	0	0	0	0	0	0	0	0	0	0	2.03391e+06	1.71033e+06	1406218	0	0	0	0	0	0	0	0	0	0	0	0	1.84202e+06	934280	1543590	0	0	0	733246	152686	0	0	0	0	0	0	0	1.5555e+06	1.63201e+06	1611796	T	112541	1	2	2
0	0	0	0	0	0	0	0	0	0	0	0	0	0	0	0	0	0	0	0	0	0	0	0	0	0	0	0	0	0	0	0	0	0	0	0	0	0	0	1.58941e+06	1.52098e+06	1.24e+06	0	0	0	T	37382	1	2	2
0	0	0	0	0	0	2.79219e+06	2.58107e+06	2.35454e+06	0	0	0	0	0	0	0	0	0	0	0	0	2.89736e+06	3243565	3285515	0	0	0	0	0	0	0	0	0	0	0	0	3.56158e+06	3713627	3.38449e+06	988764	167160	925555	0	0	0	T	51435.1	1	7	7
2.10493e+06	2.56455e+06	3.65901e+06	5.45353e+06	3684126	4329240	0	0	0	0	0	0	0	0	0	3068514	3253711	2.17343e+06	4931419	4887847	5.10898e+06	0	0	0	0	0	0	0	0	0	2.23462e+06	6238117	5.23588e+06	5939855	6044789	6785931	0	0	0	0	0	0	0	0	0	T	100215	1	16	16
9361270	7.61301e+06	9230927	0	0	0	0	0	0	0	0	0	0	0	0	6.35704e+06	6.18371e+06	5411392	0	0	0	0	0	0	0	0	0	0	0	0	7156703	9719285	8185504	0	0	0	0	0	0	0	0	0	0	0	0	T	139794	1	32	19
9896967	11404915	14404517	2.7006e+06	1.8879e+06	2304400	0	0	0	0	0	0	0	0	0	8551142	8.33216e+06	9678967	1.58122e+06	3768897	4558528	0	0	0	0	0	0	0	0	0	18961856	23292032	19078150	0	0	0	0	0	0	0	0	0	0	0	0	T	208312	1	56	52
0	0	0	0	0	0	0	0	0	0	0	0	7637178	18152042	7.9138e+06	0	0	0	0	0	0	0	0	0	0	0	0	7304718	7.41058e+06	7052563	0	0	0	0	0	0	0	0	0	0	0	0	9234380	7400217	6.47896e+06	T	28594.6	1	6	6
0	0	0	5.63948e+06	5303263	5324323	1.50509e+06	1905502	1.58708e+06	0	0	0	0	0	0	0	0	0	6111762	5608507	5.58069e+06	0	0	0	0	0	0	0	0	0	1235559	1.50116e+06	1.14769e+06	4.69743e+06	4.25368e+06	4.0225e+06	1.99866e+06	1.91724e+06	1.27425e+06	5.76487e+06	17859820	6.58033e+06	0	0	0	T	70598.1	1	12	12
1.84479e+06	2.33295e+06	2.77713e+06	0	0	0	0	0	0	1.25142e+06	1.30653e+06	1591273	23420282	21820490	19758094	1.06482e+06	1.54387e+06	1440593	0	0	0	655033	304832	536269	648192	1.31202e+06	549496	23293882	23451990	24292044	1.4878e+06	2.32884e+06	2.08929e+06	1.90664e+06	2057995	3.53528e+06	1.79963e+06	6133135	5.97305e+06	935161	188329	1.38343e+06	23605952	24028770	23696146	T	27211.1	1	12	10
0	0	0	0	0	0	0	0	0	15451728	15557427	17089742	0	0	0	0	0	0	0	0	0	0	0	0	10872883	9486322	9144465	0	0	0	0	0	0	0	0	0	0	0	0	10990898	10924601	10324530	3.38766e+06	3732228	2.749e+06	T	40724.9	1	7	7
0	0	0	306392	501908	0	0	0	147215	568215	3.39097e+06	0	2.04188e+06	2.28866e+06	1747045	0	0	0	0	0	0	0	0	0	0	0	0	3.2389e+06	2574059	3.57101e+06	0	0	0	0	0	699575	0	0	0	2.12703e+06	1.1478e+06	0	788126	2.96605e+06	2.20616e+06	T	27529.6	1	4	3
3711477	3.05512e+06	4259009	0	0	0	0	0	0	0	0	0	0	0	0	3.08379e+06	3287420	3.19918e+06	0	0	0	0	0	0	0	0	0	0	0	0	3.09629e+06	3.17642e+06	3019312	0	0	0	0	0	0	0	0	0	0	0	0	T	135572	1	13	13
0	0	0	1.80321e+06	1923915	1.6534e+06	3394241	3.61878e+06	3253184	0	0	0	0	0	0	0	0	0	3.03723e+06	3184172	3514617	1.96012e+06	1.94534e+06	2.11754e+06	0	0	0	925004	1.42479e+06	1.01082e+06	0	0	0	1.41004e+06	1.77149e+06	1.68255e+06	3.48289e+06	4.08457e+06	3.61052e+06	521550	423265	677346	1319700	1.16895e+06	1.14282e+06	T	309237	1	1	1
0	0	0	0	0	0	0	0	0	6.55571e+06	5.9669e+06	6499596	0	0	0	0	0	0	0	0	0	0	0	0	5296564	5.91233e+06	4755373	0	0	0	0	0	0	0	0	0	0	0	0	8223358	8794121	9075944	1.19688e+06	686812	1.06669e+06	T	52323.5	1	11	10
0	0	0	0	0	0	0	0	0	0	0	0	2.33317e+06	1.97691e+06	2.29933e+06	0	0	0	0	0	0	0	0	0	0	0	0	3601073	2.60959e+06	3.4309e+06	0	0	0	0	0	0	0	0	0	0	0	0	2334978	2819260	2318319	T	24720.7	1	3	3
0	0	0	1.67589e+06	2.2092e+06	1.59833e+06	0	0	0	0	0	0	0	0	0	3.07615e+06	1.95176e+06	2.32552e+06	1.55217e+06	1.41296e+06	1.20505e+06	0	0	0	0	0	0	0	0	0	1328092	1.61791e+06	1.3087e+06	2348087	2545384	1.96769e+06	0	0	0	0	0	0	0	0	0	T	119440	1	7	7
3.31542e+06	3.69067e+06	3846595	40969012	19983538	18056474	71172272	4655455	4.76678e+06	12815900	13778581	13942514	1.69316e+06	1.29313e+06	1.46466e+06	2861460	2960413	3.10885e+06	15128958	13905644	12798767	4.07817e+06	2.14687e+06	1715135	0	0	0	0	0	0	2924966	3648267	3.20837e+06	13904226	15444038	14279242	5.31804e+06	100992768	5088889	6403871	6.39276e+06	5739628	0	0	0	T	68343.8	1	26	21
0	0	0	0	0	0	0	0	0	1795789	1.15264e+06	1355261	0	0	0	0	0	0	0	0	0	0	0	0	1.87928e+06	2270238	1240904	0	0	0	0	0	0	0	0	0	0	0	0	1.90175e+06	1.84696e+06	1.95326e+06	0	0	0	T	37623.2	1	3	2
0	0	0	0	0	0	0	0	0	0	0	0	0	0	0	0	0	0	0	0	0	900222	1.00376e+06	861896	0	0	0	0	0	0	0	0	0	0	0	0	1.13286e+06	972653	938562	0	0	0	0	0	0	T	54971.1	1	2	2
271741	314783	256783	0	0	0	0	0	0	0	0	0	0	0	0	0	0	0	0	0	0	0	0	0	0	0	0	0	0	0	0	0	373557	0	0	0	0	0	0	0	0	0	0	0	0	T	247593	1	2	2
1.73994e+06	1.59291e+06	2610726	0	0	0	5049701	4980796	5.05742e+06	794689	695478	594817	0	0	0	1.04028e+06	1.0043e+06	1.71302e+06	1.3422e+06	979665	187737	4.05046e+06	4.27786e+06	4293410	0	0	0	0	0	0	2.03935e+06	2.18871e+06	2.25022e+06	0	0	0	7040125	7026756	6.77009e+06	0	0	0	0	0	0	T	49563.4	1	13	8
0	0	0	0	0	0	0	0	0	4.22845e+06	4.88565e+06	4951982	1.01189e+06	696142	614960	0	0	0	0	0	0	0	0	0	4.18954e+06	1.30631e+06	3.23866e+06	0	0	0	0	0	0	0	0	0	0	0	0	2.81996e+06	1.49214e+06	2845877	0	0	0	T	38250.2	1	5	4
0	0	0	0	0	0	0	0	0	0	0	0	3.65928e+06	3879258	3.62052e+06	0	0	0	0	0	0	0	0	0	0	0	0	4.14971e+06	3277058	3.8021e+06	0	0	0	0	0	0	0	0	0	0	0	0	3.45358e+06	3.89685e+06	2.8364e+06	T	32832.5	1	4	4
0	0	0	0	0	0	5.56321e+06	4818900	5378592	0	0	0	0	0	0	0	0	0	0	0	0	5.82179e+06	5219559	5.44995e+06	0	0	0	0	0	0	0	0	0	0	0	0	3.75587e+06	3771578	3.8112e+06	0	0	0	0	0	0	T	63482.7	1	11	11
0	0	0	364979	845790	1.04862e+06	0	0	0	0	0	739152	0	0	0	0	0	0	0	0	0	0	0	0	890190	623406	621579	0	0	0	0	0	0	0	0	0	0	0	0	0	0	0	0	0	0	T	254139	1	1	0
1.35101e+06	517164	689340	1.88276e+06	1.51767e+06	1.8316e+06	0	0	0	0	0	0	0	0	0	4684445	4245804	3.47415e+06	1.76037e+06	1.17244e+06	980843	0	0	0	0	0	0	0	0	0	1.83268e+06	752916	722077	2.45123e+06	2097937	2.38106e+06	0	0	0	1.31125e+06	1.16273e+06	1.9535e+06	0	0	0	T	119674	1	10	7
27104040	24669516	28490678	51907460	53832020	14099412	0	0	0	0	0	0	0	0	0	27515412	25395246	23317910	38982272	2.9887e+06	2.45375e+06	0	0	0	0	0	0	0	0	0	30793038	30474006	31443320	28965664	28981966	28970792	6920571	6402781	5.99555e+06	0	0	0	0	0	0	T	137331	1	27	17
0	0	0	0	0	0	0	0	0	0	0	0	0	0	0	0	0	0	443606	235641	600584	0	0	0	0	0	0	0	0	0	0	0	0	798049	640476	655545	0	0	0	0	0	0	0	0	0	T	43871.3	1	1	0
0	0	0	0	0	0	0	0	0	200024	170989	445976	0	0	0	0	0	0	0	0	0	0	0	0	0	0	0	0	0	0	0	0	0	0	0	0	0	0	0	0	0	0	0	0	0	T	40903.2	1	1	1
0	0	0	0	0	0	0	0	0	0	0	0	0	0	0	0	0	0	0	0	0	0	0	0	0	0	0	0	0	0	0	0	0	0	0	0	0	0	0	0	0	0	587281	537404	523506	T	14269.6	1	1	1
0	0	0	0	0	0	0	0	0	0	0	0	463255	1364138	1.11843e+06	0	0	0	0	0	0	0	0	0	0	0	0	705142	1.57642e+06	1.55847e+06	0	0	0	0	0	0	0	0	0	0	0	0	0	0	0	T	27855.1	1	2	2
0	0	0	1.45808e+06	2.06592e+06	1.77135e+06	352633	415642	113507	0	0	0	0	0	0	0	0	0	2.66757e+06	2.65072e+06	2.59336e+06	0	0	0	0	0	0	0	0	0	7389066	7673941	3.34418e+06	2.3365e+06	3.08925e+06	3694953	1.82373e+06	2.28757e+06	1.19823e+06	0	0	0	0	0	0	T	80368.3	1	7	6
0	0	0	0	0	0	0	0	0	0	0	0	0	0	0	0	0	0	0	0	0	450739	0	0	0	0	0	0	0	0	0	0	0	0	0	0	489422	459747	1.3185e+06	0	0	0	0	0	0	T	377806	1	3	3
0	0	0	0	0	0	0	0	0	0	0	0	9557078	11684410	9631234	0	0	0	0	0	0	0	0	0	0	0	0	10601091	9781448	10910225	0	0	0	0	0	0	0	0	0	0	0	0	10144732	9487338	9667830	T	26482.7	1	9	9
0	0	0	4.55942e+06	4639797	4870390	1.22379e+06	605418	1.22053e+06	0	0	0	0	0	0	0	0	0	7.38945e+06	6.25121e+06	5676992	0	0	0	0	0	0	0	0	0	0	0	0	8347228	7844953	7366649	1.88201e+06	1.70962e+06	2.04115e+06	0	0	0	0	0	0	T	63470.3	1	12	11
0	0	0	0	0	0	297662	296299	304524	2255820	670516	878522	0	0	0	0	0	0	0	0	0	0	0	0	0	0	0	0	0	0	0	0	0	0	0	0	0	0	0	0	0	0	557571	359418	615727	T	48046.6	1	1	0
0	0	0	0	0	0	0	0	0	0	0	0	9794793	9778086	9707672	0	0	0	0	0	0	0	0	0	0	0	0	9574872	9721713	9896958	0	0	0	0	0	0	0	0	0	0	0	0	7.32173e+06	7.80226e+06	8642485	T	30234.6	1	5	4
0	0	0	0	0	0	0	0	0	0	0	0	0	0	0	0	0	0	0	0	0	0	0	0	0	0	0	0	0	0	389318	313978	501491	0	0	0	0	0	0	0	0	0	0	0	0	T	68813	1	1	1
5412370	14235225	7.73647e+06	4593898	7.03198e+06	3944323	17957072	19160364	18512274	3.606e+06	5028773	3.15469e+06	3.12169e+06	3079810	3508152	11061908	4.60513e+06	6020369	2.52725e+06	4871286	4.30272e+06	19757946	20317762	20308818	4.92524e+06	4325554	4.65502e+06	11992011	2.81277e+06	3.51188e+06	5251514	5037078	15302445	4.53368e+06	4.6718e+06	4878330	31247270	32862632	28473946	10541631	5464310	3.88947e+06	8857095	4.32042e+06	10067286	T	59524	1	49	21
0	0	0	0	0	0	0	0	0	0	0	0	0	0	0	0	0	0	0	0	0	255308	199663	291341	0	0	0	0	0	0	0	0	0	0	0	0	0	0	0	0	0	0	0	0	0	T	43038.9	1	1	1
0	0	0	0	0	0	0	0	0	0	0	0	2.45982e+06	1963534	2.59452e+06	0	0	0	0	0	0	0	0	0	0	0	0	2428061	2.42654e+06	2.2697e+06	0	0	0	0	0	0	0	0	0	0	0	0	1.59816e+06	1.44136e+06	1.77388e+06	T	25408.8	1	2	2
0	0	0	0	0	0	0	0	0	0	0	0	0	0	0	0	0	0	0	0	0	0	0	0	0	0	0	0	0	0	0	0	0	0	0	0	0	0	0	0	0	0	1.89855e+06	2.03003e+06	2.07548e+06	T	28952.6	1	2	2
6.8066e+06	8328980	7953052	46744432	51176068	36802420	0	0	0	0	0	0	0	0	0	12953210	12183425	12230912	51539560	49241620	47634820	0	0	0	0	0	0	0	0	0	7577897	7.48509e+06	6842324	15635982	18095442	17466392	0	0	0	0	0	0	0	0	0	T	94452.5	1	2	1
0	0	0	4147089	824124	3.53368e+06	4.47523e+06	2.6916e+06	5.03018e+06	1.30082e+06	1.04841e+06	1.13788e+06	0	0	0	699540	0	0	474373	1.96773e+06	1.75855e+06	3125513	2886510	2.75643e+06	1.88328e+06	2.1858e+06	2.551e+06	0	0	0	373952	187840	523997	0	0	0	2336862	2.19746e+06	4315463	3489321	3.75585e+06	3590239	0	0	0	T	59652.1	1	6	3
0	0	0	0	0	0	0	0	0	0	0	0	32466278	34070888	34248132	0	0	0	0	0	0	0	0	0	0	0	0	18029630	17665816	17750210	0	0	0	0	0	0	0	0	0	0	0	0	28242368	31063544	29422668	T	10396.3	1	5	5
0	0	0	6116706	6.45461e+06	5.50354e+06	0	0	0	0	0	0	0	0	0	0	0	0	5602839	5.5127e+06	6179498	0	0	0	0	0	0	0	0	0	0	0	0	8011322	6532647	7373088	0	0	0	4459487	3390541	5.3595e+06	0	0	0	T	107478	1	22	15
27552912	31813892	42167280	40221212	38412136	18188790	0	0	0	0	0	0	0	0	0	26413318	34384848	25483092	20058924	9917212	21844870	0	0	0	0	0	0	0	0	0	17793692	89612840	88715112	66567596	76826232	87324952	0	0	0	0	0	0	0	0	0	T	178563	1	41	35
4.08246e+06	2.87849e+06	3.53624e+06	0	0	0	8985494	10591724	9052840	2.45367e+06	2354796	2.5548e+06	0	0	0	4708268	2.92268e+06	2.95018e+06	1.47648e+06	1.44617e+06	2.05931e+06	11191045	11586160	11764060	0	0	0	0	0	0	2.95005e+06	2.69396e+06	3.60185e+06	1.6408e+06	1.982e+06	2.78478e+06	11315774	11322097	11379652	0	0	0	1.346e+06	1.49021e+06	1.59669e+06	T	63142.8	1	25	21
0	0	0	0	0	0	0	0	0	0	0	0	6.5751e+06	5782343	6.18942e+06	0	0	0	0	0	0	0	0	0	0	0	0	9051943	9113623	9691226	0	0	0	0	0	0	0	0	0	0	0	0	5138705	4856772	5072006	T	23757.2	1	6	6
2922632	3.26354e+06	3.14503e+06	6766817	6248170	6225989	2.50443e+06	1.00834e+06	409764	0	0	0	0	0	0	3.46874e+06	2976220	3.41434e+06	6.29003e+06	6009741	6.8497e+06	3229769	2.4031e+06	193067	0	0	0	0	0	0	3.57804e+06	3.27219e+06	3.51702e+06	9687224	10140371	10056496	2.99218e+06	2.51319e+06	2.29032e+06	1.95194e+06	1.84143e+06	1.90933e+06	0	0	0	T	61556.9	1	21	17
1194415	1.48616e+06	1.20818e+06	0	0	0	0	0	0	0	0	0	0	0	0	1.11492e+06	1246091	795390	0	0	0	0	0	0	0	0	0	0	0	0	1.33854e+06	1.29078e+06	1215487	0	401190	0	0	0	0	0	0	0	0	0	0	T	142013	1	18	4
0	0	0	0	0	0	0	0	0	0	0	0	0	0	0	0	0	0	0	0	0	1.62957e+06	507753	1.87425e+06	0	0	0	0	0	0	0	0	0	0	0	0	1.95458e+06	1.92788e+06	1.65796e+06	0	0	0	0	0	0	T	38672	1	1	1
372884	390182	0	0	0	0	1.30516e+06	1149756	1.21129e+06	1.36435e+06	0	1947039	0	0	0	0	0	0	0	0	0	1.58591e+06	1.77971e+06	1.78429e+06	0	0	0	0	0	0	0	0	0	0	0	0	1.60125e+06	1.89675e+06	1.79843e+06	0	0	0	0	0	0	T	66858.9	1	10	10
15923273	13420642	15685687	0	0	0	0	0	0	0	0	0	0	0	0	11209129	12619838	10972160	0	0	0	0	0	0	0	0	0	0	0	0	15082200	13913258	15388039	2.60743e+06	1990383	2.80551e+06	0	0	0	0	0	0	0	0	0	T	126790	1	36	31
0	0	0	0	0	0	0	0	0	865904	864774	1758709	0	0	0	0	0	0	0	0	0	0	0	0	0	0	0	0	0	0	0	0	0	0	0	0	0	0	0	2.01386e+06	2.08844e+06	2192966	0	0	0	T	52225.9	1	4	4
0	0	0	0	0	0	0	0	0	0	0	0	0	0	0	0	0	0	0	0	0	273946	147456	335534	0	0	0	0	0	0	0	0	0	0	0	0	734723	703286	729248	0	0	0	0	0	0	T	63203.1	1	4	4
0	0	0	0	0	0	0	0	0	5307603	5.38929e+06	4.97874e+06	0	0	0	0	0	0	0	0	0	0	0	0	2.99915e+06	3.11105e+06	3.03969e+06	0	0	0	0	0	0	0	0	0	0	0	0	2.96781e+06	2.27475e+06	2321045	332296	350482	460134	T	39289.7	1	8	7
0	0	0	0	0	0	0	0	0	4.08147e+06	3.46249e+06	4.04418e+06	0	0	0	0	0	0	0	0	0	0	0	0	2.63601e+06	1.98286e+06	2.50438e+06	0	0	0	0	0	0	0	0	0	0	0	0	2.78637e+06	3110415	2885058	0	0	0	T	31690.3	1	5	5
0	0	0	0	0	0	0	0	0	0	0	0	2.88474e+06	2.62559e+06	2729141	0	0	0	0	0	0	0	0	0	0	0	0	4.39274e+06	4.5553e+06	4247514	0	0	0	0	0	0	0	0	0	0	0	0	2.66841e+06	2.57282e+06	2.42557e+06	T	19193.6	1	3	3
0	0	0	4.13428e+06	3886880	1.81489e+06	0	0	0	0	0	0	0	0	0	0	0	0	0	0	0	0	0	0	0	0	0	0	0	0	0	0	0	0	0	0	271981	417317	423950	0	0	0	0	0	0	T	105975	1	2	1
0	0	0	0	0	0	0	0	0	2.34119e+06	2275196	1.79417e+06	0	0	0	0	0	0	0	0	0	0	0	0	1230774	1.79584e+06	1.42033e+06	0	0	0	0	0	0	0	0	0	0	0	0	2.53821e+06	2.96206e+06	2.5306e+06	0	0	0	T	36671.3	1	4	4
0	0	0	947145	611308	632233	0	0	0	63389568	47470544	39364604	16486128	17876668	17433644	0	0	0	0	0	0	1.2059e+06	349932	797992	31610950	59881608	29160254	13515370	13670467	15131581	0	0	0	0	0	0	1.62494e+06	288054	1.66678e+06	0	0	0	97209984	93111776	93468392	T	28704.8	1	16	13
0	0	0	0	0	0	0	0	0	1.01523e+06	967126	765241	0	0	0	0	0	0	0	0	0	0	0	0	563748	980123	391771	0	0	0	0	0	0	0	0	0	0	0	0	0	0	0	1.28446e+06	1.10932e+06	898544	T	32823.3	1	2	2
5.82757e+06	5.17793e+06	5461645	13046150	14938045	11969232	0	0	0	0	0	0	0	0	0	3.75007e+06	3.7604e+06	3.13835e+06	10742462	10858079	11751094	0	0	0	0	0	0	470571	1.27554e+06	620088	1.85092e+06	3517416	3.20926e+06	11615958	11131357	12181179	0	0	0	0	0	0	1.57349e+06	1.76253e+06	1914494	T	96599.2	1	25	24
2135711	1.21516e+06	1.29574e+06	0	0	0	0	0	0	0	0	0	0	0	0	1.81297e+06	3.7583e+06	2955390	0	0	0	43395956	40770588	49593992	0	0	0	0	0	0	0	0	0	0	0	0	0	0	0	0	0	0	0	0	0	T	243799	1	2	1
0	0	0	3.21855e+06	0	0	0	0	0	0	0	0	0	447620	793266	0	0	0	0	0	0	0	0	0	0	0	0	0	0	0	0	0	0	0	0	0	0	0	0	0	0	0	0	0	0	T	22010.5	1	2	1
0	0	0	0	0	0	0	0	0	0	0	0	1.8834e+06	1583614	1857487	0	0	0	0	0	0	0	0	0	0	0	0	1.47366e+06	2060521	2196325	0	0	0	0	0	0	0	0	0	0	0	0	1.16104e+06	1.82466e+06	1.71551e+06	T	20763.2	1	3	3
0	0	0	0	0	0	0	0	0	0	0	0	2.07553e+06	1855191	1.46142e+06	0	0	0	0	0	0	0	0	0	0	0	0	1.55062e+06	1.45465e+06	1.19668e+06	0	0	0	0	0	0	0	0	0	0	0	0	970663	961280	1.05552e+06	T	20930.7	1	2	2
0	0	0	0	0	0	0	0	0	0	0	0	0	0	0	0	0	0	0	0	0	0	0	0	0	0	0	0	0	0	0	0	0	0	0	0	0	0	0	426940	808332	567599	0	0	0	T	37869.1	1	1	1
0	0	0	0	0	0	0	0	0	0	0	0	3.15706e+06	3.16164e+06	3.43148e+06	0	0	0	0	0	0	0	0	0	0	0	0	0	0	0	0	0	0	0	0	0	0	0	0	0	0	0	2.73626e+06	2.70599e+06	2.719e+06	T	28413.2	1	4	4
4.05696e+06	5547759	3957040	4347596	4.26226e+06	4.93218e+06	24460808	25546024	24437610	7.29976e+06	6983309	5625686	15887789	18254906	16090623	5.2705e+06	3.51422e+06	5.27442e+06	4141938	4.07657e+06	3.56343e+06	23697472	24064380	20533986	3.22692e+06	4.73761e+06	5.08439e+06	5.15124e+06	10060587	5.78153e+06	4548364	4.05089e+06	3.94655e+06	3.28401e+06	3.3949e+06	3.63632e+06	31215258	31471546	31960786	6460009	5343513	5477904	15199366	16400555	14565031	T	64032.2	1	27	16
0	0	0	0	0	0	0	0	0	0	0	0	904012	1.13825e+06	808296	0	0	0	0	0	0	0	0	0	0	0	0	703628	860086	1.01063e+06	0	0	0	0	0	0	0	0	0	0	0	0	780891	623036	893412	T	12000.7	1	1	1
0	0	0	0	0	0	0	0	0	8872075	11386072	8.35833e+06	0	0	0	0	0	0	0	0	0	2.02283e+06	2.31426e+06	2.09574e+06	7843807	11625543	10363732	0	0	0	0	0	0	0	0	0	0	0	0	12780731	13675748	12652716	0	0	0	T	47430.3	1	8	6
0	0	0	0	0	0	0	0	0	12134907	14825759	11637635	4.26747e+06	3.98126e+06	4291047	0	0	0	0	0	0	0	0	0	10420071	10682844	9480378	4.62124e+06	4796201	4.27998e+06	0	0	0	0	0	0	0	0	0	2.86021e+06	2.62559e+06	2691653	14487212	16061224	15869306	T	36665.4	1	10	10
0	0	0	0	0	0	0	0	0	0	0	0	0	0	0	0	0	0	0	0	0	1.69496e+06	1.71701e+06	1.96168e+06	0	0	0	0	0	0	0	0	0	0	0	0	2.10059e+06	1.80574e+06	2.00795e+06	0	0	0	0	0	0	T	61359.2	1	6	3
0	0	0	8678013	6121465	7778513	0	0	0	1.88262e+06	6614455	5.55316e+06	15213175	13865376	16697648	0	0	0	0	0	0	0	0	0	1.46223e+06	3.03622e+06	2.25551e+06	11788302	11741456	11984590	0	0	0	0	0	0	0	0	0	0	0	0	15472706	16378750	17113258	T	21439	1	10	7
482572	226395	555472	0	0	0	0	0	0	0	0	0	0	0	0	0	0	0	0	0	0	473764	316583	428051	0	0	0	0	0	0	0	0	0	0	0	0	373104	275278	369263	0	0	0	0	0	0	T	56221	1	2	2
0	0	0	0	0	0	0	0	0	0	0	0	4.66304e+06	5074529	4696519	0	0	0	0	0	0	0	0	0	0	0	0	4565728	4630637	4.23733e+06	0	0	0	0	0	0	0	0	0	0	0	0	7680721	6.7667e+06	6767472	T	25548.2	1	4	4
0	0	0	0	0	0	0	0	0	0	0	0	1.47106e+06	1.52671e+06	1.48767e+06	0	0	0	0	0	0	0	0	0	0	0	0	1.99133e+06	1976151	1.85201e+06	0	0	0	0	0	0	0	0	0	0	0	0	1.07513e+06	1.30331e+06	1.20893e+06	T	15925.9	1	1	1
0	0	0	0	0	0	0	0	0	0	0	0	0	0	0	0	0	0	0	0	0	0	0	0	0	0	0	832625	486592	0	0	0	0	0	0	0	0	0	0	0	0	0	1788477	1.39304e+06	1.50232e+06	T	32097.2	1	3	2
0	0	0	0	0	0	0	0	0	0	0	0	0	0	0	0	0	0	0	0	0	0	0	0	0	0	0	1.01939e+06	715771	624142	0	0	0	0	0	0	0	0	0	0	0	0	0	0	0	T	24563.6	1	1	1
0	0	0	0	0	0	0	0	0	0	0	0	0	0	0	0	0	0	0	0	0	0	0	0	1.57148e+06	1.43278e+06	1.52435e+06	0	0	0	0	0	0	0	0	0	0	0	0	1.22758e+06	1.25565e+06	1.35489e+06	0	0	0	T	47487.3	1	2	2
5.8983e+06	6334910	6352667	0	0	0	0	0	0	0	0	0	0	0	0	4546494	3681663	4.50401e+06	0	0	0	0	0	0	0	0	0	0	0	0	6.56374e+06	7.05672e+06	6.82561e+06	1.06111e+06	1.50547e+06	1.49891e+06	0	0	0	0	0	0	0	0	0	T	122796	1	23	17
5180757	7024847	5.56704e+06	1.57228e+06	908282	1.37263e+06	0	0	0	0	0	0	0	0	0	7.65119e+06	5415829	7251045	1.54169e+06	2.02576e+06	1.28634e+06	0	0	0	0	0	0	0	0	0	2.25518e+06	2.19233e+06	2.49533e+06	1573005	1.23384e+06	1.53318e+06	0	0	0	0	0	0	0	0	0	T	134190	1	14	13
3.14619e+06	4.32582e+06	3.21522e+06	1.70566e+06	1.4013e+06	1.37407e+06	0	0	0	2.14444e+06	2.30216e+06	2.35305e+06	0	0	0	3612447	3.38451e+06	3.61375e+06	0	0	0	0	0	0	2.0171e+06	2.11214e+06	2.00764e+06	0	0	0	2974685	2.4842e+06	2.557e+06	0	0	0	0	0	0	1.68461e+06	1.86285e+06	1.81082e+06	0	0	0	T	44586.1	1	7	5
0	0	0	0	0	0	0	0	0	0	0	0	0	0	0	0	0	0	0	0	0	0	0	0	0	0	0	0	0	0	0	0	0	0	0	0	0	0	0	334379	202783	304843	0	0	0	T	48475.7	1	1	1
0	0	0	0	0	0	0	0	0	0	0	0	6055126	5985240	5682151	0	0	0	0	0	0	0	0	0	0	0	0	6627110	6.46394e+06	6562735	0	0	0	0	0	0	0	0	0	0	0	0	5.35655e+06	5250151	5384726	T	24800.9	1	1	1
0	0	0	3091238	3.27955e+06	3.28365e+06	6038797	4.97708e+06	4.90306e+06	35115564	43511920	33295178	23993428	26333908	28682986	0	0	0	1.36768e+06	1.69646e+06	1.73343e+06	7322095	7.25584e+06	7667428	61140584	57956548	58584988	8641218	43690968	7.62217e+06	0	0	0	0	0	0	2234990	4218713	4.50305e+06	55927216	55475024	55319180	26247248	32413486	32077536	T	46501	1	23	17
0	0	0	0	0	0	0	0	0	7.22758e+06	7.72829e+06	7.98528e+06	0	0	0	0	0	0	0	0	0	0	0	0	8472667	7.87389e+06	7037440	0	0	0	0	0	0	0	0	0	0	0	0	8.32913e+06	7.14212e+06	8258794	0	0	0	T	45999.3	1	5	5
8031948	7604663	7.66225e+06	2.6173e+06	2084928	2.1348e+06	0	0	0	4.66733e+06	3.68045e+06	3.11876e+06	7643590	7.29668e+06	6385501	4870196	4.1647e+06	4.04234e+06	0	0	0	0	0	0	0	0	0	2.89166e+06	2.31524e+06	2.81743e+06	2625535	2.49396e+06	2.30128e+06	1.47909e+06	1.28877e+06	1525790	0	0	0	2878548	2.64304e+06	2.48842e+06	1.51356e+06	1.51484e+06	1412916	T	46707	1	8	7
4.10481e+06	3.33087e+06	3900920	0	0	0	0	0	0	0	0	0	0	0	0	3.70005e+06	4.15854e+06	3.98857e+06	0	0	0	0	0	0	0	0	0	0	0	0	4590774	4918669	6.84917e+06	0	0	0	0	0	0	0	0	0	0	0	0	T	187030	1	19	17
0	0	0	0	0	0	0	0	0	0	0	0	1.14787e+06	1.01666e+06	1.07366e+06	0	0	0	0	0	0	0	0	0	0	0	0	1229051	1.24093e+06	1.12011e+06	0	0	0	0	0	0	0	0	0	0	0	0	939632	964336	870902	T	21215.5	1	3	0
0	0	0	0	0	0	0	0	0	0	0	0	1.23117e+06	1.48018e+06	1.36888e+06	0	0	0	0	0	0	0	0	0	0	0	0	1.53976e+06	1.5587e+06	1.82782e+06	0	0	0	0	0	0	0	0	0	0	0	0	1.39837e+06	2.76806e+06	1.26459e+06	T	21284.6	1	3	0
0	0	0	0	0	0	0	0	0	0	0	0	0	0	0	0	0	0	0	0	0	1.08889e+06	1.01075e+06	890435	0	0	0	0	0	0	0	0	0	0	0	0	0	0	0	0	0	0	0	0	0	T	30767	1	1	1
825426	423521	894831	0	0	0	0	0	0	0	0	0	0	0	0	0	0	0	0	0	0	0	0	0	0	0	0	0	0	0	0	0	0	0	0	0	0	0	0	0	0	0	0	0	0	T	25628.4	1	1	1
0	0	0	0	0	0	0	0	0	0	0	0	1.55915e+06	1.45815e+06	1.41879e+06	0	0	0	0	0	0	0	0	0	0	0	0	1.03489e+06	894599	266311	0	0	0	0	0	0	0	0	0	0	0	0	0	0	0	T	11757.8	1	2	2
2.69501e+06	2.10831e+06	1132737	830132	581858	658175	94950.8	0	0	209735	387985	1.13957e+06	3.72832e+06	3.1391e+06	3.04355e+06	1.00339e+06	707014	905433	235395	0	103713	448447	0	126771	0	0	0	1765269	265824	1.33579e+06	1.05954e+06	749339	725579	534129	450831	536642	0	0	0	260318	0	0	1.01966e+06	1.19225e+06	1.18923e+06	T	36083.2	1	5	2
5169472	2.43116e+06	940962	847825	728770	0	164729	239394	272938	0	0	0	2392581	1.52374e+06	1.27322e+06	0	0	0	426959	0	0	0	0	0	0	0	0	724168	802573	507536	652518	339039	0	0	0	0	0	0	0	0	0	0	0	0	0	T	35877.8	1	2	0
0	0	0	0	0	0	0	0	0	4206083	4.41661e+06	4.10101e+06	430375	0	0	0	0	0	0	0	0	0	0	0	3363038	3257045	3.64846e+06	0	0	373332	0	0	0	0	0	0	0	0	0	3.38835e+06	3349434	3395198	654742	1.19737e+06	440659	T	40434.9	1	8	1
0	0	0	196758	405534	516200	0	0	0	4.10242e+06	4.73787e+06	4.99194e+06	612505	379526	590884	0	0	239671	488247	649445	730980	0	0	0	5709337	5428442	4.13267e+06	0	0	0	4948365	4.51449e+06	4.81556e+06	0	0	0	0	0	0	0	0	0	161672	1.21339e+06	1.3152e+06	T	138857	1	17	11
3.45366e+06	5032538	2.07624e+06	2.1018e+06	1.60734e+06	1.71377e+06	383813	0	142060	0	0	0	0	0	0	5316952	454522	6.07488e+06	1.62335e+06	1.06104e+06	1.62499e+06	418995	17754558	17235352	0	0	0	0	0	0	4.1513e+06	3649496	998004	940830	1.43206e+06	1.30733e+06	0	0	0	0	0	0	1.11351e+06	0	0	T	138479	1	11	5
0	0	0	0	0	0	0	0	0	0	0	0	19504878	16960740	18975228	0	0	0	0	0	0	0	0	0	0	0	0	33983564	36838404	34372652	0	0	0	0	0	0	0	0	0	0	0	0	13868993	15488731	15802229	T	20146.4	1	10	9
3.27213e+06	2.90461e+06	3144358	3.56656e+06	3.57798e+06	3.36724e+06	4832024	5.34421e+06	4.93397e+06	5131493	281047648	218829392	8328742	9420044	8616923	1463653	1.68387e+06	905045	2.67555e+06	3.66917e+06	2.9356e+06	7.0956e+06	5980532	6252581	212313904	185717280	176377760	8538167	5.79971e+06	8.05414e+06	827807	698798	734674	3981068	3.1508e+06	3.78769e+06	2.51312e+06	2.63649e+06	2540884	10672776	10306530	10830354	8462475	9272588	8791677	T	51529.4	1	36	5
0	286700	0	765663	467545	558052	6.56463e+06	8519408	7.68258e+06	1.26294e+06	0	1.82555e+06	441117	520772	0	291470	479314	472989	471393	676550	494810	13366380	12573301	0	2697695	0	0	0	421034	167044	228531	606521	427820	288030	385238	417788	11431878	10868437	12365421	4.69057e+06	4.99531e+06	3.88027e+06	1.17518e+06	851013	614125	T	60008.3	1	40	0
18980980	11196669	11370854	5.91967e+06	6127784	5.9445e+06	5.82971e+06	5693419	5.89742e+06	0	0	0	7593856	6.789e+06	2.94807e+06	9677922	4.67916e+06	12769198	5.386e+06	6.06753e+06	6063457	3.45115e+06	3.77448e+06	3.74613e+06	7.94649e+06	4.74124e+06	7687809	0	0	0	8783816	8520049	9042318	7576702	7.512e+06	7742711	9528868	9495685	9021420	3.76775e+06	3.39063e+06	4.0892e+06	0	0	0	T	74094.7	1	36	32
0	0	0	0	0	0	0	0	0	0	0	0	0	0	0	0	0	0	1.17339e+06	1.04197e+06	975182	0	0	0	0	0	0	0	0	0	0	0	0	0	0	0	0	0	0	0	0	0	0	0	0	T	94914.4	1	2	2
0	0	0	0	0	0	0	0	0	0	0	0	0	0	0	0	0	0	0	0	0	0	0	0	0	0	0	1.14728e+06	1.10283e+06	1.22835e+06	0	0	0	0	0	0	0	0	0	0	0	0	1.02258e+06	1105215	1.38654e+06	T	33097.3	1	2	2
535714	599057	3.49356e+06	2150298	1.37928e+06	1.95652e+06	1.27431e+06	0	777307	2265148	3966455	2.8533e+06	4667247	4.8163e+06	6550222	6135734	5606313	4.2804e+06	768267	1583453	1.10008e+06	900446	1.30916e+06	1.70942e+06	2.51428e+06	1.66275e+06	1.88783e+06	3.56329e+06	1.56156e+06	4126223	1.65045e+06	2.41157e+06	2.10099e+06	1.32939e+06	853058	235464	569576	959086	957315	2.27051e+06	1.53939e+06	1.62563e+06	2.94963e+06	3.27872e+06	3.9803e+06	T	69321.5	1	6	3
0	0	0	0	0	0	0	0	0	0	0	0	0	0	0	0	0	0	0	0	0	0	0	0	0	0	0	0	0	0	0	0	0	0	0	0	0	0	0	788014	857642	561437	0	0	0	T	84817.9	1	1	1
0	0	0	0	0	0	0	0	0	0	0	0	0	0	0	0	0	0	0	0	0	0	0	0	0	0	0	0	0	0	0	0	0	0	0	0	0	0	0	0	0	0	672518	749664	762966	T	21212.3	1	1	1
0	0	0	0	0	0	1400805	1.10283e+06	1.79818e+06	22023630	26060518	20537144	0	0	0	0	0	0	0	0	0	3392237	2.8522e+06	2.06745e+06	18849718	20006264	19173196	0	0	0	0	0	0	0	0	0	110825	1626651	0	20680570	23787944	22604904	3.9931e+06	2.86747e+06	2.98103e+06	T	54271.2	1	4	4
0	0	0	0	0	0	0	0	0	0	0	0	1.05069e+06	1.1762e+06	613754	0	0	0	0	0	0	254027	660402	249134	0	0	0	1.18338e+06	1.07455e+06	989213	0	0	0	0	0	0	640347	791128	733613	0	0	0	0	0	0	T	59718.8	1	3	3
0	0	0	0	0	0	0	0	0	4.10263e+06	5336202	3620295	0	0	0	0	0	0	0	0	0	0	0	0	3880327	3.24493e+06	3.38161e+06	0	0	0	0	0	0	0	0	0	0	0	0	2097417	2.32795e+06	2301341	667183	553752	696214	T	39395.3	1	15	3
1.4912e+06	2.56128e+06	2.36281e+06	2.52045e+06	2.60684e+06	3.20573e+06	1.45011e+06	1.25743e+06	1.2962e+06	0	0	0	5.7793e+06	6197644	5.40165e+06	2906175	2.56385e+06	3.23171e+06	2.71922e+06	2.93385e+06	2.65864e+06	1.92305e+06	1.52351e+06	1.88955e+06	0	0	0	6.23035e+06	6616557	6.84357e+06	2.1903e+06	2.64011e+06	2.28166e+06	1836274	3.28818e+06	1.9647e+06	1.90121e+06	1.60612e+06	2.03543e+06	0	0	0	6053993	5971590	6.49902e+06	T	11132.6	1	3	3
2.53186e+06	1.26743e+06	0	1.86808e+06	1.10919e+06	1.42521e+06	0	0	0	17024138	20158288	17228988	0	0	0	3.1928e+06	4253142	1.92608e+06	1.09864e+06	720456	1.21016e+06	0	0	0	26564990	27432904	16636256	5.91495e+06	7796939	4634609	1.74098e+06	1.11085e+06	1.81293e+06	2.43071e+06	735214	1.98105e+06	0	0	0	20259674	18959464	23263940	0	0	0	T	38690	1	7	6
0	0	0	0	0	0	0	0	0	0	0	0	1.08672e+06	1.08115e+06	1.09092e+06	0	0	0	0	0	0	0	0	0	0	0	0	0	0	0	0	0	0	0	0	0	0	0	0	0	0	0	0	0	0	T	24027.8	1	1	1
0	0	0	0	0	0	0	0	0	0	0	0	0	0	0	0	0	0	0	0	0	928520	304626	639616	0	0	0	0	0	0	0	0	0	1.50878e+06	125547	86551.6	0	145905	375163	0	0	0	0	0	0	T	85604.6	1	2	1
0	0	0	0	0	0	1.75133e+06	1.77495e+06	1.6887e+06	58774748	66684972	63794580	39407192	41198680	38840036	0	0	0	0	0	0	1.12236e+06	1.17203e+06	1100129	40389044	38980176	40104440	25058108	26143166	27884408	0	0	0	0	0	0	1.05875e+06	880951	794044	38528780	37273548	35836544	64387868	55901204	59252784	T	27643.2	1	10	9
0	0	0	0	0	0	0	0	0	2838628	2.07462e+06	3.0933e+06	0	0	0	0	0	0	0	0	0	0	0	0	2.43422e+06	2.52318e+06	2.03206e+06	0	0	0	0	0	0	0	0	0	0	0	0	2.55755e+06	2.80104e+06	2.53283e+06	0	0	0	T	48504.2	1	6	6
0	0	0	0	0	0	0	0	0	0	0	0	10385145	11292130	10881867	0	0	0	0	0	0	0	0	0	0	0	0	8442518	9478287	8.25812e+06	0	0	0	0	0	0	0	0	0	220355	437141	274701	12855056	10247047	10067451	T	25452	1	5	5
1.42384e+06	859005	1.47243e+06	1.17608e+06	1.54574e+06	1.67152e+06	7.41545e+06	8519147	8.07028e+06	3491296	3.73669e+06	1.82237e+06	484503	632926	1.15622e+06	2.04933e+06	2.29613e+06	2.02776e+06	786192	951600	651762	7316576	7.32547e+06	7.82091e+06	1.47921e+06	1.75511e+06	1.02958e+06	586105	676797	1.32716e+06	1.21206e+06	994380	1.43153e+06	1.96446e+06	1683809	2.0044e+06	5227353	5.15268e+06	4.68404e+06	549338	348161	324202	0	427758	926344	T	60030.3	1	39	2
167892032	166623328	159963296	55742340	53538548	47415888	6339734	5.81986e+06	7039729	85813392	91691024	87920400	163960656	152526000	179358128	33177182	34019940	34047836	24935036	25752912	26445210	24372230	26203128	24726750	50094516	49020424	46645776	101064648	102657008	100909472	28617842	27399676	23892044	47118268	44774996	45504620	33551076	31909642	32359680	47946256	47172592	41955040	130015168	133443360	135747824	T	65999	1	55	21
12363773	11936460	11441904	5557895	5.31174e+06	6.03766e+06	2.40568e+06	5867179	3.56723e+06	90865256	98220136	99827536	14917172	19876562	20336312	12151556	9584345	10821095	4.79133e+06	4.97356e+06	4749223	1.56041e+06	1.75826e+06	5484789	89110496	80774696	81639528	24683920	25204296	27521848	12112053	11433657	8859608	6400669	6317351	5.59954e+06	1.6591e+06	1.8423e+06	4672705	72041584	70904984	78596720	26414784	26356766	25450204	T	36030.4	1	16	5
0	0	0	0	0	0	0	0	0	12632710	10338702	13024259	2.34142e+06	1.41698e+06	1.9011e+06	0	0	0	0	0	0	0	0	0	10510984	10818555	10811869	2223976	2160932	2010337	457631	278244	361332	0	0	0	0	0	0	8984542	9545178	9469080	3.24461e+06	2.25815e+06	2.59047e+06	T	40815.2	1	4	2
0	0	0	0	0	0	0	0	0	0	0	0	14025094	16601537	15167577	0	0	0	308098	1.19724e+06	444727	0	0	0	0	0	0	18098018	17325110	21136786	0	0	0	0	0	0	0	0	0	0	0	0	11884410	11027858	10344591	T	28297.7	1	7	6
0	0	0	0	0	0	6.07252e+06	6.79412e+06	13460883	5186789	6313247	4.31336e+06	1.14138e+06	2.82422e+06	1.61596e+06	0	0	0	0	0	0	5675152	6278520	6.23063e+06	3.43811e+06	7.57953e+06	4.34492e+06	1528826	1.40886e+06	1.06747e+06	0	0	0	0	0	0	4629299	4761162	4589922	8852274	8762231	9177354	1894593	1.88324e+06	2.40472e+06	T	43625.4	1	15	13
0	0	0	0	0	0	0	0	0	1.541e+06	1.09027e+06	25862156	81534976	81674752	71235768	0	0	0	0	0	0	0	0	0	0	0	0	94727624	94518760	96228800	0	0	0	0	0	0	0	0	0	0	0	0	75412600	70329640	72021752	T	22768.5	1	16	12
0	0	0	0	0	0	0	0	0	760032	2169209	2.18725e+06	0	0	0	0	0	0	0	0	0	0	0	0	0	0	0	800600	0	211703	0	0	0	0	0	0	0	0	0	0	0	0	1.96784e+06	2.31972e+06	1979558	T	35693.2	1	4	4
2.49389e+06	2.01816e+06	3.28353e+06	0	0	0	2.9196e+06	2.73709e+06	2.37222e+06	0	0	0	0	0	0	0	0	0	0	0	0	3597869	3.88564e+06	3.12092e+06	0	0	0	0	0	0	0	0	0	0	0	0	4.38934e+06	3.94265e+06	4.32439e+06	0	0	0	0	0	0	T	68526.8	1	18	18
0	0	0	0	0	0	578306	1.58773e+06	419870	0	0	0	0	0	0	0	0	0	0	0	0	3165686	0	1.27285e+06	0	0	0	0	0	0	0	0	0	0	0	0	1.35874e+06	1588883	1.65865e+06	0	0	0	0	0	0	T	69241	1	2	2
3.81154e+06	4606684	3913211	0	0	0	0	0	0	0	0	0	0	0	0	2587661	2.51696e+06	2.84126e+06	0	0	0	0	0	0	0	0	0	0	0	0	3.58456e+06	3.55676e+06	2.90261e+06	0	0	0	0	0	0	0	0	0	0	0	0	T	136923	1	9	9
2339413	3.68045e+06	2599570	2.46621e+06	2.73379e+06	2.74449e+06	0	0	0	0	0	0	0	0	0	2.36923e+06	2.00785e+06	2.02597e+06	2513421	2.87545e+06	2.62314e+06	0	0	0	0	0	0	0	0	0	3.09217e+06	5034285	3365977	2.84048e+06	3.08553e+06	2730729	0	0	0	0	0	0	0	0	0	T	112824	1	12	6
0	0	0	0	0	0	753263	912000	1.08561e+06	0	875747	289978	0	0	0	0	0	0	0	0	0	1.37974e+06	1.1203e+06	1.264e+06	0	0	0	0	0	0	0	0	0	0	0	0	1.31818e+06	1.48248e+06	1.22174e+06	0	0	0	375901	274166	0	T	39448.1	1	3	1
0	0	0	984788	1152480	204397	0	0	0	0	0	0	0	0	0	0	0	0	169590	1.09867e+06	762899	0	0	0	0	0	0	0	0	0	0	0	0	202034	1362351	1.88834e+06	0	0	0	0	0	0	273391	352935	284000	T	86888.1	1	3	3
0	0	0	0	0	0	1309676	1467098	1.56989e+06	0	0	0	0	0	0	0	0	0	0	0	0	797926	1249893	1.14653e+06	0	0	0	0	0	0	0	0	0	0	0	0	431750	401229	359650	0	0	0	0	0	0	T	87000.4	1	1	1
0	0	0	0	0	0	0	0	0	0	0	0	832672	934312	942635	0	0	0	0	0	0	0	0	0	0	0	0	0	0	0	0	0	0	0	0	0	0	0	0	0	0	0	0	0	0	T	10827.6	1	1	1
0	0	0	0	0	0	0	0	0	0	0	0	3488400	3576720	3.49936e+06	0	0	0	0	0	0	0	0	0	0	0	0	4676788	5.50268e+06	4857926	0	0	0	0	0	0	0	0	0	0	0	0	2.72557e+06	3.5018e+06	3202967	T	10652.6	1	4	4
0	0	0	0	0	0	0	0	0	0	0	0	0	0	0	0	0	0	0	0	0	952173	1.2397e+06	1.03352e+06	0	0	0	0	0	0	0	0	0	0	0	0	0	0	0	0	0	0	0	0	0	T	78397.2	1	1	1
8733045	11265902	8636467	7898155	2.60733e+06	3.94654e+06	3404881	1.60397e+06	3.24794e+06	279311040	210379440	323636864	574454336	534726784	573426112	6237422	6.9509e+06	3.6232e+06	3.66909e+06	12478443	1.77147e+06	2524724	1.79682e+06	1.73546e+06	167551344	168731568	174950672	243225472	189881936	236076992	8.07902e+06	9126499	8484499	4484427	4.04501e+06	10435612	1.51938e+06	1.78093e+06	5024891	11397588	12585870	12327737	875719552	857093888	872227456	T	32831.2	1	23	6
9935653	7031381	9895127	5.02176e+06	6842517	5395120	0	0	0	0	0	0	6083189	5367927	6575972	6.10827e+06	7.05774e+06	7607394	3.90556e+06	3.88775e+06	3.85303e+06	1.35879e+06	1473331	1.45283e+06	0	0	0	6.82227e+06	5.83907e+06	6281295	8.27452e+06	7.88658e+06	8583886	7.25142e+06	6.66356e+06	7967579	2.21431e+06	2.41282e+06	2487183	0	0	0	6757938	7057525	7.9974e+06	T	17876.3	1	4	4
3.64406e+06	1.86816e+06	3.1321e+06	2.7872e+06	3.39925e+06	3.24042e+06	0	0	0	123016552	134011144	112843576	20005954	21181094	20827860	0	0	0	0	0	0	0	0	0	72503040	76502312	67688352	22040770	21913910	25425788	1.89393e+06	2.25263e+06	2348877	0	0	0	0	0	0	55839492	54207064	55178480	45294124	45737980	46576644	T	36089.4	1	25	15
0	0	0	0	0	0	0	0	0	0	0	0	3.9863e+06	3.20693e+06	3.89049e+06	0	0	0	0	0	0	0	0	0	0	0	0	5087750	4684131	5.1538e+06	0	0	0	0	0	0	0	0	0	0	0	0	3.16754e+06	3.49096e+06	3.10897e+06	T	9387.06	1	3	1
0	0	0	2646397	1.86751e+06	2.35103e+06	0	0	0	0	0	0	0	0	0	0	0	0	1.56817e+06	1.53479e+06	1.52017e+06	0	0	0	0	0	0	0	0	0	0	0	0	2.97087e+06	3.24941e+06	2.89063e+06	0	0	0	0	0	0	0	0	0	T	57789	1	5	5
0	0	0	0	0	0	0	0	0	0	0	0	0	58399736	52966896	0	0	0	0	0	0	0	0	0	0	0	0	49385244	44148440	54404456	0	0	0	0	0	0	0	0	0	0	0	0	32237740	33252432	28752464	T	11506.7	1	2	1
0	0	0	0	0	0	0	0	0	0	0	0	41676776	44910560	49397164	0	0	0	0	0	0	0	0	0	0	0	0	59853644	59508912	59052992	0	0	0	0	0	0	0	0	0	0	0	0	49311324	35139904	47703840	T	11657.8	1	8	6
0	0	0	0	0	0	0	0	0	38610156	39768340	47411408	6634465	7803150	7237693	0	0	0	0	0	0	0	0	0	43158356	43387372	40969156	7.92368e+06	8980090	6773077	0	0	0	0	0	0	0	0	0	25876948	24109042	27075638	11360033	9698596	9266682	T	34251.8	1	9	4
2053429	1.83969e+06	1.75678e+06	1.59979e+06	1.21541e+06	2.87271e+06	9621858	8281455	9316168	4665996	8195528	3.66971e+06	24548662	2.37268e+06	1.19411e+06	2.60304e+06	1.92313e+06	3539904	2.42317e+06	1.28612e+06	1.22238e+06	10511089	23732302	10517964	3.04051e+06	4.0217e+06	4.11329e+06	1.2817e+06	2387170	2286022	0	0	0	0	0	0	3.77696e+06	3.74678e+06	3.39769e+06	18277046	17835234	18481934	1.79906e+06	1.71797e+06	1.66021e+06	T	46808.2	1	18	17
0	0	0	0	0	0	4.15911e+06	4347285	4.98631e+06	2.35908e+06	3.31288e+06	1.97302e+06	0	0	0	0	0	0	0	0	0	4601336	5.41894e+06	5.34346e+06	1.35024e+06	2.05075e+06	1.47014e+06	0	0	0	0	0	0	0	0	0	1.95169e+06	6240817	6.19804e+06	3.31895e+06	2.5819e+06	3174965	0	0	0	T	48032.4	1	8	4
60321236	49539272	63695240	141004576	150622656	126879232	2175123712	1874842496	2234860288	1469901696	1668352640	1205776000	325520288	419927104	360654944	104738944	140979408	107316552	111448840	98008464	100984064	2172176640	2102600704	2358563840	1854850560	1917872384	1950168192	589709120	536082496	573857664	89313648	81465384	93957872	138449664	117383968	164000080	374650784	382741472	390215456	6572688384	5898550784	5109687808	477702176	555107008	668729344	T	48028.5	1	66	9
91856728	97672640	89573136	158210640	162495248	151334016	2662881024	2607692032	2552319488	778130688	601959488	729412544	346374304	392880128	376473696	153299216	143207424	151139680	145418960	149357856	146798608	3065940224	3863777536	3689402624	1036874240	1023742400	1096810880	509304576	508816608	511605376	105728328	97049728	99472976	147992896	149354336	137580272	2691374592	2664725248	2881750528	824858880	736575488	816794880	519789760	524514272	566790208	T	53671.1	1	89	15
0	0	0	0	0	0	0	0	0	0	0	0	0	0	0	0	0	0	0	0	0	0	0	0	0	0	0	0	0	0	0	0	0	0	0	0	0	0	0	1.68913e+06	1.63966e+06	1.3066e+06	0	0	0	T	25365.8	1	2	2
0	0	0	0	0	0	0	0	0	0	0	0	0	0	0	0	0	0	0	242602	0	0	0	0	0	0	0	0	0	0	0	0	0	0	0	0	0	0	0	0	0	0	918213	1.6463e+06	1.38357e+06	T	30006	1	2	2
0	0	0	0	0	0	0	0	0	0	0	0	0	0	0	0	0	0	0	0	0	0	0	0	1.70706e+06	1.31055e+06	0	0	0	0	0	0	0	0	0	0	0	0	0	630287	413140	1.75052e+06	0	0	0	T	57963.8	1	1	0
0	0	0	0	0	0	0	0	0	3.38232e+06	4854701	3.08177e+06	0	0	0	0	0	0	0	0	0	0	0	0	0	0	0	0	0	0	0	0	0	0	0	0	0	0	0	0	0	0	0	0	0	T	85644.2	1	1	1
0	0	0	0	0	0	0	0	0	0	0	0	0	0	0	0	0	0	0	0	0	0	0	0	0	0	0	0	0	0	0	0	0	0	0	0	0	0	0	840983	2.01812e+06	1.91146e+06	0	0	0	T	106092	1	1	1
1.0694e+06	1.06765e+06	1.21914e+06	853556	795660	955472	0	0	0	0	0	0	0	0	0	1.19887e+06	1.11549e+06	1.02358e+06	555899	590950	570275	0	0	0	0	0	0	0	0	0	1.02379e+06	762444	637564	0	0	0	0	0	0	0	0	0	0	0	0	T	12196	1	1	1
0	0	0	0	0	0	0	0	0	30882942	29929454	28410578	9821873	9040543	10307585	0	0	0	0	0	0	0	0	0	20282108	20540256	20391726	9162891	9268429	8481926	3.62242e+06	1.94402e+06	2.47436e+06	0	0	0	0	0	0	4.94808e+06	4.04595e+06	3.97009e+06	55711312	61824284	60391084	T	34073.9	1	20	11
0	0	0	0	0	0	2.75882e+06	3.25752e+06	2.28543e+06	0	0	0	0	0	0	0	0	0	0	0	0	2992341	2.36906e+06	2734201	0	0	0	0	0	0	0	0	0	0	0	0	2.52311e+06	5269516	2547541	3.57276e+06	2423078	2103772	0	0	0	T	56524.6	1	15	13
0	0	0	0	0	0	0	0	0	599431	365532	653688	0	0	0	0	0	0	0	0	0	0	0	0	0	0	0	0	0	0	0	0	0	0	0	0	0	0	0	0	0	0	489115	470730	432835	T	13233.5	1	1	1
0	0	0	0	0	0	0	0	0	0	0	0	5511362	5166766	5568495	0	0	0	179817	287143	454139	0	0	0	0	0	0	0	0	0	0	0	0	0	0	0	0	0	0	0	0	0	5.35038e+06	4804173	4290161	T	10173.3	1	1	0
0	0	0	0	0	0	0	7153210	0	0	0	0	0	0	0	0	0	0	0	0	0	1.64006e+06	923125	5839887	0	0	0	0	0	0	0	0	0	0	0	0	0	4607713	4.28253e+06	0	0	0	0	0	0	T	45371.5	1	1	1
0	0	0	0	0	0	0	0	0	4.88999e+06	6568014	5.33408e+06	103976056	112011944	115187096	0	0	0	0	0	0	0	0	0	4121435	5.27304e+06	4284520	144540848	145740480	151796864	0	0	0	0	0	0	0	0	0	0	0	0	110641120	119774472	120193872	T	25081.5	1	9	4
12715751	33676056	36354512	5849227	4.68338e+06	4282886	8521406	9777123	10181515	6.10602e+06	5219873	7183616	4.58485e+06	3.8636e+06	9556674	13452141	10768637	13421526	2.97937e+06	5.93391e+06	3.4961e+06	13348153	13200688	12878855	20237688	6772479	6158509	5.39653e+06	16182261	5.15625e+06	12949528	11635648	10534691	8466542	6973998	7.39789e+06	3.27241e+06	4558234	3.33673e+06	25808086	26153106	26122854	4904614	4.96996e+06	12571837	T	47139.3	1	19	15
4.20694e+06	3.18168e+06	3.11339e+06	0	0	0	4.30273e+06	3.9671e+06	3551774	0	0	0	0	0	0	4.1872e+06	3.73514e+06	2.70753e+06	0	0	0	4.6657e+06	4.6356e+06	4.85009e+06	0	0	0	0	0	0	0	0	0	0	0	0	4.02038e+06	3733120	4.33777e+06	0	0	0	0	0	0	T	63107.2	1	7	7
0	0	0	0	0	0	771466	1.38105e+06	0	0	0	0	0	0	0	0	0	0	0	0	0	0	0	0	1256994	1372941	499916	0	0	0	0	0	0	0	0	0	0	0	0	0	0	0	0	0	0	T	38153.8	1	1	1
5603027	4.42172e+06	3.37469e+06	2.33498e+06	4385888	4303466	0	0	0	67333768	78711688	57612116	13857578	14580860	13562932	2801620	3227939	3.06743e+06	2.03924e+06	1.74948e+06	2649334	608931	910507	823722	46857436	44239660	48279212	21567758	21184444	20589204	3.18646e+06	3574934	3085760	3.4722e+06	3.86001e+06	3.4713e+06	0	0	0	39986680	38582656	36866316	25727400	27286986	27835802	T	32554.8	1	14	6
0	0	1.01502e+06	0	0	0	0	0	0	937445	725772	696333	1.4719e+06	1.73476e+06	1.26948e+06	937333	886661	1.16869e+06	0	0	0	0	0	0	895518	986547	1.06906e+06	1.3863e+06	1.67366e+06	1769426	592282	0	0	0	0	0	0	0	0	0	0	0	1.96057e+06	2476735	2.58663e+06	T	32929.8	1	6	1
0	0	0	0	0	0	0	0	0	0	0	0	0	0	0	0	0	0	0	0	0	0	0	0	0	0	0	0	0	0	0	0	0	0	0	0	0	0	0	225337	411537	249007	0	0	0	T	52915	1	1	1
0	0	0	0	0	0	0	0	0	6.06335e+06	5898196	6761324	2.17077e+06	1.88478e+06	2.09069e+06	0	0	0	0	0	0	0	0	0	6.52967e+06	5.63997e+06	6.62847e+06	2.80211e+06	4166602	3.12701e+06	0	0	0	0	0	0	0	0	0	0	0	0	10026106	9423930	9073850	T	36615.1	1	7	7
0	0	0	0	0	0	8.22119e+06	27707198	8689213	0	0	0	0	0	0	0	0	0	0	0	0	973918	64855420	21090420	0	0	0	0	0	0	0	0	0	0	0	0	13696648	34006504	13226224	0	0	0	4.05979e+06	3.87315e+06	3777798	T	102411	1	2	1
0	0	0	0	0	0	838288	1.71442e+06	1.71569e+06	0	0	0	0	0	0	0	0	0	0	0	0	2.15053e+06	1.71413e+06	1.88655e+06	693601	116539	0	0	0	0	2053449	913862	770618	0	0	0	1.69158e+06	1.59775e+06	1.77856e+06	0	0	0	0	0	0	T	57080.7	1	11	11
0	0	0	0	0	0	0	0	0	0	0	0	2.95701e+06	2.92059e+06	2.80867e+06	0	0	0	0	0	0	0	0	0	0	0	0	0	0	0	0	0	0	0	0	0	0	0	0	0	0	0	3.8782e+06	4153095	3923654	T	20850.2	1	4	3
0	0	0	0	0	0	0	0	0	0	0	0	4.44564e+06	4.42513e+06	5.25285e+06	0	0	0	0	0	0	0	0	0	0	0	0	6.05302e+06	5998142	6.22006e+06	0	0	0	0	0	0	0	0	0	0	0	0	3.92139e+06	3.87881e+06	3598010	T	44523.6	1	7	7
13161501	10785204	12661968	6.19131e+06	9255631	7.51783e+06	7524187	8125265	7865380	70128712	92975424	65384340	9234511	9374509	11999492	9120145	11200167	10607545	5243197	5388918	4.9739e+06	2.89352e+06	1.83597e+06	7.18767e+06	78932336	95651800	64564988	11769548	16311007	15221506	9541243	8863260	9328698	6971940	9868504	9268266	1.85954e+06	1.68942e+06	1.44034e+06	58614452	61523792	59291472	17838382	22208816	23468772	T	38579.8	1	27	8
1.52907e+06	1.8245e+06	1.91784e+06	4.72055e+06	3.95007e+06	3.99592e+06	0	0	0	0	0	0	0	0	0	1.64876e+06	1.29562e+06	2.00314e+06	5236183	4942081	4813076	0	0	0	0	0	0	0	0	0	1.39052e+06	2078055	2.08304e+06	4.31642e+06	3.52e+06	3.99562e+06	0	0	0	0	0	0	0	0	0	T	81838.2	1	12	11
6195502	7762908	4.87109e+06	4065277	4792593	4431015	58594972	67234200	65190452	23955610	19598338	23354442	11723167	11800990	10156570	5474731	5379082	5676086	3.00587e+06	2.93283e+06	3.97919e+06	78832640	79392608	77757176	19697060	19743484	20607910	10002102	12521622	9199211	5.35483e+06	5336671	5.39901e+06	4865929	4.48675e+06	3.82945e+06	55212448	55772628	59537284	68732736	66830040	64729192	14945582	34241672	16669008	T	49639	1	23	3
4.03418e+06	3.97743e+06	3.80907e+06	3.7373e+06	3.58603e+06	26054536	0	0	0	0	0	0	21523436	20827768	21243108	3680453	4.20638e+06	4641718	4.95949e+06	4671074	12751093	0	0	0	8.26484e+06	3.74908e+06	8429797	25504422	26177534	25705938	3.59544e+06	3717817	3.53459e+06	5774199	7196452	5.00543e+06	5.72139e+06	2.43034e+06	3.03186e+06	0	0	0	21503794	22484560	22407640	T	15044.6	1	7	4
0	0	0	0	0	0	0	0	0	0	0	0	5710370	3211451	4.8291e+06	0	0	0	0	0	0	0	0	0	0	0	0	4275232	4.2045e+06	3.19785e+06	0	0	0	0	0	0	0	0	0	0	0	0	2.82943e+06	2106241	1.78339e+06	T	19595.4	1	4	4
20005932	17604544	20416442	0	0	0	0	0	0	0	0	0	0	0	0	18158258	36647900	17622782	0	0	0	0	0	0	0	0	0	0	0	0	14270264	14596369	15253894	0	0	0	0	0	0	0	0	0	0	0	0	T	170483	1	35	34
0	0	0	0	0	0	0	0	0	0	0	0	760815	1.06031e+06	968019	0	0	0	0	0	0	0	0	0	0	0	0	1.1135e+06	1.13757e+06	1.40976e+06	0	0	0	0	0	0	0	0	0	0	0	0	942178	1114390	841375	T	37796.8	1	1	1
3.74908e+06	3.62118e+06	9562976	10756104	12034548	10181559	789222	730279	883170	0	0	0	953453	2.36905e+06	770219	3623003	4.01353e+06	3.85158e+06	11933165	11472485	12304066	408723	452465	458822	0	0	0	942632	1.61716e+06	870482	4.29659e+06	5309592	4597714	15228083	16069129	13836331	877274	734839	1.0599e+06	1.94036e+06	3.40565e+06	2.67455e+06	817232	893469	772738	T	84606.7	1	34	14
0	0	0	0	0	0	0	0	0	14984140	16716703	15273003	3.29629e+06	3.33071e+06	3.24432e+06	0	0	0	0	0	0	0	0	0	9624627	9833867	8968867	3.29393e+06	4.02737e+06	4017780	0	0	0	0	0	0	0	0	0	21169970	21312994	20475462	7.59753e+06	7968237	8510374	T	33649.5	1	14	5
45325116	47776160	39832708	0	0	0	0	0	0	0	0	0	18273246	18352230	18284114	33054260	49482032	39271840	29455486	27810398	21811540	35477956	34798164	34360660	0	0	0	0	0	0	0	0	0	0	0	0	32633220	32951780	33342590	0	0	0	0	0	0	T	197909	1	4	4
0	0	0	0	0	0	729624	1.13332e+06	1.28007e+06	0	0	0	0	0	0	0	0	0	0	0	0	1.05349e+06	1.84297e+06	1766745	257863	355511	270984	0	0	0	0	0	0	0	0	0	934121	906194	605188	1.98086e+06	2.15948e+06	1.65377e+06	0	0	0	T	54602.2	1	4	4
0	0	0	2.16434e+06	1.82418e+06	2.49821e+06	0	0	0	0	0	0	0	0	0	0	0	0	2.16526e+06	1.93001e+06	981994	0	0	0	0	0	0	0	0	0	0	0	0	1.60045e+06	1.74672e+06	1.06341e+06	0	0	0	0	0	0	0	0	0	T	80643.6	1	2	1
0	0	0	0	175801	0	0	0	0	1.26918e+06	2147012	736358	0	0	0	0	0	0	0	0	0	0	0	0	0	0	0	2.05074e+06	2.69435e+06	1.76765e+06	3095067	2877905	3.43835e+06	0	0	0	0	0	0	0	0	0	0	0	0	T	129235	1	6	4
0	0	0	5144470	5123677	5626727	0	0	0	0	0	0	0	0	0	0	0	0	4.67429e+06	4.1808e+06	4.14921e+06	0	0	0	0	0	0	0	0	0	0	0	0	4.79896e+06	5.70621e+06	5.46892e+06	0	0	0	0	0	0	0	0	0	T	67951.7	1	9	9
0	0	0	623121	369569	528852	0	0	0	0	0	0	0	0	0	0	0	0	881365	908873	1.0863e+06	0	0	0	0	0	0	0	0	0	0	0	0	548549	702498	526779	0	0	0	0	0	0	0	0	0	T	85128.4	1	5	2
9899175	10431553	10620974	24863066	27728974	30328120	1489650	1865946	1757023	1.80497e+06	1.56384e+06	2.61157e+06	2222984	2615138	2.00591e+06	8.08798e+06	10212477	10166246	30028306	29101854	28955322	837767	1.15832e+06	2470737	1.79473e+06	1.68718e+06	1.78115e+06	3.61606e+06	4.23505e+06	4.24163e+06	16388932	15075261	15149301	38231740	37354164	39254264	2499452	2.49731e+06	2.35182e+06	1.73892e+06	2.12257e+06	1.95775e+06	3.01395e+06	3.58586e+06	3.40708e+06	T	83212.1	1	41	13
0	0	0	0	0	0	3.61547e+06	5407979	3503686	0	0	0	0	0	0	0	0	0	1.98676e+06	2.18806e+06	2.08495e+06	2.81988e+06	2.81126e+06	2.7429e+06	0	0	0	0	0	0	0	0	0	1.52793e+06	1.56646e+06	1.79526e+06	6218713	5633633	8573248	0	0	0	0	0	0	T	69767.2	1	17	13
396321	902986	434132	0	0	0	627041	635962	370035	0	0	0	0	0	0	0	0	460823	0	0	0	1.12394e+06	1.175e+06	945836	0	0	0	0	0	0	379782	478780	791624	0	0	0	558686	732973	981778	0	0	0	0	0	0	T	64328.6	1	2	2
0	0	0	0	0	0	0	0	0	0	0	0	0	0	0	0	0	0	0	0	0	0	0	0	0	0	0	0	0	0	0	0	0	695334	1002582	716066	0	0	0	0	0	0	0	0	0	T	85459.9	1	1	1
0	0	0	0	0	0	0	0	0	0	0	0	287273760	304722848	302379488	0	0	0	0	0	0	0	0	0	0	0	0	216770160	207594384	225679072	0	0	0	0	0	0	0	0	0	0	0	0	147463360	155697168	152223856	T	12345.3	1	6	2
0	0	0	0	0	0	0	0	0	252277	306260	495281	11735264	11805947	13540700	0	0	0	0	0	0	0	0	0	0	0	0	6868146	7.48534e+06	6771024	0	0	0	0	0	0	0	0	0	0	0	0	9379351	8994839	9011771	T	35399	1	5	4
0	0	0	0	0	0	0	0	0	1.33846e+06	1318871	1.47101e+06	31904790	32795426	29749268	0	0	0	0	0	0	0	0	0	962772	540905	869337	35221840	35042248	42056948	445274	409152	549514	0	0	0	0	0	0	0	0	0	23850280	23773148	24158016	T	25470.1	1	7	4
0	0	0	0	0	0	1.05624e+06	1181522	1066080	0	0	0	0	0	0	0	0	0	0	0	0	0	0	0	0	0	0	0	0	0	0	0	0	0	0	0	0	0	0	0	0	0	0	0	0	T	155441	1	1	1
3.80735e+06	6740864	6708434	1.96475e+06	3.97074e+06	1.9405e+06	43469476	47120596	46928296	12267784	13083870	13534973	7.46077e+06	7.13399e+06	6634120	0	0	0	1.87461e+06	2.09403e+06	1950803	69906072	63668844	52155740	16788504	14461541	13795744	8084334	8511572	8.23511e+06	0	0	0	1.36803e+06	1.77973e+06	1748145	36835204	38191156	35483104	8969006	9790916	8474840	9159067	8447941	8252465	T	51525.8	1	22	16
1984971	1.57397e+06	2.47827e+06	1058488	990025	1.5105e+06	8.1044e+06	10558082	10651185	2383110	2.04393e+06	3.19893e+06	1.37563e+06	996036	864183	1.03923e+06	1.85355e+06	1.35319e+06	1.04324e+06	1.27973e+06	692619	14092532	14209841	13529657	3.04344e+06	3.28353e+06	2966024	612636	2.01644e+06	864015	489479	1.21345e+06	813505	2035091	799839	1.15039e+06	10375658	11193101	11487954	3.05908e+06	3440390	2918717	1.87264e+06	1.97004e+06	1896941	T	55640	1	17	12
538257	1.11729e+06	0	0	0	0	2.1243e+06	2.16729e+06	2.07104e+06	9857728	9666911	9054676	502168	946019	820784	758849	749010	513664	0	0	0	3.10282e+06	3.51031e+06	3.42585e+06	5.14361e+06	6.71462e+06	5191443	487403	714081	1.20026e+06	862164	557101	1.26489e+06	0	0	0	2508259	2.44486e+06	2660499	5.88064e+06	4.35245e+06	5450673	829484	1.38391e+06	1.29677e+06	T	53619.1	1	14	9
0	0	0	0	0	0	0	0	0	0	0	0	0	0	0	0	0	0	0	0	0	5621762	5625698	6062076	0	0	0	0	0	0	0	0	0	0	0	0	0	0	0	0	0	0	0	0	0	T	17222.2	1	1	1
0	0	0	0	0	0	0	0	0	0	0	0	214143904	188099520	188277408	0	0	0	0	0	0	0	0	0	0	0	0	212321936	229567296	208457376	0	0	0	0	0	0	0	0	0	0	0	0	233862688	238391984	239265808	T	15540.4	1	9	3
81140704	75428528	82946088	179876528	190980736	213620528	378771264	334281760	313130720	11858405376	12854259712	11466056704	1088396416	1102005376	1009707776	139595488	144661872	153508768	187889520	185746736	165565440	354385408	342154464	347293600	11352863744	11391606784	11807147008	1665339008	1731943936	1919120896	73250160	85069976	87328152	233927840	233766848	234527360	72751880	73577840	73703264	7557453312	7564544000	7553763840	1588981760	1630583808	1707284224	T	44079.1	1	87	12
110740216	139243232	112473408	311359648	272255968	279236928	2871202816	2791326720	3012169216	781858176	843338240	849147200	591129600	604993024	599505408	364536160	291839296	378872128	192327392	211144896	228477728	3862288384	3855407872	3702957056	1021998144	1050680960	1015795072	688437184	682134080	701619648	186208224	183564064	185912816	273679296	294335104	272017120	3273643520	3114095872	3255111168	994560704	1000815232	1048570048	755882560	763305856	764512896	T	51354.3	1	83	13
0	0	0	0	0	0	0	0	0	3.67218e+06	3.21239e+06	3.70139e+06	0	0	0	0	0	0	0	0	0	0	0	0	2.66356e+06	2.70253e+06	3.11968e+06	0	0	0	0	0	0	0	0	0	0	0	0	768404	593716	697278	0	0	0	T	40506.3	1	3	2
983548	1.33932e+06	803984	1.02563e+06	294943	2.33265e+06	0	0	0	1.42666e+06	1.23776e+06	1.24587e+06	0	0	0	641890	800627	1.87756e+06	0	0	0	0	0	0	784742	1.68192e+06	1.49646e+06	0	0	0	822759	936117	811958	0	0	0	0	0	0	0	0	0	1785754	1.52829e+06	2.47513e+06	T	35914.4	1	3	3
2.60759e+06	2.30382e+06	2.1702e+06	3.97708e+06	4.34621e+06	4.05311e+06	16339946	19371440	17237892	421141600	102046064	104907088	5.73457e+06	3.30926e+06	4891249	3.01317e+06	2.65992e+06	3.40234e+06	2.01907e+06	2667800	2.38102e+06	18086638	18447254	20262826	316012512	110924128	101529952	10176909	6797842	5085000	2936803	1991974	2.03556e+06	6.33838e+06	6598419	6610656	11275064	11612252	11071383	70201432	71064768	65913908	6326723	8589250	7.87265e+06	T	51236.2	1	39	16
0	0	0	0	0	0	0	0	0	104913288	93842728	95712928	10711075	10905018	10499265	1.90008e+06	2149882	2.09917e+06	1.27584e+06	990789	1.03242e+06	0	0	0	79933200	72917240	82688496	12635237	11140626	11905363	0	0	0	0	0	0	0	0	0	54587704	57784432	54752888	16172935	19494176	17306876	T	32833.4	1	13	6
0	0	0	0	0	0	0	0	0	0	0	0	354869	1.01961e+06	579065	0	0	0	0	0	0	0	0	0	0	0	0	0	0	0	0	0	0	0	0	0	0	0	0	0	0	0	0	0	0	T	446418	1	1	1
0	0	0	0	0	0	0	0	0	0	0	0	0	0	0	0	0	0	0	0	0	0	0	0	0	0	0	0	0	0	0	0	0	0	0	0	0	0	0	690860	502302	720572	0	0	0	T	38608.1	1	1	1
0	0	0	0	0	0	391425	1.32123e+06	1.27809e+06	181306048	203897776	152719968	29234208	30998818	29538958	0	0	0	0	0	0	0	0	0	198451280	186308288	194604480	37448748	39568556	40508864	0	924610	1.00742e+06	0	0	0	0	0	0	31440002	32186954	30406176	158885328	162132080	165866240	T	31259.2	1	14	7
0	0	0	0	0	0	0	0	0	2.93399e+06	4.045e+06	2811221	156779552	203363520	179156176	0	0	0	0	0	0	0	0	0	2.80039e+06	2.68954e+06	2327163	93968144	99926424	104308600	0	0	0	0	0	0	0	0	0	0	0	0	143772064	148285616	149759968	T	30751	1	11	8
0	0	0	0	0	0	773748	855495	742486	0	0	0	0	0	0	0	0	0	1.08392e+06	2.69329e+06	957084	817058	951739	958699	0	0	0	0	0	0	0	0	0	0	0	0	0	0	0	0	0	0	0	0	0	T	51177.1	1	2	1
0	0	0	0	0	0	0	0	0	4.11939e+06	3421748	3.65769e+06	0	0	0	0	0	0	0	0	0	0	0	0	2748749	3.10798e+06	2.0723e+06	0	0	0	0	0	0	0	0	0	0	0	0	0	0	0	0	0	0	T	44263.9	1	2	2
0	0	0	0	0	0	0	0	0	0	0	0	4014466	4867881	3529200	0	0	0	0	0	0	0	0	0	0	0	0	4.1692e+06	3.80274e+06	4638771	0	0	0	0	0	0	0	0	0	0	0	0	5.26429e+06	4.80986e+06	5.19158e+06	T	16145.4	1	2	2
0	0	0	0	0	0	0	0	0	0	0	0	29303036	29622726	26872362	0	0	0	0	0	0	0	0	0	0	0	0	40589268	41692204	46131792	0	0	0	0	0	0	0	0	0	0	0	0	25001208	13228989	21365674	T	17381.2	1	3	3
0	0	0	0	0	0	0	0	0	0	0	0	14716467	15177746	17267098	0	0	0	0	0	0	0	0	0	0	0	0	15313633	16601817	17368536	0	0	0	0	0	0	0	0	0	0	0	0	11234864	11539899	11476385	T	14706.2	1	5	5
3.4548e+06	2.55128e+06	2722033	1429322	1.97565e+06	1.78242e+06	0	0	0	1.24658e+06	1.21462e+06	466250	7569666	8048636	8.19984e+06	2135194	2192950	1.4656e+06	1.64984e+06	1.25787e+06	1.16216e+06	168730	257705	350442	1.14228e+06	909531	964299	6202415	6755615	8.14256e+06	2.4627e+06	1.97255e+06	2308419	1.79632e+06	1.50789e+06	2.12878e+06	128559	99629	343773	0	0	0	5.95037e+06	7539334	8823946	T	24878.2	1	7	3
0	0	0	0	358134	0	0	0	0	528716	816168	707919	0	0	566349	0	0	0	0	0	0	0	0	0	664162	383769	798089	0	0	0	0	0	0	0	0	0	0	0	0	585543	558516	403193	530835	391447	605379	T	32688.7	1	4	1
0	0	0	0	0	0	0	0	0	0	0	0	0	0	0	0	0	0	0	0	0	0	0	0	6.76732e+06	7.62427e+06	6.60616e+06	0	0	0	0	0	0	0	0	0	0	0	0	0	0	0	0	0	0	T	35860.1	1	2	2
0	0	0	0	0	0	1.85679e+06	1.42693e+06	1393398	37111556	29651636	31152668	0	0	0	0	0	0	0	0	0	0	0	0	29320372	24989906	27427554	2.36918e+06	4035185	2520650	0	0	0	0	0	0	0	0	0	23328158	19600174	22873350	4.31418e+06	4044080	3902016	T	47548.7	1	20	16
0	0	0	0	0	0	0	0	0	0	0	0	2.2287e+06	2482060	2.22847e+06	0	0	0	0	0	0	0	0	0	0	0	0	1.90184e+06	1.65284e+06	2.01735e+06	0	0	0	0	0	0	0	0	0	0	0	0	1.86954e+06	1.9582e+06	2.37739e+06	T	23999.5	1	2	1
3.7405e+06	3.21363e+06	4.27444e+06	3.28768e+06	4.31652e+06	3.07742e+06	2.22548e+06	1.95558e+06	2182729	821381248	895142144	771985856	121572128	130892192	107375368	3.80576e+06	3237557	15474850	2.83075e+06	3.04374e+06	4357099	2.8479e+06	3.09167e+06	2.37053e+06	691849728	687986816	700590016	129359112	130072344	135828224	2.63592e+06	2.65085e+06	2.61068e+06	2.61427e+06	2.93537e+06	2.52849e+06	2.0842e+06	2.48444e+06	2.26602e+06	280818112	267945728	270739328	119498384	116256560	117632800	T	38723	1	36	3
0	0	0	0	0	0	0	0	0	0	0	0	23397418	23717346	27111094	0	0	0	0	0	0	0	0	0	0	0	0	26435090	28318432	28136722	0	0	0	0	0	0	0	0	0	0	0	0	22569072	17378712	23537958	T	28398.1	1	12	10
0	0	0	0	0	0	0	0	0	0	0	0	1.9647e+06	1.98187e+06	2.47171e+06	0	0	0	0	0	0	0	0	0	0	0	0	0	0	0	0	0	0	0	0	0	0	0	0	0	0	0	0	0	0	T	8775.69	1	1	1
12522276	14358532	12372723	38629052	33339044	41749916	1.68565e+06	2.02527e+06	1.73759e+06	3.20149e+06	2.12672e+06	3.00541e+06	3.99942e+06	7.71264e+06	7.12587e+06	36459644	31696138	37733876	30717166	34371800	33813376	1.57824e+06	3050783	3190587	0	0	0	5761171	5.1502e+06	4.85428e+06	18572880	18282536	16479459	60289992	59978080	61209952	1916126	2.72895e+06	2058015	0	0	0	8619206	6585403	3.95138e+06	T	113012	1	53	43
509125	866837	470856	0	0	0	0	0	0	0	0	0	0	0	0	196365	830793	959885	0	0	0	0	0	0	0	0	0	0	0	0	576930	817327	969532	0	0	0	0	0	0	0	0	0	0	0	0	T	165807	1	2	2
0	0	0	0	0	0	0	0	0	0	0	0	0	0	0	0	0	0	0	0	0	0	0	0	0	0	0	0	0	0	197069	280190	184913	0	0	0	0	0	0	0	0	0	0	0	0	T	62885.7	1	1	1
0	0	0	0	0	0	0	0	0	0	0	0	3879860	4.49791e+06	4.0969e+06	0	0	0	0	0	0	0	0	0	0	0	0	0	0	0	0	0	0	0	0	0	0	0	0	0	0	0	0	0	0	T	14206.4	1	1	1
0	0	0	0	0	0	1103336	389695	543840	0	0	0	0	0	0	0	0	0	0	0	0	0	0	0	0	0	0	0	0	0	0	0	0	0	0	0	0	0	0	0	0	0	0	0	0	T	31718.5	1	1	1
0	0	0	0	0	0	0	0	0	0	0	0	1.8088e+06	1.73952e+06	1.65557e+06	0	0	0	0	0	0	0	0	0	0	0	0	0	0	0	0	0	0	0	0	0	0	0	0	0	0	0	0	0	0	T	31015.8	1	1	1
0	0	0	0	0	0	0	0	0	0	0	0	0	0	0	0	0	0	0	0	0	0	0	0	0	0	0	0	0	0	0	0	0	9056289	10923990	10127614	0	0	0	0	0	0	0	0	0	T	30555.4	1	1	1
912465	831215	1.3918e+06	532951	1.16381e+06	1.05951e+06	1.98933e+06	1.71356e+06	502798	0	0	0	0	0	0	0	0	593507	0	562282	0	1.39008e+06	1.81362e+06	905690	0	0	0	3.66377e+06	3.60782e+06	3623141	1.72055e+06	970315	1.11873e+06	0	857346	0	1.12535e+06	989274	1.04397e+06	0	16645851	12854642	0	0	0	T	41827.5	1	4	1
1.84817e+06	2051198	1.60902e+06	2453675	2.74203e+06	3.64468e+06	43949876	60112128	56482332	6313828	34540760	7670735	0	0	0	2.80946e+06	945380	3.18825e+06	1.59124e+06	3.22247e+06	2.54152e+06	58878972	54671184	52510984	5.55593e+06	4641212	5.52315e+06	0	0	0	2.0646e+06	2170500	2.23383e+06	3.7357e+06	2.62671e+06	3.64627e+06	70690616	67700384	71342136	9991173	9669734	11058839	0	0	0	T	51359.2	1	27	16
0	0	0	0	0	0	0	0	0	0	0	0	31844350	36552828	30344130	0	0	0	0	0	0	0	0	0	0	0	0	33665948	30756606	35862872	0	0	0	0	0	0	0	0	0	0	0	0	102622888	23172148	27761178	T	21105.6	1	5	5
0	0	0	0	0	0	0	0	0	0	0	0	3824994	3.39694e+06	3698779	0	0	0	0	0	0	0	0	0	0	0	0	3.04069e+06	3.22233e+06	3449247	0	0	0	0	0	0	0	0	0	0	0	0	4.12183e+06	4.02151e+06	3.63277e+06	T	14323.3	1	4	2
0	0	0	0	0	0	0	0	0	0	0	0	509696	0	1.28961e+06	0	0	0	0	0	0	0	0	0	0	0	0	1.27199e+06	0	1341882	0	0	0	0	0	0	0	0	0	0	0	0	1.08073e+06	777318	0	T	15227.4	1	3	1
0	0	0	0	0	0	1.86426e+06	2.18448e+06	2133254	0	0	0	0	0	0	385670	459060	208027	0	0	0	0	0	0	0	0	0	0	0	0	714650	861859	466652	0	0	0	0	0	0	0	0	0	0	0	0	T	16456.1	1	2	1
0	0	0	0	0	0	0	0	0	0	0	0	0	0	0	0	0	0	0	0	0	0	0	0	0	0	0	0	0	0	267851	234413	578635	0	0	0	0	0	0	0	0	0	0	0	0	T	169757	1	2	2
0	0	0	0	0	0	1466846	2253194	1.33074e+06	0	0	0	0	0	0	0	0	0	0	0	0	3.0963e+06	3.45863e+06	4.15361e+06	0	0	0	0	0	0	0	0	0	0	0	0	2821783	2.72976e+06	3.88105e+06	0	0	0	0	0	0	T	60631.2	1	5	5
0	0	0	0	0	0	0	0	0	3.70477e+06	2.35828e+06	3.5416e+06	0	1.06318e+06	0	0	0	0	0	0	0	0	0	0	2.62284e+06	3.08991e+06	3.03781e+06	679782	0	517598	0	0	0	0	0	0	0	0	0	2.56843e+06	2.84796e+06	2470601	1.15055e+06	773671	850244	T	40622.9	1	7	2
0	0	0	1.04804e+06	863539	597262	3.50699e+06	3.23725e+06	3.40389e+06	0	0	0	0	0	0	0	0	0	0	0	0	3.19199e+06	3.6749e+06	4.0051e+06	0	0	0	0	0	0	0	0	0	0	0	0	5231796	4903187	4.9739e+06	1.13468e+06	989836	982399	0	0	0	T	67542.3	1	11	6
0	0	0	0	0	0	1.11587e+06	1.35548e+06	1.07853e+06	1.78562e+06	1.03662e+06	239931	755298	390345	217141	0	0	0	0	0	0	1.3389e+06	1.61373e+06	1.56106e+06	0	786385	608297	0	0	0	10016508	8512958	9107491	0	0	0	0	0	0	667176	2.67665e+06	401427	1.05419e+06	1.18005e+06	472639	T	21852	1	9	3
7687723	4.67823e+06	6.4677e+06	176904	203028	186659	0	0	0	0	0	0	0	0	0	3257443	3205863	2361417	0	0	0	0	0	0	0	0	0	0	0	0	2132202	2.28769e+06	2.03816e+06	0	0	0	0	0	0	0	0	0	0	0	0	T	212744	1	7	7
0	0	0	0	0	0	0	0	0	8.24899e+06	10351658	9890123	0	0	0	0	0	0	0	0	0	0	0	0	4491200	5195831	4726301	0	0	0	0	0	0	0	0	0	0	0	0	5161750	5.04908e+06	5233994	0	0	0	T	42951.7	1	5	4
13388453	9254246	12090824	4.07845e+06	2.76908e+06	3.33133e+06	1.26076e+06	868614	949278	0	0	0	91596648	89166928	93933304	7.39693e+06	5018114	10800949	2.49457e+06	2.47388e+06	2.13495e+06	1.82861e+06	1.50287e+06	1.66318e+06	0	0	0	64281520	64581952	64833036	6878733	6219458	14373209	3.95865e+06	5349260	4.13997e+06	1.93065e+06	1.76326e+06	1.50763e+06	2.7073e+06	3.02757e+06	2.79341e+06	80266616	76729704	74022552	T	11729.7	1	7	6
0	0	0	0	0	0	0	0	0	0	0	0	1.9128e+06	1.59955e+06	1.9919e+06	0	0	0	0	0	0	0	0	0	0	0	0	1.65242e+06	2.35273e+06	2155453	0	0	0	0	0	0	0	0	0	0	0	0	2.63725e+06	2916518	2.83635e+06	T	13686.9	1	3	3
0	0	0	0	0	0	0	0	0	0	0	0	1.76238e+06	2.10615e+06	1.81861e+06	0	0	0	0	0	0	0	0	0	0	0	0	1.60132e+06	1.81486e+06	1.42802e+06	0	0	0	0	0	0	0	0	0	0	0	0	1.8074e+06	1.38767e+06	1.62528e+06	T	17587.2	1	1	1
10714971	12231245	14461914	7.56679e+06	15864731	7.52695e+06	10611488	10601963	10679364	3620717	5.17469e+06	3.67525e+06	0	0	0	10379699	9727992	10406737	5.13186e+06	5098766	4.40516e+06	10711151	11445132	11280107	4.24146e+06	3.92283e+06	4946397	0	0	0	12703377	13000166	15104568	8533101	9194969	8558034	13911866	14520695	13596293	1.84172e+06	8681371	2264515	3.74912e+06	3.78339e+06	3.50245e+06	T	61016.4	1	35	25
13951465	9434988	12030005	51191600	50901120	52154524	34583540	32532380	31632372	5803840	5620363	7380440	5.41407e+06	4.80865e+06	5588981	8744127	11598848	7947981	116641448	113501440	110005632	10762972	10446247	10188809	4.50519e+06	3.89254e+06	4.02674e+06	6.66869e+06	6.00589e+06	5.68586e+06	7.24203e+06	8.21187e+06	8232030	55801904	59219176	53747280	39348968	38008024	35435052	11860134	13057201	13074904	6913028	7254643	6.85601e+06	T	72288.4	1	41	27
0	0	0	2.18255e+06	2.73965e+06	3.19849e+06	2.78476e+06	2639641	2339760	0	0	0	0	0	0	0	0	0	2.56492e+06	1.18229e+06	1.99596e+06	18638454	21871842	1.86965e+06	0	0	0	0	0	0	0	0	0	0	0	0	2697825	2.73588e+06	20432534	0	0	0	0	0	0	T	199404	1	9	9
25758988	20511314	28883524	83551928	69999552	84029648	157776416	148752624	147944864	159597536	141862112	138677632	12470383	17452504	19927214	24928078	27214590	29960100	256085168	251478496	294609152	113279872	120009736	122236056	152821264	149715440	152439088	20525064	21182972	23236616	24633794	31380500	31678920	70699600	65454028	72435728	225022160	191695664	223619392	74638672	72281928	78167504	19089256	20870992	20026108	T	70854.2	1	58	16
650874	976248	530865	0	0	0	0	0	0	0	0	0	0	0	0	0	0	0	0	0	0	0	0	0	0	0	0	0	0	0	1263916	950766	1.02736e+06	0	0	0	0	0	0	0	0	0	0	0	0	T	54048.5	1	1	1
0	0	0	0	0	0	0	0	0	0	0	0	0	0	0	0	0	0	0	0	0	0	0	0	0	0	0	0	0	0	2915382	2956333	2.72286e+06	0	0	0	0	0	0	0	0	0	0	0	0	T	96957.3	1	1	1
0	0	0	0	0	0	561378	2.22068e+06	2229776	0	0	0	0	0	0	0	0	0	0	0	0	692259	725395	3.0224e+06	0	0	0	0	0	0	0	0	0	0	0	0	663017	410630	2.84565e+06	0	0	0	0	0	0	T	52188.6	1	4	4
0	0	0	0	0	0	0	0	0	0	0	0	0	0	0	0	0	0	0	0	0	0	0	0	0	0	0	0	0	0	0	0	0	0	0	256379	0	0	0	0	6457762	1.48009e+06	0	0	0	T	96634.5	1	4	3
0	0	0	0	0	0	0	0	0	0	0	0	5.55777e+06	6.02278e+06	5527146	0	0	0	0	0	0	0	0	0	0	0	0	4854906	5392226	4420357	0	0	0	0	0	0	0	0	0	0	0	0	3.24745e+06	3.01228e+06	3.09407e+06	T	23552	1	2	2
5.68074e+06	5641033	5.92358e+06	0	0	0	0	0	0	0	0	0	0	0	0	6.08386e+06	6.73946e+06	4447499	0	0	0	0	0	0	0	0	0	0	0	0	5958588	5628177	6067372	0	0	0	0	0	0	0	0	0	0	0	0	T	142730	1	25	23
12366523	14182601	12413615	40723980	33100384	38188796	1.32928e+06	1602511	3.12427e+06	0	0	0	4391825	4358190	3.95683e+06	11775419	12528070	5693309	41467832	44588612	42662256	1.86948e+06	1.25752e+06	1.40112e+06	0	0	0	4.68024e+06	5.78919e+06	7564098	2671512	3108101	3.3225e+06	26411254	28506322	25470156	2.51788e+06	2.01096e+06	839175	0	0	0	5044781	4049281	5.45824e+06	T	90668.9	1	38	29
1.61895e+06	1.91919e+06	1.7116e+06	0	0	0	0	0	0	0	0	0	0	0	0	2.27161e+06	1.57637e+06	2.28219e+06	0	0	0	0	0	0	0	0	0	0	0	0	2.68033e+06	2.46026e+06	2.0959e+06	0	0	0	0	0	0	0	0	0	0	0	0	T	174276	1	6	3
1.82895e+06	2.59713e+06	1541004	0	0	0	3158973	2539434	2.65605e+06	0	0	0	0	0	0	0	0	0	0	0	0	3758020	4690679	4.45647e+06	0	0	0	0	0	0	3.44336e+06	1.54891e+06	2781392	0	0	0	3.09596e+06	5.05911e+06	4142638	0	0	0	0	0	0	T	59219	1	10	10
0	0	0	0	0	0	0	0	0	0	0	0	0	0	0	0	0	0	0	0	0	0	0	0	0	0	0	380645	362563	287932	0	0	0	0	0	0	0	0	0	0	0	0	0	0	0	T	17765.6	1	1	1
5.52794e+06	5380687	5.97101e+06	1.14413e+06	2.94831e+06	2.0431e+06	0	0	0	0	0	0	0	0	0	6.03236e+06	7.83008e+06	7.53204e+06	0	0	0	0	0	0	0	0	0	0	0	0	4612788	4575256	4.2239e+06	0	0	0	0	0	0	0	0	0	0	0	0	T	129551	1	20	20
4114642	2.99441e+06	3.45917e+06	0	0	0	4.18741e+06	2.77187e+06	2.51312e+06	0	0	0	0	0	0	2.89088e+06	3.55919e+06	2.53817e+06	0	0	0	2837133	3.20356e+06	3095571	0	0	0	0	0	0	2.98062e+06	2.2111e+06	3.335e+06	4.99825e+06	4.83815e+06	4.88492e+06	4026478	4584510	4.00015e+06	0	0	0	0	0	0	T	426484	1	15	13
0	0	0	4775701	4.71165e+06	4.19081e+06	0	0	0	0	0	0	0	0	0	0	0	0	5701254	6.51207e+06	6.63725e+06	0	0	0	0	0	0	0	0	0	1.66185e+06	1.97937e+06	1.71669e+06	9036767	7.88329e+06	9118858	0	0	0	0	0	0	0	0	0	T	101495	1	20	19
0	0	0	0	0	0	0	0	0	1.60192e+06	2.3013e+06	1413888	0	0	0	0	0	0	0	0	0	0	0	0	1.65277e+06	2.03208e+06	982053	0	0	0	0	0	0	0	0	0	0	0	0	0	0	0	2657069	2.45546e+06	4.10876e+06	T	33708.4	1	4	4
18885288	19882724	17548980	41535876	43141944	48573228	72836480	59897360	56287364	6543062	5.84853e+06	5.97995e+06	6.50693e+06	5593564	6306081	13544751	14189321	15573359	131212656	131865112	122282480	31262176	30152252	30130504	5.36887e+06	5.25543e+06	4913877	6663638	6263049	6.56615e+06	18201606	18643390	18385892	46772992	44832808	48370288	89024440	87172688	86721432	12129982	11256292	12702844	7067856	7093591	7009022	T	70625.9	1	47	6
0	0	0	0	0	0	0	0	0	9840470	10504657	10140221	5898825	5.95784e+06	5068287	0	0	0	0	0	0	0	0	0	6.41677e+06	6583670	7.04649e+06	5.22025e+06	4725614	5207942	0	0	0	0	0	0	0	0	0	0	0	0	14847802	15814098	16990874	T	28750.3	1	12	8
426828	436371	523539	1137536	904308	1513583	11150182	5485465	7.35474e+06	3230329	2.14627e+06	3.84639e+06	1.39264e+06	1.70802e+06	1.72612e+06	785696	299406	861520	977774	0	392176	14152810	8519893	1538003	3813858	3.91539e+06	4.36662e+06	1.64167e+06	1.54068e+06	1494639	568963	1.00026e+06	562795	0	0	0	1.29677e+06	4431391	1481609	3.65139e+06	776350	906235	820906	880876	1.1915e+06	T	64377.6	1	23	3
0	0	0	0	0	0	0	0	0	0	0	0	0	0	0	0	0	0	0	0	0	395401	534064	387528	0	0	0	0	0	0	0	0	0	0	0	0	0	0	0	0	0	0	0	0	0	T	108512	1	1	1
3.48041e+06	6.30305e+06	3178867	0	0	0	0	0	0	0	0	0	0	0	0	0	0	0	0	0	0	0	0	0	0	0	0	0	0	0	0	0	0	3.3723e+06	3.12073e+06	2.22402e+06	0	0	0	0	0	0	0	0	0	T	343457	1	2	2
0	0	0	0	0	0	0	0	0	3634692	2.96357e+06	4665965	7.94914e+06	7.38878e+06	7.76847e+06	0	0	0	0	135846	0	0	0	0	1.89636e+06	2.10842e+06	1.79395e+06	3.06701e+06	3161359	3027399	212578	0	0	0	277030	0	164606	0	0	0	0	292671	10248860	9765955	9979976	T	33043.2	1	18	5
2.25727e+06	1.03341e+06	883457	1.4446e+06	1.83222e+06	2.35394e+06	462924	324482	490999	21725768	17090544	21866452	38289484	37046508	35426612	586870	328460	261178	750601	1.55435e+06	591030	179109	0	401641	12205294	11695910	12552134	15975720	17025424	15953618	1.46007e+06	6055913	5.47245e+06	1.94741e+06	2.64873e+06	2.36549e+06	443788	307599	623718	2.83132e+06	1.64306e+06	3.02142e+06	62812540	61688224	61885996	T	32845.2	1	19	5
0	0	0	0	0	0	781507	813020	951767	0	0	0	0	0	0	0	0	0	0	0	0	1696051	1.60332e+06	1.6253e+06	0	0	0	0	0	0	0	0	0	0	0	0	1.00475e+06	1.17448e+06	1027640	0	0	0	0	0	0	T	55769.6	1	3	3
0	0	0	2.87213e+06	703820	1.74325e+06	0	0	0	0	0	0	0	0	0	0	0	0	990699	0	0	0	0	0	2.30561e+06	2.21517e+06	1.92922e+06	5716982	0	0	0	0	0	0	0	0	0	0	0	0	0	0	5.63946e+06	5.37462e+06	0	T	267131	1	3	3
0	0	0	0	0	0	0	0	0	14419740	10931147	14521449	1467533	1.60761e+06	953547	0	0	0	0	0	0	0	0	0	15287851	51222112	13662779	6.82533e+06	2.23206e+06	1.74748e+06	0	0	0	0	0	0	0	0	0	7956800	8499538	8967679	18869508	1.52502e+06	1.80171e+06	T	47007.2	1	12	8
0	0	0	0	0	0	0	0	0	0	0	0	0	0	0	0	0	0	0	0	0	0	0	0	0	0	0	1.44003e+06	1.30296e+06	1.12047e+06	0	0	0	0	0	0	0	0	0	0	0	0	0	0	0	T	28979.9	1	1	1
0	0	0	0	0	0	0	0	0	116863	0	0	0	0	0	0	0	0	0	0	0	0	0	0	0	0	0	0	0	0	298729	718285	226110	0	0	0	0	0	0	286944	237128	271124	0	0	0	T	50439.2	1	4	4
0	0	0	0	0	0	0	0	0	0	0	0	0	0	0	0	0	0	0	0	0	0	0	0	0	0	0	0	0	0	0	790882	523557	328319	471413	839375	0	0	0	0	0	0	0	0	0	T	79954.9	1	1	1
0	0	0	422324	447662	752041	0	0	0	0	0	0	0	0	0	0	0	0	0	0	0	0	0	0	0	0	0	0	0	0	0	0	0	821220	899166	725165	0	0	0	0	0	0	0	0	0	T	76926.7	1	1	1
121581	417620	147108	2572521	2.26531e+06	2.17874e+06	0	0	0	0	0	0	0	0	0	0	0	0	2.82621e+06	2.96595e+06	2818641	0	0	0	0	0	0	0	0	0	308271	718470	303831	2827148	4057412	3.47698e+06	0	0	0	0	0	0	0	0	0	T	102993	1	21	7
0	0	0	3.40569e+06	2.51826e+06	3.14132e+06	0	0	0	0	0	0	59514072	53428020	55016684	715261	276979	1.35325e+06	3.58812e+06	4.07368e+06	5.56968e+06	0	0	0	0	0	0	29265870	29061266	30201394	0	0	0	5118735	5.21964e+06	5142953	0	0	0	0	0	0	39937376	43356104	38025284	T	97395.9	1	10	9
0	0	0	0	0	0	0	0	0	0	0	0	0	0	0	0	0	0	0	0	0	0	0	0	10543366	10872359	10682690	0	0	0	0	0	0	0	0	0	0	0	0	6602935	6206071	7.00399e+06	0	0	0	T	222959	1	2	1
2.48743e+06	6389196	3.33563e+06	0	0	0	2.03815e+06	1.65451e+06	1.65729e+06	0	0	0	0	0	0	2.82844e+06	2533790	2938709	2.85953e+06	2449412	2.58217e+06	3.06502e+06	2.96245e+06	2.63333e+06	0	0	0	0	0	0	2.40524e+06	2.3483e+06	2.41699e+06	0	0	0	3419979	3.76306e+06	3459338	0	0	0	0	0	0	T	69799.1	1	15	15
2.83454e+06	2.27199e+06	2.21511e+06	5.35823e+06	4.00519e+06	3.97818e+06	0	0	0	0	0	0	0	1036832	538847	0	0	0	7.96918e+06	27566166	4.70151e+06	0	0	0	0	0	0	1.31942e+06	970131	1.0214e+06	0	0	0	5466242	4.58374e+06	4.75923e+06	0	0	0	0	0	0	0	0	0	T	82652.3	1	19	17
0	0	0	178943	0	93663.4	0	0	0	1.57777e+06	1.88005e+06	451272	0	0	0	0	0	0	0	0	0	0	0	0	0	0	0	0	0	0	0	0	0	0	0	0	0	0	0	2538494	2.02042e+06	2.88391e+06	1.89039e+06	2.03173e+06	941378	T	34623.8	1	5	4
0	0	0	0	0	0	0	0	0	0	0	0	3.60258e+06	4997288	4.03171e+06	0	0	0	0	0	0	0	0	0	0	0	0	4747251	4501023	5057735	0	0	0	0	0	0	0	0	0	0	0	0	5.36978e+06	6496353	6191833	T	19564	1	3	3
0	0	0	0	0	0	0	0	0	0	0	0	0	0	0	0	0	0	0	0	0	0	0	0	0	0	0	0	0	0	0	0	0	0	0	0	0	0	0	0	0	0	8451999	8279641	8333340	T	70535.5	1	1	1
0	0	0	0	0	0	0	0	0	0	0	0	954439	867139	783870	0	0	0	0	0	0	0	0	0	0	0	0	1.32139e+06	1.02722e+06	1.38072e+06	0	0	0	0	0	0	0	0	0	0	0	0	806125	709682	912111	T	27945	1	1	1
4.02702e+06	4.07256e+06	4.97513e+06	1.71109e+06	1.36329e+06	1.85847e+06	0	0	0	13683028	11971760	14602067	2.10377e+06	3.01158e+06	1.31703e+06	4.2082e+06	3720026	4.10424e+06	2749055	1.18186e+06	1.13214e+06	0	0	0	11455475	11853515	12452206	2433438	2.46833e+06	2.19029e+06	4542275	4.65107e+06	3.84879e+06	1.8082e+06	1.68206e+06	1.98889e+06	0	0	0	14405397	15309577	14710074	1.16845e+06	2365641	2.17337e+06	T	49941.1	1	7	5
0	0	0	2.25892e+06	578097	1.51266e+06	0	0	0	0	0	0	0	0	0	0	0	0	485300	1.16326e+06	2.18984e+06	0	0	0	0	0	0	0	0	0	0	0	0	1165767	1.63998e+06	304303	0	0	0	0	0	0	0	0	0	T	111178	1	2	2
0	0	0	0	0	0	0	0	0	0	0	0	2.69523e+06	2.93198e+06	2633447	0	0	0	0	0	0	0	0	0	0	0	0	2.17826e+06	2.26372e+06	2.57163e+06	0	0	0	0	0	0	0	0	0	0	0	0	2307558	2.37754e+06	2.47794e+06	T	20999.1	1	2	2
0	0	0	0	0	0	0	0	0	0	0	0	0	0	0	0	0	0	0	0	0	0	0	0	3.10595e+06	2680004	2.72766e+06	0	0	0	0	0	0	0	0	0	0	0	0	0	0	0	0	0	0	T	70897	1	1	1
0	0	0	0	0	0	0	0	0	6313918	6.13824e+06	5.72004e+06	0	0	0	0	0	0	0	0	0	0	0	0	3969779	3121206	5.45319e+06	0	0	0	0	0	0	0	0	0	0	0	0	6089487	903747	1.01392e+06	0	0	0	T	222625	1	2	2
16603215	18005922	15576431	22483084	18212902	21080484	0	0	0	0	0	0	0	0	0	12977078	11180786	12624423	14748582	16135312	17123976	0	0	0	0	0	0	0	0	0	14085168	12989259	13640501	25246484	23114068	19400956	0	0	0	0	0	0	0	0	0	T	95276.9	1	31	27
114762688	100185576	113202096	18036268	18837406	16992158	9050903	9769237	8964234	37995452	46404296	41032828	304696672	169191296	184162928	12679558	15949356	13853390	10366213	9844436	9997747	15098233	15945940	18203244	24187788	20773084	20318490	44181448	38831548	41501044	12334344	12410997	12120232	19264334	24348448	20426586	25351472	25195624	24787638	20569564	19444770	19279914	46371848	49557832	47754848	T	58791.7	1	42	9
855215	1.33724e+06	1.73695e+06	1.51046e+06	1.12898e+06	839983	2.22407e+06	2694643	2.81534e+06	214967360	265858208	194551760	1.79125e+06	2.28955e+06	963840	552268	592182	606813	3.02675e+06	2247676	3184572	3.65558e+06	2.89625e+06	2778725	200217744	78817824	61476512	614536	969780	0	372214	217675	498143	4104176	429569	1.35907e+06	3.18424e+06	369514	3.68005e+06	36768248	103543360	93487680	3.79902e+06	4728439	0	T	49557.4	1	16	1
26697036	23335380	34032884	10445924	17024194	19522196	161997536	130648008	117410624	22792598	20338256	18095910	23897094	21979232	24848976	26915562	30024760	27116684	14456377	15731991	15485385	189422304	199650656	189132032	26490386	26840908	26623274	23122534	23993640	23494792	18612874	15826532	17118472	10314259	15605945	15772865	137271856	134323152	138171088	19162010	16093517	17597676	21196658	23451756	22434834	T	62340	1	61	9
362215	405710	684238	0	0	0	0	0	0	0	0	0	0	0	0	347710	0	1.13493e+06	0	0	0	0	0	0	0	0	0	0	0	0	0	0	0	629213	0	616497	0	0	0	0	0	0	0	0	0	T	72887	1	3	3
0	0	0	0	0	0	0	0	0	0	0	0	0	0	0	0	0	0	0	0	0	189472	194628	227865	0	0	0	0	0	0	0	0	0	0	0	0	191517	133353	137458	0	0	0	0	0	0	T	61011	1	1	1
0	0	0	0	0	0	0	0	0	0	0	0	5.13738e+06	5.87236e+06	5635921	0	0	0	0	0	0	0	0	0	0	0	0	7.14303e+06	6300188	6906088	0	0	0	0	0	0	0	0	0	0	0	0	6353563	8.03803e+06	6325792	T	19582.6	1	6	2
0	0	0	0	0	0	0	0	0	676238	976106	907765	0	255059	0	0	0	0	0	0	0	0	0	0	745116	545002	195795	0	0	276545	0	0	0	0	0	0	0	0	0	550790	198793	655420	0	0	0	T	40032.7	1	5	2
0	0	0	0	0	0	0	0	0	0	0	0	0	0	0	0	0	0	0	0	0	13154408	13260046	12334424	0	0	0	0	0	0	0	0	0	0	0	0	10618813	10815496	10166635	0	0	0	0	0	0	T	70766.2	1	4	1
0	0	0	0	0	0	0	0	0	435725	421631	552493	0	0	0	0	0	0	0	0	0	499087	1.76923e+06	722666	0	0	0	0	0	0	0	0	0	0	0	0	442625	450088	525635	0	0	0	0	0	522735	T	35057.6	1	3	2
0	0	0	0	0	0	0	0	0	8967427	7.29281e+06	6.7527e+06	41267128	47776588	43323832	0	0	0	0	0	0	0	0	0	5.67054e+06	6.37852e+06	7052106	33853532	30761968	32003188	0	0	0	0	0	0	0	0	0	0	0	0	55293064	51489116	51236668	T	28362.8	1	19	17
0	0	0	0	0	0	0	0	0	0	0	0	3.05907e+06	4.06614e+06	3533340	0	0	0	0	0	0	0	0	0	0	0	0	4209179	3.91306e+06	3.57995e+06	0	0	0	0	0	0	0	0	0	0	0	0	0	0	0	T	14167.8	1	1	1
0	0	0	0	0	0	340101	0	414607	0	0	0	0	0	0	0	0	0	0	0	0	0	0	0	130874	169949	156641	0	0	0	0	0	0	0	0	0	386758	387587	288863	0	0	0	0	0	0	T	44774.3	1	3	2
0	0	0	0	0	0	0	0	0	2908259	3.20134e+06	3003400	0	0	0	0	0	0	0	0	0	0	0	0	3.56779e+06	4274306	3.11813e+06	0	0	0	0	0	0	0	0	0	0	0	0	2773649	2.55999e+06	2.84045e+06	0	0	0	T	37871.2	1	5	4
0	0	0	0	0	0	0	0	0	0	0	0	29532838	29838800	29079194	1468842	543605	1.00897e+06	0	0	0	0	0	0	0	0	0	24556930	28022194	23706024	0	0	0	0	0	0	0	0	0	0	0	0	23658550	23060492	21712324	T	12468.2	1	1	0
0	0	0	0	0	0	0	0	0	1.96355e+06	804953	1.90181e+06	0	0	0	0	0	0	0	0	0	0	0	0	1.07439e+06	466118	1.58798e+06	0	0	0	0	0	0	0	0	0	0	0	0	1.19174e+06	2687388	3.15812e+06	0	0	0	T	39329.8	1	2	2
0	0	0	0	0	0	0	0	0	4548258	2832114	2.86361e+06	0	0	0	0	0	0	0	0	0	0	0	0	3.39614e+06	4003024	3.87646e+06	0	0	0	0	0	0	0	0	0	0	0	0	2.91084e+06	2776218	2.95032e+06	0	0	0	T	48244.6	1	4	4
5591595	5.67423e+06	5623062	0	0	0	4.2138e+06	4789207	4.53911e+06	0	0	0	0	0	0	5703771	4971575	4731728	0	0	0	6348737	5.93452e+06	5028355	0	0	0	0	0	0	3.86481e+06	3.71955e+06	3.84586e+06	0	0	0	4634473	4.1332e+06	4.97242e+06	0	0	0	1.55075e+06	1.02407e+06	920794	T	57900	1	15	12
0	0	0	0	0	0	0	0	0	0	0	0	6849960	2.25982e+06	2.31058e+06	0	0	0	0	0	0	0	0	0	0	0	0	1.47098e+06	1.2325e+06	2.17623e+06	0	0	0	0	0	0	0	0	0	0	0	0	2184594	1.75049e+06	2.32837e+06	T	11132.6	1	2	2
0	0	0	0	0	0	2.44628e+06	2.50858e+06	2.1078e+06	0	0	0	0	0	0	0	0	0	0	0	0	1.59234e+06	1.90193e+06	1.76236e+06	0	0	0	0	0	0	0	0	0	0	0	0	3551800	3.40644e+06	3707694	2.25435e+06	2.07675e+06	2.2373e+06	0	0	0	T	48306.1	1	10	9
0	0	0	0	0	0	0	0	0	0	0	0	1.90128e+06	1.53472e+06	2.81844e+06	0	0	0	0	0	0	0	0	0	0	0	0	3.32644e+06	2.93787e+06	2.90991e+06	0	0	0	0	0	0	0	0	0	0	0	0	2.71233e+06	2.32519e+06	2693590	T	22749.7	1	5	4
0	0	0	0	0	0	0	0	0	1.6966e+06	940621	1.24693e+06	24182728	26732548	26530912	0	0	0	0	0	0	0	0	0	1.42594e+06	1.07536e+06	1.37107e+06	26678414	23506018	30186278	0	0	0	0	0	0	0	0	0	795676	0	0	21163736	23524152	24105718	T	24593.7	1	13	0
0	0	0	0	0	0	0	0	0	0	0	0	0	0	0	0	0	0	0	0	0	0	0	0	0	0	0	0	0	0	443549	281847	381555	0	0	0	0	0	0	0	0	0	0	0	0	T	65360.6	1	1	1
0	0	0	0	0	0	0	0	0	0	0	0	0	0	0	0	0	0	0	0	0	0	0	0	0	0	0	0	0	0	0	0	0	0	0	0	0	0	0	0	0	0	1.641e+06	1.7057e+06	1744760	T	10185.7	1	1	1
7.69932e+06	8023293	8.15471e+06	5.44772e+06	6897157	6053028	56012008	61150876	61031184	13382537	14866204	13153292	16769158	9108539	8667610	7862742	7.50782e+06	7.31116e+06	4.86494e+06	4527765	4.9821e+06	68854256	65995100	69431064	11866781	12108151	11654845	11424918	11225589	11811894	4.5882e+06	4801332	4953854	5082118	4.55798e+06	4.89358e+06	46107632	47492580	47326144	5955324	7.8202e+06	6.68271e+06	18347986	21484838	9789963	T	64092.4	1	22	8
0	0	0	0	0	0	2482138	2.73397e+06	1.5936e+06	0	0	0	0	0	0	0	0	0	0	0	0	2.39301e+06	2.40352e+06	2.31077e+06	0	0	0	0	0	0	0	0	0	0	0	0	3496371	3.47492e+06	3.63355e+06	0	0	0	0	0	0	T	57100	1	9	9
0	0	0	0	0	0	0	0	0	0	0	0	0	0	0	0	2.60551e+06	2.30675e+06	0	0	0	0	0	0	0	0	0	0	0	0	2.00551e+06	1.87685e+06	1851457	0	0	0	0	0	0	0	0	0	0	0	0	T	50375.8	1	1	1
1.77097e+06	2.24624e+06	1.85874e+06	2.19615e+06	2.77055e+06	3233795	0	0	0	0	0	0	0	0	0	0	0	0	1.48873e+06	2.36963e+06	1.47732e+06	0	0	0	0	0	0	0	0	0	0	0	0	2470745	4.29221e+06	2487526	0	0	0	0	0	0	0	0	0	T	81692.7	1	8	7
0	0	0	0	0	0	0	0	0	7449301	8674260	7.07033e+06	0	0	0	0	0	0	0	0	0	0	0	0	7.82044e+06	7.34872e+06	8454036	1.5737e+06	2117431	3.10388e+06	0	0	0	0	0	0	0	0	0	4.92979e+06	5393786	5.69871e+06	1.51367e+06	2.40184e+06	1.57893e+06	T	42037.3	1	4	3
2234381	1.98617e+06	1.81495e+06	0	0	0	0	0	0	0	0	0	0	0	0	0	0	0	0	0	0	0	0	0	0	0	0	0	0	0	0	0	0	0	0	0	0	0	0	0	0	0	0	257410	355620	T	109471	1	5	5
0	0	0	0	0	0	0	0	0	0	0	0	742400	732413	817596	0	0	0	0	0	0	0	0	0	0	0	0	1.03052e+06	824039	1.16299e+06	0	0	0	0	0	0	0	0	0	0	0	0	561451	539214	631064	T	21415.1	1	3	1
6612616	3.60217e+06	5.20764e+06	1.44647e+06	1225709	1.06393e+06	0	0	0	0	0	0	0	0	0	4552817	6674976	3809978	1.81051e+06	1.26804e+06	1.34058e+06	0	0	0	0	0	0	0	0	0	6184469	5.68912e+06	5466739	654535	0	993216	828770	215558	370366	0	0	0	0	0	0	T	55720.3	1	9	4
0	0	0	0	0	0	0	0	0	0	0	0	0	0	0	0	0	0	0	0	0	0	0	0	0	0	0	0	0	0	0	0	0	0	0	0	0	0	0	3.77224e+06	3.86918e+06	3574910	0	0	0	T	43892.3	1	1	1
4785660	5176611	4.86364e+06	12977078	8852491	7653906	2288168	2.24503e+06	2.3596e+06	726472	689381	785689	0	2363346	1559654	4510029	4.12331e+06	4.37405e+06	5.23089e+06	8.05155e+06	6326444	1.13706e+06	802944	695671	0	0	0	0	0	0	3.73983e+06	4.02862e+06	3.82774e+06	3.86115e+06	4.12106e+06	6512628	2.18405e+06	2.22122e+06	1838926	2.47244e+06	2.5295e+06	2.05105e+06	0	0	0	T	69369.7	1	23	13
1.42437e+06	2.40439e+06	1.29315e+06	0	0	0	740107	1304278	914115	0	0	0	0	0	0	1.51681e+06	1.54554e+06	2.0415e+06	0	0	0	1.60326e+06	2.15207e+06	1.8586e+06	0	0	0	0	0	0	1.31513e+06	1248815	1396289	0	630693	260569	0	0	0	0	0	0	0	0	0	T	56796.8	1	4	3
0	0	0	0	0	0	0	0	0	0	0	0	4.06994e+06	4.49221e+06	4.21118e+06	0	0	0	0	0	0	0	0	0	0	0	0	6.52096e+06	7118010	6.60089e+06	0	0	0	0	0	0	0	0	0	0	0	0	3.74024e+06	4.334e+06	4.0523e+06	T	17137.7	1	8	3
0	0	0	0	0	0	0	0	0	0	0	0	2.41465e+06	5548980	2.87659e+06	0	0	0	0	0	0	0	0	0	0	0	0	0	0	0	0	0	0	0	0	0	0	0	0	0	0	0	5273033	3.41612e+06	3.30951e+06	T	30848	1	3	3
4.38131e+06	4.28065e+06	4503738	5.67254e+06	7011735	6099498	0	0	0	374505120	444783968	299858368	39549008	36910176	36909284	4.88135e+06	5014318	4.04423e+06	5090257	4900163	4.85202e+06	0	0	0	266295808	255842336	244593280	29696314	29311218	32599064	6484913	6.9856e+06	7.28009e+06	6.47026e+06	6504984	6733793	0	0	0	10862426	12642480	12705957	448758464	498220864	514623072	T	31304.6	1	20	17
0	0	0	0	0	0	964392	575118	951854	0	0	0	0	0	0	0	0	0	2.23546e+06	2005370	1.78427e+06	0	0	0	0	0	0	0	0	0	363560	152462	791915	0	0	0	1.97867e+06	1.68432e+06	1.81535e+06	0	0	0	0	0	0	T	67559	1	4	4
3481364	3.38345e+06	3.97534e+06	0	0	0	0	0	0	0	0	0	3.44185e+06	5.69878e+06	2.4522e+06	2.79068e+06	3.38868e+06	3.17664e+06	0	0	0	0	0	0	0	0	0	0	0	0	9063174	10071250	9780023	0	0	0	1.81144e+06	2.63152e+06	1.80362e+06	0	0	0	3.80869e+06	2.91498e+06	2.62836e+06	T	331569	1	51	50
0	0	0	0	0	0	0	0	0	14066788	16260672	12554344	3.22227e+06	4.0944e+06	4.29149e+06	0	0	0	0	0	0	0	0	0	12154852	11909280	10909554	5113510	4.78662e+06	6.01214e+06	0	0	0	0	0	0	0	0	0	0	0	0	26271676	31323962	30322388	T	29228.5	1	8	4
0	0	0	0	0	0	0	0	0	0	0	0	0	0	0	0	0	0	0	0	0	0	0	0	0	0	0	0	0	0	0	0	0	0	0	0	0	0	0	2647241	2783168	3.16435e+06	0	0	0	T	74756.5	1	1	1
0	0	0	0	0	0	0	0	0	1.90364e+06	2.54276e+06	2.12357e+06	0	0	0	0	0	0	0	0	0	0	0	0	1.80817e+06	1.64919e+06	1.86241e+06	0	0	0	0	0	0	0	0	0	0	0	0	1.9481e+06	1.79958e+06	2.09819e+06	0	0	0	T	36665.6	1	2	1
0	0	0	4.32998e+06	3.51954e+06	3.91707e+06	0	0	0	876165	919804	1.06625e+06	0	0	0	0	0	0	2.95503e+06	4156004	4146774	0	0	0	0	0	0	0	0	0	2022167	1.95962e+06	2.28329e+06	4973253	5127304	3.87645e+06	0	0	0	0	0	0	1118157	1.484e+06	1.45281e+06	T	89329.4	1	12	12
0	0	0	0	0	0	0	0	0	33480750	47415132	30331492	0	0	0	0	0	0	0	0	0	0	0	0	44467036	23177616	136284352	0	0	0	0	0	0	0	0	0	0	0	0	31561090	5.30905e+06	5.17525e+06	12740512	15813968	15668574	T	22566.5	1	8	5
0	0	0	0	0	0	0	0	0	1.50394e+06	1.27419e+06	2.15819e+06	0	0	0	0	0	0	0	0	0	0	0	0	1292653	1311834	1.56429e+06	0	0	0	0	0	0	0	0	0	0	0	0	0	0	0	1.33711e+06	1.21988e+06	1.60934e+06	T	22336.3	1	7	1
0	0	0	0	0	0	90838752	80893240	87236160	20140804	27269940	18251610	3.08785e+06	3.79502e+06	3238772	0	0	6082811	0	0	0	0	0	0	15910413	15164696	16627022	0	0	0	0	0	0	0	0	0	0	0	0	7039041	4.99567e+06	5.06055e+06	9724401	6.0195e+06	10135193	T	21351.7	1	8	1
0	0	0	0	0	0	0	0	0	0	0	0	6.56517e+06	6327332	6.41476e+06	0	0	0	0	0	0	0	0	0	0	0	0	5.66171e+06	6.05366e+06	6692032	0	0	0	0	0	0	0	0	0	0	0	0	6038972	6.35678e+06	7098711	T	21632.2	1	5	4
0	0	0	0	0	0	0	0	0	0	0	0	0	0	0	0	0	0	0	0	0	0	0	0	0	0	0	1.51556e+06	1470935	1.35974e+06	0	0	0	0	0	0	0	0	0	0	0	0	0	0	0	T	70520.6	1	1	1
0	0	0	1.06415e+06	0	0	0	0	0	6173455	7.48331e+06	5911927	0	5484903	6305766	0	0	0	1.78896e+06	2.21606e+06	2.15732e+06	0	0	0	3507480	3.24169e+06	3.59513e+06	4650370	4860378	5338394	0	0	0	825318	760142	0	0	0	0	0	0	0	3.96262e+06	3511325	3.68308e+06	T	37196.9	1	3	0
1.58509e+06	1.58703e+06	1.78434e+06	1.0193e+06	2.21845e+06	1.88638e+06	0	0	0	0	0	0	0	0	0	1.54277e+06	1.47981e+06	818743	2.20691e+06	1.8003e+06	1.78556e+06	0	0	0	0	0	0	0	0	0	2.06132e+06	2.08359e+06	2.00262e+06	2.71642e+06	2493671	2.46087e+06	0	0	0	0	0	0	0	0	0	T	114683	1	7	5
3.68535e+06	3.93971e+06	2415427	0	0	0	0	0	0	0	0	0	0	0	0	3.73622e+06	2458261	3751256	0	0	0	0	0	0	0	0	0	0	0	0	2.03385e+06	2271659	1.97414e+06	0	0	0	0	0	0	0	0	0	0	0	0	T	147776	1	9	9
1.39189e+06	1.35999e+06	1.62387e+06	1.4383e+06	1.93326e+06	1.29536e+06	0	0	0	0	0	0	5225640	5.27314e+06	5458663	1.55014e+06	1.28087e+06	1.56617e+06	925237	946107	886596	0	0	0	0	0	0	10067271	9265613	8.0726e+06	1.19319e+06	1.51189e+06	1.11183e+06	924178	1.01653e+06	1.21017e+06	0	0	0	0	0	0	6.83634e+06	6190931	6.05574e+06	T	17292	1	8	5
0	0	0	0	0	0	11619949	12481922	13367149	11862877	14303304	10150441	1.86313e+06	1.90165e+06	1.94661e+06	0	0	0	0	0	0	10457097	10875806	11572340	9223279	9084847	9323866	1.34409e+06	2.14419e+06	1514820	883378	901138	1.42522e+06	0	0	0	7605239	7.09729e+06	16648553	20182932	19463588	19115870	3.59974e+06	3236590	2592469	T	40066	1	18	10
0	0	0	0	0	0	0	0	0	0	0	0	0	0	0	0	0	0	0	0	0	140816	178731	160823	1168968	1.15494e+06	1.01293e+06	0	0	0	0	0	0	0	0	0	0	0	0	0	0	0	0	0	0	T	62248.6	1	2	1
0	0	0	0	0	0	0	0	0	1.70506e+06	1.89895e+06	2387403	0	0	0	0	0	0	0	0	0	0	0	0	0	0	0	0	0	0	0	0	0	0	0	0	0	0	0	2.81991e+06	3.12357e+06	2871045	0	0	0	T	61527.3	1	1	1
0	0	0	0	0	0	1.78581e+06	1.46178e+06	1.62143e+06	4394981	4819439	3702964	0	0	0	0	0	0	0	0	0	0	0	0	4.18129e+06	4485470	4.23427e+06	0	0	0	0	0	0	0	0	0	0	0	0	4.89338e+06	5.57281e+06	4572939	0	0	0	T	42129.1	1	7	6
0	0	0	0	0	0	883363	879801	1.08358e+06	0	0	0	0	0	0	0	0	0	0	0	0	969270	1.07058e+06	675354	0	0	0	0	0	0	0	0	0	0	0	0	0	0	0	0	0	0	0	0	0	T	50883.8	1	3	3
0	0	0	0	0	0	0	0	0	0	0	0	0	0	0	0	0	0	0	0	0	0	900256	0	1.01348e+06	0	0	0	0	0	0	0	0	921492	0	1.33717e+06	0	0	0	0	0	856485	0	0	0	T	70984.2	1	14	0
0	0	0	0	0	0	0	0	0	0	0	0	5448079	5426190	6.31278e+06	0	0	0	0	0	0	0	0	0	0	0	0	4917503	4748913	5567580	0	0	0	0	0	0	0	0	0	0	0	0	5.93851e+06	6190714	6890745	T	21527	1	3	3
0	0	0	0	0	0	0	0	0	1.57528e+06	1.26832e+06	2.58481e+06	0	0	0	0	0	0	0	0	0	0	0	0	1.36852e+06	1.33329e+06	1.15409e+06	0	0	0	0	0	0	0	0	0	0	0	0	0	0	0	0	0	0	T	35857.2	1	3	3
0	171286	0	756364	719218	719074	0	0	0	2.8784e+06	2507071	3800998	0	0	0	0	0	0	686110	658017	702595	0	0	0	2462905	2.21899e+06	2.83451e+06	0	0	0	0	0	0	1154627	797401	945277	0	0	0	0	0	0	0	0	0	T	89350.2	1	6	5
0	0	0	0	0	0	0	0	0	0	0	0	0	0	0	0	0	0	0	0	0	0	0	0	3.16427e+06	2.98431e+06	2.91395e+06	0	647840	0	0	0	0	0	0	0	0	0	0	0	0	0	0	0	0	T	28041	1	3	1
0	0	0	0	0	0	0	0	0	0	0	0	2679961	4.0054e+06	2877847	0	0	0	0	0	0	0	0	0	0	0	0	2201944	2.21067e+06	2.07708e+06	0	0	0	0	0	0	0	0	0	0	0	0	3.67982e+06	3.39496e+06	3616457	T	16391.3	1	2	1
0	0	0	1.30834e+06	1.28431e+06	1363087	0	0	0	0	0	0	0	0	0	378851	668026	1.38787e+06	1.6677e+06	2.50043e+06	2171524	0	0	0	0	0	0	0	0	0	0	0	0	0	0	0	0	0	0	0	0	0	0	0	0	T	79944.8	1	4	4
0	0	0	0	0	0	0	0	0	0	0	0	0	0	0	0	0	0	0	0	0	0	0	0	3.33444e+06	3.2962e+06	3179404	0	0	0	0	0	0	0	0	0	0	0	0	0	0	0	0	0	0	T	24787.9	1	1	1
0	0	0	0	0	0	0	0	0	3998441	5.13519e+06	2.69541e+06	0	0	0	0	0	0	0	0	0	0	0	0	4854570	3.11809e+06	4.39599e+06	0	426485	535883	271242	0	0	0	0	0	0	0	0	4466102	0	1.63396e+06	495464	584336	0	T	38199.8	1	2	1
4733008	4064129	5583806	1.49035e+06	1.84286e+06	2127534	4.57708e+06	3881572	4268215	52434000	61156400	48559836	47096200	48947132	46107652	0	0	0	0	0	0	2990449	2.79477e+06	3.29146e+06	41411372	41713384	40763288	20567970	21959120	18981086	0	0	0	2252773	2.1386e+06	2.24437e+06	1.58549e+06	1.56758e+06	1.58477e+06	58480624	55655344	55470116	57776452	55908152	54597520	T	48442.4	1	22	15
0	0	0	0	0	0	4803538	5940628	5778949	0	0	0	0	0	0	2770137	1866007	1.81477e+06	8.12577e+06	7.82942e+06	8532058	5.9132e+06	5.85245e+06	4392464	0	0	0	0	0	0	1.98694e+06	1.93337e+06	1.85694e+06	0	0	0	7331964	7.76053e+06	7107749	0	0	0	0	0	0	T	66648	1	15	14
16050925	19605038	17120176	50215560	50963560	57610304	375011808	335496928	328640320	41057196	38087212	45576904	40813380	41196212	116300768	13909193	13240647	13957674	53940168	55697836	59265264	339148096	343678624	356223040	30679852	31463334	32263726	30375184	30912028	29966886	11262300	11383363	12134442	21757414	19022696	18484638	304582656	300641696	307547776	26809112	29619370	27547836	28149334	27801238	28529982	T	69104.7	1	52	25
0	0	0	6.9385e+06	7821549	9051894	12787462	4.91483e+06	1697958	0	0	0	0	0	0	3.03263e+06	2.29468e+06	1.99408e+06	16388939	16165494	17317898	0	0	0	0	0	0	0	0	0	1.91816e+06	1439619	2.74214e+06	8370446	8013435	8673624	6.6722e+06	2327155	30902410	0	0	0	0	0	0	T	84964.2	1	24	17
0	0	0	0	0	0	0	0	0	0	0	0	0	0	0	0	0	0	0	0	0	0	0	0	925233	999277	1203758	0	0	0	0	0	0	0	0	0	0	0	0	0	0	0	0	0	0	T	26136.1	1	2	2
0	0	0	0	0	0	0	0	0	1.74189e+06	2148822	2.09768e+06	553739	5937101	2.98285e+06	0	0	0	0	0	0	0	0	0	1.24153e+06	902818	1.26989e+06	0	0	0	0	0	0	0	0	0	0	0	0	426145	587209	418044	0	0	0	T	31653.7	1	2	2
0	0	0	0	0	0	0	0	0	0	0	0	0	0	0	0	0	0	0	0	0	0	0	0	0	0	0	0	0	0	0	0	0	0	0	0	0	0	0	3680931	2.8661e+06	2.72278e+06	0	0	0	T	49172.5	1	3	3
0	0	0	0	0	0	2.722e+06	2.76561e+06	2.54471e+06	0	0	0	0	0	0	0	0	0	0	0	0	3.9712e+06	4.1719e+06	3.96157e+06	0	0	0	0	0	0	0	0	0	0	0	0	3832153	4.00671e+06	4.10098e+06	0	0	0	0	0	0	T	60305.6	1	16	16
0	0	0	0	0	0	3.52573e+06	3.95489e+06	3.10668e+06	0	0	0	0	0	0	0	0	0	0	0	0	3.2996e+06	2283599	4818555	0	0	0	0	0	0	0	0	0	0	0	0	4.03068e+06	3.07935e+06	3.61515e+06	4.61503e+06	5.3544e+06	4.24192e+06	0	0	0	T	49934.8	1	7	6
0	0	0	1.71564e+06	1.74416e+06	2117313	0	0	0	0	0	0	0	0	0	0	0	0	2.06741e+06	1844620	1.84161e+06	0	0	0	0	0	0	0	0	0	0	0	0	1.59554e+06	1.6367e+06	1.61869e+06	0	0	0	0	0	0	0	0	0	T	86854.1	1	6	6
0	0	0	0	0	0	0	0	0	0	0	0	38547448	36532132	37428948	0	0	0	0	0	0	0	0	0	0	0	0	50199724	49778068	45180848	0	0	0	0	0	0	0	0	0	0	0	0	33099788	35880324	35747848	T	12529.8	1	7	7
0	0	0	0	0	0	0	0	0	0	0	0	11249621	11299836	11336138	0	0	0	0	0	0	0	0	0	0	0	0	13697710	12902568	13894631	0	0	0	0	0	0	0	0	0	0	0	0	11012434	13309608	11054404	T	20497.7	1	8	5
0	0	0	0	0	0	0	0	0	7406713	5119501	8.1843e+06	17768862	19691320	19178872	0	0	0	0	0	0	0	0	0	8892632	9032213	9313570	15669237	14363399	13878648	0	0	0	0	0	0	0	0	0	0	0	0	20534468	23441716	23452906	T	29207.2	1	13	12
5146789	6.44566e+06	6383052	3952009	3.2273e+06	4.43779e+06	0	0	0	0	0	0	0	0	0	9948504	9300889	9001812	1.91588e+06	1.96232e+06	2.06912e+06	0	0	0	0	0	0	0	0	0	9224590	12499399	9051104	4.28057e+06	3.95167e+06	4.31385e+06	0	0	0	0	0	0	0	0	0	T	123722	1	36	33
0	0	0	0	0	0	2493859	2.51394e+06	2883574	6.92096e+06	6.61098e+06	7422556	1.57758e+06	1.76495e+06	2266366	0	0	0	0	0	0	2020534	2.53882e+06	2147869	7.01527e+06	6627348	7438402	0	0	0	0	0	0	0	0	0	2.66196e+06	353751	2.73837e+06	14904716	14930537	16101833	2.57651e+06	2.43971e+06	2.4352e+06	T	43213.7	1	17	15
0	0	0	0	0	0	0	0	0	5.46257e+06	4.8586e+06	5.38609e+06	175897520	175925440	184202400	0	0	0	0	0	0	0	0	0	3.15361e+06	2.38669e+06	3692543	197490688	196512000	181520752	0	0	0	0	0	0	0	0	0	0	0	0	86411360	91919464	96845224	T	21383.3	1	8	4
0	0	0	0	0	0	0	0	0	0	0	0	4649174	4.68676e+06	5979099	0	0	0	0	0	0	0	0	0	0	0	0	3987029	6096292	5016034	0	0	0	0	0	0	0	0	0	0	0	0	4.22148e+06	3463604	3044737	T	28785.8	1	9	2
0	0	0	0	0	0	1.76587e+06	1.74317e+06	1.34897e+06	11367003	11374700	12762296	0	0	0	0	0	0	0	0	0	2.31356e+06	1.73306e+06	1804156	7.79804e+06	7949902	7.60884e+06	834286	773066	914119	0	0	0	0	0	0	0	0	0	11562274	11162579	11220882	1.72469e+06	1160081	1.26516e+06	T	44940.5	1	8	6
0	0	0	6775982	4.14346e+06	2.57718e+06	0	0	0	0	0	0	0	0	0	0	0	0	0	0	0	0	0	0	0	0	0	0	0	0	0	0	0	0	0	0	0	0	0	0	0	0	0	0	0	T	101673	1	1	1
1.96415e+06	2.19016e+06	1.97579e+06	4.56342e+06	4.15362e+06	4.03845e+06	0	0	0	0	0	0	0	0	0	0	0	0	2.70475e+06	3.29732e+06	2.85782e+06	0	0	0	0	0	0	0	0	0	0	0	0	2.73211e+06	3.47352e+06	3153768	0	0	0	0	0	0	0	0	0	T	69433.9	1	6	6
1.41162e+06	1.04614e+06	1.57436e+06	3.83613e+06	4.86058e+06	4496780	16143688	12592697	15700771	17713822	9340902	16552741	4955418	5274745	5403425	4859400	3.77386e+06	4.08777e+06	3.04816e+06	3.62319e+06	4139173	26097134	24538138	24286744	13176316	7.29385e+06	7596427	6329932	6528835	7437519	2225204	1.9184e+06	1.85983e+06	3.62533e+06	3.25653e+06	4.15244e+06	9581897	10161377	9914957	14921731	15778413	15342981	5880971	5769602	5063104	T	49181.1	1	40	11
316993	0	388641	1.68629e+06	2.18212e+06	986633	3.24926e+06	13392430	45912932	9799880	0	1.06945e+06	3.52572e+06	1.10927e+06	3115274	1.54623e+06	1.99309e+06	1.30362e+06	1.25685e+06	1.19689e+06	979706	5891722	5.74054e+06	4.7168e+06	13221056	10869493	11408454	2216397	1.90518e+06	1.9533e+06	249143	544144	1.08975e+06	2.05457e+06	1215515	1.10539e+06	4825881	3.42073e+06	3.1203e+06	310353	34721556	37997516	0	1.30425e+06	1.84926e+06	T	56109.3	1	27	12
0	0	0	0	0	0	0	0	0	2.34657e+06	1.28358e+06	2.56675e+06	0	0	0	0	0	0	0	0	0	0	0	0	5381298	5154672	4.74728e+06	0	0	0	0	0	0	0	0	0	0	0	0	0	0	0	0	0	0	T	108263	1	1	1
6.72486e+06	7327755	7.09435e+06	0	0	0	0	0	0	0	0	0	0	0	0	6037422	8807340	6724144	0	0	0	0	0	0	0	0	0	0	0	0	1777238	1.64541e+06	1.45024e+06	0	0	0	0	0	0	0	0	0	4205927	2784391	574417	T	148438	1	7	7
8765927	7660100	9627664	18260052	17450824	18623854	3.47523e+06	1.92291e+06	1566842	3.00733e+06	4915738	3.51359e+06	15289733	14297170	14146628	4.29559e+06	5134772	6.12421e+06	19024800	18708968	18039182	4199342	3.15244e+06	3.5016e+06	0	0	0	7403357	7.74024e+06	7892480	4.08744e+06	4151265	4117569	17033782	15669237	17356472	2.9009e+06	2.62654e+06	2.54829e+06	0	0	0	6562768	6.68941e+06	7.61279e+06	T	76568.4	1	27	26
0	0	0	862741	515648	964840	0	0	0	11382979	4.1714e+06	11333073	0	0	0	0	0	0	1.64093e+06	698932	231863	0	0	0	0	0	0	0	0	0	0	0	0	2.27077e+06	2.77667e+06	2417822	0	0	0	0	0	0	0	0	0	T	102420	1	8	5
0	0	0	0	0	0	0	0	0	9829850	12082282	8506826	5228636	4241915	3.45997e+06	0	0	0	0	0	0	0	0	0	7864411	8877658	9039067	3.60844e+06	4966394	4609160	0	0	0	0	0	0	0	0	0	0	0	0	12853983	12762543	13647691	T	31421.7	1	9	8
0	0	0	0	0	0	0	0	0	0	0	0	4.03465e+06	4461944	4.35082e+06	0	0	0	0	0	0	0	0	0	0	0	0	5.73682e+06	6.67266e+06	6740542	0	0	0	0	0	0	0	0	0	0	0	0	5.05654e+06	4.44313e+06	5264537	T	24535.7	1	6	5
0	0	0	0	0	0	0	0	0	0	0	0	0	0	0	0	0	0	0	0	0	0	0	0	0	0	0	844007	781224	901796	0	0	0	0	0	0	0	0	0	0	0	0	0	0	0	T	27374	1	1	1
3.10152e+06	2.51142e+06	2.69077e+06	7839511	9325076	9344428	0	0	0	0	0	0	0	0	0	1.90773e+06	2238619	2.15995e+06	7618613	6.53342e+06	6440428	0	0	0	0	0	0	0	0	0	2.29874e+06	2.32926e+06	2.04072e+06	6984322	10123728	12452029	0	0	0	0	0	0	0	0	0	T	89221	1	18	17
0	0	0	0	0	0	2.49734e+06	2.36643e+06	2.45664e+06	0	0	0	0	0	0	0	0	0	0	0	0	3.20246e+06	3906016	3.7876e+06	0	0	0	0	0	0	0	0	0	0	0	0	3041762	3.06556e+06	2.86469e+06	0	0	0	0	0	0	T	54135.1	1	4	4
0	0	0	380182	292016	566111	2.0739e+06	2.17052e+06	2.32336e+06	0	0	0	0	0	0	0	0	0	0	0	0	2.08313e+06	2.27266e+06	1.52674e+06	0	0	0	0	0	0	0	0	0	0	0	0	2.61067e+06	2.7202e+06	2397844	0	0	0	0	0	0	T	62055.6	1	4	3
0	0	0	0	0	0	0	0	0	820861	359194	1.13695e+06	0	0	0	0	0	0	0	0	0	0	0	0	1168921	804233	958110	0	0	0	0	0	0	0	0	0	0	0	0	0	0	0	1.41267e+06	1690973	1.78976e+06	T	33802.7	1	2	2
0	0	0	0	0	0	0	0	0	9875768	10744851	10525557	562856	1624179	1.30007e+06	0	0	0	0	0	0	0	0	0	9409279	11273278	9539860	1.41017e+06	1.22249e+06	1.44128e+06	0	0	0	0	0	0	0	0	0	9788141	9231652	9517402	2.71158e+06	2521555	3.85954e+06	T	41187.1	1	15	14
0	0	0	0	0	0	0	0	0	0	0	0	0	0	0	0	0	0	567727	387213	748945	0	0	0	0	0	0	0	0	0	0	0	0	0	0	0	0	0	0	0	0	0	0	0	0	T	79271.7	1	1	1
0	0	0	0	0	0	0	0	0	0	0	0	0	0	0	0	0	0	0	0	0	0	0	0	0	0	0	0	0	0	0	0	0	0	0	0	0	0	0	0	0	0	793374	1.04298e+06	977594	T	105290	1	1	1
1.64127e+06	1.216e+06	1.42318e+06	2.2065e+06	2.50393e+06	1.85042e+06	5.80747e+06	6559063	6144661	40718436	46122156	39550092	4.5136e+06	4432373	4.20054e+06	0	0	0	0	0	0	3.38036e+06	3549313	3.68241e+06	31060440	31210426	28602650	4584541	4.31016e+06	4.93357e+06	0	0	0	0	0	0	1633483	1.5737e+06	1.41844e+06	38711968	38317468	36867556	5927979	5.89248e+06	5.90828e+06	T	38364.4	1	21	18
3477740	3719713	4.13118e+06	1.41797e+06	1.36193e+06	2.47478e+06	3.0744e+06	3.18292e+06	3.13509e+06	3244091	3669532	4216724	0	0	0	3124060	4082834	3273102	0	0	0	3.91474e+06	4033656	4.46659e+06	3231905	3152377	3.28987e+06	0	0	0	2.68656e+06	3.27179e+06	3162961	1.8863e+06	1.8497e+06	2.60494e+06	2.35385e+06	2.07116e+06	2.06893e+06	7904243	7.9368e+06	8027039	1.38759e+06	29121976	25645598	T	52705.8	1	11	11
0	0	0	0	0	0	4.72151e+06	6132654	5660403	0	0	0	0	0	0	0	0	0	0	0	0	4226940	3.96974e+06	5164522	0	0	0	0	224292	625955	0	0	0	0	0	0	4909716	5.47119e+06	6542955	4.43259e+06	5.10797e+06	5.0131e+06	1.27977e+06	1.97339e+06	1.46193e+06	T	48520.1	1	11	9
0	0	0	0	0	0	0	0	0	1.73929e+06	1.27885e+06	1.1674e+06	52851924	57409804	50838304	0	0	0	0	0	0	0	0	0	0	0	0	24238956	22583358	28114122	935070	296231	365442	0	0	0	0	0	0	0	0	0	22799422	25075256	25323528	T	22154.4	1	12	7
0	0	0	0	0	0	0	0	0	0	0	0	388848	162808	580377	0	0	0	0	0	0	0	0	0	0	0	0	1.65267e+06	0	309003	0	0	0	0	0	0	0	0	0	0	0	0	0	0	0	T	24374.2	1	3	2
0	0	0	0	0	0	0	0	0	0	0	0	2.61374e+06	2.5814e+06	2243769	0	0	0	0	0	0	0	0	0	0	0	0	2.60115e+06	2.96375e+06	3417201	0	0	0	0	0	0	0	0	0	0	0	0	2.53918e+06	2.84548e+06	2.34782e+06	T	23643.8	1	9	5
0	0	0	0	0	0	0	0	0	0	0	0	3.51275e+06	3.48629e+06	3.88007e+06	0	0	0	0	0	0	0	0	0	0	0	0	4343525	4.01561e+06	4150232	0	0	0	0	0	0	0	0	0	0	0	0	4550020	4503213	4964934	T	23577.9	1	5	2
1935832	2.00495e+06	1.92142e+06	0	0	0	0	0	0	0	0	0	0	0	0	1723578	1.75762e+06	1907621	0	0	0	0	0	0	0	0	0	0	0	0	1.95257e+06	1.9012e+06	1.31579e+06	0	0	0	0	0	0	466326	491632	402000	0	0	0	T	127332	1	6	6
5.46676e+06	7.185e+06	3.90478e+06	9957190	8500162	8.15941e+06	25316924	31364976	3.09828e+06	0	0	0	0	0	0	4.30039e+06	3.74933e+06	5341832	9143085	8.31321e+06	8547739	0	0	0	0	0	0	0	0	0	3.62978e+06	3.04797e+06	2.53067e+06	5.71948e+06	6728439	7991165	2.34066e+06	3.31641e+06	2.27727e+06	8441653	8512658	8587005	0	0	0	T	75473.2	1	24	19
0	0	0	0	0	0	0	0	0	0	0	0	10938156	11499436	12113165	0	0	0	0	0	0	0	0	0	0	0	0	13030790	13823015	13765140	0	0	0	0	0	0	0	0	0	0	0	0	14262270	15690018	14479922	T	26472.4	1	7	7
0	0	0	0	0	0	0	0	0	0	0	0	2.08422e+06	2.09012e+06	1.45697e+06	0	0	0	0	0	0	0	0	0	0	0	0	1.53996e+06	1543399	1.54617e+06	0	0	0	0	0	0	0	0	0	0	0	0	2.00517e+06	2353401	2.49286e+06	T	16751.7	1	3	3
0	0	0	0	0	0	0	0	0	0	0	0	0	0	0	0	0	0	0	0	0	0	0	0	0	0	0	0	0	0	0	0	0	0	0	0	1.59975e+06	1.74992e+06	1.45243e+06	0	0	0	0	0	0	T	66367.6	1	5	4
0	0	0	0	0	0	0	0	0	1194000	1.6614e+06	1.33658e+06	0	0	0	0	0	0	0	0	0	0	0	0	768583	565789	301741	0	0	0	0	0	0	0	0	0	0	0	0	0	179283	471080	0	0	0	T	29327	1	3	2
190392	609255	501254	0	0	0	0	0	0	0	0	0	0	0	0	674781	530869	608689	0	0	0	0	0	0	0	0	0	0	0	0	573398	521843	280279	0	0	0	0	0	0	0	0	0	0	0	0	T	76526.3	1	1	1
0	0	0	0	0	0	0	0	0	0	0	0	0	0	0	0	0	0	0	0	0	6629756	12353494	7567128	0	0	0	0	0	0	0	0	0	0	0	0	0	0	0	0	0	0	0	0	0	T	56242.3	1	1	1
0	0	0	0	133384	124576	0	0	0	0	0	0	0	0	0	0	0	0	0	0	0	0	0	0	0	0	0	0	2.15139e+06	882988	0	0	0	0	0	0	2.20997e+06	2.77648e+06	396455	0	0	0	0	0	0	T	183447	1	5	5
4729169	0	4.99467e+06	1720210	447237	261926	0	0	0	0	0	0	0	0	0	0	3.29225e+06	4.60689e+06	0	0	0	0	0	0	576751	160480	580740	0	0	0	3.9974e+06	257454	0	0	0	0	0	0	0	0	0	0	0	0	0	T	772428	1	3	3
1.89985e+06	2.22106e+06	2.68905e+06	0	0	0	0	0	0	0	0	0	5.18814e+06	5.42786e+06	4.76278e+06	0	0	0	0	0	0	0	0	0	0	0	0	3122897	3446103	3.26244e+06	0	0	0	1.62434e+06	2.26031e+06	1.55395e+06	0	0	0	50615.5	117437	0	0	0	0	T	434922	1	4	3
0	0	0	0	0	0	0	0	0	0	0	0	0	0	0	0	0	0	0	0	0	0	0	0	0	0	0	0	0	0	0	0	0	0	0	0	688428	748193	617200	0	0	0	0	0	0	T	11523.2	1	1	1
961900	1.24317e+06	1.18215e+06	13208921	10924006	11104047	0	0	215636	0	0	0	0	0	0	1.08821e+06	1.00435e+06	1.15586e+06	8817234	8852707	10366429	0	0	0	0	0	0	0	0	0	924219	442862	954090	10972000	10299580	10845864	166247	641256	430516	0	0	0	0	0	0	T	92563.2	1	37	3
0	0	0	0	0	0	0	0	0	0	0	0	974484	1125956	835428	0	0	0	0	0	0	0	0	0	0	0	0	1.51809e+06	1.28487e+06	1.92461e+06	0	0	0	0	0	0	0	0	0	0	0	0	0	0	0	T	26542.1	1	2	1
0	0	0	799798	397088	1676405	0	0	0	2665623	1636174	1495329	72470152	74292704	71646368	0	0	0	0	0	0	0	0	0	1.95377e+06	1.16963e+06	1.24926e+06	65577876	68592688	66923648	1.70381e+06	1.94247e+06	1.67728e+06	1.91561e+06	2005739	1.6027e+06	0	0	0	1.64161e+06	1747900	1.75636e+06	101496656	95257328	106410288	T	20553.8	1	8	7
7.78034e+06	8694522	7710717	3434566	2557867	3816070	2469951	2.75134e+06	1.4897e+06	0	0	0	4.19699e+06	4.9793e+06	2.53165e+06	7631191	6.98491e+06	6.35494e+06	2.36333e+06	2.31656e+06	2.19215e+06	0	0	0	0	0	0	3.56189e+06	2.60831e+06	4004362	6.54839e+06	7.09111e+06	8111458	3.1476e+06	3.21272e+06	3.39689e+06	0	0	0	0	0	0	2.26788e+06	1174684	3265801	T	280564	1	52	48
0	0	0	0	0	0	0	0	0	0	0	0	0	0	0	469730	1.89967e+06	1.02301e+06	0	0	0	0	0	0	0	0	0	0	0	0	0	0	0	0	0	0	0	0	0	0	0	0	0	0	0	T	37543.3	1	1	1
0	0	0	0	0	0	0	0	0	6665101	6.68503e+06	6.41614e+06	3.95172e+06	3.16936e+06	4.24433e+06	0	0	0	0	0	0	0	0	0	4.10482e+06	3663667	3.62733e+06	0	0	0	0	0	0	0	0	0	0	0	0	0	0	0	18123936	17313260	15862023	T	30753.6	1	10	10
0	0	0	0	0	0	0	0	0	9792338	7410343	8949070	0	0	0	0	0	0	0	0	0	0	0	0	0	0	0	0	0	0	0	0	0	0	0	0	0	0	0	0	0	0	0	0	0	T	148002	1	1	1
0	0	0	0	0	0	0	0	0	0	0	0	20572834	19899298	20905010	0	0	0	0	0	0	0	0	0	0	0	0	22543696	21180818	24244956	0	0	0	0	0	0	0	0	0	0	0	0	16979828	17216728	15695422	T	31608.8	1	9	8
0	0	0	0	0	0	0	0	0	0	0	0	14688505	14118878	13765965	0	0	0	0	0	0	0	0	0	0	0	0	17462872	15001101	16780644	0	0	0	0	0	0	581486	596621	580215	0	0	0	14323963	15502625	15519358	T	30017.6	1	7	7
1.10052e+06	548851	660078	2067270	1764762	1.95402e+06	0	0	0	0	0	0	0	0	0	637582	333236	629559	1.64964e+06	1.51168e+06	2.03955e+06	0	0	0	0	0	0	0	0	0	1.37793e+06	1.17938e+06	921182	2689494	2.61594e+06	2.369e+06	0	0	0	0	0	0	0	0	0	T	89364.6	1	7	7
0	0	0	0	0	0	0	0	0	2598956	2.87484e+06	2.70452e+06	147407264	148555440	146273552	0	0	0	0	0	0	0	0	0	1.90875e+06	2.36227e+06	2.06287e+06	201957664	190207520	173429664	0	0	0	0	0	0	0	0	0	1.53512e+06	2.00149e+06	2.83682e+06	201937360	230878688	230524208	T	24620.6	1	15	7
0	0	0	0	0	0	0	0	0	91038744	90354096	78153240	40219880	42670072	41692540	0	0	0	0	0	0	0	0	0	59694588	58121388	54311540	37030684	40288192	42388104	0	0	0	0	0	0	0	0	0	43637144	38884840	44892172	43797516	43114164	43131052	T	33763.4	1	17	9
2.00063e+06	1.72321e+06	2.11028e+06	4559490	4.44423e+06	3793010	1419736	1.69373e+06	1312424	0	0	0	0	0	0	2.44583e+06	2.11734e+06	1.8166e+06	5.12634e+06	5756743	5168988	866904	912614	889847	1.44403e+06	967580	1.39516e+06	0	0	0	2.18397e+06	2.64649e+06	2.14846e+06	6.05717e+06	5186077	6.18667e+06	0	0	0	3.53433e+06	2.99502e+06	2769755	0	0	0	T	107699	1	11	11
0	0	0	175427	0	298372	0	0	0	0	0	0	6277355	6746380	6.36579e+06	0	0	0	0	0	0	0	0	0	0	0	0	0	0	0	0	0	0	0	350711	276377	0	0	0	0	0	0	0	0	0	T	91361.6	1	2	2
0	0	0	0	0	0	329773	214267	746951	6005419	6.79523e+06	6.2919e+06	1.24856e+06	1.60653e+06	2.0689e+06	0	0	0	0	0	0	0	0	0	7525174	6541520	7.74732e+06	2.20962e+06	1.18713e+06	2.14366e+06	0	0	0	0	0	0	0	0	0	7.41807e+06	7561733	7821269	0	0	0	T	47049.1	1	10	9
3.39584e+06	4258824	4.1399e+06	4489161	3240020	4.0985e+06	0	0	0	0	0	0	0	0	0	5226671	5.17018e+06	6402068	3061251	3.23599e+06	2.9408e+06	0	0	0	0	0	0	0	0	0	4.94617e+06	4.49898e+06	4.60948e+06	5.05691e+06	5.17794e+06	4.37774e+06	0	0	0	0	0	0	0	0	0	T	117774	1	14	14
0	0	0	0	0	0	0	0	0	0	0	0	9060045	9688454	9110405	0	0	0	0	0	0	0	0	0	0	0	0	13599520	12187319	12058748	0	0	0	0	0	0	0	0	0	0	0	0	11093144	9453642	10985889	T	17286.9	1	10	1
0	0	0	0	0	0	0	0	0	3.79391e+06	1.50258e+06	3.0074e+06	0	0	0	0	0	0	0	0	0	0	0	0	0	0	0	0	0	0	0	0	0	0	0	0	0	0	0	0	0	0	0	0	0	T	33517.6	1	3	3
14411199	15336483	13293566	23174616	25896860	14751340	104438192	40633596	35330892	3209504512	3425822976	3143083008	462931360	475970048	499421664	12172784	20377430	16174204	10032836	11032903	8957342	54494676	50036696	52376668	2393496832	2288333568	2500777216	494068128	502472512	477876096	11487875	11594520	10345858	24666684	23682786	29099430	8675757	7822902	8333889	1578830848	1625145728	1654274048	659551744	646017792	681415744	T	37406.7	1	45	12
0	0	0	0	0	0	0	0	0	0	0	0	0	0	0	479594	245251	237729	0	0	0	0	0	0	0	0	0	0	0	0	0	0	0	0	0	0	0	0	0	0	0	0	0	0	0	T	104693	1	1	1
0	0	0	0	0	0	0	0	0	0	0	0	0	0	0	0	0	0	228320	0	0	0	0	0	0	0	0	0	0	0	499244	496903	574880	0	0	0	0	0	0	0	0	0	0	0	0	T	99569.3	1	2	1
0	0	0	0	0	0	197494	739042	94762.5	1.02798e+06	1.51345e+06	700298	0	0	0	0	0	0	0	0	0	0	0	0	0	0	0	0	0	0	0	0	0	0	0	0	0	0	0	1.76913e+06	2.25925e+06	1.74527e+06	0	0	0	T	48412.9	1	6	6
0	0	0	0	0	0	0	0	0	9266450	8532847	8642548	0	0	0	0	0	0	0	0	0	0	0	0	4.97561e+06	5815051	5986406	0	0	0	305958	514205	478801	0	0	0	0	0	0	8313316	6.66223e+06	7110843	0	0	0	T	47831.6	1	10	8
0	0	0	0	0	0	0	0	0	1.31399e+06	1.18229e+06	1854063	0	0	0	0	0	0	0	0	0	0	0	0	717653	957523	767647	0	0	0	0	0	0	0	0	0	0	0	0	1.27185e+06	1.21441e+06	1.24962e+06	504505	311681	496843	T	31347.8	1	2	1
946263	1.69854e+06	1.71979e+06	0	0	0	0	0	0	3.2711e+06	3.39698e+06	3.00633e+06	0	0	0	0	0	0	0	0	0	0	0	0	2611366	2.46768e+06	2.5758e+06	0	0	0	1.14686e+06	362540	0	0	0	0	0	0	0	2735558	2657763	2.78481e+06	0	0	0	T	33948	1	3	3
290230400	242535824	266206560	3656017920	3585073408	3391317504	121213760	111698976	116111656	84484256	97222904	67602248	22672852	25292132	27627640	184374720	203809008	187900784	2472886272	2398955264	2493425664	58476060	57164208	54369656	57756140	64631768	53692960	23261922	24051154	25023082	149421344	148469568	153282000	2923308032	3042752000	2737986816	65909912	67037308	68755872	39130024	35437504	35506016	27435210	29509910	29520470	T	76101.6	1	79	19
826437	1.02505e+06	225817	0	0	0	2.69288e+06	2.32281e+06	2.46747e+06	8525145	1.78758e+06	2.44429e+06	2.85741e+06	1748536	2130674	0	0	0	0	0	0	3.51364e+06	4.11385e+06	3534685	2.58156e+06	2.58759e+06	5.16096e+06	0	0	0	0	0	0	0	0	0	1.86696e+06	1.41466e+06	1866064	11184489	12552835	11772009	1.94208e+06	3.96357e+06	2.08083e+06	T	51137.8	1	15	2
0	0	0	0	0	0	0	0	0	4.82072e+06	4.1276e+06	4600470	170922848	178365472	190373824	2.49596e+06	2.48457e+06	2.09851e+06	1.71429e+06	2.05491e+06	2527684	0	0	0	3375278	3.23841e+06	3.61868e+06	220368368	213650432	223351840	0	0	0	0	0	0	1.70473e+06	773636	1.57834e+06	6782094	3.07336e+06	3.58366e+06	229416640	222600928	227661696	T	23727.5	1	12	6
0	0	0	0	0	0	0	0	0	7713217	6655993	5966137	0	0	0	0	0	0	0	0	0	13288096	13738601	12767004	0	0	0	0	0	0	0	0	0	0	0	0	0	0	0	0	0	0	0	0	0	T	53131.6	1	2	2
4.09549e+06	3.38705e+06	4.56533e+06	3.71353e+06	3877159	8587524	1.48356e+06	3.91513e+06	3.35217e+06	167520192	161189184	166262880	658198464	665090432	682935872	3.73259e+06	2.84779e+06	3.58186e+06	2398463	1.97699e+06	2.54767e+06	1.58727e+06	1.93125e+06	1.81827e+06	167016704	163074416	162332496	464765088	472344896	459071936	4439274	4019979	4.13786e+06	3.6845e+06	2.7816e+06	4115791	4.18611e+06	1.69482e+06	1.50233e+06	15428296	14582619	13946288	569406848	559046272	598936064	T	26671.4	1	22	12
7781024	7.97277e+06	6.99947e+06	45728780	43060184	37672848	0	0	0	0	0	0	0	0	0	9722844	9175092	10836347	0	0	0	0	0	0	0	0	0	0	0	0	11306270	11288086	11573295	22446794	23459048	23091720	0	0	0	0	0	0	0	0	0	T	133191	1	29	25
0	0	0	0	0	0	0	0	0	0	0	0	0	0	0	0	0	0	0	0	0	0	0	0	10463726	9597166	9103677	0	0	0	0	0	0	0	0	0	1.30373e+06	1.28191e+06	1.06142e+06	0	0	0	0	0	0	T	224161	1	2	2
0	0	0	0	0	0	0	0	0	7.47443e+06	6.7641e+06	8935563	747934	1.0346e+06	772599	0	0	0	0	0	0	0	0	0	4.34839e+06	5675416	3.87371e+06	0	558847	307995	0	0	0	0	0	0	0	0	0	3420355	3.9969e+06	2.91863e+06	703739	685931	732106	T	36853.9	1	2	1
0	0	0	0	0	0	0	0	0	3.46861e+06	1.9326e+06	2.99115e+06	0	0	0	0	0	0	0	0	0	0	0	0	3.11476e+06	3.24228e+06	2.79069e+06	0	0	0	0	0	0	0	0	0	0	0	0	3039674	3260958	2.66866e+06	0	0	0	T	47685.2	1	5	5
5.99276e+06	6.39865e+06	7.18302e+06	4.45998e+06	5.94913e+06	5.0733e+06	1.75191e+06	2.21427e+06	2.17439e+06	0	0	0	100234736	88979440	93756472	6.86972e+06	6.04558e+06	6.1047e+06	3778520	4.78199e+06	4678046	2.31673e+06	1.83178e+06	1.73997e+06	3.39684e+06	3.60868e+06	4.25595e+06	107840008	110450896	111704720	5014594	5.10479e+06	4943354	2.90627e+06	2.92427e+06	4579837	1.64232e+06	1.74702e+06	1.87979e+06	4213930	4.18247e+06	2.33897e+06	60213860	63721772	70139816	T	18490.7	1	10	5
0	0	0	0	0	0	0	0	0	0	0	0	0	0	0	0	0	0	0	0	0	0	0	0	0	0	0	0	0	0	0	0	0	0	0	0	0	0	0	0	0	0	1283855	923088	1.06197e+06	T	13238.2	1	1	1
104772584	108497888	91006368	429493632	429530976	357148032	29475378	31580100	31582650	50759528	43905488	48938640	100654368	94873848	97336952	52193724	38885064	55254324	292482784	276606112	292442592	22567120	22491778	20709336	50273740	51244340	55468396	76148200	73479520	79046608	60030164	60438576	55316140	258846080	242535952	295075520	42175924	42736056	42330168	65652920	69453216	67779136	85029160	84605576	87082720	T	69110.3	1	51	35
0	0	1.02114e+06	0	0	0	0	0	0	505302	422258	320503	4668173	4314335	4.28236e+06	0	0	0	0	0	0	0	0	0	0	0	0	4.22128e+06	4312560	4386239	0	0	0	0	0	0	0	0	0	0	0	0	5.38521e+06	4.7612e+06	5532400	T	137833	1	4	2
0	0	0	1.30269e+06	1.32801e+06	1.59635e+06	0	0	0	0	0	0	0	0	0	0	0	0	2522569	2.80467e+06	2.34898e+06	0	0	0	0	0	0	0	0	0	0	0	0	1.64469e+06	1.60143e+06	1.26729e+06	545092	545355	882400	0	0	0	0	0	0	T	82576.7	1	9	9
0	0	0	0	0	0	0	0	0	0	0	0	2216566	2232645	3.04551e+06	0	0	0	0	0	0	0	0	0	0	0	0	2.98351e+06	3.65603e+06	3.60226e+06	0	0	0	0	0	0	0	0	0	0	0	0	2.2535e+06	2.09656e+06	2.54409e+06	T	23804.5	1	2	2
0	0	0	696658	1.00295e+06	1.3091e+06	0	0	0	0	0	0	0	0	0	0	0	0	1.41747e+06	1.24794e+06	1373365	0	0	0	0	0	0	0	0	0	1.24581e+06	1.50845e+06	1.13871e+06	2.00824e+06	1.93677e+06	1.81788e+06	0	0	0	0	0	0	0	0	0	T	90012.5	1	6	6
0	0	0	0	0	0	0	0	0	3.39265e+06	4634121	3757996	0	0	0	0	0	0	0	0	0	0	0	0	0	0	0	0	0	0	0	0	0	0	0	0	0	0	0	0	0	0	0	0	0	T	343684	1	1	1
0	0	0	0	0	0	0	0	0	0	0	0	2953704	3.10429e+06	3.10219e+06	0	0	0	0	0	0	0	0	0	0	0	0	2.31726e+06	2.73198e+06	2.19934e+06	0	0	0	0	0	0	0	0	0	0	0	0	2.41932e+06	2.55742e+06	2790996	T	24526	1	2	1
0	0	0	0	0	0	0	0	0	3768757	2.77931e+06	4520960	24550650	21258692	24182640	0	0	0	0	0	0	0	0	0	5569549	5.63092e+06	5.77298e+06	20192284	20625980	16956320	0	0	0	0	0	0	0	0	0	0	962691	1.01042e+06	31308238	26449234	25408262	T	24748.3	1	10	6
0	0	0	0	0	0	0	0	0	0	0	0	14225081	13212543	15853795	0	0	0	2.97446e+06	32570686	16202587	0	0	0	0	0	0	12425503	13136237	13767212	0	0	0	34090560	60394508	24192940	0	0	0	0	0	0	13685562	12377519	11644454	T	28890.3	1	11	9
0	0	0	0	0	0	0	0	0	0	0	0	13607955	13412105	12746383	0	0	0	0	0	0	0	0	0	0	0	0	12475114	13690774	13018907	0	0	0	0	0	0	0	0	0	0	0	0	7762476	9075067	8807710	T	30550	1	4	4
0	0	0	0	0	0	0	0	0	0	0	0	36927288	35871172	35191192	0	0	0	0	0	0	0	0	0	0	0	0	32704584	31961504	29136390	0	0	0	0	0	0	0	0	0	0	0	0	39190512	35412900	36785324	T	18030.8	1	6	6
0	0	0	0	0	0	0	0	0	10320855	17118046	10874386	0	0	0	0	0	0	0	0	0	0	0	0	8938336	8.02782e+06	9595362	0	0	0	0	0	0	0	0	0	0	0	0	10533180	10169000	11697131	0	0	0	T	45170.6	1	14	14
0	0	0	0	0	0	0	0	0	0	0	0	8028138	8.11651e+06	8427909	0	0	0	0	0	0	0	0	0	0	0	0	9926496	10584843	11064411	0	0	0	0	0	0	0	0	0	0	0	0	9768367	10215744	10698002	T	33221	1	7	7
0	0	0	0	0	0	0	0	0	0	0	0	0	0	0	0	0	0	0	0	0	0	0	0	0	0	0	0	0	0	334613	755024	636065	0	0	0	0	0	0	0	0	0	0	0	0	T	217039	1	2	2
0	0	0	0	0	0	1.73449e+06	857258	1.57153e+06	7183548	10964269	8775020	2467919	2357805	1913557	0	0	0	0	0	0	0	0	0	5029481	5108884	5.49442e+06	2.0016e+06	1.093e+06	897602	0	0	0	0	0	0	0	0	0	9658414	6776817	5.92109e+06	11288464	11181631	10539519	T	33908	1	15	12
14660408	15413682	14986435	167467152	165628320	165247024	6.42675e+06	7665171	6.73577e+06	17985338	20341254	20348622	10995680	11426408	11461543	16884508	14309120	15587774	146037952	163234688	164903920	6246165	6790871	6.00373e+06	12746960	103008736	95652112	16078323	14231715	13789961	17895144	17097548	17494060	185065840	197418608	184737344	5.83695e+06	51916236	50489112	17290818	18526182	17514424	13201759	11662851	12398302	T	90924	1	63	45
0	0	0	0	0	0	0	0	0	0	0	0	0	0	0	0	0	0	0	0	0	0	0	0	0	0	0	0	0	0	0	0	0	0	0	0	0	0	0	0	0	0	221209	360032	649086	T	33157.6	1	1	1
0	0	0	0	0	0	0	0	0	0	0	0	0	0	0	0	0	0	2911493	2.76824e+06	2.85063e+06	0	0	0	0	0	0	0	0	0	0	0	0	0	0	0	0	0	0	0	0	0	0	0	0	T	336867	1	1	1
0	0	0	0	0	0	0	0	0	6.20922e+06	7709338	6.06677e+06	405430048	352639168	343516288	0	0	0	0	0	0	0	0	0	3.83262e+06	4556676	3.71056e+06	263358624	272385824	289025632	3.32268e+06	2.58433e+06	1.56648e+06	0	0	0	0	0	0	0	0	0	251998528	245888880	268035376	T	14505.5	1	4	3
0	0	0	1.1962e+06	1.66756e+06	1427974	8.26399e+06	9063657	9116351	3.56328e+06	4164207	2.54239e+06	0	0	0	3.5776e+06	3.77921e+06	711010	0	0	0	13503272	10358130	12483517	2.6129e+06	3.16483e+06	3.1385e+06	3.06171e+06	2.84772e+06	2.79127e+06	0	0	0	0	0	0	14455124	11929830	14617521	3448588	3.5002e+06	4.34935e+06	3.55791e+06	4.19161e+06	3.64006e+06	T	44684.7	1	10	6
5598097	3.35641e+06	3.89571e+06	1.46227e+06	1.84445e+06	901440	0	0	0	30213332	31328834	34905596	5.85236e+06	6143924	6152232	2.93665e+06	3.6955e+06	2.58348e+06	0	0	0	0	0	0	22893828	21852150	25235422	6898741	6.31372e+06	6.24575e+06	2.81328e+06	3151902	3.23048e+06	1.84097e+06	1.11544e+06	1.55632e+06	0	0	0	25762540	25924584	26729404	13399166	12224732	13316302	T	38020.4	1	19	16
0	0	0	0	0	0	0	0	0	502007	535625	570784	0	0	0	0	0	0	0	0	0	0	0	0	429657	0	0	0	0	0	0	0	0	0	0	0	0	0	0	198161	0	260998	0	0	0	T	35558.4	1	2	1
0	0	0	0	0	0	7153586	7091173	8.213e+06	2.54291e+06	2.38089e+06	2.54138e+06	2.70413e+06	3.0007e+06	2.06337e+06	0	0	0	0	0	0	6.58325e+06	6704990	6118538	2.59379e+06	3.08761e+06	2.28305e+06	4905615	8.16266e+06	8.14481e+06	0	0	0	0	0	0	7.98253e+06	8598287	8100982	2.59095e+06	2.36914e+06	3.07687e+06	2.02278e+06	5101557	3.61326e+06	T	59713.6	1	22	21
0	0	0	0	0	0	0	0	0	1.16742e+06	971240	1.77894e+06	5.43545e+06	5478098	4.57754e+06	0	0	0	0	0	0	0	0	0	1.33084e+06	1.09973e+06	1.48323e+06	5558489	5011839	5.42048e+06	0	0	0	0	0	0	0	0	0	0	0	0	8392717	7426735	8834448	T	29536.9	1	9	9
0	0	0	0	0	0	0	0	0	0	0	0	7.80877e+06	6.13875e+06	7.04846e+06	0	0	0	0	0	0	0	0	0	0	0	0	6.35964e+06	5.80964e+06	5.59943e+06	0	0	0	0	0	0	0	0	0	0	0	0	8972439	8998591	7.52466e+06	T	25882.3	1	7	6
0	0	0	0	0	0	0	0	0	0	0	0	5.07425e+06	4.9367e+06	5.01973e+06	0	0	0	0	0	0	0	0	0	0	0	0	5567222	6.15353e+06	6.09339e+06	0	0	0	0	0	0	0	0	0	0	0	0	5185284	4.97228e+06	4.84142e+06	T	28415.1	1	7	7
0	0	0	0	0	0	0	0	0	0	0	0	6772536	7313549	5.72757e+06	0	0	0	0	0	0	0	0	0	0	0	0	7064491	7.29779e+06	7.16247e+06	0	0	0	0	0	0	0	0	0	0	0	0	6.19433e+06	7734773	7.7809e+06	T	29465.2	1	7	7
13897767	1041396	1002734	0	0	0	73788656	1498015	3.0008e+06	6.49989e+06	750509	8689507	0	0	0	291019	712223	7.55586e+06	2.63474e+06	3.44252e+06	5.35894e+06	58533848	69854096	63525552	0	0	0	0	0	0	0	0	0	0	0	0	559459	0	39908968	0	0	0	7102858	151989	0	T	172016	1	4	3
0	0	0	0	0	0	421737	459447	411742	0	0	0	0	0	0	0	0	0	0	0	0	0	0	0	0	0	0	0	0	0	0	0	0	0	0	0	0	0	0	0	0	0	0	0	0	T	116538	1	1	1
3.84589e+06	1.8968e+06	3.34581e+06	3.00803e+06	4812751	2.54143e+06	3.96767e+06	6.38532e+06	4115558	869534	1.27808e+06	1.12177e+06	580478	1.01821e+06	148209	2778816	4.31631e+06	2660637	5.74984e+06	5.08275e+06	4.07097e+06	1932180	2134708	1.72457e+06	0	0	0	0	0	0	2.26011e+06	3.0053e+06	2504592	6.10002e+06	5.21998e+06	2.79342e+06	3.91289e+06	4.19419e+06	4.10285e+06	0	0	947991	0	0	0	T	67777.8	1	17	8
0	0	0	670728	583715	0	0	0	0	0	0	0	0	0	0	0	0	0	0	0	0	0	0	0	0	0	0	0	0	0	0	0	0	450113	834674	727440	0	0	0	0	0	0	0	0	0	T	103924	1	1	1
16896316	16020464	15671899	9121149	8239901	8629514	102541336	110015680	100568896	22102858	25733166	22089084	12283811	12553207	11100004	14387108	12936122	16560087	5.35111e+06	5635101	6359682	130184144	121420928	125563168	23538052	23036744	23153532	13620432	13018672	14029690	22896436	22008034	24797056	7580120	7880201	7139609	147791632	149203824	153573424	28077424	25941212	27242054	23443746	22214742	23032972	T	54382.3	1	28	14
0	0	0	0	0	0	0	0	0	12693906	9010535	13636576	0	0	0	0	0	0	0	0	0	0	0	0	10801180	6966690	0	0	0	0	0	0	0	0	0	0	0	0	0	5685057	5999410	6.29459e+06	0	0	0	T	105247	1	2	1
58911160	52938440	58241976	23062060	28170406	19576394	9569640	8534442	9887447	49220280	54164072	36936356	123300112	115585064	96576272	48594724	56695892	44854316	10517145	18382912	23495240	18163662	23253720	23860830	0	0	0	0	0	0	53589500	54527604	50508516	29428744	30505920	25364560	14900605	11862273	10577581	39552756	41178672	36981344	0	0	0	T	183050	1	68	61
0	0	0	0	0	0	1.70523e+06	2158781	1.93671e+06	0	0	0	0	0	0	0	0	0	0	0	0	2.04014e+06	1.59197e+06	1.45926e+06	0	0	0	0	0	0	0	0	0	0	0	0	1.60622e+06	1.49856e+06	1.44145e+06	0	0	0	0	0	0	T	46654.1	1	4	4
3.54938e+06	6333069	4.7876e+06	10822183	10045533	6.64939e+06	31179750	35253924	33883596	6779827	5.87279e+06	7.8073e+06	13793540	13810720	14050097	3.66142e+06	4.23405e+06	4.38293e+06	5.42466e+06	7.22858e+06	7.13175e+06	38752144	40962540	39274732	6.73374e+06	6353012	6106388	13709204	13870087	11198784	3.30387e+06	4679757	4229501	2.67058e+06	3878000	2941457	39786744	40684320	42840996	6.86492e+06	7.80561e+06	6.5901e+06	6705344	6201022	6.11912e+06	T	53467.2	1	17	11
0	0	0	0	0	0	0	0	0	11671544	7137375	12520546	75453752	79440248	75809624	0	0	0	0	0	0	0	0	0	0	0	0	84817896	88714128	97189104	0	0	0	0	0	0	0	0	0	0	0	0	40618388	45405540	43122588	T	24246.5	1	11	10
0	0	0	0	0	0	0	0	0	0	0	0	3818421	3858108	5593300	0	0	0	0	0	0	0	0	0	0	0	0	4701674	2.97699e+06	3.46761e+06	0	0	0	0	0	0	0	0	0	0	0	0	3953189	3.62774e+06	5646268	T	11720.7	1	2	2
0	0	0	0	0	0	0	0	0	0	0	0	0	0	0	0	0	0	0	0	0	0	0	0	0	0	0	0	0	0	0	0	0	0	0	0	976618	1.0061e+06	1.03598e+06	1397617	1.72618e+06	2.09051e+06	0	0	0	T	50846.4	1	4	4
0	0	0	0	0	0	0	0	0	0	0	0	73321448	75272976	70005928	1.92989e+06	903089	1335927	0	0	0	0	0	0	0	0	0	66891880	70854224	71437096	0	0	0	0	0	0	0	0	0	0	0	0	34273924	32482528	34259512	T	24018.7	1	8	8
6.18874e+06	8239223	6701498	2.80759e+06	3318520	2479204	10307923	9568848	11465319	1.71294e+06	2.86189e+06	2.13588e+06	1.64233e+06	1.9416e+06	1.4186e+06	7845533	6.51282e+06	9647878	1.68508e+06	1.6285e+06	1.93054e+06	13310847	14108092	12919807	2.45208e+06	1.95181e+06	2.12872e+06	0	0	0	4.68443e+06	3.95481e+06	3.76185e+06	2.43366e+06	2.18586e+06	2.16229e+06	13056839	13350526	12787591	2.94502e+06	2782143	2.75238e+06	1.7295e+06	2.24555e+06	2410046	T	57185.6	1	16	11
0	0	0	2.63176e+06	2.83167e+06	2.43285e+06	0	0	0	0	0	0	0	0	0	893116	971824	1.0199e+06	2.0343e+06	2.36722e+06	2.23286e+06	0	0	0	0	0	0	0	0	0	0	0	0	2482459	1926146	3.02566e+06	0	0	0	0	0	0	0	0	0	T	83381.9	1	6	6
7.60722e+06	7207691	7459579	0	0	0	0	0	0	0	0	0	0	0	0	7661023	6.98222e+06	7864868	0	0	0	0	0	0	0	0	0	2576957	1316130	692060	6.81606e+06	6589604	6.58847e+06	0	0	0	0	0	0	0	0	0	0	0	0	T	140387	1	19	19
0	0	0	1419873	1.9929e+06	1.57836e+06	4.38991e+06	3.66967e+06	3923240	2637673	3.45321e+06	3.38201e+06	1.16473e+06	1.48411e+06	2.30125e+06	1.63775e+06	1.84711e+06	1.66011e+06	936981	1.43056e+06	1557583	6011540	6.24024e+06	5.59085e+06	3.75444e+06	4.23247e+06	11621964	2621955	3.41233e+06	1.59868e+06	0	0	0	2.65874e+06	2.24141e+06	2664232	1.95684e+06	1.93849e+06	2.00707e+06	14063567	13801718	14134828	3973096	2132798	3.3276e+06	T	50087.1	1	15	13
0	0	0	0	0	0	0	0	0	0	0	0	1.34173e+06	1.46001e+06	1.33999e+06	0	0	0	0	0	0	0	0	0	0	0	0	1.2485e+06	1253297	859737	0	0	0	0	0	0	0	0	0	0	0	0	1.32712e+06	1.28908e+06	1.49674e+06	T	15639.3	1	1	1
0	0	0	0	0	0	0	0	0	0	0	0	0	0	0	0	0	0	0	0	0	0	0	0	0	0	0	365283	423922	755035	0	0	0	0	0	0	0	0	0	0	0	0	252595	283862	0	T	25252.2	1	1	1
29233660	22556950	31032126	13067428	13022774	11323371	2.43872e+06	2.42982e+06	2.5773e+06	7663666	8.26513e+06	4643290	172165360	159977536	169174672	25213318	26757090	24882786	7872007	7979176	9088776	1.74579e+06	2.21101e+06	2.59317e+06	5.42092e+06	5.5375e+06	4.42172e+06	211210992	217877808	237410976	25350624	24576442	25927944	13650205	15188298	12529312	2.45421e+06	2.99088e+06	2514059	5.26898e+06	2.3829e+06	1.72083e+06	151787312	158875200	159545776	T	27746.8	1	16	3
0	0	0	0	0	0	0	0	0	4487873	3574556	3.66947e+06	0	0	0	0	0	0	403069	0	0	0	0	0	3.17028e+06	3.15505e+06	3155607	0	0	0	0	0	0	0	0	0	0	0	0	3.5662e+06	3571294	3235878	0	0	0	T	43108.1	1	8	4
3.9738e+06	2.61107e+06	2.34379e+06	15947531	16920992	12970240	2.54024e+06	2193471	2.05853e+06	2.69453e+06	3698418	1.82895e+06	0	0	0	3.39963e+06	3612973	1.83236e+06	9638610	28695600	10849968	0	0	0	543192	131254	1.77683e+06	0	0	0	2.53535e+06	3.14337e+06	2.99987e+06	12620395	10153359	12238792	2536412	3.47445e+06	1.67492e+06	1.64609e+06	1.0922e+06	1.45243e+06	0	0	0	T	84376.1	1	36	22
0	0	0	0	0	0	0	0	0	0	0	0	3.08399e+06	0	2.93449e+06	0	0	0	0	0	0	0	0	0	0	0	0	0	0	0	0	0	0	0	0	0	0	0	0	0	0	0	3.59586e+06	834208	0	T	16880	1	5	2
0	0	0	316069	1.04381e+06	0	0	0	0	0	0	0	0	0	0	0	0	0	615734	652678	269907	0	0	0	0	0	0	0	0	0	0	0	0	1.35512e+06	1.05968e+06	1.40402e+06	0	0	0	0	0	0	0	0	0	T	86582.2	1	2	2
0	0	0	0	0	0	0	0	0	1.55825e+06	1.49643e+06	1.20009e+06	47502460	46806228	51304816	0	0	0	152598	395022	0	0	0	0	0	0	0	51559960	50889500	49747888	0	0	0	0	0	0	0	0	0	0	0	0	27981616	29565962	30021380	T	24587.9	1	8	2
5819217	5686100	10232105	0	0	0	2.24938e+06	2.90244e+06	2.78122e+06	0	0	0	0	0	0	5.42228e+06	8401390	5771954	1.24824e+06	2.65986e+06	2.41224e+06	20457724	24025260	3511896	0	0	0	0	0	0	5204021	5181877	5101323	0	0	0	25980206	25970910	24311876	9054036	9058184	8798788	0	0	0	T	68095.3	1	18	15
16844224	25083840	20560348	0	0	0	0	0	0	22910056	24338758	22389968	3043350	4953941	3.52913e+06	0	0	0	0	0	0	0	0	0	12515544	13813229	23813122	27310364	3.6808e+06	4.56219e+06	0	0	0	0	0	0	0	0	0	17182386	16068722	14622731	9575252	8776595	9797979	T	35532.2	1	11	11
0	0	0	0	0	0	0	0	0	3.00397e+06	4.39214e+06	3.16488e+06	0	0	0	1.11313e+06	629742	1.30532e+06	0	0	0	0	0	0	0	0	0	0	0	0	3.73633e+06	3.93458e+06	4.30191e+06	0	0	0	0	0	0	0	0	0	0	0	0	T	242829	1	15	15
19962442	22415194	22178438	20530060	33569200	23615854	4.14147e+06	4.43339e+06	2547951	7.43453e+06	3.82796e+06	3.64198e+06	0	0	0	12060364	9002553	8.07153e+06	15359681	1.60877e+06	2.33733e+06	2.35137e+06	6.70253e+06	2512661	0	0	0	12597741	11224871	6326435	11227792	10931099	10714651	2102480	1.87462e+06	2134093	3.01556e+06	4.17953e+06	6.10688e+06	107317504	112894544	115471104	2.43997e+06	2.21234e+06	2.03102e+06	T	120930	1	44	35
0	0	0	14054480	15692104	3.28965e+06	886125	813297	654022	0	0	0	0	0	0	0	0	0	4.14754e+06	4734808	20564740	0	0	0	1.29041e+06	1.12545e+06	986417	0	0	0	0	0	0	13909403	24254000	2.88977e+06	947738	1302010	1.51243e+06	1.54803e+06	1.80175e+06	1.84462e+06	0	0	0	T	67525.9	1	11	11
0	0	0	0	0	0	0	0	0	0	0	0	0	0	0	0	0	0	0	0	0	0	0	0	2.85751e+06	2.3691e+06	3.13838e+06	0	0	0	0	0	0	0	0	0	0	0	0	0	0	0	0	0	0	T	83546.5	1	1	1
0	0	0	327210	1283077	498218	0	0	0	0	0	0	0	0	0	0	0	0	945566	953540	1.29779e+06	0	0	0	0	0	0	0	0	0	0	0	0	1.13324e+06	642895	1198884	0	0	0	0	0	0	0	0	0	T	102312	1	2	2
0	0	0	0	0	0	0	0	0	0	0	0	2904631	4.03689e+06	4204760	0	0	0	0	0	0	0	0	0	0	0	0	4144214	4244126	4.01182e+06	0	0	0	0	0	0	0	0	0	0	0	0	3.37066e+06	2847549	3019028	T	30334.6	1	6	6
0	0	0	0	0	0	0	0	0	0	0	0	7278330	6858365	7.76628e+06	0	0	0	0	0	0	0	0	0	0	0	0	7442206	8565988	10085396	0	0	0	0	0	0	0	0	0	0	0	0	7307985	7754859	7206590	T	26394.2	1	7	6
0	0	0	0	0	0	0	0	0	0	0	0	18377398	17052456	93484616	0	0	0	0	0	0	0	0	0	0	0	0	22867172	21960896	21881986	0	0	0	0	0	0	0	0	0	0	0	0	18610012	22053636	21853476	T	29185.5	1	11	9
0	0	0	0	0	0	0	0	0	0	0	0	0	0	0	0	0	0	0	0	0	0	0	0	0	0	0	0	0	0	0	0	0	0	0	0	0	0	0	0	0	0	1035959	1.32335e+06	772308	T	25341.4	1	1	1
0	0	0	0	0	0	0	0	0	0	0	0	1.49457e+06	1.97712e+06	1.423e+06	0	0	0	0	0	0	0	0	0	0	0	0	2.80152e+06	2.53453e+06	3.04788e+06	0	0	0	0	0	0	0	0	0	0	0	0	1.49233e+06	2.06835e+06	1.26787e+06	T	28462.2	1	3	3
0	0	0	0	0	0	0	0	0	0	0	0	0	0	0	0	0	0	0	0	0	0	0	0	0	0	0	0	0	0	0	0	0	0	0	0	290145	117138	157598	0	0	0	0	0	0	T	75427.6	1	1	1
0	0	0	0	0	0	4.13371e+06	845290	0	701672	0	1.10978e+06	0	0	0	0	0	0	0	0	0	0	0	0	1917721	480312	3984617	3.64778e+06	3.71951e+06	3.36215e+06	0	0	0	0	0	0	0	0	0	0	0	0	3132682	2.86239e+06	2.96519e+06	T	79416.5	1	1	0
17293320	13982610	6815777	7858041	7461551	7548879	0	0	0	0	0	0	0	0	0	25269882	19937368	22549482	3463583	2.94785e+06	3.77872e+06	0	0	0	0	0	0	0	0	0	18161966	17360036	16279257	6.59335e+06	6.81188e+06	6625268	0	0	0	0	0	0	1.85002e+06	4.09783e+06	1.95835e+06	T	123553	1	48	43
0	0	0	0	0	0	0	393803	0	0	0	0	0	0	0	0	0	0	0	0	0	410879	543029	228360	0	0	0	0	0	0	0	0	0	0	0	0	0	0	0	650397	442500	565840	0	0	0	T	47915	1	2	1
669455	329387	712740	0	0	0	0	0	0	0	0	0	0	0	0	0	0	0	0	0	0	0	0	0	0	0	0	0	0	0	0	0	0	0	0	0	0	0	0	0	0	0	0	0	0	T	31476.5	1	1	1
532360	203154	346654	0	0	0	0	0	0	0	0	0	1.34636e+06	1.20962e+06	1.32419e+06	171717	504838	373848	0	0	0	0	0	0	0	0	0	6003258	6.06341e+06	5717313	250801	252742	327439	0	0	0	0	0	0	0	0	0	0	0	0	T	122527	1	7	2
0	0	0	0	0	0	0	0	0	22279936	19295260	18062838	3213314	3.29098e+06	3166295	0	0	0	0	0	0	0	0	0	14062872	14623552	17928990	4.36365e+06	3.58502e+06	4.17822e+06	0	0	0	0	0	0	0	0	0	15258242	16472937	16375437	5266956	8146565	7.19614e+06	T	41363.2	1	14	10
0	0	0	0	0	0	0	0	0	0	0	0	914779	1.53071e+06	1.75601e+06	0	0	0	0	0	0	0	0	0	0	0	0	2.27485e+06	2.63602e+06	2.22162e+06	0	0	0	0	0	0	0	0	0	0	0	0	0	0	0	T	23994.5	1	2	2
782796	862249	0	1.53486e+06	1.37982e+06	1630556	4.74966e+06	4.79141e+06	5.00115e+06	0	0	0	0	0	0	818240	1.04136e+06	1134886	1.52496e+06	1.39107e+06	1.02414e+06	4575563	4.77454e+06	4951814	0	0	0	0	0	0	0	0	0	1.21763e+06	762500	1.17924e+06	5003282	5.34098e+06	5558779	12587333	13256905	13500507	3.60416e+06	3.63764e+06	2.83937e+06	T	56885.6	1	13	6
3.60951e+06	3.07167e+06	3.55141e+06	0	0	0	0	0	0	0	0	0	0	0	0	1.4221e+06	1.90043e+06	1.96058e+06	0	0	0	0	0	0	0	0	0	0	0	0	1827466	1.5559e+06	1.86523e+06	0	0	0	0	0	0	0	0	0	0	0	0	T	133027	1	7	7
0	0	0	0	0	0	2.71808e+06	1.74692e+06	1.89967e+06	0	0	0	0	0	0	0	0	0	0	0	0	2.35157e+06	2.31394e+06	2.25628e+06	0	0	0	0	0	0	0	0	0	0	0	0	2.72686e+06	2.94968e+06	2.58062e+06	0	0	0	0	0	0	T	63499.8	1	5	5
0	0	0	0	0	0	0	0	0	0	0	0	0	0	0	0	0	0	0	0	0	0	0	0	0	0	0	2.0792e+06	1.82194e+06	1.98696e+06	0	0	0	0	0	0	0	0	0	0	0	0	0	0	0	T	11109.4	1	1	1
0	0	0	0	0	0	0	0	0	0	0	0	0	0	0	0	0	0	0	0	0	0	0	0	0	0	0	0	0	0	0	0	0	0	0	0	620747	514005	1.3055e+06	0	0	0	0	0	0	T	105844	1	1	1
0	0	0	0	0	0	3.52846e+06	3.56201e+06	5.46277e+06	0	0	0	0	0	0	0	0	0	0	0	0	3.4394e+06	2.88049e+06	3458687	0	0	0	0	0	0	0	0	0	0	0	0	3908539	3978005	3.71831e+06	0	0	0	0	0	0	T	49421	1	10	10
0	0	0	0	0	0	0	0	0	13532014	15215109	13421451	3.0965e+06	11593806	3.19377e+06	0	0	0	0	0	0	0	0	0	11646438	7569708	9756229	2.76596e+06	2.80257e+06	2.7223e+06	0	0	0	0	0	0	0	0	0	8555627	7150181	5148256	16096502	14922158	15674845	T	33023.4	1	10	10
0	0	0	0	0	0	0	0	0	0	0	0	1.89834e+06	2.38749e+06	2.65377e+06	0	0	0	0	0	0	0	0	0	0	0	0	0	0	0	0	0	0	0	0	0	0	0	0	0	0	0	310129	0	0	T	38064.8	1	2	2
0	0	0	0	0	0	3.07403e+06	3.1704e+06	3.68143e+06	0	0	0	0	0	0	0	0	0	0	0	0	9890272	5.66957e+06	8.1496e+06	0	0	0	0	0	0	0	0	0	0	0	0	7.19636e+06	7.04058e+06	7900678	0	0	0	2.25383e+06	2326589	2.25835e+06	T	67519.1	1	24	23
0	0	0	0	0	0	1.04943e+06	1.41062e+06	1.80918e+06	0	0	0	0	0	0	0	0	0	0	0	0	1.51838e+06	2.06533e+06	1.16106e+06	0	0	0	0	0	0	513619	791631	719499	0	0	0	1.74626e+06	1.25318e+06	1.77847e+06	886313	650550	305709	0	0	0	T	62782.5	1	5	2
0	0	0	0	0	0	0	0	0	48405116	50393556	55322504	7701300	7757376	8593386	0	0	0	0	0	0	576541	1311922	1.44182e+06	30674076	34601108	31376392	6.00063e+06	5656323	5429278	0	0	0	0	0	0	0	0	0	11970914	12020709	12243718	60155984	56892056	60673532	T	32847.8	1	12	10
0	0	0	0	0	0	0	0	0	0	0	0	6081711	5932806	5.83156e+06	1.15071e+06	934258	1.11865e+06	0	0	0	0	0	0	0	0	0	5.1297e+06	6428462	5965693	858709	579367	822224	0	0	0	0	0	0	0	0	0	4.89352e+06	5437455	4535984	T	15683	1	3	3
4.22364e+06	4.14502e+06	4518271	1.67809e+06	1.62228e+06	1339835	3.64935e+06	3721016	3.12742e+06	0	0	0	0	0	0	3.84824e+06	3.67261e+06	4.31594e+06	1435171	1.28889e+06	1.56907e+06	4.27149e+06	3.98258e+06	4231705	0	0	0	0	0	0	3.34237e+06	3890817	3505679	1.63342e+06	1.30585e+06	1.61716e+06	4.07561e+06	4.61864e+06	4.14669e+06	0	0	0	0	0	0	T	67834.7	1	14	12
458930	784036	1507087	0	0	0	1.46836e+06	1.37233e+06	1.41347e+06	1105554	1.00732e+06	2.09544e+06	0	0	0	0	0	0	0	0	0	1.54122e+06	1.3308e+06	1.6459e+06	0	0	0	0	0	0	646809	548833	627354	0	0	0	563818	422098	487351	5577218	6.59282e+06	6945317	0	0	0	T	44476.9	1	4	3
13274388	24858012	25236250	16988474	14783742	15554155	0	0	0	0	0	0	3.05326e+06	4.01378e+06	1.45403e+06	35779172	42968880	41110768	4840855	3.73153e+06	3740480	3990694	1518646	5061067	0	0	0	0	0	0	32787832	27015882	30981436	8826460	8630412	8525826	1.38982e+06	1360582	1.11984e+06	0	0	0	4569127	4434497	3.58689e+06	T	133565	1	43	33
950921	978323	1.02169e+06	549161	811903	996966	0	0	0	44874416	40748176	47557384	9177429	8448606	8694459	1.38277e+06	1.34505e+06	1.51802e+06	0	0	0	0	0	0	50159824	51969244	50560936	16364359	16714871	16513189	1.33266e+06	1.46216e+06	1.17134e+06	1.41046e+06	1343131	1.83304e+06	1.96014e+06	983714	2.25565e+06	38187288	39701664	38176824	38466496	40119508	40292860	T	31102.8	1	18	13
2.48353e+06	2.28634e+06	2.4269e+06	0	0	0	184430	381284	260284	0	0	0	0	0	0	2.14307e+06	2.30562e+06	2.30772e+06	0	0	0	909368	310068	808534	0	0	0	0	0	0	1.7826e+06	1.90194e+06	2.03524e+06	0	0	0	458315	1.05458e+06	586447	0	0	0	0	0	0	T	31535.9	1	6	5
0	0	0	0	0	0	0	0	0	0	0	0	29281982	29701550	28420718	0	0	0	0	0	0	0	0	0	0	0	0	33406572	33700568	34617992	0	0	0	0	0	0	0	0	0	0	0	0	28413884	26138462	26031998	T	28975.2	1	10	8
2.83919e+06	3.59027e+06	3.60298e+06	0	0	0	0	0	0	10144185	1.46435e+06	2.12323e+06	32699798	32598464	33856784	3.56871e+06	2.55522e+06	3.84777e+06	0	0	0	0	0	0	1.65241e+06	2.34738e+06	3.47975e+06	36236948	34933596	35664968	3.50515e+06	3.00187e+06	3.36418e+06	2.20263e+06	1.98607e+06	2.59834e+06	0	0	0	5253320	2.42478e+06	20480362	29404524	29814148	28299900	T	25019.2	1	14	14
0	0	0	0	0	0	0	0	0	0	0	0	4.3433e+06	4797640	4217084	0	0	0	0	0	0	0	0	0	0	0	0	6804691	6447448	6.51428e+06	0	0	0	0	0	0	0	0	0	0	0	0	4481729	6400246	6.12141e+06	T	22105.4	1	6	6
0	0	0	0	0	0	0	0	0	0	0	0	10936891	11788026	11707355	0	0	0	0	0	0	0	0	0	0	0	0	11952180	10687670	10614217	0	0	0	0	0	0	0	0	0	0	0	0	10420968	9369984	10693613	T	22072.5	1	6	6
0	0	0	0	0	0	0	0	0	0	0	0	4348570	4809852	4.70678e+06	0	0	0	0	0	0	0	0	0	0	0	0	6.81809e+06	6665526	6426102	0	0	0	0	0	0	0	0	0	0	0	0	4263465	4.33755e+06	6099602	T	27675.2	1	4	3
0	0	0	0	0	0	0	0	0	0	0	0	3.90539e+06	3.59446e+06	3.37981e+06	0	0	0	0	0	0	0	0	0	0	0	0	3.86966e+06	3.91578e+06	4.10642e+06	0	0	0	0	0	0	0	0	0	0	0	0	2.80395e+06	3.96718e+06	3.31536e+06	T	17479.2	1	3	2
0	0	0	0	0	0	0	0	0	0	0	0	61508700	64702448	61655784	0	0	0	0	0	0	0	0	0	0	0	0	83902256	81337272	83842064	0	0	0	0	0	0	0	0	0	0	0	0	58263312	55519888	57646832	T	17807.5	1	7	7
0	0	0	0	0	0	0	0	0	0	0	0	5067161	5850931	5264505	0	0	0	0	0	0	0	0	0	0	0	0	5503449	5.43326e+06	4974485	0	0	0	0	0	0	0	0	0	0	0	0	4706821	3986885	5.23128e+06	T	31367.1	1	5	5
0	0	0	0	0	0	0	0	0	0	0	0	0	0	0	0	0	0	0	0	0	0	0	0	0	0	0	694185	483808	745198	0	0	0	0	0	0	0	0	0	0	0	0	0	0	0	T	22208.3	1	1	1
0	0	0	0	0	0	0	0	0	0	0	0	3.35842e+06	3.40952e+06	3315121	3.89329e+06	4751110	1.09807e+06	0	0	0	0	0	0	0	0	0	3.9408e+06	4703649	3.98462e+06	0	0	0	0	0	0	0	0	0	0	0	0	3110565	3.8423e+06	3976817	T	21043.7	1	5	4
0	0	0	217538	331339	136869	1.03842e+06	1.46473e+06	927918	0	0	0	0	0	0	583775	979160	1.20565e+06	0	0	0	1.9316e+06	2.12081e+06	2429844	0	0	0	0	0	0	737374	700329	603844	0	0	0	2001800	1.89641e+06	2.06459e+06	0	0	0	0	0	0	T	56746.7	1	8	8
4.03793e+06	4232759	4.39787e+06	0	0	0	9268014	7.24812e+06	9500974	0	0	0	3.17429e+06	1284709	1.85033e+06	3.94646e+06	2.01546e+06	3.34874e+06	0	0	0	10408839	11124068	9806233	2252519	2.71472e+06	2.10421e+06	790041	1.71531e+06	3.69011e+06	4802339	2.27571e+06	4.71626e+06	0	0	0	12556740	10064733	11162025	0	0	0	3542042	3452417	873819	T	65266.9	1	16	12
0	0	0	0	0	0	0	0	0	0	0	0	779414	688560	950298	0	0	0	0	0	0	0	0	0	0	0	0	0	0	0	0	0	0	0	0	0	0	0	0	0	0	0	575532	0	462151	T	66171.5	1	3	1
0	0	0	0	0	0	0	0	0	0	0	0	13391507	13458110	11059522	0	0	0	0	0	0	0	0	0	0	0	0	0	0	0	0	0	0	0	0	0	0	0	0	0	0	0	12480711	11217879	12074781	T	71755.3	1	1	1
0	0	0	0	0	0	0	0	0	0	0	0	0	0	0	0	0	0	0	0	0	0	0	0	0	0	0	0	0	0	0	0	0	0	0	0	0	0	0	12071198	13477248	12139703	0	0	0	T	91809.3	1	1	1
0	0	0	0	0	0	0	0	0	0	0	0	0	0	0	0	0	0	0	0	0	0	0	0	0	0	0	0	0	0	0	0	0	901421	847982	737381	0	0	0	0	0	0	0	0	0	T	71552.7	1	2	2
0	0	0	0	0	0	0	0	0	0	0	0	17769550	19397704	18520330	0	0	0	0	0	0	0	0	0	0	0	0	18482236	17904476	16946054	0	0	0	0	0	0	0	0	0	0	0	0	25416940	24458470	23551436	T	22026.2	1	5	3
0	0	0	0	0	0	0	0	0	0	0	0	0	0	0	0	0	0	0	0	0	0	0	0	0	0	0	0	0	0	0	0	0	0	0	0	149153	157253	121540	0	0	0	0	0	0	T	56769.9	1	1	1
0	0	0	0	0	0	0	0	127839	0	0	0	0	0	0	0	0	0	0	0	0	902005	517029	460302	0	0	0	0	0	0	0	0	0	0	0	0	0	0	0	0	0	0	0	0	0	T	50065.8	1	2	1
0	0	0	0	0	0	0	0	0	9272421	10372912	9834509	0	0	0	0	0	0	0	0	0	0	0	0	7.14602e+06	5761351	7.10901e+06	0	0	0	0	0	0	0	0	0	3.53546e+06	3.36421e+06	3.91741e+06	8.17991e+06	7720180	6.77771e+06	2.04536e+06	1.67408e+06	1833298	T	41440.9	1	13	13
0	0	0	0	0	0	0	0	0	0	0	0	16702013	15757771	16827986	0	0	0	0	0	0	0	0	0	0	0	0	11029622	11310995	12548595	0	0	0	0	0	0	0	0	0	0	0	0	11085849	13215661	12081669	T	18815.6	1	3	3
0	0	0	0	0	0	0	0	0	0	0	0	0	0	0	0	0	0	0	0	0	0	0	0	0	0	0	0	0	0	0	0	0	0	0	0	0	0	0	406273	289186	220512	0	0	0	T	54854	1	1	1
0	0	0	0	0	0	0	0	0	0	0	0	0	0	0	0	0	0	0	0	0	0	0	0	1.94938e+06	3.24019e+06	3962725	0	0	0	0	0	0	0	0	0	0	0	0	0	0	0	0	0	0	T	61791.5	1	2	1
0	0	0	0	0	0	0	0	0	0	0	0	7.48957e+06	8784018	9138440	0	0	0	0	0	0	0	0	0	0	0	0	15691069	15822398	16329519	0	0	0	0	0	0	0	0	0	0	0	0	10021215	10789047	10634857	T	21662.4	1	5	5
0	0	1.00653e+06	795778	448446	0	0	0	0	0	0	0	0	0	0	0	0	0	0	0	0	0	0	0	0	0	0	0	0	0	509776	261401	314578	0	0	0	0	0	0	0	0	0	0	0	0	T	42714.7	1	4	4
10286145	9989894	11011833	2.79027e+06	2558924	2.47346e+06	0	0	0	0	0	0	0	0	0	12411020	11904034	12425247	0	0	0	0	0	0	0	0	0	0	0	0	9360008	9468333	8846950	1.72429e+06	2.24601e+06	2.01533e+06	0	0	0	0	0	0	0	0	0	T	133811	1	30	29
0	0	0	3943462	2.70661e+06	4965779	17134950	17976162	17598738	0	0	0	0	0	0	0	0	0	2.3964e+06	2.96314e+06	2.13352e+06	16858628	16120216	14223656	1.97301e+06	1.94047e+06	1575686	812955	1.67331e+06	1.38494e+06	0	0	0	0	0	0	19601018	18790096	18706500	0	0	0	1.38071e+06	1.33257e+06	1.62954e+06	T	72645.3	1	18	17
0	0	0	0	0	0	0	0	0	0	0	0	0	0	0	0	0	0	0	0	0	0	0	0	0	0	0	0	0	0	0	0	0	0	0	0	0	0	0	511928	424274	372544	0	0	0	T	50993.8	1	1	1
0	0	0	0	0	0	0	0	0	0	0	0	0	0	0	0	0	0	0	0	0	0	0	0	0	0	0	0	0	0	0	0	0	680252	633431	779252	0	0	0	0	0	0	0	0	0	T	50550.1	1	2	1
0	0	0	0	0	0	0	0	0	772489	1.21514e+06	717415	0	0	0	0	0	0	0	0	0	0	0	0	3.55331e+06	840276	923667	0	0	0	0	0	0	0	0	0	1.58103e+06	1.79645e+06	1.47719e+06	528843	597656	463737	0	0	0	T	65880.1	1	2	1
0	0	0	0	0	0	0	0	0	13695031	26346276	30281756	0	0	0	0	0	0	0	0	0	0	0	0	9139830	25249544	21315838	0	0	0	0	0	0	2229421	2.17423e+06	2816944	0	0	0	13736258	13245676	14668964	0	0	0	T	43633.3	1	14	11
0	0	0	0	0	0	0	0	0	0	0	0	0	0	0	0	0	0	0	0	0	0	0	0	0	0	0	0	0	0	0	0	0	0	0	0	0	0	0	0	0	0	705884	1.0077e+06	788834	T	29229.4	1	2	1
0	0	0	0	0	0	0	0	0	0	0	0	0	0	0	0	0	0	0	0	0	1.76174e+06	2.60947e+06	2.45223e+06	1.16466e+06	591444	1.44974e+06	0	0	0	0	0	0	0	0	0	0	0	0	0	0	0	0	0	0	T	164835	1	1	1
0	0	0	0	0	0	0	0	0	2.00501e+06	2.28921e+06	2723978	0	0	0	0	0	0	0	0	0	0	0	0	1.97665e+06	1.90764e+06	1.943e+06	0	0	0	0	0	0	0	0	0	0	0	0	1.99837e+06	1.88221e+06	2.20105e+06	0	0	0	T	44848.8	1	4	2
7622952	7.07018e+06	6.6449e+06	0	0	0	5137818	6874442	1.01205e+06	18214308	17422988	18535434	4.95133e+06	7332165	5.17992e+06	4549828	3.60612e+06	5451401	0	0	0	1.76121e+06	1.45758e+06	1.55026e+06	17495948	17511864	16506469	8158995	4.72679e+06	4115143	0	0	0	0	0	0	0	0	0	22297970	21513932	21176170	5578970	8200915	4.32626e+06	T	42935.6	1	13	9
2.23007e+06	1.85897e+06	1.73456e+06	0	0	0	3575031	6308850	4.14509e+06	18975136	18595454	20588206	2.15009e+06	2.584e+06	2.07712e+06	1.47864e+06	1.37592e+06	1.93262e+06	0	0	0	8656884	8830178	9019276	17891100	19501726	15293690	0	0	0	2191326	1.69316e+06	1.54791e+06	0	0	0	0	0	0	29744070	27471742	28210372	3.07596e+06	3.39e+06	3.91313e+06	T	44839.5	1	15	10
15547103	5415657	4664091	3.87286e+06	8654148	2.65659e+06	0	0	0	655322688	791675072	701729856	131406968	132689032	127685896	0	0	0	5966838	1.29343e+06	1.86209e+06	2706605	3.52018e+06	1.23977e+06	301722144	279996896	261141904	78152104	84140304	73869512	7.05267e+06	5.32584e+06	2.59048e+06	0	0	0	3.41219e+06	2.78629e+06	2.25532e+06	380679136	360030624	331590752	225565360	204982112	204622400	T	36903.1	1	17	7
9618954	10518834	10357414	8524461	8580380	8.03375e+06	141429392	141515424	144228240	31890572	35138144	35919392	34336812	64456592	36910948	9248038	9386682	8254699	5713057	5350504	6082159	139928864	137945280	131739104	30812994	32456918	30582616	32520200	32862308	34383888	7.02415e+06	7.55695e+06	8.02605e+06	8549330	8920498	7060659	126893032	126542704	121052840	99327968	98854488	93505208	47312332	39134496	66695912	T	49198.4	1	22	1
3541551	2.46734e+06	3.46486e+06	580450	418101	1.28171e+06	0	0	0	0	0	0	9493416	7.85657e+06	9063773	2.38481e+06	1158930	1.67467e+06	0	0	0	0	0	0	0	0	0	9597591	10480757	11417295	0	0	0	0	0	0	0	0	0	0	0	0	5164494	5.76099e+06	5.69992e+06	T	27662	1	10	9
7960038	5.82958e+06	7.52969e+06	1.92516e+06	1898999	1.09518e+06	925028	429130	312686	51144496	3.83649e+06	26861204	79234952	77151424	73374688	4561977	5477871	4.89594e+06	1.63386e+06	1.51613e+06	2.14912e+06	911212	0	826198	46246708	15804816	49938936	109029240	101631040	115786128	6.03877e+06	5998503	6.60691e+06	1.93457e+06	1.77588e+06	2.00648e+06	453540	488140	560223	51856180	28811736	8.02537e+06	68728752	72973408	73146200	T	28064.8	1	14	4
4211212	2.33424e+06	3.96381e+06	1.1785e+06	944424	753527	642386	1.07171e+06	905341	1.91958e+06	4.94145e+06	3818470	32950574	33917164	34904400	2.75414e+06	3.15906e+06	2.73399e+06	1.08234e+06	612745	256946	459009	375378	513447	3317663	2.13425e+06	3514838	47185464	50891280	49316248	2750103	3.10642e+06	3.04735e+06	1.73908e+06	871812	635145	925096	1.15809e+06	918664	198793	0	176595	29333800	31913872	30965934	T	27756.7	1	14	7
1989576	2701443	536713	0	0	0	654927	565269	609483	0	0	0	0	0	0	1510105	770906	1.68201e+06	0	0	0	887615	734343	672350	0	0	0	0	0	0	1.35925e+06	2.09081e+06	1383921	0	0	0	0	0	0	0	0	0	0	0	0	T	62599.4	1	3	3
0	0	0	14670824	13919917	15476962	0	0	0	0	0	0	9101624	4.77216e+06	8050785	0	0	0	12296398	5883365	1.8233e+06	0	0	0	0	0	0	4139603	4367378	8.06503e+06	472524	772655	557957	4.20829e+06	7.67694e+06	2.95162e+06	13383377	4.11562e+06	1.7362e+06	0	0	0	8002755	7971335	4.49672e+06	T	11732.8	1	4	4
13044526	10595285	1.91937e+06	3.92026e+06	635636	4430630	535388	1.3209e+06	438149	6.98639e+06	4.09857e+06	2856493	140081824	125001616	119303824	9370701	9775632	9450176	2.02779e+06	1511848	1.8264e+06	1.7532e+06	1.59911e+06	502984	2.90518e+06	3.72668e+06	2.89276e+06	163436464	149655712	171100144	8.19465e+06	1.23868e+06	9300780	3.62534e+06	3.7242e+06	3.63034e+06	0	0	0	3.69999e+06	3.26339e+06	2.3639e+06	149383952	165234624	170588576	T	21878.2	1	14	12
0	0	0	0	0	0	0	0	0	2.59822e+06	1.73672e+06	2.81068e+06	0	0	0	0	0	0	0	0	0	0	0	0	0	0	0	0	0	0	0	0	0	0	0	0	0	0	0	0	0	0	0	0	0	T	37303.9	1	1	1
0	0	0	0	0	0	545542	0	359104	0	0	0	0	0	0	0	0	0	0	0	0	0	440415	0	0	0	0	0	0	0	0	0	0	0	0	0	440085	644427	384330	0	0	0	0	0	0	T	66540.6	1	1	1
0	0	0	0	0	0	0	0	0	6.1232e+06	5883228	4679807	0	0	0	0	0	0	0	0	0	0	0	0	5479720	5.06216e+06	5.11758e+06	3586822	3.15998e+06	3.03202e+06	0	0	0	0	0	0	0	0	0	0	0	0	10071581	10651600	9848332	T	33339.6	1	8	6
546848	736946	1.42244e+06	0	0	0	4.17275e+06	3.93764e+06	3.97285e+06	0	0	0	0	0	0	0	0	0	0	0	0	4151205	3.48796e+06	4.05819e+06	0	0	0	0	0	0	0	0	0	0	0	0	2985207	2.62221e+06	3.04693e+06	0	0	0	0	0	0	T	61992.6	1	13	10
0	0	0	0	0	0	0	0	0	0	0	0	0	0	0	0	0	0	0	0	0	0	0	0	0	0	0	0	0	0	0	0	0	0	0	0	0	0	0	0	0	0	721455	1.04666e+06	818246	T	97274.5	1	1	1
0	0	0	0	0	0	0	0	0	9936313	6.99944e+06	9427661	606211840	660157760	595010496	0	0	0	0	0	0	0	0	0	4.81885e+06	4.9651e+06	4757752	410299328	409412448	408253664	0	0	0	0	0	0	0	0	0	3.6431e+06	3327717	4.13011e+06	390463040	384890752	377853376	T	21849.8	1	15	7
0	0	0	0	0	0	0	0	0	0	0	0	0	0	0	0	0	0	31885356	28268870	33672252	0	0	0	0	0	0	0	0	0	0	0	0	0	0	0	1.44746e+06	1.54533e+06	1.46322e+06	0	0	0	0	0	0	T	123436	1	1	1
1.91575e+06	1.99688e+06	2.04913e+06	6329745	5.84526e+06	4.97013e+06	0	0	0	0	0	0	0	0	0	5416393	4.51172e+06	3.08999e+06	5.79482e+06	3.94644e+06	3898745	0	0	0	0	0	0	0	0	0	3902674	3101711	2.87482e+06	7013178	8.04016e+06	6.47353e+06	0	0	0	3.90261e+06	4.47806e+06	4.54572e+06	0	0	0	T	109617	1	28	24
0	0	0	0	0	0	1.36593e+06	1.27535e+06	906722	0	0	0	0	0	0	0	0	0	0	0	0	1.58857e+06	1.61192e+06	1.87951e+06	0	0	0	0	0	0	0	0	0	0	0	0	1785874	1.39612e+06	1.5357e+06	0	0	0	0	0	0	T	60920.5	1	5	3
0	0	0	0	0	0	0	0	0	561133	818322	113903	6.83548e+06	6.59599e+06	7.34205e+06	914747	829512	792284	0	0	0	0	0	0	0	0	0	7676999	7.60492e+06	7.41076e+06	852445	955029	721685	0	0	0	0	0	0	0	0	0	6.26355e+06	5.53201e+06	5672027	T	26546.6	1	4	4
0	0	0	2.18507e+06	2.105e+06	2.04358e+06	1.16131e+06	1.18978e+06	1.54201e+06	0	0	0	0	0	0	0	0	0	968691	1167300	1.57362e+06	0	0	0	0	0	0	0	0	0	0	0	0	2.25833e+06	2382852	2.27714e+06	0	0	0	0	0	0	0	0	0	T	82884.5	1	5	5
2.17114e+06	1.91207e+06	1.62394e+06	5.01356e+06	13739554	5006320	941898	288407	842649	0	0	0	0	0	0	1778118	1820390	1.96834e+06	3.81082e+06	3.63115e+06	3.42154e+06	0	0	0	0	0	0	0	0	0	2.4954e+06	2.49897e+06	2626290	9586137	9826632	9451707	0	0	0	0	0	0	0	0	0	T	97011.1	1	22	21
0	0	0	16744711	15927748	7237656	0	0	0	0	0	0	0	0	0	0	0	0	7.5087e+06	6.27783e+06	19257338	0	0	0	0	0	0	0	0	0	0	0	0	8810130	13613188	9298211	0	0	0	0	0	0	0	0	0	T	96497.6	1	26	22
22710534	17031788	18060200	134900624	131603088	123295872	9751307	10409018	9730028	9033625	10837031	14661556	50248680	54983620	54129992	13734980	14486042	15424910	96901256	110116016	113073152	6851823	7098461	7513845	8940570	10908337	9763750	58170320	61460164	70947752	21632092	20020942	21468278	133342008	141371984	131017712	13511545	14543367	15798544	6.85576e+06	7.83773e+06	8284837	50784268	47601104	53489012	T	82233.2	1	50	30
0	0	0	16971124	16835846	17366136	2134316	1.57238e+06	1.34142e+06	0	0	0	0	0	0	1.52524e+06	1.62453e+06	1.54862e+06	17304140	17907570	17508982	0	0	0	0	0	0	0	0	0	0	0	0	11263513	11752838	11575036	4303929	2.47645e+06	4.04242e+06	0	0	0	0	0	0	T	81256.6	1	37	34
0	0	0	0	0	0	0	0	0	0	0	0	0	0	0	0	0	0	0	0	0	0	0	0	0	0	0	0	0	0	0	0	0	0	0	0	261520	286919	309873	0	0	0	0	0	0	T	57989.1	1	1	1
0	0	0	0	0	0	6235395	5.71426e+06	5589268	0	0	0	0	0	0	0	0	0	0	0	0	7817542	7365087	7188262	2.92311e+06	1.72598e+06	2.69891e+06	0	0	0	0	0	0	0	0	0	9876143	10727391	10656409	3.3101e+06	3447341	3.7625e+06	21488990	19640434	20070662	T	55957.7	1	19	17
481443	0	0	0	0	0	110870	0	0	0	278938	0	0	0	0	1.02077e+06	0	1.59209e+06	0	0	0	0	0	267847	0	0	0	0	0	0	341173	0	2.68731e+06	0	183559	0	161571	277413	284531	0	0	0	0	0	0	T	70331.3	1	18	1
0	0	0	4.23028e+06	4.13553e+06	3.53415e+06	0	0	0	6.71162e+06	0	4.42619e+06	0	0	0	2699437	1739233	1.53692e+06	4247747	4115729	4341011	0	0	0	0	0	0	0	0	0	1.40841e+06	1.7205e+06	2.11619e+06	4328968	4.27861e+06	4.26048e+06	0	0	0	0	0	0	0	0	0	T	94271.2	1	15	13
0	0	0	0	0	0	0	0	0	0	0	0	0	0	0	0	0	0	0	0	0	0	450973	376146	0	0	0	845432	0	0	0	0	0	0	0	0	0	0	0	0	0	0	0	0	0	T	32508	1	2	2
0	0	0	881364	835400	1.03731e+06	0	0	0	0	0	0	21192834	20521094	20968238	0	0	0	846519	680747	870613	0	0	0	0	0	0	22408036	24204648	25519970	0	0	0	884392	830915	950834	423380	1.18691e+06	260526	0	0	0	19983226	21839664	18883532	T	15036.3	1	6	3
0	0	0	1.54633e+06	1.42365e+06	1.47885e+06	0	0	0	0	0	0	0	0	0	0	0	0	1845802	1.95144e+06	1.98952e+06	0	0	0	0	0	0	0	0	0	0	0	0	2.99417e+06	2661507	2.81293e+06	0	0	0	0	0	0	0	0	0	T	85442.2	1	8	7
0	0	0	0	0	0	0	0	0	0	0	0	6.86266e+06	4.77368e+06	3918009	0	0	0	0	0	0	0	0	0	1.45296e+06	1.35554e+06	1.48071e+06	4.05467e+06	3.6333e+06	3436719	0	0	0	0	0	0	0	0	0	0	0	0	6.64987e+06	5990402	6.34565e+06	T	29785.9	1	8	8
502618	1493761	671428	0	0	0	0	0	0	1.83657e+06	1.22242e+06	1.68956e+06	0	0	0	710673	669114	1.02881e+06	0	0	0	0	0	0	1.4841e+06	1.43508e+06	1465785	0	0	0	649336	709143	663159	0	0	0	0	0	0	1.14525e+06	1.1688e+06	1.22015e+06	0	0	0	T	42594.1	1	2	2
1.29095e+06	1096075	1436587	2940293	3.58315e+06	4.17174e+06	277330	448958	544522	789953	0	0	0	0	0	1.15849e+06	1.26507e+06	147774	2.33316e+06	2958461	2.11342e+06	0	0	0	0	0	0	0	0	0	1.21327e+06	1.05763e+06	883196	2.6237e+06	2.46501e+06	2.54233e+06	661324	358615	527803	381048	87287.4	498947	0	0	0	T	68521.4	1	13	4
0	0	0	0	0	0	0	0	0	0	0	0	15460649	15865556	14856904	0	0	0	0	0	0	0	0	0	0	0	0	14334732	15102935	12278704	0	0	0	0	0	0	0	0	0	0	0	0	19806412	19534396	19813090	T	13559.9	1	4	3
0	0	0	0	0	0	0	0	0	25970176	27120196	24688982	22327178	2528143	2910342	0	0	0	3.55018e+06	1.12748e+06	1.23345e+06	0	0	0	15799921	17915204	23608412	3.7485e+06	3.78104e+06	3554345	0	0	0	0	0	0	0	0	0	17958394	16195964	16282535	5.40486e+06	4960510	34980580	T	39656.9	1	18	16
0	0	0	149697	379569	526335	0	0	0	17796108	19526708	18247800	2.76025e+06	4.35368e+06	3957215	0	0	0	0	0	0	0	0	0	14522971	14462549	16500861	3941172	3.7448e+06	4.36203e+06	0	0	0	0	0	0	0	0	0	15321545	15201250	16055942	5616951	4.60101e+06	4.79781e+06	T	39132.1	1	12	8
5.32034e+06	3.36655e+06	3.99703e+06	0	0	0	0	0	0	0	0	0	0	0	0	4679169	5421902	6.83597e+06	0	0	0	0	0	0	8.20264e+06	13976152	14883487	0	0	0	1.88293e+06	4.7686e+06	2167615	0	0	0	0	0	0	0	0	0	0	0	0	T	128175	1	18	18
0	0	0	0	0	0	0	0	0	0	0	0	159212224	302452352	180724016	0	0	0	0	0	0	0	0	0	0	0	0	189070512	186398160	199153392	0	0	0	0	0	0	0	0	0	0	0	0	275236128	288481120	153610928	T	14777.8	1	6	4
4.3372e+06	3.34794e+06	4.389e+06	3.91471e+06	4486775	3704387	6.8234e+06	6673228	7.76675e+06	3295569	1.57206e+06	1.75808e+06	1.65326e+06	2.07809e+06	1.53166e+06	2.84949e+06	3.94303e+06	4591263	3.90689e+06	4.13012e+06	3.81959e+06	5.9195e+06	5541891	5.55285e+06	0	0	0	712610	2.37242e+06	1424567	3.04402e+06	3.45545e+06	4.05159e+06	2548135	5.49856e+06	5.12826e+06	9576423	9190423	9952463	2126009	2.61439e+06	2.14089e+06	3165462	2.2302e+06	2.42802e+06	T	58205.1	1	21	20
0	0	0	0	0	0	0	0	0	0	0	0	472486	609352	0	0	0	0	0	0	0	0	0	0	0	0	0	850219	618988	537090	0	0	0	0	0	0	0	0	0	0	0	0	509419	600400	565462	T	28030.8	1	1	1
0	0	0	0	0	0	13060394	13584453	12137028	0	0	0	0	0	0	0	0	0	0	0	0	0	0	0	0	0	0	0	0	0	0	0	0	0	0	0	0	0	0	0	0	0	0	0	0	T	105802	1	1	1
53040020	53364424	55410316	29471658	30259228	32116584	10698771	11449587	10718234	29800632	32863932	31399944	49311388	55413368	51618372	14631516	15534453	12580593	14880295	14211164	13863052	24939214	24793758	26393738	19132164	17787524	19900180	43623620	47954216	46171320	13734482	14524627	12417130	21316842	22454926	22473712	18743066	17723442	17952958	21177554	19194350	19805766	126016344	76945968	81170616	T	62026.8	1	41	21
9505646	8937744	10164077	0	0	0	0	0	0	0	0	0	0	0	0	6.50457e+06	6.4854e+06	6490920	0	0	0	0	0	0	0	0	0	0	0	0	7277311	7.4909e+06	8019384	0	0	0	0	0	0	0	0	0	0	0	0	T	131509	1	18	16
3819548	4.36618e+06	3.58649e+06	5780121	6.37605e+06	5443295	0	0	0	0	0	0	0	0	0	4.60422e+06	5.25168e+06	4555238	0	0	0	0	0	0	0	0	0	0	0	0	14716342	14243287	15049735	0	0	0	0	0	0	0	0	0	0	0	0	T	226392	1	71	57
0	0	0	0	0	0	0	0	0	0	0	0	0	0	0	669768	749664	598842	0	0	0	0	0	0	0	0	0	0	0	0	1.75971e+06	888147	1.67053e+06	0	0	0	0	0	0	0	0	0	0	0	0	T	228858	1	11	5
0	0	0	0	0	0	0	0	0	0	0	0	0	0	0	0	0	0	0	0	0	0	0	0	0	0	0	0	0	0	408919	338400	209028	0	0	484051	0	0	0	0	0	0	0	0	0	T	102422	1	2	2
0	0	0	0	0	0	0	0	0	0	0	0	0	0	0	0	0	0	0	0	0	0	0	0	0	0	0	0	0	0	0	0	0	401168	475662	485987	0	0	0	0	0	0	0	0	0	T	80904.7	1	2	2
0	0	0	0	0	0	0	0	0	0	0	0	31577638	29737314	30005722	0	0	0	0	0	0	0	0	0	0	0	0	18350434	18618626	17633968	0	0	0	0	0	0	0	0	0	0	0	0	19481196	18120608	17623152	T	24128.8	1	5	5
54816804	63240560	61487192	665564800	683159488	704296512	610959104	613615040	595398016	225761456	268236176	229244352	123514632	127197904	106553504	44081408	36305384	36459748	753697280	692381248	695506240	245261616	248004672	246386944	134800752	133223264	140314272	101954944	105636216	125386008	37944160	62110240	38387084	498121568	504144512	494193536	475908384	488117056	492723424	202255104	188089872	201208224	148637824	138148736	153249360	T	53393.8	1	21	6
0	0	0	0	0	0	0	0	0	0	0	0	0	0	0	0	0	0	0	0	0	0	0	0	0	0	0	0	0	0	465503	709953	315424	0	0	0	0	0	0	0	0	0	0	0	0	T	213488	1	3	2
0	0	0	0	0	0	2.14134e+06	2356611	2.61613e+06	810690	857858	1.88811e+06	0	0	0	0	0	0	0	0	0	2.12211e+06	2.0188e+06	2.09214e+06	0	0	0	0	0	0	0	0	0	0	0	0	2.33054e+06	2.03067e+06	2.59033e+06	0	0	0	678222	513298	580748	T	42647.9	1	4	4
3.77566e+06	2.40442e+06	3.87152e+06	3.22454e+06	3.27355e+06	2904102	0	0	0	0	0	0	0	0	0	2328427	3.87088e+06	4.05659e+06	2.23234e+06	2.58781e+06	2.61367e+06	0	0	0	0	0	0	0	0	0	4.01027e+06	2377015	4.40716e+06	4360941	4081912	4272880	0	0	0	0	0	0	0	0	0	T	96086.2	1	11	11
1.66622e+06	0	828736	0	162696	0	0	666933	1.01492e+06	2798269	3.90278e+06	3.29452e+06	0	760593	294502	0	1.23842e+06	0	0	0	0	0	542014	323965	5.01967e+06	5522602	4.85194e+06	658863	618016	588083	0	0	0	0	0	0	441150	0	0	9813651	10177427	9975212	0	0	0	T	48456.9	1	7	1
40345748	40348920	39164304	21218278	37570204	34176188	13972051	4743350	6.71058e+06	18735030	19923018	16186933	92975080	95403696	93147688	8184692	9139963	9061831	26472934	26810792	20429916	14590746	19343398	11997162	9509482	8998606	8926952	23596068	22789648	23742128	6145533	6.83192e+06	7.26184e+06	37271508	29018790	41748040	13221683	13309570	13220301	10656037	8882804	10297622	28845944	31975358	32297020	T	65393.2	1	58	24
0	0	0	0	0	0	0	0	0	0	0	0	576007	815420	1.19691e+06	0	0	0	0	0	0	0	0	0	0	0	0	490356	500565	760247	0	0	0	0	0	0	0	0	0	0	0	0	2011730	1.96936e+06	2.38899e+06	T	34337.8	1	2	2
0	0	0	0	0	0	14363092	13997218	15038230	0	0	0	0	0	0	0	0	0	0	0	0	0	0	0	0	0	0	0	0	0	0	0	0	0	0	0	369251	15818889	449015	0	0	0	0	0	0	T	61792.2	1	2	2
0	0	0	0	0	0	0	0	0	16165593	17218446	13485738	8835669	8.18867e+06	8906946	0	0	0	0	0	0	0	0	0	7683217	7689527	7.59152e+06	5875834	5.8976e+06	5944094	0	0	0	0	0	0	0	0	0	0	0	0	19184450	23587416	19291996	T	32975.3	1	9	9
0	0	0	0	0	0	0	0	0	0	0	0	4207231	3300061	3.22091e+06	0	0	0	0	0	0	0	0	0	0	0	0	4.03935e+06	4.05763e+06	3914166	0	0	0	0	0	0	0	0	0	0	0	0	4295675	3.21508e+06	3.63794e+06	T	26128.8	1	3	2
0	0	0	0	0	0	6253662	6.52576e+06	5294080	2.20607e+06	3342280	2.68694e+06	0	0	0	0	0	0	0	0	0	7304170	7.4007e+06	6.92439e+06	4691787	4800696	4828734	0	0	0	0	0	0	0	0	0	1582458	1.45426e+06	1.43642e+06	19805122	18666504	18891716	0	0	0	T	47667.4	1	12	12
0	0	0	0	0	0	0	0	0	0	0	0	765840	0	0	0	0	0	0	0	0	0	0	0	0	0	0	497845	827378	616313	0	0	0	0	0	0	0	0	0	0	0	0	0	0	0	T	22505.1	1	1	1
0	0	0	4.68756e+06	7.19511e+06	5.8763e+06	0	0	0	0	0	0	0	0	0	0	0	0	4482119	5.07423e+06	4.31261e+06	0	0	0	0	0	0	0	0	0	0	0	0	6568825	6.4438e+06	2.21953e+06	0	0	0	0	0	0	0	0	0	T	106422	1	9	9
0	0	0	0	0	0	0	0	0	8773986	8551295	122213656	2.26919e+06	1.72092e+06	2.11363e+06	0	0	306872	0	0	0	0	0	0	9040044	28693142	8817666	3.17466e+06	3.20038e+06	2.70069e+06	228299	224920	0	0	0	0	0	0	0	4.24934e+06	3.73592e+06	3.44307e+06	4.04291e+06	4.31582e+06	3655582	T	36959.7	1	11	3
0	0	0	0	0	0	0	0	0	0	0	0	0	0	0	0	0	0	0	0	0	0	0	0	0	0	0	0	0	0	0	0	0	0	0	0	0	0	0	0	0	0	3452680	4469075	5343078	T	121599	1	1	1
0	0	0	0	0	0	0	0	0	0	0	0	851920	1.11613e+06	1.0631e+06	0	0	0	0	0	0	0	0	0	0	0	0	1.0065e+06	2298374	2.33644e+06	0	0	0	0	0	0	0	0	0	0	0	0	2.24634e+06	987486	1.782e+06	T	22161	1	1	1
0	0	0	0	0	0	0	0	0	0	0	0	30286504	31245504	36961168	0	0	0	0	0	0	0	0	0	0	0	0	44057252	32753474	41622732	0	0	0	0	0	0	0	0	0	0	0	0	29697220	29602636	28691826	T	14560.8	1	8	7
0	0	0	0	0	0	0	0	0	0	0	0	6.50091e+06	6549333	6678416	0	0	0	0	0	0	0	0	0	0	0	0	5467416	6.08149e+06	5.23325e+06	0	0	0	0	0	0	0	0	0	0	0	0	8586006	8017030	8220473	T	22299	1	8	3
0	0	0	0	0	0	0	0	0	4.92155e+06	5.42355e+06	5.13877e+06	0	0	0	0	0	0	0	0	0	0	0	0	3.9697e+06	4103048	3.72236e+06	0	0	0	0	0	0	0	0	0	0	0	0	3.94525e+06	4.09448e+06	3.53474e+06	0	0	0	T	48084.2	1	6	6
3.26309e+06	2.06737e+06	2.65704e+06	2093801	2590606	1.87789e+06	3.51082e+06	4.11829e+06	3.63378e+06	0	0	0	18943124	19092292	18410106	0	0	0	1.52425e+06	1.62099e+06	1.60884e+06	0	0	0	0	0	0	22005048	21097018	22845596	1.77265e+06	1.69963e+06	1553986	0	0	0	0	0	0	0	0	0	19729834	21346940	18990100	T	22377.2	1	12	9
0	0	0	0	0	0	0	0	0	4866001	12430163	5886375	0	0	0	0	0	0	0	0	0	0	0	0	3.65236e+06	4.03295e+06	5029277	0	0	0	0	0	0	0	0	0	0	0	0	3555720	6.23342e+06	6011675	1.74755e+06	868955	394679	T	37516.5	1	4	4
3.85446e+06	3750474	2.75689e+06	0	0	0	15843351	14531845	18844900	461708992	553006144	517594112	91692336	84741448	93156872	0	0	0	1.2207e+06	1.48636e+06	1.69831e+06	17759924	14446164	16953698	357124864	357688672	359751232	86253984	85506776	94632624	1895261	1.59169e+06	1.9925e+06	0	0	0	2225444	1.9289e+06	1.7704e+06	184604256	190968432	191314432	94803984	103260984	106599080	T	42306.3	1	36	10
1.97006e+06	2.26922e+06	1.97001e+06	0	0	0	2.62211e+06	2.62532e+06	2.59667e+06	0	0	0	0	0	0	2.17474e+06	1.17069e+06	1874307	1.35617e+06	1.5483e+06	1637705	2.27797e+06	2.10564e+06	1.76154e+06	0	0	0	0	0	0	2.09644e+06	1758954	2.14827e+06	0	0	0	2.50392e+06	2.65022e+06	2.90899e+06	0	0	0	0	0	0	T	62569.9	1	10	10
0	0	0	0	0	0	0	0	0	0	0	0	0	0	0	0	0	0	0	0	0	867470	1.15127e+06	913384	0	0	0	0	0	0	0	0	0	0	0	0	845103	450424	295099	0	0	0	0	0	0	T	45389.7	1	2	2
0	0	0	0	0	0	1.45599e+06	1.25227e+06	1.439e+06	0	0	0	0	0	0	0	0	0	0	0	0	1792538	1.66659e+06	1.6018e+06	0	0	0	1.68023e+06	1.00947e+06	964300	0	0	0	0	0	0	1.27258e+06	1.61026e+06	1467031	0	0	0	0	0	0	T	68260.5	1	5	5
7.53523e+06	11021761	8339634	12179696	11607924	12036437	14919472	16687974	15251790	101345728	107904336	114691216	12481446	14211224	13399747	8409948	6.66468e+06	8279072	31903046	31262982	32888920	9822519	8582140	10082069	75791936	70992584	72605296	12921772	10771820	11429178	7.96941e+06	8.32681e+06	7756148	11675804	11853415	11896747	17834024	18004622	25047548	6672612	6.12643e+06	4870321	147996000	152446352	162562272	T	73634.8	1	36	24
2694162	4.08102e+06	3.07904e+06	1.83981e+06	2.04557e+06	1.2618e+06	2.97232e+06	3.81261e+06	3.71526e+06	41833716	47447140	45498276	3124538	2.57041e+06	2.56579e+06	1.72446e+06	2.16751e+06	2.187e+06	1.15459e+06	904806	610079	2.42027e+06	2.56235e+06	2.76566e+06	32557036	28889034	30638650	2865427	2554379	2.74932e+06	2265556	2.39476e+06	2495254	1.2976e+06	1.92485e+06	3088743	2.68634e+06	1337244	2763980	47101300	44916888	44092108	3.48076e+06	3.92834e+06	3944881	T	46841.2	1	28	19
0	0	0	2.23061e+06	1615363	2.61079e+06	0	0	0	163291	388641	0	0	0	0	0	0	0	992858	1.43136e+06	1.55346e+06	0	0	0	0	0	0	0	0	0	0	0	0	1.28325e+06	1.50842e+06	1.48534e+06	0	0	0	0	0	0	1.04055e+06	1.4231e+06	410132	T	109082	1	5	4
0	0	0	0	0	0	0	0	0	0	0	0	2.81178e+06	1.54382e+06	2.61048e+06	0	0	0	0	0	0	0	0	0	0	0	0	917818	970610	1.11819e+06	0	0	0	0	0	0	0	0	0	0	0	0	2.77075e+06	2.22357e+06	2.83078e+06	T	18108	1	2	2
0	0	0	0	0	0	0	0	0	29300366	10336155	22692046	577127552	630476032	596274368	0	0	0	0	0	0	0	0	0	15965496	19212256	23730674	622421504	606894912	573766976	7.52191e+06	6.94381e+06	6804222	0	0	0	0	0	0	31570674	25720914	33513294	473936448	475950688	445889792	T	16050.5	1	16	7
3.35756e+06	1.12524e+06	2.60359e+06	0	0	0	1022926	1.54088e+06	1.04118e+06	30269122	26117792	22071860	0	0	0	0	0	0	0	0	0	0	0	0	20377036	22151950	19001022	0	0	0	0	0	0	0	0	0	0	0	0	23344364	19240054	23281420	0	0	0	T	46079.8	1	13	9
10992773	11843768	12640996	7215043	4981766	5938192	0	0	0	0	0	0	0	0	0	14667458	14955278	14945655	2510787	2.15434e+06	5.11645e+06	0	0	0	0	0	0	0	0	0	11119115	11289046	11747047	4.30967e+06	3.26112e+06	3.48399e+06	0	0	0	0	0	0	0	0	0	T	178077	1	19	14
0	0	0	0	0	0	0	0	0	7273972	5.29176e+06	7.7098e+06	0	0	0	0	0	0	0	0	0	0	0	0	5.27137e+06	4.9398e+06	5.22885e+06	0	0	0	0	0	0	0	0	0	0	0	0	7361465	7.40022e+06	6839562	0	0	0	T	50769	1	11	10
0	0	0	0	0	0	2208146	1.85997e+06	1.68697e+06	47614576	53470388	46167440	7.58756e+06	7611420	8.19886e+06	0	0	0	0	0	0	1.58513e+06	1.6666e+06	1647931	26473648	26290630	26307050	6438396	6007292	6.85635e+06	0	0	0	1.34089e+06	1.06158e+06	1.00353e+06	6.04682e+06	6.27848e+06	4597637	62736184	64981164	64136276	13296134	14180484	12190736	T	42566.1	1	18	15
2984191	2.49171e+06	2.69033e+06	0	0	0	0	0	0	0	0	0	0	0	0	2.38167e+06	2.67277e+06	5270546	0	0	0	0	0	0	4.03357e+06	2.53038e+06	3598342	0	0	0	2525042	2.25471e+06	2.5066e+06	0	0	0	0	0	0	0	0	0	0	0	0	T	164087	1	6	3
0	0	0	0	0	0	0	0	0	0	0	0	0	0	0	0	0	0	0	0	0	0	0	0	0	0	0	0	0	0	0	0	0	0	0	0	0	0	0	0	0	0	822154	1.05738e+06	1.3887e+06	T	53967.1	1	1	1
323680	565337	371644	0	0	0	0	0	0	0	0	0	0	0	0	489777	150249	0	0	0	0	0	0	0	0	0	0	0	0	0	0	0	0	0	0	0	0	0	0	0	0	0	0	0	0	T	38474.5	1	1	1
5493831	4.42309e+06	4753273	4.57825e+06	5267051	4.35889e+06	4837109	5361354	5286226	0	0	0	0	0	0	3.96337e+06	4884914	2.53423e+06	3476987	3.30161e+06	3.29939e+06	0	0	0	0	0	0	0	0	0	3.09898e+06	5721817	6.75851e+06	4.39267e+06	3373717	4.8125e+06	931322	865189	1029191	0	0	0	0	0	0	T	61853.2	1	12	10
0	0	0	0	0	0	5.71024e+06	6.00986e+06	6.49927e+06	0	0	0	15873226	13494319	14578808	1.80572e+06	2.08419e+06	1.66715e+06	0	0	0	6565695	6.27069e+06	6613915	0	0	0	13897094	14670158	12030080	1858182	1.48102e+06	2.05217e+06	0	0	0	5.95058e+06	6589571	6958087	1.04665e+06	1.63338e+06	665705	15376782	13933068	13982599	T	57987.6	1	17	13
0	0	0	0	0	0	0	0	0	0	0	0	5.76968e+06	4538840	4102287	0	0	0	0	0	0	0	0	0	0	0	0	6.22796e+06	5.60858e+06	5404156	0	0	0	0	0	0	0	0	0	0	0	0	4.46354e+06	3.71518e+06	4627345	T	28918.1	1	3	3
0	0	0	0	0	0	781209	505810	720521	3.53531e+06	4662657	3.54293e+06	0	0	0	0	0	0	0	0	0	1.34635e+06	1344119	1.53656e+06	3.2853e+06	4041698	3.61635e+06	0	0	0	0	0	0	0	0	0	765925	880567	1.17585e+06	3.75925e+06	3.48003e+06	3662626	0	0	0	T	46596.8	1	4	3
0	0	0	0	0	0	0	0	0	0	0	0	20139788	20226396	21260638	0	0	0	0	0	0	0	0	0	0	0	0	24261044	23707342	25133516	0	0	0	0	0	0	0	0	0	0	0	0	15526968	18783608	17431346	T	23562.4	1	10	7
0	0	0	0	0	0	0	0	0	0	0	0	7513342	8640300	7378236	0	0	0	0	0	0	0	0	0	0	0	0	8533448	9548567	8069134	0	0	0	0	0	0	0	0	0	0	0	0	6.99742e+06	8314677	7.07877e+06	T	20404.4	1	4	4
0	0	0	1.37439e+06	1.14595e+06	1.4156e+06	0	0	0	0	0	0	0	0	0	0	0	0	1.60414e+06	1.48435e+06	1.28772e+06	0	0	0	0	0	0	0	0	0	0	0	0	3.00865e+06	3.13537e+06	3043470	0	0	0	0	0	0	0	0	0	T	84548	1	5	5
14608345	6.08938e+06	8611440	3.47106e+06	4.6782e+06	3.39691e+06	0	0	0	0	0	0	0	0	0	7.21182e+06	6.11771e+06	5.6354e+06	3.31073e+06	3105514	3.2515e+06	0	0	0	0	0	0	0	0	0	5.54084e+06	4.89778e+06	5.34072e+06	4.40504e+06	4330253	4763508	0	0	0	0	0	0	0	0	0	T	88011.4	1	20	19
813764	854861	567656	0	0	0	0	0	0	0	0	0	0	0	0	822420	742985	651136	0	0	0	0	0	0	0	0	0	0	0	0	1.08397e+06	682127	908780	0	0	0	0	0	0	0	0	0	0	0	0	T	127444	1	3	3
0	0	0	0	0	0	398799	402590	607840	1.32343e+06	1.99333e+06	1.89871e+06	260660	549323	399635	0	0	0	0	0	0	0	0	0	2306024	2.34844e+06	2295677	0	0	0	0	0	0	0	0	0	0	0	0	0	0	0	2.3807e+06	1.82053e+06	1981458	T	36403	1	4	4
0	0	0	0	0	0	0	0	0	5741471	7764729	4877944	0	0	0	0	0	0	0	0	0	0	0	0	3.7142e+06	4348600	4886409	0	0	0	0	0	0	0	0	0	0	0	0	1.44232e+06	1206552	1.31813e+06	6.81073e+06	10291151	8124936	T	35480.7	1	8	8
0	0	0	0	0	0	0	0	0	23981768	23888092	23448902	3.35158e+06	5545706	3666025	0	0	0	0	0	0	0	0	0	21073810	20564808	19246692	4665395	6.51248e+06	6766002	0	0	0	0	0	0	0	0	0	20784906	21313362	21830330	5757539	5355155	5.61083e+06	T	38472.2	1	19	14
0	0	0	0	0	0	0	0	0	25233440	30337738	23435504	2.06611e+06	3.18171e+06	2275000	0	0	0	1.65911e+06	1.06359e+06	1.48822e+06	0	0	0	20296186	19352638	19189872	5.10965e+06	4.38755e+06	5.32755e+06	0	0	0	0	0	0	0	0	0	24070010	24433630	22433734	8.20632e+06	6901032	8756471	T	40529.9	1	14	14
0	0	0	5.81856e+06	5.82791e+06	5348952	0	0	0	0	0	0	0	0	0	0	0	0	13112001	3936011	4347521	0	0	0	0	0	0	0	0	0	0	0	0	5133576	5.85523e+06	4011723	4.04332e+06	3944851	4759312	0	0	0	0	0	0	T	82946.9	1	16	13
4.1518e+06	2.65649e+06	2.17807e+06	2180377	2.40598e+06	2.6001e+06	29010292	29215198	28765298	13698427	11942647	11870941	65750824	68560376	69179128	0	0	0	0	0	0	26325390	26230180	26132704	8865848	8841607	8963742	77747968	80080856	89891480	0	0	0	1.52229e+06	1815836	2111130	21883658	22797928	22580204	13963795	14933376	15556688	75956832	73032160	74808064	T	51077.2	1	18	0
0	0	0	0	0	0	1.19319e+06	1980438	1.30259e+06	0	0	0	0	0	0	0	0	0	0	0	0	1688360	1.63707e+06	1.78245e+06	0	0	0	0	0	0	0	0	0	0	0	0	2.67182e+06	2.72856e+06	2.71494e+06	0	0	0	0	0	0	T	56965.6	1	9	7
0	0	0	0	0	0	0	0	0	0	0	0	1.80348e+06	2.47192e+06	2.0433e+06	0	0	0	0	0	0	0	0	0	0	0	0	3.20119e+06	3.26231e+06	3.02889e+06	0	0	0	0	0	0	0	0	0	0	0	0	2.4398e+06	3.44347e+06	2.94772e+06	T	19725.9	1	6	5
0	0	0	0	0	0	155454	196482	193594	0	0	0	0	0	0	0	0	0	0	0	0	0	0	0	0	0	0	0	0	0	0	0	0	0	0	0	0	0	0	0	0	0	0	0	0	T	52966.6	1	2	1
0	0	0	0	0	0	0	0	0	0	0	0	0	0	0	0	0	0	0	0	0	227300	348797	277919	0	0	0	0	0	0	0	0	0	0	0	0	483098	415528	134581	0	0	0	0	0	0	T	64665.5	1	2	2
0	0	0	0	0	0	0	0	0	0	0	0	0	0	0	0	0	0	0	0	0	0	0	0	0	0	0	0	0	0	0	0	0	0	0	0	5.43775e+06	5.57788e+06	4948633	0	0	0	0	0	0	T	45807.2	1	1	1
0	0	0	0	0	0	0	0	0	0	0	0	6119336	5619498	4679314	0	0	0	0	0	0	0	0	0	0	0	0	4.38717e+06	3.95167e+06	3710895	0	0	0	0	0	0	0	0	0	0	0	0	7291628	5.96795e+06	6146763	T	16988.6	1	7	6
0	0	0	0	0	0	0	0	0	5161839	5.55924e+06	6037756	8720851	7.36265e+06	8.26954e+06	0	0	0	0	0	0	0	0	0	3946245	4.55984e+06	3.8839e+06	6177240	6.36132e+06	7361068	0	0	0	0	0	0	0	0	0	0	0	0	14238446	15768944	14853796	T	26441.9	1	10	6
4541107	2.90972e+06	5.10565e+06	7.17907e+06	6.77216e+06	9161497	0	0	0	0	0	0	0	0	0	5.44048e+06	5.75639e+06	5422915	7910174	7283354	11529208	0	0	0	0	0	0	0	0	0	4195023	2.60406e+06	5.29316e+06	6668636	8768226	7.76041e+06	2.1779e+06	1569735	1.33731e+06	1.34314e+06	1.44928e+06	10937782	0	0	0	T	83112.6	1	16	14
4552461	6343322	4138309	0	0	0	0	0	0	0	0	0	0	0	0	7.32836e+06	4.38768e+06	7230937	0	0	0	0	0	0	0	0	0	0	0	0	5.43292e+06	5453219	4619716	0	0	0	0	0	0	0	0	0	0	0	0	T	144406	1	22	21
0	0	0	0	0	0	0	0	0	0	0	0	9072508	9391930	8.04205e+06	0	0	0	0	0	0	0	0	0	0	0	0	7493056	6.45155e+06	5332230	0	0	0	0	0	0	0	0	0	0	0	0	6838658	7094070	6.45402e+06	T	12724.6	1	2	0
0	0	0	0	0	0	544073	983662	682482	0	0	0	0	0	0	0	0	0	339917	562938	452320	1.0352e+06	1.03957e+06	902000	0	0	0	0	0	0	0	0	0	0	0	0	635680	825975	1.03039e+06	0	0	0	0	0	0	T	68218.3	1	2	2
0	0	0	0	0	0	0	0	0	0	0	0	0	0	0	0	0	0	0	0	0	0	0	0	0	0	0	528181	479070	404592	0	0	0	0	0	0	0	0	0	0	0	0	0	0	0	T	32795.2	1	1	1
914900	1.36636e+06	1.37061e+06	2.18036e+06	5784616	6.65667e+06	126899	0	0	2.8665e+06	3.86189e+06	2836214	280151	253994	0	614804	561754	748202	3.58624e+06	3.98363e+06	1.57546e+06	373040	0	0	2.92931e+06	3.80996e+06	3.12637e+06	0	0	479430	1.99174e+06	1931738	3863890	7741684	6827093	5825074	108648	419520	427673	471395	124949	1.58633e+06	542740	0	0	T	75445.6	1	21	8
1.71783e+06	1.94193e+06	1998030	1.58148e+06	1.42835e+06	2.03454e+06	18766022	19855540	20761084	7.42365e+06	5605743	7.92095e+06	7.67526e+06	6.9101e+06	6876098	1.5054e+06	1.18401e+06	1.28923e+06	1.37461e+06	872518	1892442	10831844	10018397	10722446	3.5094e+06	4.06886e+06	4298074	4.19544e+06	4170311	4853625	1.46483e+06	1763445	1.51969e+06	1.1617e+06	1643337	1.71679e+06	22454924	21815624	23150826	7337630	6.64384e+06	8288851	8734529	9538091	10349438	T	50639.5	1	25	8
7.04031e+06	10339765	6.53577e+06	3.54178e+06	4.11957e+06	3.5706e+06	0	0	0	0	0	0	0	0	0	6.08203e+06	4801768	5441368	3.32446e+06	3.25141e+06	2.98096e+06	0	0	0	0	0	0	0	0	0	3.09742e+06	3.9033e+06	3011436	3.64125e+06	3.49208e+06	7.54528e+06	0	0	0	0	0	0	0	0	0	T	87279.5	1	13	11
3.05282e+06	2.18721e+06	2.30317e+06	5.9814e+06	6635719	5523924	0	0	0	0	0	0	0	0	0	13725335	11139539	13860177	7811224	7.44926e+06	9123905	0	0	0	0	0	0	0	0	0	2.56977e+06	2286681	2.63571e+06	4840409	4.32107e+06	4.40597e+06	0	0	0	0	0	0	0	0	0	T	117729	1	26	23
0	0	0	0	0	0	0	0	0	0	0	0	0	0	0	0	0	0	8911322	8264949	10612316	0	0	0	0	0	0	0	0	0	0	0	0	8239078	6177721	6243620	0	0	0	0	0	0	0	0	0	T	122683	1	1	1
0	0	0	0	0	0	0	0	0	0	0	0	0	0	0	0	0	0	0	0	0	0	0	0	0	0	0	0	0	0	2.01521e+06	2.92487e+06	2.28236e+06	0	0	0	0	0	0	0	0	0	0	0	0	T	236678	1	6	6
0	0	0	0	0	0	0	0	0	0	0	0	0	0	0	0	0	0	0	0	0	0	0	0	0	0	0	0	0	0	0	0	0	0	0	0	0	0	0	0	0	0	1.70937e+06	1.96774e+06	1.94305e+06	T	31587.5	1	2	2
0	0	0	0	0	0	0	0	0	1.89416e+06	858237	857082	144295808	130396608	133151304	0	0	0	0	0	0	0	0	0	537664	477218	401362	127352056	97331944	121219632	886394	936234	1.11956e+06	967523	0	1.37637e+06	0	0	0	207765	1.27998e+06	782512	113371152	137043280	123948064	T	9454.84	1	5	3
20849584	6959353	9063161	2.90884e+06	3.21401e+06	2.47314e+06	0	0	0	0	0	0	0	0	0	5.53461e+06	6.79876e+06	6121859	0	0	0	0	0	0	0	0	0	0	0	0	9053259	9164028	9081403	3.94166e+06	3.82256e+06	3.05238e+06	0	0	0	0	0	0	0	0	0	T	128263	1	32	24
14874797	24303564	11744800	0	0	0	0	0	0	0	0	0	0	0	765250	1.58828e+06	9455531	16829772	0	0	0	0	0	0	350638	230494	0	0	0	0	22849764	24777462	19873940	0	0	0	0	0	0	0	0	0	0	0	0	T	218833	1	18	18
0	0	0	0	0	0	0	0	0	0	0	0	0	0	0	0	0	0	0	0	0	0	0	0	0	0	0	0	0	0	0	0	0	0	0	0	0	0	0	0	0	0	578807	550158	482985	T	48535.1	1	1	1
24753670	68894760	23298418	2818492	3193295	3.7951e+06	0	0	0	0	0	0	0	0	0	32801326	23601024	19216110	2.3672e+06	2.10346e+06	1.25513e+06	0	0	0	0	0	0	0	0	0	58012288	55717272	21561442	3.09605e+06	2740985	3.15079e+06	0	0	0	0	0	0	0	0	0	T	157805	1	56	47
0	0	0	0	0	0	0	0	0	2.69948e+06	2.49647e+06	1.75315e+06	59219816	61339500	66027088	0	0	0	0	0	0	0	0	0	0	0	0	61693576	62693500	63268020	0	0	0	0	0	0	0	0	0	0	0	0	35512724	41122308	37254020	T	14542.6	1	5	5
0	0	0	0	0	0	0	0	0	0	0	0	5.27692e+06	5143274	4.71975e+06	0	0	0	0	0	0	0	0	0	0	0	0	5939638	5148181	5280486	0	0	0	0	0	0	0	0	0	0	0	0	4320207	3.83691e+06	3.53017e+06	T	16522.4	1	3	2
2.98037e+06	3.20625e+06	2.75277e+06	11208982	10330189	10436678	2.21743e+06	4.18999e+06	4.04307e+06	0	0	0	0	0	0	6272229	2817356	4869085	11742501	12145324	9997288	0	0	0	0	0	0	15059652	4941164	4.59251e+06	3.61439e+06	2308921	3.41567e+06	10391276	11303739	9487175	0	0	0	0	0	0	0	0	0	T	94564.8	1	19	17
0	0	0	8859921	10143614	7677424	0	0	0	0	0	0	0	0	0	0	0	0	5.1254e+06	6.95983e+06	5.52077e+06	0	0	0	0	0	0	0	0	0	3.12178e+06	3.38723e+06	3.47072e+06	9417492	11752807	10506104	0	0	0	0	0	0	0	0	0	T	104677	1	23	22
0	0	0	0	0	0	0	0	0	43613224	42244352	40204540	8721814	8662788	8648950	0	0	0	0	0	0	0	0	0	25275496	22633918	23098134	6.01389e+06	6369165	6089888	0	0	0	0	0	0	0	0	0	28446902	27418646	27889474	14909717	17241550	13720430	T	32215.3	1	6	4
0	0	0	0	0	0	2.16818e+06	1.60019e+06	2002053	0	0	0	0	0	0	0	0	0	0	0	0	1.90079e+06	1.23622e+06	1.5282e+06	0	0	0	0	0	0	0	0	0	0	0	0	2.7536e+06	2.46822e+06	2493521	0	0	0	0	0	0	T	67976.8	1	5	5
0	0	0	0	0	0	0	0	0	737858	753179	988553	0	0	0	0	0	0	0	0	0	0	0	0	0	0	0	0	0	0	0	0	0	0	0	0	0	0	0	0	0	0	962607	990577	958072	T	72020.3	1	2	2
0	0	0	0	0	0	0	0	0	0	0	0	6.53715e+06	7181594	8993041	1.64677e+06	1.48143e+06	1.37276e+06	0	0	0	0	0	0	0	0	0	10425501	9364781	9794781	1.25366e+06	1.24253e+06	1.3281e+06	0	0	0	0	0	0	0	0	0	7144090	7.63799e+06	7.67907e+06	T	23295.6	1	5	3
0	0	0	0	0	0	3226695	4164305	1.69807e+06	0	0	0	0	0	0	0	0	0	0	0	0	5700289	8.13678e+06	5346387	0	0	0	0	0	0	0	0	0	0	0	0	6258482	7046710	7.44291e+06	0	0	0	2.44988e+06	2.02584e+06	2.65313e+06	T	55486.6	1	16	16
0	0	0	0	0	0	0	0	0	2.89723e+06	2.52096e+06	2723371	3.33478e+06	3.3505e+06	2.93705e+06	0	0	0	0	0	0	0	0	0	0	0	0	2.49799e+06	2.65212e+06	2.2394e+06	0	0	0	0	0	0	0	0	0	0	0	0	6.90658e+06	7894645	7370344	T	35368.2	1	4	4
0	0	0	0	0	0	0	0	0	0	0	0	4.43239e+06	5715077	5495689	0	0	0	0	0	0	0	0	0	0	0	0	6063414	5465670	5.86228e+06	0	0	0	0	0	0	0	0	0	0	0	0	0	0	0	T	75542.5	1	1	1
0	0	0	0	0	0	0	0	0	0	0	0	2.30626e+06	1.82824e+06	2.42338e+06	0	0	0	0	0	0	0	0	0	0	0	0	2.20983e+06	2.11322e+06	2.36803e+06	0	0	0	0	0	0	0	0	0	0	0	0	1.92412e+06	1967455	2.04041e+06	T	22748.8	1	2	2
0	0	0	0	0	0	0	0	0	8690079	8865924	9592146	3.23238e+06	3378527	2.99321e+06	0	0	0	0	0	0	0	0	0	4.50534e+06	4505274	4935043	0	0	0	0	0	0	0	0	0	0	0	0	3289329	3.37802e+06	3.03158e+06	21534924	19386922	22360214	T	31546.5	1	7	6
0	0	0	0	0	0	0	0	0	0	0	0	1.46412e+06	1.97445e+06	1.84471e+06	0	0	0	0	0	0	0	0	0	0	0	0	2336517	1.02655e+06	1796914	0	0	0	0	0	0	0	0	0	0	0	0	1.69057e+06	2.04397e+06	1.91258e+06	T	22211.1	1	2	2
0	0	0	0	0	0	0	0	0	0	0	0	0	0	0	6853176	10598359	10627013	0	0	0	0	0	0	0	0	0	0	0	0	0	0	0	0	0	0	399124	626864	0	0	0	0	0	0	0	T	358474	1	3	3
0	0	0	0	0	0	0	0	0	0	0	0	7393284	6.13958e+06	897957	0	0	0	0	0	0	0	0	0	0	0	0	4.29057e+06	2979609	3383108	0	0	0	0	0	0	0	0	0	0	0	0	1.95018e+06	3.52148e+06	2.24872e+06	T	63502.3	1	2	2
2.82223e+06	1.89174e+06	1.94529e+06	0	0	0	0	0	0	0	0	0	1.15449e+06	1.89874e+06	1.67163e+06	0	0	0	0	0	0	3705585	3366626	3779289	0	0	0	0	0	0	0	0	0	0	0	0	2.27598e+06	2.4256e+06	2.33869e+06	0	0	0	1.53243e+06	1.30287e+06	771874	T	89247.1	1	2	1
1372855	2.23824e+06	1.29315e+06	531735	183931	335469	0	0	0	0	0	0	0	0	0	918647	581492	984720	0	0	0	0	0	0	0	0	0	0	0	0	4.72323e+06	483759	2.21311e+06	1.18244e+06	967950	164260	0	0	0	2.15593e+06	2.09736e+06	2.22343e+06	0	0	0	T	33755.9	1	3	3
0	0	0	0	0	0	441566	737564	346390	0	0	0	0	0	0	0	0	0	2.58182e+06	2375656	2.33351e+06	0	0	0	0	0	0	0	0	0	0	0	0	2.52869e+06	3.0564e+06	2.64896e+06	1.40292e+06	727787	594546	0	0	0	0	0	0	T	81266.5	1	6	6
2559609	2.39259e+06	2.21197e+06	0	0	0	0	0	0	0	0	0	0	0	0	2.51186e+06	1.99981e+06	3.4206e+06	0	0	0	0	0	0	0	0	0	0	0	0	1498224	1.99164e+06	1.76556e+06	0	0	0	0	0	0	0	0	0	0	0	0	T	119334	1	6	5
0	0	0	0	0	0	0	0	0	3094585	3088088	3166912	0	0	0	0	0	0	0	0	0	0	0	0	1.97182e+06	1420855	866107	0	0	0	0	0	0	0	0	0	0	0	0	2.61884e+06	1.6743e+06	2227693	0	0	0	T	39292.9	1	3	3
0	0	0	0	0	0	0	0	0	3.38367e+06	2.32607e+06	5107202	142289952	153260304	148639264	0	0	0	0	0	0	0	0	0	0	0	0	131322224	138135712	123608360	0	0	0	0	0	0	0	0	0	0	0	0	62904168	61498960	63022100	T	16551	1	4	4
0	0	0	0	0	0	0	0	0	16617570	16292077	13168363	0	0	0	0	0	0	0	0	0	0	0	0	11492299	13297137	13279266	0	0	0	0	0	0	0	0	0	0	0	0	5.63531e+06	5075216	5639037	10382889	10724432	9881398	T	34340.7	1	10	10
0	0	0	0	0	0	0	0	0	0	0	0	14726416	18012450	14372678	0	0	0	0	0	0	0	0	0	0	0	0	21312776	22639332	23059634	0	0	0	0	0	0	0	0	0	0	0	0	13861570	13216545	11968547	T	18553.1	1	6	6
0	0	0	0	0	0	0	0	0	0	0	0	37014444	39380836	41423396	0	0	0	0	0	0	0	0	0	0	0	0	53594284	58841876	58397924	0	0	0	0	0	0	0	0	0	0	0	0	31723860	33922060	34426084	T	15737.7	1	8	7
0	0	0	1.20684e+06	1.2505e+06	1.50033e+06	0	0	0	7393218	7.07768e+06	5905776	317143552	313696736	315806592	0	0	0	0	0	0	0	0	0	5069319	5.83455e+06	4955549	360883392	378294336	374878848	0	0	0	0	0	0	0	0	0	3.82684e+06	3.51392e+06	4277649	364873664	348006752	344686560	T	22577.6	1	19	17
0	0	0	0	0	0	0	0	0	5.59182e+06	6938518	4996700	605325952	617976128	617454784	0	0	0	0	0	0	0	0	0	3852323	3.81526e+06	2886152	576157376	611527360	640499968	0	0	0	0	0	0	0	0	0	4435152	3112296	2610397	514894528	533382688	502109056	T	22862.1	1	16	8
2.86837e+06	4618858	3543212	2.27146e+06	2.14251e+06	1.95212e+06	0	0	0	8841349	9915141	10008434	1224133632	1111481088	1101179136	6107759	5060657	4627217	1.37746e+06	1.62352e+06	2.23288e+06	1.46485e+06	831544	676419	5.75061e+06	6.11904e+06	5522796	752023424	674219520	928505728	0	0	0	0	0	0	886174	982148	755815	3.79108e+06	2693494	2.88435e+06	722128256	665134080	722581696	T	18885.9	1	21	10
0	0	0	0	0	0	0	0	0	0	0	0	0	0	0	0	0	0	0	0	0	0	0	0	0	0	0	4345272	6.49014e+06	4810760	0	0	0	0	0	0	0	0	0	0	0	0	0	0	0	T	270468	1	1	1
7304174	7.21025e+06	5088986	1.19029e+06	2.41729e+06	1.7565e+06	0	0	0	0	0	0	0	0	0	8627514	15389588	9082838	0	0	0	0	0	0	0	0	0	0	0	0	10011229	10813115	8.06582e+06	4710248	5.61869e+06	5.18468e+06	0	0	0	0	0	0	0	0	0	T	189134	1	34	31
0	340275	460887	0	0	0	0	0	0	0	0	0	0	0	0	0	0	0	0	0	0	0	0	0	0	0	0	0	0	0	428754	651621	529610	0	0	0	0	0	0	0	0	0	0	0	0	T	80476.8	1	2	2
0	0	0	0	0	0	0	0	0	11043098	10400896	11007048	8600564	1.61066e+06	2.11545e+06	0	0	0	0	0	0	1438295	2.32599e+06	2.25201e+06	11067590	13416862	13610618	4.84589e+06	1.89843e+06	1.93985e+06	0	0	0	0	0	0	567335	1.98013e+06	2692974	9532610	8.27289e+06	11658556	5018792	4.56006e+06	3.99836e+06	T	32928.6	1	10	7
0	0	0	0	0	0	0	0	0	11616239	11271298	9893411	13499008	14049780	14388410	0	0	0	0	0	0	0	0	0	8849019	8956917	13428566	19352668	19853790	20289296	0	0	0	0	0	0	809637	760917	957205	0	0	0	32127512	34811836	39034752	T	31330.8	1	11	9
0	0	0	0	0	0	1.1167e+06	1.29245e+06	1.10739e+06	0	0	0	0	0	0	0	0	0	0	0	0	1.24969e+06	1.51674e+06	1.47095e+06	0	0	0	0	0	0	0	0	0	0	0	0	1.24054e+06	1.62118e+06	1.76683e+06	0	0	0	0	0	0	T	56072.8	1	7	6
0	0	0	2.65634e+06	2.44886e+06	2.31547e+06	0	0	0	0	0	0	0	0	0	0	0	0	2.16669e+06	2.21535e+06	2323624	0	0	0	0	0	0	0	0	0	0	0	0	3.11877e+06	5602735	2.9048e+06	0	0	0	0	0	0	0	0	0	T	87742.9	1	17	17
0	0	0	0	0	0	0	0	0	0	0	0	6.45915e+06	5.65811e+06	6.02749e+06	0	0	0	0	0	0	0	0	0	0	0	0	9516976	8248093	8802671	0	0	0	0	0	0	0	0	0	0	0	0	3.40577e+06	3.42799e+06	3598822	T	17741.1	1	2	2
0	0	0	0	0	0	0	0	0	0	0	0	0	0	0	0	0	0	0	0	0	0	0	0	0	0	0	0	0	0	0	0	0	0	0	0	0	0	0	0	0	0	395493	411791	376337	T	16611.6	1	1	1
0	0	0	0	0	0	0	0	0	0	0	0	1.94695e+06	2.01347e+06	1.83901e+06	0	0	0	0	0	0	0	0	0	0	0	0	1.11236e+06	1.70798e+06	330171	0	0	0	0	0	0	0	0	0	0	0	0	2.09109e+06	2.57337e+06	1.91869e+06	T	29649.4	1	3	1
6.87864e+06	7.01268e+06	6.51928e+06	0	0	0	0	0	0	0	0	0	127500512	133054952	98634360	0	0	0	0	0	0	0	0	0	0	0	0	81290792	66988896	76481448	1.23563e+06	1.89502e+06	1.22985e+06	0	0	0	0	0	0	0	0	0	74969440	72666088	86183800	T	23262.7	1	12	10
0	0	0	0	0	0	0	0	0	1530858	1.217e+06	2.3599e+06	0	0	0	0	0	0	0	0	0	0	0	0	1.40992e+06	1.35716e+06	1.40158e+06	0	0	0	0	0	0	0	0	0	0	0	0	1.01624e+06	1.31106e+06	1.16755e+06	1.94243e+06	2.01155e+06	1.63038e+06	T	37225.8	1	1	1
0	0	0	595503	976130	900451	0	0	0	0	0	0	0	0	0	0	0	0	0	0	0	0	0	0	0	0	0	0	0	0	0	0	0	0	0	0	0	0	0	0	0	0	0	0	0	T	61583.4	1	1	1
0	0	0	45361628	46291720	55778852	0	0	0	0	0	0	0	0	0	0	0	0	40369180	5725152	46752064	29768414	33718664	32143230	7166707	7.05024e+06	0	0	0	0	0	0	0	0	0	0	0	0	0	0	0	0	0	0	0	T	104992	1	2	2
0	0	0	0	0	0	0	0	0	0	0	0	0	0	0	0	0	0	365513	429968	490869	0	0	0	0	0	0	0	0	0	0	0	0	0	0	0	0	0	0	0	0	0	0	0	0	T	132408	1	1	1
3.4538e+06	4.01733e+06	5.61273e+06	0	0	0	1.60425e+06	1.33733e+06	2.23184e+06	0	0	0	0	0	0	2708418	4.59085e+06	4.23934e+06	0	0	0	0	0	0	0	0	0	0	0	0	0	0	0	0	0	0	2.12771e+06	2179177	1.9784e+06	0	0	0	0	0	0	T	56102.4	1	2	1
0	0	0	0	0	0	1.23698e+06	1.57593e+06	1349556	0	0	0	0	0	0	0	0	0	0	0	0	1.29823e+06	1.6854e+06	1.68956e+06	0	0	0	0	0	0	0	0	0	0	0	0	2282262	1.86496e+06	1561263	0	0	0	0	0	0	T	57174.1	1	4	4
0	0	0	0	0	0	0	0	0	0	0	0	2.2e+06	1.51924e+06	0	0	0	0	0	0	0	0	0	0	0	0	0	1.16496e+06	1.20116e+06	908832	0	0	0	0	0	0	0	0	0	0	0	0	3.85296e+06	3.74353e+06	4.86223e+06	T	30707.8	1	2	2
2.08458e+06	1.81953e+06	1.70188e+06	0	0	0	0	0	0	0	0	0	0	0	0	1.4709e+06	1.43531e+06	1.29586e+06	0	0	0	0	0	0	0	0	0	0	0	0	1.16291e+06	1.63247e+06	1.60896e+06	0	0	0	0	0	0	0	0	0	0	0	0	T	126863	1	6	6
2.55692e+06	3.06382e+06	2.80842e+06	0	0	0	0	0	0	0	0	0	0	0	0	2.79666e+06	2.53087e+06	1.93473e+06	0	0	0	0	0	0	0	0	0	0	0	0	2.72744e+06	2.44038e+06	2985391	0	0	0	0	0	0	0	0	0	0	0	0	T	142098	1	6	6
137576592	166502768	147481312	10488170	11873001	11291060	9752486	10836625	7257306	23615578	27258334	26234040	14751891	7223880	18566316	182838480	173999056	168209760	9645546	9122255	8.33762e+06	6739674	11546424	13489339	20219862	23148090	22995878	43270712	18976104	19604694	146829040	152028544	156930032	13104127	12444683	13732205	14053506	12862674	11351260	18936838	19550202	19551910	24228726	15929892	23934422	T	228724	1	115	65
0	0	0	0	0	0	0	0	0	0	0	0	0	0	0	0	0	0	4.07426e+06	2.97701e+06	2.06928e+06	0	1.8966e+06	0	0	0	0	0	0	0	0	0	0	0	0	0	0	0	0	0	0	0	0	0	0	T	52352.3	1	1	1
0	0	0	0	0	0	5199496	5365175	5.43166e+06	595178	299290	715634	0	0	0	0	0	0	0	0	0	7.37438e+06	6338112	5595042	0	908590	1.515e+06	0	0	0	0	0	0	0	0	0	5706312	6375559	5657159	0	0	0	0	0	0	T	59632.8	1	10	10
0	0	0	0	0	0	0	0	0	0	0	0	854798	683602	880140	0	0	0	0	0	0	0	0	0	0	0	0	530980	1.99572e+06	412622	0	0	0	0	0	0	0	0	0	0	0	0	0	0	0	T	19728.1	1	1	1
4.89963e+06	7.87226e+06	3.914e+06	1.81429e+06	1.94966e+06	1.05479e+06	0	0	0	1.74092e+06	1.42839e+06	1.68552e+06	0	0	0	3.23211e+06	1.90261e+06	4.7278e+06	976315	365394	602588	173565	338336	326177	1.05832e+06	1.13575e+06	1.33814e+06	0	0	0	3.17039e+06	4.60561e+06	3001531	1.36392e+06	446506	646153	0	0	0	0	0	0	0	0	0	T	55491.1	1	5	4
0	0	0	0	0	0	0	0	0	0	0	0	0	0	0	0	0	0	0	0	0	0	969640	608400	0	0	0	0	0	0	0	0	0	0	0	0	677260	577501	776041	0	0	0	0	0	0	T	59988.3	1	43	2
0	0	0	0	0	0	0	0	0	0	0	0	1.41666e+06	1.95058e+06	1.16821e+06	492696	0	665578	0	0	0	0	0	0	0	0	0	0	0	0	0	0	0	0	0	0	0	0	0	0	0	0	0	0	0	T	177332	1	2	2
6.50245e+06	5023537	8409369	1594264	1245968	1.65411e+06	0	0	0	51466508	53508340	51800304	4.94558e+06	5.69782e+06	5.99549e+06	5.2914e+06	4218568	4954190	0	0	0	0	0	0	41407372	41082844	39591532	5.25484e+06	5.63861e+06	6.10875e+06	5.87725e+06	5.93445e+06	6122996	0	0	0	0	0	0	35669396	37557212	38429648	10157414	10015172	9468839	T	38889.9	1	16	4
0	0	0	5495327	5.80912e+06	4555323	6.25995e+06	4810092	5.68583e+06	53286508	47520448	46949084	2.42577e+06	2216426	1.6979e+06	407849	927882	1.35279e+06	2.80405e+06	3521279	4.06535e+06	3.13154e+06	2.95479e+06	3.5866e+06	36644532	38381696	35431144	3090070	2562570	2670954	854306	3998475	3.43505e+06	6.15095e+06	5.44457e+06	5.92653e+06	1.70823e+06	1.98289e+06	1.32267e+06	60640224	53695556	61592484	3.72551e+06	4.10445e+06	4.02814e+06	T	47300.2	1	19	6
0	0	0	0	0	0	1082893	1.51929e+06	4.1789e+06	13236239	9428498	14051068	0	0	0	0	0	0	0	0	0	0	0	0	13440629	10249662	19288630	0	0	0	0	0	0	0	0	0	0	0	0	13804628	15263002	13071117	0	0	0	T	50876.9	1	16	13
0	0	0	0	0	0	0	0	0	0	0	0	0	0	0	0	0	0	0	0	0	0	0	0	0	0	0	0	0	0	1.30007e+06	1.328e+06	1.17158e+06	0	0	0	0	0	0	0	0	0	0	0	0	T	31519.9	1	1	1
0	0	0	0	0	0	4086864	3.81108e+06	4230264	2.64461e+06	1.98788e+06	2.07939e+06	0	0	0	2164854	619614	1514312	0	0	0	4425735	4.58835e+06	4.23108e+06	2.06434e+06	2269008	2.56589e+06	442738	638834	202496	1.62136e+06	2484136	1.67296e+06	0	0	0	3.30792e+06	3.22056e+06	3584069	10496724	10311101	11685237	2.20236e+06	1.2367e+06	2.03197e+06	T	51257	1	11	11
436804	0	0	0	0	0	0	0	0	0	0	0	0	0	0	0	422552	0	469913	0	0	0	0	0	0	0	0	0	0	0	0	232323	370097	0	0	0	0	0	0	0	0	0	0	0	0	T	19517.2	1	2	1
0	0	0	0	0	0	0	0	0	0	0	0	0	0	0	0	0	0	0	0	0	466450	470277	616652	0	0	0	0	0	0	0	0	0	0	0	0	0	0	0	0	0	0	0	0	0	T	44449	1	1	1
0	0	0	0	0	0	0	0	0	0	0	0	0	0	0	0	0	0	0	0	0	0	0	0	1.60102e+06	1.56788e+06	1.38651e+06	0	0	0	0	0	0	0	0	0	0	0	0	2421902	2.79923e+06	3.10319e+06	0	0	0	T	45538.5	1	7	5
0	0	0	0	0	0	0	0	0	0	0	0	13690290	15060901	15524626	0	0	0	0	0	0	0	0	0	0	0	0	21726212	23508346	21311200	0	0	0	0	0	0	0	0	0	0	0	0	14248884	15025583	16425832	T	13284.5	1	4	4
0	0	0	0	0	0	0	0	0	30512140	28747654	30969974	20328812	19933866	19712450	0	0	0	0	0	0	0	0	0	19211750	21048442	19388158	19061864	18937140	18046898	0	0	0	0	0	0	0	0	0	9729526	10327568	9942980	58671328	53496400	55031480	T	33248	1	14	8
0	0	0	0	0	0	0	0	0	0	0	0	0	0	0	15334456	13731093	13352596	0	0	0	0	0	0	0	0	0	0	0	0	672148	6.58705e+06	6.10167e+06	0	0	0	0	0	0	0	0	0	0	0	0	T	85186.1	1	2	2
8.2983e+06	8.08412e+06	6916123	1.92448e+06	1.63732e+06	1.98493e+06	0	0	0	0	0	0	0	0	0	15994725	12019443	16496323	1.67003e+06	1.21076e+06	1.53169e+06	0	0	0	0	0	0	0	0	0	15157734	15810391	13801667	5.80985e+06	2820682	5.4552e+06	0	0	0	0	0	0	0	0	0	T	273254	1	52	52
0	0	0	0	0	0	2.02623e+06	1.53829e+06	1.10758e+06	0	0	0	0	0	0	0	0	0	0	0	0	1.75234e+06	2.4189e+06	2.01017e+06	0	0	0	0	0	0	0	0	0	0	0	0	2.48896e+06	2269259	2.51715e+06	0	0	0	0	0	0	T	53249.9	1	4	1
0	0	0	0	0	0	4661534	4551893	4.61847e+06	0	0	0	0	0	0	0	0	0	0	0	0	6970370	6.49058e+06	6.33412e+06	0	0	0	0	0	0	1.30643e+06	1.27542e+06	1.31084e+06	0	0	0	7.05901e+06	7355321	7666905	2.82687e+06	11717417	16464671	2.95557e+06	1625932	2.90639e+06	T	60495.3	1	18	17
0	0	0	0	0	0	0	0	0	3.29539e+06	3.52058e+06	3.69258e+06	10004463	9215770	8459477	0	0	0	0	0	0	0	0	0	3.44011e+06	3246777	3.66568e+06	6801350	6.63854e+06	6941333	0	0	0	0	0	0	0	0	0	1.28493e+06	548705	1.04688e+06	12972133	14276925	13613929	T	33513.6	1	10	9
0	0	0	0	0	0	7257592	5.85248e+06	5.71103e+06	31915346	33852988	32154666	3.29913e+06	5401296	4794152	0	0	0	0	0	0	4933904	5.25352e+06	4.32437e+06	31173970	33934544	32504898	5.01833e+06	5.11431e+06	5013264	1.31167e+06	1.54313e+06	2.57661e+06	1.97675e+06	6.32041e+06	2.10735e+06	0	0	0	47891440	45509432	46986756	6.51347e+06	6161013	6650233	T	49510.2	1	21	16
0	0	0	0	0	0	4.79176e+06	4162903	4304134	0	0	0	0	0	0	0	0	0	0	0	0	0	0	0	0	0	0	0	0	0	0	0	0	0	0	0	7.04523e+06	4312029	6.30289e+06	0	0	0	0	0	0	T	58450.1	1	4	3
0	0	0	0	0	0	1.45659e+06	1.37943e+06	1.26687e+06	0	0	0	0	0	0	0	0	0	0	0	0	1.22176e+06	641616	1.54563e+06	0	0	0	0	0	0	0	0	0	0	0	0	720797	0	946570	0	0	0	0	0	0	T	357306	1	2	2
0	0	0	0	0	0	0	0	0	0	0	0	12558151	13582480	11551084	0	0	0	0	0	0	0	0	0	0	0	0	5.74222e+06	6.62866e+06	4.05923e+06	0	0	0	0	0	0	0	0	0	0	0	0	6214115	6684740	6.63539e+06	T	10105.1	1	2	1
0	0	0	0	0	0	0	0	0	0	0	0	0	0	0	0	0	0	214604	535531	0	339727	0	291171	0	0	0	0	0	0	0	0	0	675486	418318	441234	0	0	0	0	0	0	0	0	0	T	106743	1	3	3
0	0	0	5950289	4.77468e+06	5.42079e+06	0	0	0	0	0	0	0	0	0	1.00853e+06	954107	864086	6.01392e+06	4.45452e+06	4.89434e+06	0	0	0	0	0	0	0	0	0	1.35815e+06	1.31789e+06	1.13948e+06	8576788	8812949	8234024	95919.4	231890	82745.3	0	0	0	0	0	0	T	85419.2	1	9	9
0	0	0	0	0	0	183997	131219	144126	0	0	0	0	0	0	0	0	0	0	0	0	0	0	0	0	0	0	0	0	0	0	0	0	0	0	0	0	0	0	0	0	0	0	0	0	T	58740	1	1	1
0	0	0	0	0	0	0	0	0	1921753	1.19966e+06	1.88917e+06	0	0	0	0	0	0	0	0	0	0	0	0	0	0	0	0	0	0	0	0	0	0	0	0	0	0	0	1117442	1.16801e+06	1.31329e+06	0	0	0	T	36618.4	1	2	2
0	0	0	0	0	0	2000965	2.26743e+06	1733297	0	0	0	0	0	0	0	0	0	715480	296523	0	2.37177e+06	2.27565e+06	2105786	0	0	0	0	0	0	0	0	0	0	0	0	2.76705e+06	2.51528e+06	2385083	3.68106e+06	3.38644e+06	3688846	0	0	0	T	49870.4	1	10	9
0	0	0	0	0	0	3.01184e+06	1.81597e+06	3024749	1.76499e+06	2.30698e+06	1.6771e+06	0	0	0	0	0	0	0	0	0	2.66084e+06	2.73608e+06	2.64247e+06	956318	698636	1.80847e+06	0	0	0	0	0	0	0	0	0	2.80091e+06	3.54136e+06	3417068	0	0	0	0	0	0	T	58769	1	9	9
0	0	0	476784	0	175354	1.7252e+06	1.87649e+06	1.62537e+06	7.59993e+06	8107754	5500507	0	0	0	0	695828	204313	0	281361	0	1.69205e+06	1.50428e+06	1.06976e+06	6.51261e+06	6.0417e+06	6474118	0	0	0	1.07582e+06	262097	0	266463	0	0	412172	467614	462949	10725834	9531304	9700071	467810	386165	983690	T	47285.2	1	14	4
0	0	0	0	0	0	0	0	0	0	0	0	2.50678e+06	2264799	2177569	0	0	0	0	0	0	0	0	0	0	0	0	3.18814e+06	3227263	2.55222e+06	0	0	0	0	0	0	0	0	0	0	0	0	3.4023e+06	1.28683e+06	1.33766e+06	T	22933.5	1	4	4
0	0	0	0	0	0	0	0	0	0	0	0	8252188	7791008	10565949	0	0	0	0	0	0	0	0	0	0	0	0	8986261	10926302	10154861	0	0	0	0	0	0	0	0	0	0	0	0	11652459	10260582	10749699	T	22821.7	1	5	3
0	0	0	1.43893e+06	962243	1.02763e+06	0	0	0	0	0	0	0	0	0	0	0	0	1.11936e+06	928685	1.37538e+06	0	0	0	0	0	0	0	0	0	0	0	0	1.3462e+06	1.7154e+06	1.62246e+06	0	0	0	0	0	0	0	0	0	T	101832	1	5	5
0	0	0	0	0	0	1.40474e+06	1.36605e+06	1305845	0	0	0	0	0	0	0	0	0	0	0	0	1.51699e+06	1.5518e+06	1.59423e+06	0	0	0	0	0	0	0	0	0	0	0	0	2.71463e+06	3094064	2.5045e+06	0	0	0	0	0	0	T	70345.4	1	10	10
15650451	14988901	18671936	2.575e+06	2375502	3.14875e+06	0	0	0	0	0	0	0	0	0	19272162	19944618	16972732	1.70571e+06	1.48389e+06	1.46878e+06	0	0	0	0	0	0	0	0	0	17416282	17402972	28971764	2.40544e+06	2.13567e+06	4125120	0	0	0	0	0	0	0	0	0	T	241495	1	56	50
0	0	0	0	0	0	0	0	0	0	0	0	5.09075e+06	5.00077e+06	4635130	0	0	0	0	0	0	0	0	0	0	0	0	7.55867e+06	5.82697e+06	5528676	0	0	0	0	0	0	0	0	0	0	0	0	6811942	5993344	6276741	T	24960	1	5	4
7.85939e+06	7.05715e+06	9132037	24848914	28494394	26735754	0	0	0	0	0	0	0	0	0	28320820	30459202	22954568	35102424	32999822	33364342	8.22804e+06	1.83701e+06	4.09855e+06	0	0	0	5119888	5.35005e+06	5877654	8933697	9454860	8349810	25055492	23362684	24563150	1.04401e+06	21994096	1.31844e+06	0	0	0	3.45546e+06	2.55473e+06	3.49934e+06	T	100124	1	32	27
0	0	0	6580241	7664785	7078914	6.98556e+06	7.14041e+06	7140654	530326	1.75707e+06	989494	544497	3.10284e+06	1.05506e+06	0	0	0	6.47883e+06	6.9909e+06	6928125	5.2303e+06	3709802	3611026	698657	287898	1.06293e+06	447070	1.01704e+06	665965	2284199	2.07637e+06	2.21501e+06	4687078	5125378	4.67287e+06	9707403	7.51045e+06	9993853	2.6456e+06	1.85741e+06	2.11196e+06	660821	5.27174e+06	4840132	T	70759.4	1	10	9
0	0	0	0	0	0	1.15329e+06	1.32946e+06	1.72095e+06	0	0	0	0	0	0	0	0	0	0	0	0	0	0	0	0	0	0	0	0	0	0	0	0	0	0	0	0	0	0	0	0	0	1094153	1.81097e+06	1541857	T	57254.5	1	2	2
0	0	0	0	0	0	408826	307293	391903	0	0	0	0	0	0	0	0	0	0	0	0	387873	348929	293343	0	0	0	0	0	0	0	0	0	0	0	0	154881	220313	327053	0	0	0	0	0	0	T	60053	1	1	1
0	0	0	0	0	0	7288267	7.16352e+06	6007036	0	0	0	0	0	0	0	0	0	0	0	0	5.68298e+06	3725672	4.3911e+06	0	0	0	0	0	0	0	0	0	0	0	0	5930943	6.77869e+06	7607347	0	0	0	0	0	0	T	73469.1	1	12	12
0	0	0	0	0	0	0	0	0	0	0	0	0	0	0	0	0	0	0	0	0	953689	808269	860563	0	0	0	0	0	0	0	0	0	0	0	0	748810	817493	522926	0	0	0	0	0	0	T	46851.9	1	1	1
0	0	0	0	0	0	0	0	0	0	0	0	1.81885e+06	1.79328e+06	1.552e+06	0	0	0	0	0	0	0	0	0	0	0	0	3.17695e+06	1297697	2.34309e+06	0	0	0	0	0	0	0	0	0	0	0	0	0	0	0	T	52634.1	1	3	3
0	0	0	0	0	0	0	0	0	0	0	0	0	0	0	0	0	0	0	0	0	0	0	0	0	0	0	0	0	0	0	0	0	0	0	0	0	0	0	315932	532710	370071	0	0	0	T	38964.9	1	1	1
0	0	0	4.21594e+06	1.19561e+06	1.86946e+06	0	0	0	6525472	7.75088e+06	9180265	3.44769e+06	3.42316e+06	3072136	0	0	0	0	0	0	0	0	0	5.89406e+06	5.57013e+06	6307313	2615339	2.69524e+06	2.61504e+06	0	0	0	0	0	0	0	0	0	1.05039e+06	1.02375e+06	1.47946e+06	13635517	13691203	14258887	T	33264.2	1	7	7
37080540	31728210	38799020	5.26159e+06	4795264	6618887	1105084	1931250	835552	3.53684e+06	3.16358e+06	2.68485e+06	0	0	0	27035846	28771264	28496326	3.14139e+06	2.49964e+06	2434502	0	0	0	0	0	0	0	0	0	27448726	24879718	18815036	4.80316e+06	5.80944e+06	3.74979e+06	2512908	1633053	3.07367e+06	1.919e+06	4.19862e+06	3.48722e+06	0	0	0	T	153843	1	53	43
0	0	0	299211	0	0	0	0	0	0	0	0	0	0	0	0	0	0	0	0	0	0	0	0	0	0	0	0	0	0	2.44614e+06	2660770	3.34734e+06	0	278040	212701	682215	990435	702348	8484224	3.70426e+06	5155930	0	0	0	T	357974	1	5	3
1.44451e+06	1.80266e+06	4.08885e+06	535590	1.08093e+06	0	0	0	0	0	0	0	0	0	0	1.53166e+06	830277	1.51415e+06	0	0	0	0	0	0	1.63841e+06	2.6603e+06	3143517	0	0	0	0	0	0	0	0	0	0	0	0	0	0	0	0	0	0	T	132252	1	2	2
0	0	0	0	0	0	9669938	9918020	10349268	0	0	0	0	0	0	0	0	0	0	0	0	0	0	0	0	0	0	0	0	0	0	0	0	0	0	0	0	0	0	3.62977e+06	3562511	3.22899e+06	0	0	0	T	50784.8	1	2	2
2.91488e+06	2.49469e+06	2.24568e+06	0	0	0	2301286	2.2907e+06	2.51603e+06	13500913	14709604	12422161	0	0	0	1.09857e+06	1.19194e+06	2.02496e+06	0	0	0	1.75752e+06	2.6796e+06	2288951	8797719	10341319	11467131	0	0	0	1.83533e+06	1.81206e+06	1.99529e+06	0	0	0	0	0	0	21305650	18945270	20385208	0	0	0	T	46714.9	1	12	9
0	0	0	0	0	0	0	0	0	0	0	0	16595973	19105028	21079558	0	0	0	0	0	0	0	0	0	0	0	0	12292912	14266878	11940941	0	0	0	0	0	0	0	0	0	0	0	0	13737214	13633587	13451968	T	40890.3	1	10	10
0	0	0	0	0	0	100879	134840	205846	0	0	0	0	0	0	0	0	0	0	0	0	403155	240885	272200	0	0	0	0	0	0	0	0	0	0	0	0	366357	263067	258641	0	0	0	0	0	0	T	64928.3	1	2	2
0	0	0	0	0	0	0	0	0	597837	683304	277452	0	0	0	0	0	0	0	0	0	0	0	0	253077	299006	595119	0	0	0	0	0	0	0	0	0	0	0	0	0	0	0	0	0	0	T	42882.7	1	2	2
6.6967e+06	7387837	5673600	2.47747e+06	2.17072e+06	3140916	1.11584e+06	790167	1.07158e+06	0	0	0	0	0	0	6.57186e+06	5817024	6486347	2.8049e+06	3.21623e+06	3176720	0	0	0	0	0	0	0	0	0	4986277	4830908	4655497	2.8626e+06	3.44311e+06	2.23186e+06	1.34e+06	4.00866e+06	1.27864e+06	0	0	0	0	0	0	T	76667	1	16	16
0	0	0	922802	1.40138e+06	1.28906e+06	0	0	0	0	0	0	0	0	0	0	0	0	891602	1.50734e+06	1.68388e+06	0	0	0	0	0	0	0	0	0	0	0	0	0	0	0	0	0	0	0	0	0	0	0	0	T	112835	1	3	3
0	0	0	3031349	6.37314e+06	8.37385e+06	0	0	0	0	0	0	0	0	0	0	0	0	6784375	3069956	3.0571e+06	0	0	0	0	0	0	0	0	0	0	0	0	10630797	3.57034e+06	3.40678e+06	0	0	0	0	0	0	0	0	0	T	80543.3	1	8	8
0	0	0	0	0	0	0	0	0	0	0	0	3288504	2.69106e+06	2.93249e+06	0	0	0	0	0	0	0	0	0	0	0	0	2.10216e+06	2.27379e+06	2.59349e+06	0	0	0	0	0	0	0	0	0	0	0	0	2390269	2.19126e+06	2.52838e+06	T	32502.5	1	1	1
0	0	0	467793	673487	2.58863e+06	0	0	0	0	0	0	0	0	0	0	0	0	0	0	0	0	0	0	0	0	0	0	0	0	0	0	0	1.21139e+06	1.19786e+06	2.1363e+06	0	0	0	0	0	0	0	0	0	T	33573.3	1	1	0
0	0	0	0	0	0	0	0	0	0	0	0	0	0	0	0	0	0	0	0	0	0	0	0	0	0	0	0	0	0	0	0	0	0	0	0	566753	745266	723539	0	0	0	0	0	0	T	65852	1	1	1
568828	1.52274e+06	996406	680740	1.18999e+06	653875	0	0	0	0	0	0	0	0	0	0	0	0	0	0	0	1317655	1.44571e+06	1.2018e+06	0	0	0	0	0	0	0	0	0	0	0	0	0	0	0	9373631	7798659	7311999	0	0	0	T	50630.9	1	7	6
1694170	960864	1.80149e+06	0	0	0	0	0	0	52064884	62758788	55108080	22282020	25082518	23248944	1.01324e+06	1651079	1.39564e+06	0	0	0	0	0	0	40962720	43116788	41014172	29242152	29550110	32434208	1.78144e+06	1.60774e+06	1.39969e+06	0	0	0	0	0	0	6.52468e+06	4.6005e+06	5.45857e+06	115645560	106885688	111629336	T	28975.9	1	16	13
0	0	0	0	0	0	0	0	0	0	0	0	0	0	0	0	0	0	0	0	0	0	0	0	0	0	0	0	0	0	206262	249188	233025	0	0	0	0	0	0	0	0	0	0	0	0	T	46923.7	1	1	1
0	0	0	1.568e+06	2.57974e+06	2.46667e+06	0	0	0	0	0	0	0	0	0	0	0	0	2.60512e+06	145647	2682881	0	0	0	0	0	0	0	0	0	727252	680783	1.46347e+06	1.93976e+06	2.13004e+06	1.59392e+06	660667	538006	563077	0	0	0	0	0	0	T	88310.7	1	4	3
0	0	0	0	0	0	11408413	11122998	13757698	16371867	18311692	16920756	6026460	6.98608e+06	7459792	0	0	0	0	0	0	13946329	14078296	12972145	24333018	22864196	22988334	7449451	7115510	3.97768e+06	0	0	0	0	0	0	5296886	14994921	4.09373e+06	78615600	76578288	72798408	10586155	9162346	10291137	T	46411.2	1	22	13
0	0	0	0	0	0	6873837	6514164	6393674	10240065	5003631	4.78776e+06	0	0	0	0	0	0	0	0	0	4.78707e+06	5.34399e+06	6087574	4.16838e+06	2927883	3826242	0	0	0	1.5356e+06	1.37445e+06	1.24923e+06	0	0	0	5.26157e+06	5.50714e+06	5310643	18918546	21718580	20178020	3.95709e+06	2.23587e+06	2.40879e+06	T	39805.1	1	12	11
0	0	0	10822037	10984370	9886527	0	0	0	0	0	0	6200519	5.91443e+06	6969872	0	0	0	9894689	9470789	8707354	0	0	0	0	0	0	4.91738e+06	5.85661e+06	4.20037e+06	3587738	3.03488e+06	4792654	30591596	30250750	32072932	0	0	0	0	0	0	9538527	6.33441e+06	3.76986e+06	T	98003.2	1	48	30
0	0	0	0	0	0	0	0	0	3.01816e+06	1.57125e+06	2.29108e+06	0	0	0	0	0	0	0	0	0	0	0	0	1.53363e+06	1.33433e+06	1304289	0	0	0	0	0	0	0	0	0	0	0	0	1.20856e+06	2.18362e+06	1.32413e+06	0	0	0	T	39013.5	1	2	2
0	0	0	0	0	0	0	0	0	995056	0	551449	0	0	0	0	0	0	0	0	0	0	0	0	0	0	454294	0	0	0	0	0	0	0	0	0	0	0	0	0	0	0	0	0	0	T	37766.5	1	1	1
0	0	0	0	0	0	1.20899e+06	1.28092e+06	1.18645e+06	12537973	12567003	13301139	0	0	0	7.36487e+06	4762411	7552026	0	0	0	1.34413e+06	1.35387e+06	1.44576e+06	11842547	12201482	12361595	0	0	0	5640165	5135824	5.50274e+06	0	0	0	1445403	1.40938e+06	1.22902e+06	7.30115e+06	7.5799e+06	8.08444e+06	1.88556e+06	2.2092e+06	1.88905e+06	T	42750.2	1	13	12
0	0	0	0	0	0	382196	564124	321949	0	0	0	0	0	0	0	0	0	0	0	0	0	0	0	0	0	0	0	0	0	0	0	0	0	0	0	0	0	0	0	0	0	0	0	0	T	318906	1	1	1
0	0	0	0	0	0	0	0	0	0	0	0	25538452	26372902	24732854	0	0	0	0	0	0	0	0	0	0	0	0	27993816	26295380	27410714	0	0	0	0	0	0	0	0	0	0	0	0	15893525	15628815	16662027	T	23417	1	3	3
0	0	0	0	0	0	3.72936e+06	3.48006e+06	3.14251e+06	0	0	0	0	0	0	0	0	0	0	0	0	5435640	5.24486e+06	5388208	3.6718e+06	3808626	3.71351e+06	0	0	0	0	0	0	0	0	0	5.03456e+06	5319149	5172366	0	0	0	12105381	4.01361e+06	1.53435e+06	T	59582.5	1	22	20
0	0	0	0	0	0	45853956	41726968	44783052	0	0	0	0	0	0	0	0	0	0	0	0	4450344	4858402	4315749	0	0	0	887850	278128	1.13982e+06	0	730362	5654131	0	0	0	50674048	5.01959e+06	4316729	0	0	0	0	0	0	T	57887.8	1	10	10
0	0	0	147538	0	0	0	0	0	0	0	0	2767313	2.61032e+06	2.39179e+06	0	0	0	0	0	0	0	0	0	0	0	0	2.65209e+06	2.69581e+06	2.5575e+06	0	0	0	0	0	0	0	0	0	0	0	0	0	0	0	T	112193	1	5	1
1.63278e+06	2.04158e+06	2242593	0	0	0	832381	1.21735e+06	1.05762e+06	0	0	0	0	0	0	2533559	1949066	2.20888e+06	0	0	0	1.63543e+06	1.65081e+06	1.87073e+06	0	0	0	0	0	0	1.85251e+06	2.30722e+06	2.15341e+06	0	0	0	1.88689e+06	1571848	1.63516e+06	0	0	0	0	0	0	T	54355.1	1	6	6
7126178	5.70032e+06	7786341	25408554	25572090	24897944	22819720	22258042	23267846	3.31136e+06	5142172	3.12378e+06	0	0	0	5.67541e+06	6033769	5354332	20010186	18858450	20510246	16886986	17461648	18273372	2.13676e+06	4298792	3.14159e+06	2298872	1.59334e+06	1.87079e+06	4857084	4833535	4781295	11051406	11680402	11947939	18049628	19565936	18264764	4.68835e+06	4354816	4854913	2.47485e+06	2.2626e+06	1.88298e+06	T	69677.9	1	35	24
6.27256e+06	4.40577e+06	5492789	28102982	30652408	27243990	26657932	4.8028e+06	28244226	14126851	12725399	4166405	0	0	0	3.91393e+06	3253499	3752760	20643496	21903590	21976102	2.30533e+06	1.89203e+06	2276007	14201068	7.41697e+06	7076781	0	0	0	3.43263e+06	3.97612e+06	2.45386e+06	19184272	19248070	18682768	3061023	12088661	3.93346e+06	5684714	2.96514e+06	5322211	0	0	0	T	74178	1	34	23
0	0	0	0	0	0	0	0	0	0	0	0	10649016	9909661	9467435	0	0	0	0	0	0	0	0	0	0	0	0	10596387	25927948	11336034	0	0	0	0	0	0	0	0	0	0	0	0	32431918	13039257	29632552	T	23467.8	1	9	3
0	0	0	0	0	0	0	0	0	0	0	0	4.55482e+06	4453881	4736368	0	0	0	0	0	0	0	0	0	0	0	0	5.52111e+06	4.89632e+06	4.06627e+06	0	0	0	0	0	0	0	0	0	0	0	0	4521532	4.06247e+06	4080084	T	23474.8	1	8	7
0	0	0	0	0	0	0	0	0	0	0	0	5.832e+06	5.79109e+06	5.19979e+06	0	0	0	0	0	0	0	0	0	0	0	0	5657694	6076219	5.58702e+06	182954	0	0	0	0	0	0	0	0	0	0	0	4.37521e+06	4654021	4.12848e+06	T	22759.7	1	6	5
0	0	0	0	0	0	0	0	0	0	0	0	2.76008e+06	2.83988e+06	2.85096e+06	0	0	0	0	0	0	0	0	0	0	0	0	2538670	2.90171e+06	3.04478e+06	0	0	0	0	0	0	0	0	0	0	0	0	3.18632e+06	2.83078e+06	3.30012e+06	T	24852.3	1	4	3
0	0	0	0	0	0	0	0	0	12999163	11841036	13724419	0	0	0	0	0	0	0	0	0	0	0	0	11335290	11390262	12115698	1.36773e+06	944940	219506	0	0	0	0	0	0	0	0	0	5336926	6.89467e+06	6545251	1.29627e+06	1.43487e+06	2573148	T	45537.6	1	12	12
0	0	0	0	0	0	0	0	0	0	0	0	571028	757799	0	0	0	0	0	0	0	0	0	0	0	0	0	690659	1.19452e+06	711430	0	0	0	0	0	0	0	0	0	0	0	0	1398868	764000	1129218	T	20465.3	1	2	2
242221	542303	411878	0	0	0	0	0	0	0	0	0	0	0	0	1066579	685848	764316	0	0	0	0	0	0	0	0	0	0	0	0	862855	689941	375933	0	0	0	0	0	0	0	0	0	0	456215	0	T	181166	1	14	2
4.25889e+06	6475752	4.88245e+06	0	0	0	0	0	0	4.9729e+06	4.38356e+06	2716592	543473	12261967	1.05051e+06	9967074	8105661	9882425	0	0	0	0	0	0	2.611e+06	2305599	1.89579e+06	5.92041e+06	5.54317e+06	6.51325e+06	8541861	7949015	8031264	0	0	0	0	0	0	0	0	0	0	0	0	T	184530	1	31	19
0	0	0	0	0	0	0	0	0	606836	813638	1.19552e+06	0	0	0	0	0	0	0	0	12629380	0	0	0	425517	779313	638945	0	0	0	0	0	0	0	0	0	0	0	0	0	0	0	0	0	0	T	42767.1	1	3	2
0	0	0	0	0	0	0	0	0	3.87466e+06	3.8059e+06	3.51272e+06	0	0	0	0	0	0	0	0	0	0	0	0	2555889	2.77949e+06	3.44724e+06	0	0	0	0	0	0	0	0	0	0	0	0	3.55901e+06	3.58733e+06	2.83479e+06	0	0	0	T	42245.6	1	6	6
0	0	0	0	0	0	0	0	0	0	0	0	72044576	68855632	65281108	0	0	0	0	0	0	0	0	0	0	0	0	59609232	57312864	62856868	0	0	0	0	0	0	0	0	0	0	0	0	71932440	69013696	66942152	T	18986.6	1	5	4
0	0	0	0	0	0	0	0	0	0	0	0	9282056	9255190	10606640	0	0	0	0	0	0	0	0	0	0	0	0	8776952	9380318	9296907	0	0	0	0	0	0	0	0	0	0	0	0	11024728	13462023	12788837	T	27974	1	8	8
0	0	0	0	0	0	0	0	0	0	0	0	0	0	0	320877	0	276934	0	0	0	0	0	0	0	0	0	0	0	0	0	0	0	0	0	0	0	0	0	1.29355e+06	1057357	245933	0	0	0	T	383963	1	2	1
0	0	0	0	0	0	739645	691111	1.03844e+06	0	0	0	0	0	0	0	0	0	0	0	0	0	0	0	0	0	0	0	0	0	0	0	0	0	0	0	0	0	0	0	0	0	0	0	0	T	52408.7	1	1	1
0	0	0	0	0	0	0	0	0	0	0	0	0	0	0	0	0	0	0	0	0	0	0	0	478068	460506	0	0	0	0	366751	439769	373808	0	0	0	0	0	0	0	0	0	0	0	0	T	208602	1	2	2
4.09158e+06	4342149	3499755	11813976	9795902	9666736	2172126	1.43019e+06	1.88673e+06	0	0	0	0	0	0	4.00194e+06	3.57088e+06	3.64897e+06	7.3881e+06	8791610	8943997	1.29188e+06	1.49626e+06	1.6739e+06	0	0	0	0	0	0	3.0767e+06	3.55825e+06	3514739	9999985	11465615	9890537	2710712	3.37043e+06	2996096	1.77827e+06	2.55979e+06	2.48207e+06	0	0	0	T	76488.6	1	18	18
0	0	0	0	0	0	1.10666e+06	1.2087e+06	1130470	0	0	0	0	0	0	0	0	0	0	0	0	1.6324e+06	1.33175e+06	1.87183e+06	0	0	0	0	0	0	0	0	0	0	0	0	1.0084e+06	1.28076e+06	1421636	2471721	2826049	2.23155e+06	0	0	0	T	54812.9	1	5	4
0	0	0	7.33786e+06	8410898	7.48074e+06	0	0	0	23002830	6576158	6580587	829279	2137838	736895	2.18984e+06	2.44721e+06	2.6016e+06	6.59687e+06	6.2543e+06	6518870	1.09959e+06	1.10642e+06	1.37548e+06	5.29752e+06	5554456	4.96013e+06	1.45575e+06	1.60589e+06	1436016	0	0	0	9276187	11286435	12995646	2.17623e+06	2.23301e+06	2156810	10289302	9268772	9327960	4356592	4239239	4.03441e+06	T	79636.3	1	26	24
0	0	0	0	0	0	0	0	0	0	0	0	1.71542e+06	1.45282e+06	1.8232e+06	0	0	0	0	0	0	0	0	0	0	0	0	0	0	0	0	0	0	0	0	0	0	0	0	0	0	0	2.65096e+06	2.97094e+06	2.74888e+06	T	16591.3	1	1	1
0	0	0	0	0	0	0	0	0	0	0	0	0	0	0	0	0	0	0	0	0	0	0	0	0	0	0	0	0	0	0	0	0	0	0	0	0	0	0	928461	867591	1.23265e+06	0	0	0	T	83093	1	1	1
0	0	0	837375	474060	907482	3.81489e+06	1679807	1.4641e+06	0	0	0	0	0	0	2.87386e+06	1.94723e+06	2447157	0	0	0	0	0	0	54555328	52667132	54939712	0	0	0	2105364	2.01359e+06	2.56718e+06	0	0	0	0	0	0	0	0	0	0	0	0	T	88622.4	1	3	3
0	0	0	0	0	0	0	0	0	0	0	0	4.00389e+06	551527	949934	0	0	0	0	0	0	0	0	0	0	0	0	1144472	739633	912124	0	0	0	0	0	0	0	0	0	0	0	0	725489	784599	917662	T	24919	1	2	2
0	0	0	582540	415371	567598	0	0	0	0	0	0	0	0	0	0	0	0	528168	450129	841925	0	0	0	0	0	0	0	0	0	555730	561080	710472	672145	672624	577511	0	0	0	0	0	0	0	0	0	T	83682.9	1	2	1
0	0	0	0	0	0	0	0	0	0	0	0	0	0	0	0	0	0	0	0	0	0	0	0	0	0	0	0	0	0	0	0	0	0	0	0	0	0	0	881345	1.22275e+06	805710	0	0	0	T	37353.2	1	1	1
1.16103e+06	542914	1.11773e+06	764911	1.16197e+06	1.26312e+06	0	0	0	7662807	8849162	9305490	1.52859e+06	1.75216e+06	2.04156e+06	1.71719e+06	1.39966e+06	1.8626e+06	947853	1.00671e+06	1.26195e+06	0	0	0	5488697	5334477	5.48487e+06	0	0	0	1314865	1.00783e+06	879346	1.11539e+06	1.286e+06	464117	0	0	0	7.0527e+06	6.03507e+06	6392259	1.51277e+06	1.86634e+06	2.18987e+06	T	26771.9	1	9	7
0	0	0	0	0	0	682654	337142	3.03354e+06	1.45395e+06	1.65241e+06	1.6285e+06	0	0	0	0	0	0	0	0	0	4705737	3.71073e+06	3931802	0	0	0	0	0	0	0	0	0	0	0	0	734763	792565	2.96273e+06	0	0	0	0	0	0	T	35800.3	1	2	2
0	0	0	0	0	0	1.56917e+06	2.27254e+06	1.79681e+06	5.59341e+06	1428960	2.8713e+06	0	0	0	0	0	0	0	0	0	1.69044e+06	1.79007e+06	2.01311e+06	1.59116e+06	1.86481e+06	1.16128e+06	0	0	0	0	0	0	0	0	0	1.86588e+06	2.14615e+06	2332073	3850285	3.97802e+06	8.2049e+06	0	0	0	T	51730.9	1	9	9
0	0	0	2.69985e+06	2.71303e+06	2.32375e+06	0	0	0	0	0	0	0	0	0	163161	0	1361532	1589305	1.66485e+06	1.75675e+06	0	0	0	0	0	0	0	0	0	328359	418849	476158	3.62677e+06	3660663	3.73919e+06	0	0	0	0	0	0	0	0	0	T	94538.2	1	8	8
0	0	0	0	0	0	0	0	0	0	0	0	4441514	4.35334e+06	3008782	0	0	0	0	0	0	0	0	0	0	0	0	3981851	3.43179e+06	3728141	0	0	0	0	0	0	0	0	0	0	0	0	3215581	4.20972e+06	3.80416e+06	T	20092.1	1	4	4
7.98147e+06	8565372	4483123	3.8189e+06	5.3158e+06	4225703	11713991	12504806	14033180	491012128	594484352	433898624	37906572	39020608	38338860	8091602	3767445	6.64938e+06	3.01984e+06	3.14121e+06	3.29669e+06	6470028	5446203	10440373	385420224	409325472	376790848	49705012	50838192	52194012	5111288	2.30011e+06	2.97313e+06	3267764	12450812	3709129	15884368	9571331	15713148	162971376	173440560	159378480	45805828	55960976	59085804	T	39570.6	1	29	13
8008928	12784448	8706543	26757470	27088736	25877542	5.34266e+06	5840076	5902976	0	0	0	2295963	3545727	3.3808e+06	9622338	7586313	6.16752e+06	27792584	31547486	30184978	2955796	2.98877e+06	2.92581e+06	3.70366e+06	2.88071e+06	3.20727e+06	15951032	14596600	17943080	4.22444e+06	6.2139e+06	5.74726e+06	19029752	19419378	19382820	5.84408e+06	6.05797e+06	5779296	4.81392e+06	4.56832e+06	4.56745e+06	0	0	0	T	77464.3	1	41	33
4.40714e+06	5.85934e+06	4273154	2839924	2690719	2454780	15025805	15883543	15680957	3.72848e+06	3.2539e+06	3.42841e+06	4.8231e+06	3.54924e+06	3.82021e+06	6656956	4010721	6.11931e+06	1.1614e+06	1.83065e+06	1.41163e+06	13100315	13358349	14289440	2.61214e+06	3.03818e+06	2.99515e+06	3.25151e+06	3.27798e+06	6112445	4760601	4451887	4.59715e+06	2.11815e+06	2.70726e+06	2362033	13387340	13482502	17495552	3.16371e+06	3.3924e+06	3.56277e+06	3.71799e+06	3.54938e+06	4201401	T	57825.9	1	16	15
1.90101e+06	1.18924e+06	1.33574e+06	314344	241899	743701	5.57815e+06	5.11764e+06	5.99496e+06	0	0	0	0	0	0	1.42961e+06	1.87776e+06	1.34046e+06	0	0	0	5.82712e+06	5750767	5.74133e+06	0	0	0	577204	0	866889	0	0	0	0	0	0	5.8484e+06	6069270	5992866	0	0	0	0	0	0	T	60183.5	1	7	3
0	0	0	0	0	0	0	0	0	0	0	0	23178068	24752580	25993874	0	0	0	0	0	0	0	0	0	0	0	0	30248074	31551512	30276136	0	0	0	0	0	0	0	0	0	0	0	0	18931580	21887424	21027828	T	17989.8	1	8	7
0	0	0	0	0	0	0	0	0	0	0	0	0	0	0	0	0	0	0	0	0	0	0	0	0	0	0	0	0	0	0	0	0	443931	365255	443956	0	0	0	0	0	0	0	0	0	T	63884.9	1	1	1
0	0	0	0	0	0	0	0	0	0	0	0	6145770	5988567	6400817	0	0	0	0	0	0	0	0	0	0	0	0	7881938	7.5276e+06	6869891	0	0	0	0	0	0	0	0	0	0	0	0	6509793	7045282	6.1043e+06	T	17132.4	1	3	2
0	0	0	0	0	0	0	0	0	0	0	0	4485720	5467375	5.10568e+06	0	0	0	0	0	0	0	0	0	0	0	0	3.96854e+06	2.2272e+06	4.33938e+06	0	0	0	0	0	0	0	0	0	0	0	0	4.7206e+06	3544502	1.5228e+06	T	13285	1	3	1
0	0	0	0	0	0	0	0	0	0	0	0	5024241	4610571	4.82565e+06	0	0	0	0	0	0	0	0	0	0	0	0	5.4908e+06	6.32991e+06	5.84124e+06	0	0	428505	0	0	0	0	0	0	0	0	0	3.84694e+06	3745145	4.0965e+06	T	23192.7	1	3	2
0	0	0	0	0	0	0	0	0	0	0	0	0	0	0	0	0	0	0	0	0	0	0	0	0	0	0	382147	381799	502672	0	0	0	0	0	0	0	0	0	0	0	0	0	0	0	T	22973.6	1	1	1
0	0	0	0	0	0	0	0	0	0	0	0	0	0	0	0	0	0	0	0	0	0	0	0	0	0	0	0	0	0	0	0	0	0	0	0	1.1889e+06	1.44539e+06	1.40219e+06	0	0	0	0	0	0	T	58224.2	1	2	2
13115729	13302264	12249643	10748709	9833347	7.96634e+06	22469612	21188050	24282768	61960740	74269288	61262372	19192874	21481310	20030480	14004391	14331016	14597941	3.79298e+06	13473908	13662078	30064076	33530882	31363354	101783464	105488344	101368040	28995688	85761248	24463172	7193220	4736395	6996139	4653905	5029031	16625346	4.4699e+06	4.38977e+06	4.40458e+06	143723872	137457168	137889216	27119044	23951042	26178976	T	45642.9	1	15	7
20310106	14856386	16023093	0	0	0	0	0	0	0	0	0	0	0	0	11942862	14538116	12857237	0	0	0	0	0	0	0	0	0	0	0	0	12365515	10672295	12869660	1.74462e+06	687155	1.25611e+06	0	0	0	0	0	0	0	0	0	T	152689	1	30	30
0	0	0	0	0	0	0	0	0	0	0	0	0	0	0	180427	276628	139138	0	0	0	0	0	0	0	0	0	0	0	0	0	0	0	0	0	0	0	0	0	0	0	0	0	0	0	T	119085	1	1	1
0	0	0	2516525	1.09465e+06	2013253	0	0	0	0	0	0	0	0	0	0	0	0	1.41111e+06	1.90728e+06	1.72359e+06	0	0	0	0	0	0	0	0	0	0	0	0	964870	2.37324e+06	1.1176e+06	0	0	0	0	0	0	0	0	0	T	68853.3	1	3	2
1.04716e+06	199343	735082	6.42753e+06	5.74789e+06	7.23627e+06	0	0	0	0	0	0	0	0	0	1.13914e+06	1.45098e+06	1628384	5.35881e+06	5442302	5317486	0	0	0	0	0	0	0	0	0	358645	394709	482378	5910541	6.15039e+06	5704391	0	0	0	0	0	0	0	0	0	T	92097	1	13	10
0	0	0	0	0	0	0	0	0	0	0	0	11492193	11594824	9313928	0	0	0	0	0	0	0	0	0	0	0	0	0	0	0	0	0	0	0	0	0	0	0	0	0	0	0	6.14157e+06	4730623	5541802	T	102313	1	3	1
0	0	0	0	0	0	0	0	0	0	0	0	24965508	26964374	26492954	0	0	0	0	0	0	0	0	0	0	0	0	35040860	36892088	37596728	0	0	0	0	0	0	550965	894308	493154	0	0	0	20043090	20000460	20381148	T	21334.6	1	7	5
0	0	0	0	0	0	0	0	0	0	0	0	0	0	0	0	0	0	0	0	0	779735	738782	991092	0	0	0	0	0	0	0	0	0	1.92273e+06	1.66653e+06	1.67438e+06	0	0	0	0	0	0	0	0	0	T	101090	1	2	2
0	0	0	0	0	0	1.63758e+06	646530	1996048	16091798	15042811	17742986	3.267e+06	3.58079e+06	4464210	0	0	0	0	0	0	604718	1.22704e+06	1449361	15367965	16553336	16061944	4903213	4424318	4024792	0	0	0	0	0	0	564555	842426	413666	17300560	18993052	14673895	6.51942e+06	6.34668e+06	6555052	T	32902.3	1	10	5
0	0	0	0	0	0	0	0	0	767374	795121	924109	15587070	15655585	16050665	0	0	0	0	0	0	0	0	0	1.14909e+06	0	1.5204e+06	11376491	12220616	10753345	0	0	0	0	0	0	0	0	0	0	0	0	20609448	21405232	18291666	T	22478	1	5	4
0	0	0	6.3868e+06	6656845	3949115	0	0	0	0	0	0	13504906	12973607	4.011e+06	0	0	0	2.29494e+06	2773589	2.64256e+06	0	0	0	0	0	0	0	0	0	0	0	0	4622911	6.95334e+06	5307297	0	0	0	0	0	0	0	0	0	T	197457	1	6	6
0	0	0	0	0	0	0	0	0	0	0	0	0	0	0	0	0	0	0	0	0	866230	1.06307e+06	720510	0	0	0	0	0	0	0	0	0	0	0	0	0	0	0	0	0	0	714148	695529	783983	T	37324.9	1	1	0
0	0	0	0	0	0	0	0	0	36146732	35379056	36493440	134919968	142886704	130872768	0	0	0	0	0	0	0	0	0	12212886	13624236	12887939	38626788	38097508	36445460	0	0	0	0	0	0	1.64369e+06	1.26046e+06	1.3974e+06	2605572	1.79766e+06	1.59077e+06	160714608	164850656	159092192	T	33991	1	11	7
2.15645e+06	2.41136e+06	1.3157e+06	0	0	0	4777839	5.74652e+06	5.28741e+06	0	0	0	1.52733e+06	25924450	1.35544e+06	0	0	0	0	0	0	5.10614e+06	4.61268e+06	5.03175e+06	0	0	0	1.12697e+06	1.46714e+06	1.86036e+06	2.04075e+06	2.09137e+06	2.17606e+06	0	0	0	6924650	6650794	6.88923e+06	0	0	0	897670	2717455	2.86077e+06	T	68211.6	1	11	11
3413616	5131400	2.59467e+06	4876785	4.75746e+06	4.4638e+06	0	0	0	0	0	0	0	0	0	5.85013e+06	5.58801e+06	5793036	3.94473e+06	4899127	4.77117e+06	0	0	0	0	0	0	0	0	0	3.26091e+06	3151280	3.02899e+06	6039138	6108913	5990977	0	0	0	0	0	0	0	0	0	T	120762	1	26	26
0	0	0	0	0	0	0	0	0	3.78496e+06	4.44549e+06	3.16009e+06	0	0	0	0	0	0	0	642883	862286	0	0	0	4178266	4348208	3692012	0	0	0	0	0	0	0	0	689199	0	0	0	0	0	0	0	0	0	T	163934	1	3	3
0	0	0	0	0	0	0	0	0	3.74643e+06	4.32336e+06	2.81272e+06	0	0	0	0	0	0	0	0	0	0	0	0	2243694	2.19526e+06	2395381	0	0	0	0	0	0	0	0	0	0	0	0	2.47695e+06	2910869	3.0879e+06	0	0	0	T	43187.2	1	4	3
0	0	0	0	0	0	0	0	0	19648458	20289066	18582470	8074128	8515340	9645124	0	0	0	0	0	0	0	0	0	13500499	14344017	12717297	8425289	8.04796e+06	6.59704e+06	0	0	0	0	0	0	0	0	0	4.38625e+06	5.10329e+06	4599873	44842216	39971056	40718344	T	36226.8	1	7	6
0	0	0	2.14884e+06	2.33792e+06	2689712	0	0	0	0	0	0	0	0	0	0	0	0	2.17365e+06	2.18218e+06	2352610	0	0	0	0	0	0	0	0	0	0	0	0	3.57213e+06	3.45489e+06	3.41569e+06	0	0	0	0	0	0	0	0	0	T	107074	1	11	11
8282439	9879600	9147229	2113979	3.31242e+06	6010302	0	0	0	0	0	0	0	0	0	7.46135e+06	7154370	7.3395e+06	0	0	0	0	0	0	0	0	0	0	0	0	7030145	7.25141e+06	6838102	0	0	0	0	0	0	0	0	0	0	0	0	T	138258	1	26	25
851442	409128	0	0	0	0	0	0	0	0	0	0	0	0	0	0	0	0	0	0	0	0	0	0	0	0	0	0	0	0	1.09304e+06	1.02942e+06	2.0731e+06	0	0	0	0	0	0	0	0	0	0	0	0	T	72185.1	1	2	2
0	0	0	0	0	0	0	0	0	0	0	0	15547583	15839680	15025395	0	0	0	0	0	0	0	0	0	0	0	0	14207597	14253043	13909678	0	0	0	0	0	0	0	0	0	0	0	0	11306504	10240966	10515015	T	17006.7	1	6	6
0	0	0	0	0	0	0	0	0	0	0	0	0	0	0	0	0	0	0	0	0	0	0	0	0	0	0	0	0	0	0	0	0	0	0	0	0	0	0	0	0	0	662209	689496	799868	T	30581.8	1	2	1
0	0	0	0	0	0	0	0	0	0	0	0	1.613e+06	0	2043827	0	0	0	0	0	0	0	0	0	0	0	0	0	0	0	0	0	0	0	0	0	0	0	0	0	0	0	2.52132e+06	2341062	2.33162e+06	T	6999.49	1	1	1
3.60011e+06	14698032	3.67896e+06	7.9327e+06	8.38271e+06	6.72679e+06	0	0	0	0	0	0	0	0	0	12478767	7.53225e+06	2992323	4.50658e+06	4.63063e+06	4.4089e+06	0	0	0	0	0	0	0	0	0	5.88747e+06	4893157	3.86586e+06	10696545	10025444	10405425	0	0	0	0	0	0	0	0	0	T	98998.2	1	29	27
5.54726e+06	6.13403e+06	13236645	7544033	8.06948e+06	7.013e+06	0	0	0	0	0	0	0	0	0	13037432	12350147	12978662	3.83175e+06	3.8728e+06	4.43995e+06	0	0	0	0	0	0	0	0	0	10606426	6826859	11164795	11431623	10492079	11441021	0	0	0	0	0	0	0	0	0	T	118249	1	22	22
0	0	0	0	0	0	0	0	0	0	0	0	14884240	14960494	15199178	0	0	0	0	0	0	0	0	0	0	0	0	15935284	15251653	18156484	0	0	0	0	0	0	0	0	0	0	0	0	12718868	14445549	15900975	T	14386.4	1	7	7
4.10073e+06	3483768	3.58728e+06	0	0	0	0	0	0	0	0	0	0	0	0	2.9833e+06	2.92231e+06	3.05626e+06	0	0	0	0	0	0	0	0	0	0	0	0	3.81885e+06	4003131	3703677	902627	1.80817e+06	1.14655e+06	0	0	0	0	0	0	1.37038e+06	0	756271	T	139473	1	14	14
0	0	0	0	0	0	0	0	0	3173172	1.32196e+06	2245884	822304	960858	1.02225e+06	0	0	0	0	0	0	0	0	0	1499501	2641725	2241731	1.16593e+06	1.01614e+06	1.18101e+06	0	0	0	0	0	0	0	0	0	0	0	0	3.87132e+06	3819636	3420306	T	26198.9	1	4	3
0	0	0	2014456	1.53217e+06	2.5277e+06	0	0	0	0	0	0	0	0	0	0	0	0	2.9089e+06	3.26968e+06	3.00924e+06	1.05063e+06	1.21969e+06	1.44283e+06	0	0	0	0	0	0	0	0	0	2.66263e+06	2.37429e+06	2.30441e+06	1.54804e+06	1.30235e+06	1.37307e+06	0	0	0	0	0	0	T	75330.9	1	9	9
22972512	24090824	29552040	0	0	0	0	0	0	0	0	0	0	0	0	20076426	23788824	21680860	0	0	0	0	0	0	0	0	0	0	0	0	20250402	25893576	25623136	0	0	0	0	0	0	0	0	0	0	0	0	T	125338	1	32	19
0	0	0	0	0	0	0	0	0	0	0	0	0	0	0	0	0	0	0	0	0	0	0	0	0	0	0	0	0	0	0	0	0	0	0	0	756461	1.18209e+06	624370	0	0	0	0	0	0	T	54498.4	1	2	2
0	0	0	0	0	0	0	0	0	0	0	0	0	0	0	0	0	0	0	0	0	0	0	0	0	0	0	0	0	0	0	0	0	0	0	0	947530	799034	921549	0	0	0	0	0	0	T	124490	1	1	1
0	0	0	1.70137e+06	1.80601e+06	1.64291e+06	0	0	0	0	0	0	0	0	0	1.30699e+06	1.2461e+06	1.12555e+06	0	0	0	0	0	0	0	0	0	0	0	0	0	0	0	1.87646e+06	1.9001e+06	2.26482e+06	0	0	0	0	0	0	0	0	0	T	164792	1	2	2
0	0	0	0	0	0	0	389950	0	0	0	0	0	0	0	0	0	0	0	0	0	0	0	0	0	0	0	0	0	0	0	0	0	0	0	0	409144	494469	806973	0	0	0	0	0	0	T	59106.1	1	3	3
2.30172e+06	2.51964e+06	1664614	0	0	0	0	0	0	0	0	0	0	0	0	2.74561e+06	2.14024e+06	2.22632e+06	0	0	0	0	0	0	0	0	0	0	0	0	1.63498e+06	2.77581e+06	1.81753e+06	0	0	0	0	0	0	0	0	0	0	0	0	T	56033	1	3	3
0	0	0	0	0	0	0	0	0	3.6674e+06	3.85929e+06	5313226	0	0	0	0	0	0	0	0	0	0	0	0	5.05126e+06	5.08848e+06	5141418	0	0	0	0	0	0	0	0	0	0	0	0	4.82423e+06	4837917	5.03514e+06	926242	1.27677e+06	2.90948e+06	T	37555.8	1	10	7
221315	1.19445e+06	385819	1.27713e+06	1.17698e+06	2.5965e+06	3.90655e+06	2338804	3.63494e+06	2.10635e+06	1.03727e+06	315647	0	0	0	734487	193747	213645	2754998	2.87551e+06	3.51541e+06	3409450	2.34357e+06	2.52798e+06	508303	446728	1.15252e+06	0	1.05383e+06	609567	492895	810377	1.84123e+06	2339103	2111548	2.56766e+06	4.14158e+06	2781447	3.06056e+06	1314277	2.63631e+06	1.59518e+06	2.52607e+06	0	2.36581e+06	T	69977.9	1	32	12
0	0	0	0	0	0	0	0	0	473823	435460	296699	0	0	0	0	0	0	0	0	0	0	0	0	0	0	0	0	0	0	0	0	0	0	0	0	0	0	0	0	0	0	0	0	0	T	31492.1	1	1	1
0	0	0	0	0	0	0	0	0	0	0	0	1.42397e+06	1.16837e+06	1.68669e+06	0	0	0	0	0	0	0	0	0	0	0	0	0	0	0	0	0	0	0	0	0	0	0	0	0	0	0	1193184	1.27795e+06	1.47208e+06	T	26460.8	1	1	1
3.63771e+06	3083392	0	0	0	0	0	0	0	0	0	0	0	0	0	0	0	0	0	0	0	0	0	0	0	0	0	0	0	0	0	0	0	0	0	0	0	0	0	461377	0	0	0	0	0	T	56599.4	1	2	2
0	0	0	772514	310148	318143	0	0	0	0	0	0	0	0	0	0	0	0	241961	390940	797479	0	0	0	0	0	0	0	0	0	0	0	0	842052	676708	1.01594e+06	0	0	0	0	0	0	0	0	0	T	87247.5	1	4	4
0	0	0	0	0	0	0	0	0	3.32838e+06	2.6942e+06	3.78667e+06	0	0	0	0	0	0	0	0	0	0	0	0	4196084	2.73459e+06	3.86897e+06	0	0	0	0	0	0	0	0	0	0	0	0	0	0	0	2.80543e+06	2730486	2855543	T	33211.3	1	5	5
0	0	0	0	0	0	0	0	0	4763329	106230	1.92845e+06	0	0	0	0	0	0	0	0	0	0	0	0	0	0	0	0	0	0	0	0	0	0	0	0	0	0	0	2.91885e+06	1.75971e+06	262443	0	0	0	T	39481.3	1	3	3
0	0	0	0	0	0	1004195	1.6868e+06	1.93473e+06	0	0	0	0	0	0	0	0	0	0	0	0	1.38364e+06	1.21925e+06	1.86017e+06	0	0	0	0	0	0	0	0	0	0	0	0	2.67114e+06	2652049	2.07916e+06	0	0	0	0	0	0	T	49191.8	1	5	5
0	0	0	0	0	0	0	0	0	551300	372278	0	0	0	0	0	0	0	0	0	0	0	0	0	0	0	0	0	0	0	0	0	0	0	0	0	0	0	0	499551	525338	440016	0	0	0	T	40711.2	1	2	1
0	0	0	0	0	0	1.62263e+06	1.68229e+06	1.89595e+06	0	0	0	0	0	0	0	0	0	0	0	0	1908366	1.35797e+06	1.21876e+06	0	0	0	0	0	0	0	0	0	0	0	0	1.41904e+06	921547	1.40839e+06	0	0	0	0	0	0	T	50941.6	1	4	2
7.35138e+06	4.17094e+06	4.91274e+06	1.53116e+06	1.56433e+06	1.65622e+06	0	0	0	0	0	0	0	0	0	4.02248e+06	2950993	2.8632e+06	1.79509e+06	1.57076e+06	1.10377e+06	0	0	0	0	0	0	0	0	0	3.50453e+06	3653868	2.15175e+06	2.73002e+06	2578435	2.47744e+06	0	0	0	0	0	0	0	0	0	T	110346	1	8	7
0	0	0	10419962	9939873	9578920	0	0	0	0	0	0	0	579958	183689	0	0	0	6042786	8355065	8838588	0	0	0	0	0	0	0	0	0	0	0	0	9585527	9603774	9525851	0	0	0	0	0	0	232579	323945	1.6082e+06	T	89265.7	1	21	19
5.68093e+06	5.17758e+06	3.48986e+06	3.40122e+06	3520168	3.61822e+06	26077258	29006316	28444318	9020981	10347417	8761114	6.55918e+06	6961602	7.17869e+06	3.83482e+06	4486034	3272517	4433191	3.57479e+06	3.03227e+06	23139868	25962128	25778268	11703557	12188415	12822013	7267348	7.40655e+06	7.30534e+06	5881847	3560646	5.88115e+06	3.16299e+06	2.19027e+06	2.38709e+06	33435906	34527804	32912160	23621570	25087466	23888410	9295269	8612989	8464262	T	51926.6	1	19	14
0	0	0	0	0	0	2977283	2.79965e+06	2.52348e+06	0	0	0	0	0	0	0	0	0	0	0	0	6789619	7.59234e+06	2716548	2.71569e+06	2.70732e+06	2.52846e+06	0	0	0	0	0	0	0	0	0	0	0	0	10478612	11423834	10627745	1.39038e+06	597771	1.48142e+06	T	51261.5	1	15	14
0	0	0	0	0	0	0	0	0	0	0	0	0	0	0	748693	0	716632	0	0	0	0	0	0	0	0	0	533740	1.22034e+06	1.22981e+06	0	0	0	0	0	0	0	0	0	0	0	0	537953	520493	1.76792e+06	T	20686.8	1	3	3
6499198	7.40079e+06	11206403	0	0	0	0	0	0	24772326	28601300	21993462	0	0	0	23443746	13515864	10991880	0	0	0	0	0	0	22538118	23871380	23857224	0	0	0	21801346	24854512	22686062	6428507	7.34206e+06	7.20442e+06	0	0	0	0	0	0	0	0	0	T	206676	1	64	62
0	0	0	0	0	0	0	0	0	0	0	0	0	0	0	1.22139e+06	1.08755e+06	804404	0	0	0	0	0	0	0	0	0	0	0	0	934814	1.13575e+06	739534	0	0	0	0	0	0	0	0	0	0	0	0	T	111978	1	3	3
827805	859117	800251	0	0	0	0	0	0	0	0	0	0	0	0	1.52686e+06	1.88432e+06	2220548	0	0	0	0	0	0	0	0	0	0	0	0	685187	0	982921	0	0	0	0	0	0	0	0	0	0	0	0	T	68222.8	1	1	1
0	0	0	0	0	0	1.89359e+06	2.73342e+06	2.9729e+06	1.99339e+06	1.32687e+06	1.29797e+06	0	0	0	0	0	0	0	0	0	2.83051e+06	2885489	1.98218e+06	0	0	0	0	0	0	0	0	0	0	0	0	2.00814e+06	2.36507e+06	2.49338e+06	1.9941e+06	1.41526e+06	1943156	0	0	0	T	45345.9	1	6	4
0	0	0	0	0	0	0	0	0	428521	0	932664	0	0	0	0	0	0	0	0	0	0	0	0	321020	0	728326	0	0	0	0	0	0	0	0	0	0	0	0	0	0	0	0	0	0	T	33288.5	1	2	2
31068670	33734028	34118412	9769372	9906696	9287886	0	0	0	0	0	0	0	0	0	23554582	22586230	21243418	7.50084e+06	8061643	8409513	0	0	0	0	0	0	0	0	0	15765177	14535725	17032650	9844502	10824713	10373707	0	0	0	0	0	0	0	0	0	T	135981	1	43	34
0	0	0	0	0	0	0	0	0	0	0	0	0	0	0	0	0	0	0	0	0	0	0	0	0	0	0	0	0	0	274131	497932	593618	0	0	0	0	0	0	0	0	0	0	0	0	T	195854	1	2	2
0	0	0	0	0	0	0	0	0	0	0	0	0	0	0	0	0	0	0	0	0	0	0	0	0	0	0	0	0	0	0	0	0	0	0	0	974964	905047	898924	0	0	0	0	0	0	T	88861.4	1	1	1
0	0	0	1.05472e+06	1.6975e+06	1.45511e+06	0	0	0	0	0	0	0	0	0	0	0	389241	468318	0	0	0	0	0	0	0	0	0	0	0	0	0	0	1904836	1.75473e+06	1.87349e+06	0	0	0	0	0	0	0	0	0	T	52319.7	1	3	2
0	0	0	0	0	0	2198278	1.72435e+06	1.68028e+06	0	0	0	0	0	0	0	0	0	0	0	0	2.00596e+06	1.82823e+06	1.86052e+06	0	0	0	0	0	0	0	0	0	0	0	0	1.79116e+06	2.00542e+06	1.92039e+06	0	0	0	0	0	0	T	49116.3	1	4	3
0	0	0	0	0	0	0	0	0	0	0	0	2.63418e+06	2535796	2.62835e+06	0	0	0	0	0	0	0	0	0	0	0	0	2913883	2.72099e+06	2.57325e+06	0	0	0	0	0	0	0	0	0	0	0	0	2.2219e+06	1.50602e+06	2.16307e+06	T	24312.2	1	6	5
0	0	0	0	0	0	0	0	0	10940679	10227984	15105235	5675306	5.03092e+06	6.05491e+06	0	0	0	0	0	0	0	0	0	16573258	16222971	17047602	7284003	8.09033e+06	7.10212e+06	0	0	0	0	0	0	0	0	0	12207361	12456768	12066475	13201277	13611072	12967736	T	35518.1	1	6	4
0	0	0	0	0	0	0	0	0	0	0	0	3.1422e+06	2.67806e+06	4.1599e+06	0	0	0	0	0	0	0	0	0	0	0	0	3785107	3.81986e+06	4.37361e+06	0	0	0	0	0	0	0	0	0	0	0	0	2.85079e+06	2.89821e+06	3844941	T	14164.6	1	2	2
0	0	0	0	0	0	0	0	0	506213	335211	453795	0	0	0	0	0	0	0	0	0	0	0	0	0	0	0	0	0	0	0	0	0	0	0	0	0	0	0	0	0	0	0	0	0	T	36287.5	1	1	1
0	0	0	0	0	0	0	0	0	0	0	0	0	0	0	0	0	0	0	0	0	0	0	0	0	0	0	0	0	0	0	0	0	323940	283784	199457	0	0	0	0	0	0	0	0	0	T	103211	1	1	1
0	0	0	0	0	0	0	0	0	0	0	0	560072	571016	624053	0	0	0	0	0	0	0	0	0	0	0	0	563417	570914	626645	0	0	0	0	0	0	0	0	0	0	0	0	0	0	0	T	23434.1	1	2	2
4.57791e+06	5246903	4.55134e+06	2.5006e+06	2.79258e+06	2.20146e+06	38292332	32436920	35398352	16438725	16879056	15480353	13464428	14440369	14291351	2873509	7.92725e+06	2.54179e+06	1.49614e+06	1.89816e+06	1215472	36464356	36380548	35963856	12762351	13797308	13200533	14340117	14647790	13494496	2.22706e+06	1.64417e+06	1.66278e+06	1832279	2.47022e+06	1.72542e+06	27786840	26897106	25803102	22607836	22197146	20670470	14221176	14050011	15528618	T	49232.3	1	19	4
9229203	11045216	8897418	30190578	30333716	31153984	3.07627e+06	3934237	2.41509e+06	8884615	9601748	5.58997e+06	3.05522e+06	4.7069e+06	3.59851e+06	15505967	14463040	13186302	40906152	43740844	44578152	4.27929e+06	4595583	4151625	6753915	6954714	6.69009e+06	3422897	3.24496e+06	2.48494e+06	8.30383e+06	8410146	8730575	44090004	39336364	38237256	3.10115e+06	2.88676e+06	4914614	4750136	5.23139e+06	4.59279e+06	2.30553e+06	3.89809e+06	3.42629e+06	T	92423.8	1	42	27
0	0	0	0	0	0	0	0	0	0	0	0	2.81584e+06	844583	3.03861e+06	0	508564	0	0	0	0	0	0	0	0	0	0	2654252	2.64092e+06	2.58894e+06	0	0	0	0	0	0	0	0	0	0	0	0	2.3967e+06	1.80116e+06	751920	T	21981	1	4	3
0	0	0	0	0	0	0	0	0	0	0	0	13879596	12923047	13201032	0	0	0	0	0	0	0	0	0	0	0	0	3865450	4321368	2765538	0	0	0	0	0	0	0	0	0	0	0	0	7050844	7.05277e+06	7.35017e+06	T	10910.7	1	2	2
0	0	0	0	0	0	2.93095e+06	2.67444e+06	3337927	0	0	0	0	0	0	0	0	0	0	0	0	1.41899e+06	1814597	1.95487e+06	0	0	0	0	0	0	0	0	0	0	0	0	1.81547e+06	2.09295e+06	1.77269e+06	0	0	0	0	0	0	T	52806.6	1	4	4
1.84538e+06	2179268	1.61786e+06	14962420	15003770	13455721	0	0	0	0	0	0	0	0	0	1.8204e+06	397452	1.56043e+06	7.23111e+06	9831805	8.22744e+06	0	0	0	0	0	0	0	0	0	2.13085e+06	1.20566e+06	1.47824e+06	11154362	11819697	12235524	0	0	0	0	0	0	0	0	0	T	101052	1	16	15
0	0	0	0	0	0	0	0	0	0	0	0	0	0	0	982034	860315	1.18776e+06	0	0	0	0	0	0	0	0	0	0	0	0	0	0	0	0	0	0	0	0	0	0	0	0	0	0	0	T	130765	1	1	1
0	0	0	0	0	0	0	0	0	9567059	12311030	7338977	5.85708e+06	6475894	6691506	0	0	0	0	0	0	0	0	0	0	0	0	0	0	0	0	0	0	0	0	0	0	0	0	0	0	0	10566773	11839314	12279298	T	48576.4	1	5	4
0	0	0	0	0	0	0	0	0	0	0	0	1.17473e+06	1.17782e+06	752904	0	0	0	0	0	0	0	0	0	0	0	0	0	0	0	0	0	0	0	0	0	0	0	0	0	0	0	0	0	0	T	7928.33	1	1	1
0	0	0	0	0	0	0	0	0	0	0	0	2.24459e+06	2.2948e+06	2.7264e+06	0	0	0	0	0	0	0	0	0	0	0	0	2.86029e+06	3.11789e+06	3949336	0	0	0	0	0	0	0	0	0	0	0	0	2.43611e+06	1.84078e+06	1.71864e+06	T	26582.2	1	2	2
0	0	0	0	0	0	3.69944e+06	3.52359e+06	5.32726e+06	1.72184e+06	1.40776e+06	2548071	0	0	0	0	0	0	0	0	0	3.37177e+06	4.87996e+06	3.58829e+06	2.30894e+06	1.32302e+06	3224893	0	0	0	2.08443e+06	2.25203e+06	2.41849e+06	0	0	0	3.35781e+06	4.02238e+06	3.33229e+06	4775480	5.81934e+06	8802992	0	0	0	T	48914.1	1	13	8
0	0	0	0	0	0	0	0	0	0	0	0	5.07387e+06	4668686	4.29342e+06	0	0	0	0	0	0	0	0	0	0	0	0	3.23944e+06	3.16706e+06	2.69997e+06	0	0	0	0	0	0	0	0	0	0	0	0	1.88127e+06	1.83041e+06	4792032	T	15126.9	1	3	3
0	0	0	0	0	0	0	0	0	0	0	0	567999	635594	512215	0	0	0	0	0	0	0	0	0	0	0	0	643663	0	648433	0	0	0	0	0	0	0	0	0	0	0	0	0	0	0	T	21473.4	1	1	1
0	0	0	0	0	0	0	0	0	0	0	0	0	0	0	0	0	0	0	0	0	0	0	0	44887100	48548660	46110452	0	0	0	0	0	0	0	0	0	0	0	0	0	0	0	0	0	0	T	39026.1	1	1	1
5.69705e+06	312408	297607	0	0	0	0	0	0	0	0	0	0	0	0	0	0	0	1.59469e+06	15124491	15561402	3079431	0	0	0	0	0	0	0	0	365429	441505	4.4266e+06	4972964	3.20381e+06	6.46873e+06	0	0	0	0	0	0	0	0	0	T	93314.4	1	4	4
0	0	0	0	0	0	0	0	0	0	0	0	1.22605e+06	1389900	1.58197e+06	0	0	0	0	0	0	0	0	0	0	0	0	1.15148e+06	1.36589e+06	1.32148e+06	0	0	0	0	0	0	0	0	0	0	0	0	2.64731e+06	2.69421e+06	2.64957e+06	T	13935.6	1	9	1
0	0	0	0	0	0	0	0	0	11790112	12978723	14984135	0	0	0	0	0	0	0	0	0	0	0	0	0	0	0	0	0	0	0	0	0	0	0	0	0	0	0	0	0	0	12883002	14098267	16201468	T	79635	1	1	1
0	0	0	0	0	0	0	0	0	412602	358651	559335	0	0	0	0	0	0	0	0	0	0	0	0	438918	494704	611705	0	0	0	0	0	0	0	0	0	0	0	0	0	0	0	904793	718850	759354	T	36308.9	1	2	2
0	0	0	0	0	0	0	0	0	5623551	7055004	6661167	0	0	0	0	0	0	0	0	0	0	0	0	5.06646e+06	5272633	4.27003e+06	0	0	0	0	0	0	0	0	0	0	0	0	3147209	3.42486e+06	3.36036e+06	7922196	8034804	7545613	T	33203.2	1	9	9
0	0	0	346007	446589	172961	0	0	0	1990249	2363393	1683876	0	0	0	0	0	0	719032	204988	766583	0	0	0	0	0	0	0	0	0	0	0	0	954126	1.27403e+06	224190	0	0	0	0	0	0	0	0	0	T	91553.5	1	3	3
0	0	0	0	0	0	0	0	0	0	0	0	2.03448e+06	576675	2.04113e+06	0	0	0	0	0	0	0	0	0	0	0	0	0	0	0	0	0	0	0	0	0	0	0	0	0	0	0	2.04126e+06	456916	1.41877e+06	T	19070	1	2	2
0	0	0	0	0	0	0	0	0	857428	186008	406520	12048880	12646234	12408082	0	0	0	0	0	0	0	0	0	0	0	0	9500077	7584379	10577347	0	0	0	0	0	0	0	0	0	0	0	0	14758366	13518192	14772321	T	27959.8	1	6	6
0	0	0	0	0	1.31034e+06	0	0	0	0	0	0	0	0	0	4643766	3.07719e+06	4970639	0	0	0	1.10883e+06	1.02829e+06	1.12277e+06	2.26074e+06	2.53767e+06	2.4688e+06	0	0	0	0	0	0	0	2.28365e+06	0	1.38016e+06	512597	1199455	0	0	0	0	0	0	T	102943	1	3	2
0	0	0	0	0	0	0	0	0	0	0	0	1.28577e+06	549486	544435	0	0	0	0	0	0	0	0	0	0	0	0	0	0	0	0	0	0	0	0	0	0	0	0	0	0	0	812514	1.33403e+06	376662	T	15918.2	1	2	2
0	0	0	0	0	0	0	0	0	4.89244e+06	3.84135e+06	3.45341e+06	0	0	0	0	0	0	0	0	0	0	0	0	3.2088e+06	3.47561e+06	2612017	0	0	0	0	0	0	0	0	0	0	0	0	1.52464e+06	3.12956e+06	3.02406e+06	0	0	0	T	38803.5	1	3	3
0	0	0	0	0	0	0	0	0	6.72552e+06	881352	7176598	0	241339	467830	0	0	491633	0	0	0	0	0	0	830841	1.08803e+06	1118298	0	380974	0	0	0	0	0	0	0	41142.1	0	131981	4475912	5.25693e+06	5.09318e+06	306715	418313	0	T	39440.3	1	6	1
0	0	0	0	0	0	0	0	0	0	0	0	4462507	4775602	4.56234e+06	0	0	0	0	0	0	0	0	0	0	0	0	5225152	6528636	6.24358e+06	0	0	0	0	0	0	0	0	0	0	0	0	5.62168e+06	4.63228e+06	5217061	T	23481	1	3	3
0	0	0	0	0	0	1.05406e+06	922466	1.15791e+06	0	0	0	0	0	0	0	0	0	0	0	0	1.51397e+06	1.28023e+06	1.30586e+06	0	0	0	0	0	0	0	0	0	0	0	0	2217071	2.2517e+06	2.0268e+06	0	0	0	0	0	0	T	65263.1	1	7	7
4384965	3.30522e+06	3.03136e+06	0	0	0	0	0	0	0	0	0	0	0	0	3.93434e+06	8.24176e+06	4583908	0	0	0	896150	759772	6.45428e+06	0	0	0	0	0	0	2.77401e+06	4.88963e+06	4.10024e+06	0	0	0	0	0	0	0	0	0	0	0	0	T	555316	1	23	7
0	0	0	0	0	0	0	0	0	0	0	0	1633802	1596184	1.42364e+06	0	0	0	0	0	0	0	0	0	0	0	0	1.20973e+06	1.25807e+06	1044093	0	0	0	0	0	0	0	0	0	0	0	0	1.19324e+06	1.09431e+06	1.01604e+06	T	12886.6	1	2	2
0	0	0	0	0	0	0	0	0	0	0	0	4832672	4.91947e+06	5.29516e+06	0	0	0	0	0	0	0	0	0	0	0	0	7027818	6.46139e+06	5822677	0	0	0	0	0	0	0	0	0	0	0	0	5187529	5489886	6.18123e+06	T	19286	1	3	3
0	0	0	0	0	0	0	0	0	0	0	0	0	0	0	0	0	0	0	0	0	0	0	0	0	0	0	1.5837e+06	1.57753e+06	1.14372e+06	0	0	0	0	0	0	0	0	0	0	0	0	0	0	0	T	24375.2	1	1	1
0	0	0	0	0	0	0	0	0	0	0	0	12237045	12387882	11825202	0	0	0	0	0	0	0	0	0	0	0	0	18425702	18717546	18291736	0	0	0	0	0	0	0	0	0	0	0	0	16223197	16314034	15664736	T	22003.3	1	4	4
0	0	0	1334665	788831	1.05933e+06	0	0	0	0	0	0	0	0	0	0	0	0	0	0	0	0	0	0	0	0	0	0	0	0	0	0	0	0	0	0	0	0	0	0	0	0	0	0	0	T	65013.5	1	1	1
0	0	0	1.2996e+06	1.24331e+06	2.57874e+06	0	0	0	0	0	0	0	0	0	0	0	0	1.34039e+06	1.33949e+06	728668	0	0	0	477751	0	0	0	0	0	0	0	0	1.92462e+06	1.76868e+06	1.82308e+06	0	0	0	0	0	0	0	0	0	T	118887	1	2	1
0	0	0	0	0	0	0	0	0	0	0	0	26067662	28246038	28714746	0	0	0	0	0	0	0	0	0	0	0	0	34653816	35762672	38237464	0	0	0	0	0	0	0	0	0	0	0	0	33139038	29359134	29567152	T	19654.3	1	7	6
0	0	0	0	0	0	0	0	0	0	0	0	814110	792079	705971	0	0	0	0	0	0	0	0	0	0	0	0	0	0	0	0	0	0	0	0	0	0	0	0	0	0	0	757294	785704	927969	T	7736.17	1	1	1
0	0	0	0	0	0	0	0	0	0	0	0	5791871	5576339	4.87818e+06	0	0	0	0	0	0	0	0	0	0	0	0	6.38867e+06	6.14408e+06	5749700	0	0	0	0	0	0	0	1.85412e+06	1.07471e+06	0	0	0	3.52691e+06	4245171	4.64865e+06	T	30771.7	1	6	4
3.75364e+06	3.18781e+06	3.22709e+06	1.20743e+06	1.52465e+06	1.78604e+06	18173632	16943558	16528352	419703392	96524616	65378268	5.70018e+06	5.98803e+06	6.90271e+06	3.55538e+06	4582241	4484790	6.55232e+06	1.50437e+06	1.5047e+06	13510784	13397386	13917429	88767160	468061568	434543424	10452207	10780890	9995717	4109116	4.10508e+06	4.05829e+06	1.96563e+06	2.11947e+06	2.34864e+06	3.61715e+06	4.07301e+06	3.71329e+06	308200512	306045312	126867984	12032239	14541845	13963568	T	52187.4	1	25	17
0	0	0	0	0	0	0	0	0	789647	1.67724e+06	2.51147e+06	78886872	93277728	85768480	0	0	0	0	0	0	0	0	0	1.36587e+06	367865	285866	39719628	37620680	36979792	0	0	0	0	0	0	0	0	0	1.56641e+06	861392	1.46852e+06	96334472	93451208	103089192	T	9968.1	1	4	3
0	0	0	0	0	0	0	0	0	900005	454469	402272	0	0	0	0	0	0	0	0	0	0	0	0	0	0	0	2.19679e+06	2.14896e+06	2058388	0	0	0	0	0	0	0	0	0	0	0	0	3.22171e+06	3262552	2.92193e+06	T	35057.4	1	3	3
0	0	0	0	0	0	0	0	0	0	0	0	0	5510230	0	0	0	0	0	0	0	0	0	0	0	0	0	4.49923e+06	4198593	5.05199e+06	0	0	0	0	0	0	0	0	0	0	0	0	4.58327e+06	6599399	5.67983e+06	T	13658.1	1	2	1
0	0	0	0	0	0	0	0	0	0	0	0	4001705	5.68338e+06	5821137	0	0	0	0	0	0	0	0	0	0	0	0	5022633	4669344	5.44716e+06	0	0	0	0	0	0	0	0	0	0	0	0	5853685	6.31138e+06	5786993	T	18554.1	1	2	1
0	0	0	0	0	0	0	0	0	0	0	0	32537244	34954784	31968782	0	0	0	0	0	0	0	0	0	0	0	0	36920644	44459420	43700396	0	0	0	0	0	0	0	0	0	0	0	0	18547370	20548436	18300594	T	16919.1	1	6	5
10461122	10278318	13590606	5.03806e+06	7.69635e+06	7430176	8877045	7.54524e+06	6.35671e+06	39965140	38496852	37529712	2.26929e+06	3.41302e+06	2.42626e+06	10664416	14900225	10682049	2.1664e+06	2.0536e+06	2.20464e+06	7539023	7018732	8063514	41886488	42930112	42513372	4.55173e+06	4.71024e+06	4661970	16405612	19371702	17873334	6537046	5286734	6623554	3.65006e+06	3.01307e+06	3.67163e+06	78438424	65837388	86508688	6.79315e+06	7.92041e+06	8181515	T	46124.6	1	32	9
0	0	0	0	0	0	0	0	0	0	0	0	236109952	237548480	272414848	0	0	0	0	0	0	0	0	0	0	0	0	208834016	207024656	205845696	0	0	0	0	0	0	0	0	0	0	0	0	175939440	196660864	167541808	T	13364.3	1	4	4
0	0	0	0	0	0	0	0	0	0	0	0	5218908	5283115	5763235	0	0	0	0	0	0	0	0	0	0	0	0	7739498	7.18479e+06	7.90993e+06	0	0	0	0	0	0	0	0	0	0	0	0	6413486	7030789	5.77378e+06	T	27381.8	1	4	4
0	0	0	0	0	0	0	0	0	0	0	0	26949330	26297570	24920448	0	0	0	0	0	0	0	0	0	0	0	0	16104960	16846616	16546686	0	0	0	0	0	0	0	0	0	0	0	0	23626138	22654300	24440422	T	11195.5	1	4	4
0	0	0	0	0	0	0	0	0	0	0	0	21326544	21411326	20138768	0	0	0	0	0	0	0	0	0	0	0	0	18980752	18248124	143656064	0	0	0	0	0	0	0	0	0	0	0	0	22795888	26057656	20560226	T	21245	1	3	2
0	0	0	0	0	0	0	0	0	0	0	0	12655198	10912144	11568907	0	0	0	0	0	0	0	0	0	0	0	0	12740816	12979016	10728871	0	0	0	0	0	0	0	0	0	0	0	0	10599302	11306929	11196002	T	18493.5	1	4	3
0	0	0	0	0	0	0	0	0	0	0	0	18475266	17338228	17439886	0	0	0	0	0	0	0	0	0	0	0	0	15614061	15908645	15137219	0	0	0	0	0	0	0	0	0	0	0	0	21223668	20812060	21118596	T	23653.2	1	8	5
0	0	0	0	0	0	0	0	0	0	0	0	5.15805e+06	4.12948e+06	4.08364e+06	0	0	0	0	0	0	0	0	0	0	0	0	3.60816e+06	3.39679e+06	3.91488e+06	0	0	0	0	0	0	0	0	0	0	0	0	5020035	4.78426e+06	4.62815e+06	T	20300.5	1	3	3
0	0	0	0	0	0	646629	667491	732272	0	0	0	0	0	0	0	0	0	0	0	0	977174	1.21271e+06	932503	0	0	0	0	0	0	0	0	0	0	0	0	1.44769e+06	1.42005e+06	1.56479e+06	0	0	0	0	0	0	T	55668.3	1	3	3
0	0	0	0	0	0	0	0	0	0	0	0	618109	653966	438534	0	0	0	0	0	0	204181	2.34094e+06	2.88395e+06	0	0	0	0	1527337	0	0	0	0	0	0	0	0	0	0	0	0	0	0	0	1095330	T	23530.8	1	4	1
0	0	0	0	0	0	0	0	0	0	0	0	2233335	1.38971e+06	2.09504e+06	0	0	0	0	0	0	0	0	0	0	0	0	2387734	2455453	1681126	0	0	0	0	0	0	0	0	0	0	0	0	1.84336e+06	1.84884e+06	1.74495e+06	T	23691.9	1	7	4
0	0	0	0	0	0	0	0	0	0	0	0	0	0	0	0	0	0	0	0	0	0	0	0	0	0	0	2.86955e+06	2829137	3.35948e+06	0	0	0	0	0	0	0	0	0	0	0	0	5.12702e+06	4.95727e+06	4949766	T	9653.94	1	3	2
0	0	0	0	0	0	0	0	0	0	0	0	11357668	9970137	8012067	0	0	0	0	0	0	0	0	0	0	0	0	10324642	7672024	10907940	0	0	0	0	0	0	0	0	0	0	0	0	11164187	13796189	14913173	T	22526.6	1	4	4
0	0	0	0	0	0	0	0	0	0	0	0	0	0	0	0	0	0	0	0	0	0	0	0	859545	589351	632222	0	0	0	0	0	0	0	0	0	0	0	0	0	0	0	8.041e+06	8.17401e+06	9828047	T	20886.6	1	3	3
0	0	0	0	0	0	0	0	0	0	0	0	1.46659e+06	815630	938290	0	0	0	0	0	0	0	0	0	0	0	0	1.17464e+06	1.15497e+06	2.51993e+06	0	0	0	0	0	0	0	0	0	0	0	0	1.20743e+06	1148090	1.01118e+06	T	22392.6	1	2	2
0	0	0	0	0	0	0	0	0	0	0	0	2.58051e+06	2890251	2.72284e+06	0	0	0	0	0	0	0	0	0	0	0	0	2.98028e+06	2.63587e+06	3.64915e+06	0	0	0	0	0	0	0	0	0	0	0	0	2.35171e+06	2.9223e+06	3.13998e+06	T	17127	1	3	1
0	0	0	0	0	0	0	0	0	0	0	0	2683895	2.55167e+06	2.44739e+06	0	0	0	0	0	0	0	0	0	0	0	0	4677506	3.22626e+06	3.39803e+06	0	0	0	0	0	0	0	0	0	0	0	0	2.65214e+06	2.39474e+06	3.29915e+06	T	23881.9	1	7	7
0	0	0	0	0	0	5263285	5.77147e+06	5.85424e+06	7644867	8428477	10989284	0	0	0	0	0	0	0	0	0	2.5785e+06	2775574	2679545	8694245	25584224	7.72649e+06	0	0	0	0	0	0	0	0	0	0	0	0	10410433	11279663	10299685	0	0	0	T	47341	1	11	7
0	0	0	0	0	0	0	0	0	10744863	8254223	10545496	0	0	0	0	0	0	0	0	0	0	0	0	14268688	15348710	10276858	1.10247e+06	1.85323e+06	1.35262e+06	0	0	0	0	0	0	0	0	0	8897819	8283488	8262388	1.58543e+06	1.89194e+06	2.0039e+06	T	44732.2	1	7	7
0	0	0	0	0	0	0	0	0	1.18779e+06	836024	1.08488e+06	0	0	0	0	0	0	0	0	0	0	0	0	1.44031e+06	552774	1.07916e+06	0	0	0	0	0	0	0	0	0	0	0	0	552025	750264	531721	0	0	0	T	42586.9	1	1	1
0	0	0	0	0	0	0	0	0	0	0	0	0	0	0	0	0	0	0	0	0	0	0	0	0	0	0	0	0	0	0	0	0	0	0	0	0	0	0	643225	691366	396713	0	0	0	T	51564.1	1	2	2
0	0	0	0	0	0	1.01648e+06	1.01619e+06	1.00955e+06	0	0	0	0	0	0	0	0	0	0	0	0	1.92408e+06	1.64743e+06	1.73976e+06	0	0	0	0	0	0	1.05285e+06	1.25348e+06	767450	0	0	0	1663203	1.78713e+06	1.76517e+06	0	0	0	0	0	0	T	67271	1	5	5
0	0	0	0	0	0	0	0	0	242602160	301724864	209758736	60149396	69491592	62324008	0	0	0	2376294	8155004	7846492	6.5902e+06	2.245e+06	4.54866e+06	188173136	195250736	198364544	47506440	48645944	51817184	3.53711e+06	3.47703e+06	3.40796e+06	0	0	0	8687945	1832665	8457416	17682002	14827608	19124250	440267744	439923520	464057152	T	29925.7	1	20	13
0	0	0	0	0	0	0	0	0	2.89019e+06	3.45508e+06	2.78807e+06	105258872	94700880	92027816	0	0	0	0	0	0	0	0	0	0	0	0	101553360	100306848	100649400	0	0	0	0	0	0	0	0	0	0	0	0	59538536	55263028	54867900	T	17247.5	1	12	3
0	0	0	0	0	0	0	0	0	25158054	28312878	24474412	3292177	13217612	19403064	0	0	0	0	0	0	0	0	0	28762390	24211552	29354822	17337674	8783945	3.84036e+06	0	0	0	0	0	0	0	0	0	0	0	0	16955014	20822022	15881060	T	29487.6	1	9	8
0	0	0	0	0	0	0	0	0	0	0	0	17527280	19971450	18360032	0	0	0	0	0	0	0	0	0	0	0	0	20613348	22455556	22381440	0	0	0	0	0	0	0	0	0	0	0	0	14253609	12865722	14048934	T	24131.1	1	8	8
0	0	0	0	0	0	0	0	0	0	0	0	28422580	26238656	26949534	0	0	0	0	0	0	0	0	0	0	0	0	38461796	37701952	33833732	0	0	0	0	0	0	0	0	0	0	0	0	18864982	22057140	23642658	T	15787.7	1	5	5
0	0	0	0	0	0	0	0	0	0	0	0	2.44067e+06	3.29611e+06	2.62992e+06	0	0	0	0	0	0	0	0	0	0	0	0	769993	583853	891788	0	0	0	0	0	0	0	0	0	0	0	0	1.73392e+06	2.1219e+06	2.59925e+06	T	11992	1	1	1
0	0	0	0	0	0	0	0	0	25550184	6.5596e+06	23582410	135528592	132519320	136614640	0	0	0	0	0	0	0	0	0	29750736	28478178	25834740	88497704	91618776	100127720	0	0	0	0	0	0	0	0	0	0	0	0	85957568	81829120	80376712	T	10268.5	1	5	3
0	0	0	0	0	0	0	0	0	0	0	0	3012439	3.38184e+06	3.19658e+06	0	0	0	0	0	0	0	0	0	0	0	0	0	0	0	0	0	0	0	0	0	0	0	0	0	0	0	2.96791e+06	2.60642e+06	2.97964e+06	T	21754.1	1	3	2
0	0	0	0	0	0	0	0	0	0	0	0	1.45882e+06	1753667	1.68571e+06	0	0	0	0	0	0	0	0	0	0	0	0	1616305	1.27026e+06	860171	0	0	0	0	0	0	0	0	0	0	0	0	1.23766e+06	1.09674e+06	1.10838e+06	T	27350.7	1	2	2
0	0	0	0	0	0	0	0	0	0	0	0	13965134	14167802	13780051	0	0	0	0	0	0	0	0	0	0	0	0	9376675	9287098	9808733	0	0	0	0	0	0	0	0	0	0	0	0	17436350	18660390	16984158	T	10924.9	1	6	6
3.35689e+06	3.33222e+06	2.5208e+06	0	0	0	0	0	0	15519546	18250206	13761950	2159832	2.90103e+06	2.17765e+06	2.45225e+06	2.45793e+06	2196323	0	0	0	0	0	0	7103599	9343098	6650265	3.22146e+06	2.48348e+06	3.73092e+06	4415414	5.28955e+06	6033963	0	0	0	0	0	0	8388530	10015519	9422224	6.96038e+06	8434718	8774699	T	52230.5	1	9	5
0	0	0	0	0	0	0	0	0	0	0	0	31192986	5032224	27922258	0	0	0	0	0	0	0	0	0	0	0	0	37245124	6.48183e+06	40135912	0	0	0	0	0	0	0	0	0	0	0	0	33532376	42663404	45447520	T	22611.5	1	4	4
0	0	0	0	0	0	0	0	0	0	0	0	0	0	0	0	0	0	0	0	0	247793	0	0	0	0	0	0	0	0	0	0	0	0	0	0	0	351578	187225	0	0	0	0	0	0	T	67525.9	1	2	2
0	0	0	0	0	0	0	0	0	0	0	0	4.30314e+06	5.01858e+06	2544121	0	0	0	0	0	0	0	0	0	0	0	0	3699219	3.52476e+06	4.63725e+06	0	0	0	0	0	0	0	0	0	0	0	0	0	0	0	T	13705.9	1	2	2
0	0	0	0	0	0	0	0	0	0	0	0	2596178	2.74712e+06	2.79558e+06	0	0	0	0	0	0	0	0	0	0	0	0	840579	649838	610363	0	0	0	0	0	0	0	0	0	0	0	0	2531818	2991014	2.48857e+06	T	12488.6	1	2	2
0	0	0	0	0	0	227942	173229	192930	0	0	0	0	0	0	0	0	0	0	0	0	0	0	0	0	0	0	0	0	0	0	0	0	0	0	0	0	0	0	0	0	0	0	0	0	T	47717.2	1	1	1
0	0	0	0	0	0	0	0	0	0	0	0	3.76293e+06	2.99268e+06	3.51742e+06	0	0	0	0	0	0	0	0	0	0	0	0	4.42579e+06	4895364	4.20047e+06	0	0	0	0	0	0	0	0	0	0	0	0	3.79144e+06	3571853	3.82915e+06	T	20185.5	1	5	5
3.78304e+06	2.7061e+06	4.15083e+06	0	0	0	0	0	0	0	0	0	0	0	0	0	0	0	1568954	227095	1.39425e+06	0	0	0	0	0	0	2.74807e+06	2.94099e+06	3.64988e+06	5.9156e+06	6.45773e+06	7845569	3.59366e+06	3.43426e+06	3794726	0	0	0	0	0	0	3.45731e+06	4202882	3.95646e+06	T	10864.4	1	3	1
829790	1.79413e+06	828861	0	0	0	0	0	0	0	0	0	880991	633816	1.0399e+06	1.17274e+06	507351	988259	0	0	0	0	0	0	0	0	0	0	0	0	1.11056e+06	1.26849e+06	1.41489e+06	0	0	0	0	0	0	0	0	0	0	0	0	T	9111.87	1	1	1
2.96581e+06	4.14361e+06	3.32409e+06	4.60027e+06	4920251	3.60134e+06	0	0	0	90283552	75250384	104402624	20798526	20435572	18479250	4.14971e+06	3.36356e+06	3.17405e+06	5.08109e+06	4383033	3.96406e+06	0	0	0	82406768	83889712	85339616	23187336	21736054	22833184	4.92405e+06	4.45431e+06	4128292	4.95711e+06	4732912	4.48833e+06	0	0	0	91298920	95678504	92998216	39650996	38057564	37473636	T	38901.1	1	13	9
0	0	0	0	0	0	0	0	0	9462593	9331977	11056423	2.28232e+06	2.09261e+06	2.08152e+06	0	0	0	0	0	0	0	0	0	13153323	13607085	14797352	3.05324e+06	3002431	2671718	0	0	0	0	0	0	0	0	0	14657473	15194474	14583453	5.11998e+06	4.09417e+06	5394259	T	36565.5	1	10	9
0	0	0	0	0	0	0	0	0	0	0	0	1.93239e+06	1.85525e+06	1.61446e+06	0	0	0	0	0	0	0	0	0	0	0	0	2.61172e+06	2.43192e+06	2.05453e+06	0	0	0	0	0	0	0	0	0	0	0	0	1.88324e+06	1.25267e+06	1.3549e+06	T	18720.6	1	1	1
0	0	0	0	0	0	0	0	0	0	0	0	5375063	5505011	4.84545e+06	0	0	0	0	0	0	0	0	0	0	0	0	8224261	7785203	7194317	0	0	0	0	0	0	0	0	0	0	0	0	6604875	7.88698e+06	6.20646e+06	T	17981.5	1	3	3
62293704	62496712	57837948	52764704	53157964	46583636	866926528	1055330368	974772032	267655440	225944576	262645056	177643328	218630608	174595472	67467544	60222736	62249560	32613256	43675272	43317980	1279362176	1342424064	1294589056	276591552	277731296	266107152	194337680	199679568	197237568	46297704	44697208	43540848	43848324	42326040	38739464	1175051904	1173627392	1304003456	189522576	172656496	180108992	209237648	212368672	212954448	T	50944.4	1	42	15
2.17949e+06	1.85232e+06	2.12711e+06	652249	257999	710970	4.05204e+06	4.08005e+06	5.64049e+06	4.16548e+06	3.08131e+06	3.39294e+06	45479108	47846184	49925304	2.10548e+06	2.26469e+06	1.42661e+06	2.07585e+06	0	207727	4.03843e+06	2.25565e+06	3.75511e+06	2.68877e+06	3.2511e+06	1698825	73424240	70660232	75999440	2518986	2.70916e+06	2.38034e+06	1.17261e+06	2.38045e+06	318869	1.21702e+06	1.18889e+06	1.35976e+06	548230	0	68464.6	42706888	48649324	49625536	T	28284.9	1	15	10
0	0	0	0	0	0	0	0	0	3.44182e+06	3.91727e+06	4.84223e+06	0	0	0	0	0	0	0	0	0	0	0	0	4927622	5111121	4.17595e+06	0	0	0	0	0	0	0	0	0	0	0	0	2.94688e+06	3.13208e+06	3.61116e+06	0	0	0	T	42415.1	1	2	0
0	0	0	0	0	0	0	0	573346	0	0	0	1.33654e+06	1.44008e+06	1.61052e+06	0	0	0	0	0	0	0	0	0	0	0	0	2.29734e+06	0	2.22974e+06	0	0	0	0	0	0	0	0	0	0	0	0	1.50159e+06	0	0	T	23384.7	1	1	0
0	0	0	0	0	0	0	0	0	12270653	11277262	10387651	1508177920	1282419968	1465745152	0	0	0	0	0	0	0	0	0	10487809	9913234	9794729	1088377344	1263920512	1246296064	0	0	0	0	0	0	0	0	0	8512482	12037921	12349155	714395904	999493952	843913280	T	22113.3	1	16	12
11731177	1.58701e+06	2.79823e+06	1.05363e+06	1.64814e+06	1.46358e+06	124930	565198	126677	86744736	117031144	105981976	21444434	24440920	23726272	2.72974e+06	2811901	22775638	1.03107e+06	948393	651854	229127	264635	241086	86922656	88016672	99187760	34429380	30850280	31927710	1.47546e+06	2.47895e+06	10289079	1789236	1.55371e+06	2671375	989193	485767	709201	64458460	74605872	76675536	53003236	59215052	57135216	T	37487.8	1	16	5
2051526	1.36642e+06	1.4938e+06	1.78538e+06	2.5108e+06	2024536	1.27437e+06	78417.4	0	80499200	82349440	77934112	17081198	15808972	14812670	1.05228e+06	1.51382e+06	1.14084e+06	1.90566e+06	2.90285e+06	1.16297e+06	119335	997229	360406	66768028	72550912	76182368	23041418	23079320	23216116	811544	1.49935e+06	1.47812e+06	2202476	1.28933e+06	1105723	253810	465935	207455	39131044	40832244	40002360	48462776	51237392	48399436	T	37162.6	1	15	6
0	0	0	0	0	0	0	0	0	0	0	0	0	0	0	0	0	0	0	0	0	0	0	0	863097	203915	871220	0	0	0	0	0	0	0	0	0	0	0	0	1281860	1070709	966821	0	0	0	T	45597.1	1	3	3
0	0	0	0	0	0	1.01626e+06	2.09332e+06	2191593	9482754	7.1116e+06	9426709	221185696	198287216	197537680	0	0	0	0	0	0	0	0	0	5166966	6527485	4022593	257330112	269311552	193096848	0	0	0	1884615	2297820	1.43297e+06	0	0	0	5402162	5718503	4980810	304346816	291150688	236323024	T	24190.2	1	12	10
0	0	0	0	0	0	0	0	0	2.70735e+06	2438421	2.19756e+06	393812000	363827744	409222752	0	0	0	0	0	0	0	0	0	1.96248e+06	2.21873e+06	2.48938e+06	271566720	327126400	323823712	0	0	0	0	0	0	0	0	0	0	0	0	322377728	319092192	328290848	T	14830	1	9	4
0	0	0	0	0	0	0	0	0	78962304	54222724	60934164	664573888	700481920	677484160	0	0	0	10251398	9106470	7955086	0	0	0	59035528	61930456	66058212	707846272	712895104	691558400	6248478	8234730	8358471	0	0	0	0	0	0	0	0	0	536805600	535338400	568268416	T	16435	1	16	11
9857825	6148402	9976267	2815947	2.91277e+06	2.26472e+06	600904	1.32133e+06	378324	37894308	41899588	27394508	70866768	68520688	75849176	7333358	8.0295e+06	7.61299e+06	1.84067e+06	1.39775e+06	1.7861e+06	792320	161233	893935	37017572	40341480	41755040	72284192	68298056	68437776	8504714	7556339	9896567	3488538	3.09413e+06	3.15848e+06	390737	227729	1.15449e+06	3.84167e+06	3.46247e+06	2.85164e+06	122694312	137832656	132556584	T	29155.4	1	23	8
10965812	6.99243e+06	10125915	4.25387e+06	4660284	4.32932e+06	2707324	2448696	2.83262e+06	21323888	20492568	16830002	3718774016	2171558400	3853541632	5028671	5.92893e+06	5219422	3.73793e+06	3718168	3.24593e+06	1.85167e+06	1.81934e+06	2.15213e+06	9718755	9968263	10619185	3222239232	3215454464	1716780800	6359161	6242260	1.80112e+06	4.96935e+06	3.51223e+06	3.63758e+06	2.36774e+06	1.93128e+06	2.07335e+06	4.74935e+06	4.39405e+06	4.43663e+06	2001249152	1942490112	1959201024	T	16262.5	1	15	2
0	0	0	0	0	0	684140	235022	256532	8303333	7.58913e+06	8278570	425304416	403739424	416535904	0	0	0	0	0	0	0	0	0	7.23565e+06	7.96464e+06	6451593	478310528	454730752	502491712	3.63053e+06	945453	1.08129e+06	0	0	0	0	0	0	2952602	2.4545e+06	2264557	332156032	326145952	320767488	T	15797.7	1	8	6
0	0	0	0	0	0	0	0	0	9724683	11002168	8422038	671136768	731967040	691794688	20166934	23460340	18768200	0	0	0	0	0	0	5860381	6315570	6664515	845236608	859857728	913114560	0	0	0	0	0	0	0	0	0	11577034	6530555	8698439	592225280	676933248	679675136	T	17707.9	1	18	13
0	0	0	0	0	0	0	0	0	0	0	0	16490956	17162850	18649082	0	0	0	0	0	0	0	0	0	0	0	0	6047222	6257191	6.71956e+06	0	0	0	0	0	0	0	0	0	0	0	0	9982811	10563846	10053447	T	6672.3	1	2	2
0	0	0	1.06394e+06	5.49664e+06	1.82438e+06	66545416	74526424	75731944	5.66772e+06	29947436	5.95993e+06	420963520	390553376	389301696	0	0	0	1.23307e+06	1.06896e+06	1.07136e+06	93734896	90553512	86867936	23810764	20672354	24449870	455665792	449827488	458392512	0	0	0	0	0	0	0	0	0	5.68028e+06	14436965	4429100	433814368	431479584	452158560	T	17211.7	1	12	12
0	0	0	0	0	0	0	0	0	17167446	17717670	14530830	688301504	783343488	706394624	0	0	0	0	0	0	0	0	0	7.71402e+06	11478619	31205532	774718464	766197632	787172096	0	0	0	0	0	0	0	0	0	5.5632e+06	5.42395e+06	7.02135e+06	467049024	556857024	546461248	T	18419	1	16	12
0	0	0	0	0	0	0	0	0	0	0	0	197586736	200105952	203656672	0	0	0	0	0	0	0	0	0	1269435	1.39801e+06	1.25996e+06	125357504	128304472	96993416	0	0	0	0	0	0	0	0	0	0	0	0	108671320	106497200	107108936	T	10796.6	1	3	1
0	0	0	0	0	0	0	0	0	0	0	0	97592472	76851392	92633632	0	0	0	0	0	0	0	0	0	0	0	0	10455888	10139813	10042655	0	0	0	0	0	0	0	0	0	0	0	0	55495116	45677064	47986152	T	9718.78	1	5	1
0	0	0	0	0	0	0	0	0	0	0	0	56324588	53715772	64971868	0	0	0	0	0	0	0	0	0	0	0	0	45403792	43090728	35656400	0	0	0	0	0	0	0	0	0	0	0	0	49288548	44080044	48185604	T	11838	1	4	2
0	0	0	0	0	0	0	0	0	0	0	0	12629648	13422673	13576601	0	0	0	0	0	0	0	0	0	0	0	0	0	0	0	0	0	0	0	0	0	0	0	0	0	0	0	13827598	15916018	16305670	T	9121.77	1	6	6
0	0	0	0	0	0	0	0	0	0	0	0	371198272	355953312	306270016	0	0	0	0	0	0	0	0	0	0	0	0	240255232	223641920	264014352	0	0	0	0	0	0	0	0	0	0	0	0	226149584	225061424	188491664	T	13273.4	1	5	2
0	0	0	0	0	0	0	0	0	0	0	0	396622368	384384768	376188512	0	0	0	0	0	0	0	0	0	0	0	0	480067360	463142048	472974656	0	0	0	0	0	0	0	0	0	0	0	0	236319328	266039584	270218112	T	13518.2	1	8	6
329561	1347861	609710	0	0	0	589036	611043	620144	7.20867e+06	6.65473e+06	9276314	1517589248	1556366848	1556532608	0	0	0	0	0	0	721032	683898	296936	6.14098e+06	6815544	6178881	1294391424	1287990784	1250072064	0	0	0	0	0	0	288351	554447	315922	4602819	4798785	4.74204e+06	1097529216	1048332608	1036199488	T	13907.3	1	8	3
0	0	0	1.85493e+06	2100106	1982874	0	0	0	0	0	0	0	0	0	0	0	0	1.40482e+06	982926	1238805	0	0	0	0	0	0	0	0	0	1750348	2.02181e+06	2.31407e+06	1.43365e+06	1.73607e+06	1.42184e+06	173935	535421	0	0	0	0	653965	0	507664	T	5049.52	1	3	1
0	0	0	0	0	0	0	0	0	0	0	0	3.38458e+06	3884601	3.57294e+06	0	0	0	0	0	0	0	0	0	0	0	0	3.57677e+06	3.41752e+06	2.88051e+06	0	0	0	0	0	0	0	0	0	0	0	0	3.77855e+06	4332051	3905780	T	20069.4	1	3	3
0	0	0	0	0	0	0	0	0	1.46237e+06	2.44396e+06	3.12132e+06	0	0	0	0	0	0	0	0	0	0	0	0	1.65948e+06	2748480	2.04222e+06	0	0	0	0	0	0	0	0	0	0	0	0	0	0	0	0	0	0	T	44145.1	1	5	4
0	0	0	0	0	0	0	0	0	0	0	0	1.38448e+06	1162929	1.4038e+06	0	0	0	0	0	0	0	0	0	0	0	0	1.00419e+06	734183	708838	0	0	0	0	0	0	0	0	0	0	0	0	934177	856705	1.28116e+06	T	22310.3	1	1	1
0	0	0	0	0	0	0	0	0	0	0	0	0	0	0	0	0	0	0	0	0	0	0	0	0	0	0	0	0	0	0	0	0	1485874	1.64354e+06	1.13641e+06	0	0	0	0	0	0	0	0	0	T	20873.2	1	1	1
0	0	0	0	0	0	0	0	0	16007274	17676020	14659929	3.26062e+06	2751628	3.20015e+06	0	0	0	0	0	0	0	0	0	15184593	14472832	15875537	2.00249e+06	2.12614e+06	2.09511e+06	0	0	0	0	0	0	0	0	0	0	0	0	25728690	26096750	24505150	T	29977	1	11	11
0	0	0	0	0	0	0	0	0	0	0	0	0	772815	0	0	0	0	0	0	0	0	0	0	0	0	0	1.92757e+06	0	809692	0	0	0	0	0	0	0	0	0	0	0	0	1884268	1.22297e+06	633895	T	19281.9	1	1	1
1.06322e+06	1.02472e+06	1.1106e+06	0	0	0	6901838	7.44817e+06	7.60331e+06	4.51985e+06	2.91131e+06	4.4989e+06	2.72892e+06	3.42501e+06	6318013	809025	894254	1.2168e+06	0	0	0	8473211	8.11348e+06	8129650	3891793	3.34569e+06	3.75014e+06	2.57766e+06	4.11004e+06	3.14057e+06	1.37171e+06	6.53936e+06	6.28305e+06	0	0	0	5328836	6330029	4591600	17061846	18309480	19897636	2.89579e+06	3880374	3077431	T	49000.1	1	13	12
0	0	0	0	0	0	0	0	0	0	0	0	1.47004e+06	1621805	1.75263e+06	0	0	0	0	0	0	0	0	0	0	0	0	2.08557e+06	1.85165e+06	2.20473e+06	0	0	0	0	0	0	0	0	0	0	0	0	1.29751e+06	1.6334e+06	1286131	T	13832.8	1	2	2
5.10959e+06	6745808	6402223	0	0	0	2.44861e+06	4.32835e+06	4523076	68100936	72653256	69254248	710985088	811439232	871218560	4813134	5.23689e+06	5.23434e+06	1.42186e+06	1.73314e+06	1.64634e+06	3.27463e+06	5.28496e+06	3.92942e+06	51008908	50936036	48770460	733609664	711395328	757945600	3.72601e+06	4.14377e+06	4.75288e+06	0	0	0	0	0	0	7614511	7853623	6.80997e+06	463922368	463751040	463127872	T	29579.1	1	21	4
0	0	0	0	0	0	432126	1.00392e+06	272163	0	0	0	207192976	204846784	225046528	3.59906e+06	1.80003e+06	1.95326e+06	0	0	0	0	0	0	0	0	0	179593600	176208848	181658128	0	0	0	0	0	0	0	0	0	0	0	0	110791768	112248768	117385344	T	17684.1	1	15	13
0	0	0	0	0	0	0	0	0	98852600	87639880	96682320	99355424	97592928	100034208	1.24653e+06	1.191e+06	866423	0	0	0	0	0	0	97509592	94528416	92279360	47529996	45592524	43260628	1.75929e+06	21293466	2.28078e+06	0	0	0	0	0	0	18446332	17968482	17211072	271736256	278399584	286731488	T	28663	1	12	10
0	0	0	0	0	0	0	0	0	12119335	9544365	13902373	193167840	189030992	204890944	0	0	0	0	0	0	0	0	0	11803937	12205873	10248752	60174160	60980736	54249572	0	0	0	0	0	0	0	0	0	0	0	0	342128160	325899872	334176576	T	11360.4	1	10	9
0	0	0	0	0	0	0	0	0	0	0	0	3.42984e+06	3.33011e+06	3338567	0	0	0	0	0	0	0	0	0	0	0	0	4555894	4.50579e+06	4.65219e+06	0	0	0	0	0	0	0	0	0	0	0	0	4195365	4020486	3.9529e+06	T	22663.4	1	7	4
0	0	0	0	0	0	0	0	0	0	0	0	89245456	80598296	74575808	5.47397e+06	4571246	4838514	0	0	0	0	0	0	0	0	0	75117144	76607008	58059236	2.74404e+06	3.00018e+06	7790578	0	0	0	0	0	0	0	0	0	71770696	87753688	71219136	T	24407.6	1	7	7
3.38709e+06	2.65172e+06	3254351	7.07668e+06	5126287	5141200	1.79882e+06	2.24239e+06	1.6077e+06	0	0	0	2119749120	2409523968	2170025728	3159090	2.94745e+06	3.18722e+06	6.68048e+06	5.61587e+06	1808214	1.68298e+06	2090380	2.25061e+06	12732860	14802945	8751939	1978872704	1896736896	1962880128	3522524	3.50868e+06	3.96195e+06	3.88967e+06	5843775	6147152	1.30364e+06	1289955	1161228	0	0	0	2029608064	1940431360	1938263040	T	14856.1	1	17	10
0	0	0	0	0	0	0	0	0	3771460	5.4992e+06	3.36908e+06	251513136	257855408	228860784	0	0	0	0	0	0	0	0	0	3.11035e+06	1.63207e+06	2.61056e+06	309294176	281559936	348268640	0	0	0	0	0	0	0	0	0	4056346	3087004	5272589	276291584	243757088	314538400	T	17029.2	1	9	3
0	0	0	0	0	0	0	0	0	0	0	0	204228336	205738160	207303200	0	0	0	0	0	0	0	0	0	5317124	2.53391e+06	4.20719e+06	179021408	178417088	181002704	0	0	0	0	0	0	0	0	0	4381865	5953627	5.12528e+06	172927904	171244480	144400192	T	15413.4	1	6	1
0	0	0	1.50705e+06	1.0914e+06	1.58092e+06	0	0	0	5.66944e+06	7.36055e+06	6279484	219701104	222762944	212677552	0	0	0	0	0	0	0	0	0	5.53695e+06	5.78568e+06	5997894	285851712	298300256	315174176	2.1908e+06	2.1867e+06	2.48134e+06	1.49745e+06	1229396	1.58348e+06	0	0	0	3.72855e+06	3689225	2.94773e+06	232166608	249863264	259028288	T	13733.7	1	6	4
0	0	0	0	0	0	0	0	0	2.21619e+06	3.49919e+06	3.06295e+06	137680864	131864216	131074112	0	0	0	0	0	0	0	0	0	2129765	1.88525e+06	2.07941e+06	102283680	103995536	96095872	0	0	0	0	0	0	0	0	0	1145651	1.49579e+06	1.54796e+06	92383144	98838440	81800008	T	13007.1	1	3	1
0	0	0	0	0	0	0	0	0	0	0	0	58830580	58030120	60084028	0	0	0	0	0	0	0	0	0	0	0	0	4.33109e+06	4.05145e+06	4.00238e+06	0	0	0	0	0	0	0	0	0	0	0	0	46284908	43093680	44363264	T	7836.2	1	3	2
708174	606989	578783	0	0	0	0	0	0	0	0	0	46918912	42649948	46387668	0	0	0	0	0	0	0	0	0	0	0	0	26531344	27426594	25007796	2371374	2222788	1.76987e+06	192265	232053	185546	0	0	0	0	0	0	25021886	24379982	24957330	T	6643.82	1	2	2
0	0	0	0	0	0	173676	125816	160632	3.37809e+06	1.75178e+06	2.88602e+06	562835	428920	0	0	0	0	0	0	0	361980	0	267974	2.42112e+06	1.74838e+06	2.13396e+06	0	350841	0	0	0	0	0	0	0	0	0	0	632499	508311	402744	609736	1.29772e+06	1.41101e+06	T	37353	1	6	2
0	0	0	0	0	0	0	0	0	0	0	0	8.21513e+06	8618126	9288473	0	0	0	0	0	0	0	0	0	0	0	0	10284649	9863462	10466946	0	0	0	0	0	0	0	0	0	0	0	0	6.53299e+06	8533064	6.96356e+06	T	12265.7	1	2	1
0	0	0	0	0	0	0	0	0	0	0	0	58632060	102344768	53703160	0	0	0	0	0	0	0	0	0	0	0	0	41578356	42644468	42299256	0	0	0	0	0	0	0	0	0	0	0	0	40021168	40594240	40044140	T	12775.7	1	4	3
0	0	0	0	0	0	0	0	0	3.87262e+06	4836638	1.03788e+06	339727520	341939936	315832576	0	0	0	0	0	0	0	0	0	0	0	0	285480544	266914624	274666304	0	0	0	0	0	0	0	0	0	0	0	0	180523776	185990016	185025024	T	14453.9	1	11	10
0	0	0	0	0	0	0	0	0	0	0	0	24036722	23038314	22510072	0	0	0	0	0	0	0	0	0	0	0	0	32890298	26313556	33531550	0	0	0	0	0	0	0	0	0	0	0	0	18563162	21480422	19225786	T	24815.5	1	8	8
0	0	0	0	0	0	0	0	0	0	0	0	72855072	82376288	89083200	0	0	0	0	0	0	0	0	0	0	0	0	103581120	109630040	109197960	0	0	0	0	0	0	0	0	0	0	0	0	22793050	13400943	34938524	T	15849.8	1	5	5
0	0	0	0	0	0	0	0	0	8.20247e+06	7435141	8.12644e+06	748634368	645730048	738283328	0	0	0	0	0	0	0	0	0	5.02441e+06	4.71794e+06	3909009	575688512	567877888	542550464	0	0	0	0	0	0	0	0	0	0	0	0	268161952	275316384	208061168	T	20239.6	1	11	6
0	0	0	0	0	0	0	0	0	8626759	9518952	5.55916e+06	27077090	29382496	29231902	0	0	0	0	0	0	0	0	0	7258924	7.47012e+06	7127167	25517804	27052638	26521906	0	0	0	0	0	0	0	0	0	0	0	0	24322902	28109900	24461834	T	28007.3	1	10	8
18220874	20653266	19173202	20176822	16988336	16610494	4.25823e+06	4.84972e+06	5591237	17157358	20711318	15550489	345363168	332482496	284005856	25481412	17479058	24713116	13508585	14491510	15026519	4591198	4.37784e+06	4.13367e+06	10164548	9577866	9683485	355865312	361580384	269174912	27185438	24333474	19796982	15922562	17984616	16345762	5868154	5871090	5.85561e+06	6116394	8027105	8.10774e+06	347095232	337043008	343191200	T	18000.9	1	12	5
69031760	65831492	69030080	68730328	56617908	61514192	26892948	25927600	24417120	23393152	21997992	22081324	145788976	149539888	135233936	91621240	73224504	100416808	62708024	52950044	49259812	25607842	26883208	27274442	14889678	16610568	13691455	100111104	100435024	100734248	95744632	86909792	81885760	65286216	64227488	63752764	28279504	29641110	28317800	12129387	12684862	11491649	166930672	193374304	167808640	T	14719	1	7	1
0	0	0	0	0	0	0	0	0	0	0	0	14179975	14916311	14074576	0	0	0	0	0	0	0	0	0	0	0	0	18983916	17795870	52078528	0	0	0	0	0	0	0	0	0	0	0	0	16803792	16998922	17960700	T	25190.4	1	11	10
0	0	0	0	0	0	0	0	0	11396888	13327653	11637945	5.33951e+06	3.03018e+06	2.95192e+06	0	0	0	0	0	0	0	0	0	10355834	10918752	9726414	8.13822e+06	2.99731e+06	3.4524e+06	0	0	0	0	0	0	0	0	0	7634524	6833572	6366237	3.52762e+06	3.61041e+06	3574213	T	33645.6	1	9	6
0	0	0	0	0	0	0	0	0	0	0	0	2480378	2.99295e+06	3618474	0	0	0	0	0	0	0	0	0	0	0	0	4.532e+06	3772779	3.43836e+06	0	0	0	0	0	0	0	0	0	0	0	0	2495035	2.64638e+06	2.88344e+06	T	21436.2	1	4	2
0	0	0	8253414	8001561	7.77117e+06	0	0	0	0	0	0	0	0	0	0	0	0	6669408	8566118	8886308	0	0	0	202962176	195390208	0	0	0	0	0	0	0	8691268	7.77372e+06	7.96892e+06	0	0	0	0	0	0	0	0	0	T	104486	1	24	15
0	0	0	0	0	0	0	0	0	0	0	0	0	2.54449e+06	1.87668e+06	0	0	0	0	0	0	0	0	0	0	0	0	0	0	0	0	0	0	0	0	0	0	0	0	0	0	0	3.41802e+06	0	0	T	40335.2	1	2	1
0	0	0	0	0	0	0	0	0	0	0	0	2.34336e+06	2.17522e+06	1.26708e+06	0	0	0	0	0	0	0	0	0	0	0	0	6.18925e+06	3.77021e+06	5586597	0	0	0	0	0	0	0	0	0	0	0	0	2.53022e+06	2.40475e+06	3.69345e+06	T	19287.6	1	5	3
25840008	24421174	28565188	9419891	8548937	8126955	3214065	2924676	3288115	26263088	17834140	33014450	376621536	389655552	441833728	36938952	24998848	22434202	6593361	6.57688e+06	5825670	3.84837e+06	3.89972e+06	3.83423e+06	30737016	32342218	16412330	506992288	515496000	534064160	29600180	32707350	32294758	10393905	9591980	10336887	4296751	4278560	3.98305e+06	17022872	16025514	19433644	401243936	399626144	408505504	T	27727.7	1	22	9
0	0	0	0	0	0	2.22335e+06	3.97794e+06	2.12235e+06	0	0	0	0	0	0	0	0	0	0	0	0	2.8559e+06	2930553	2257691	0	0	0	0	0	0	1.0943e+06	1.03146e+06	1.09641e+06	0	0	0	2.26165e+06	2.57927e+06	2.41924e+06	0	0	0	0	0	0	T	51659.5	1	7	4
0	0	0	0	0	0	0	0	0	0	0	0	4853558	4176133	4586383	0	0	0	0	0	0	0	0	0	0	0	0	3450957	3.41241e+06	3.21425e+06	0	0	0	537577	0	0	0	0	0	0	0	0	2.99892e+06	3294026	3349053	T	24598	1	10	0
1.05317e+06	764503	1.32544e+06	0	0	0	0	0	0	0	0	0	12693030	13276447	17427744	0	0	0	0	0	0	0	0	0	0	0	0	8816112	9206400	10982639	1.21864e+06	816059	827172	0	0	0	0	0	0	0	0	0	11578370	13396491	13148960	T	10359.1	1	2	1
0	0	0	0	0	0	0	0	0	0	0	0	2.57336e+06	1861913	1.12359e+06	0	0	0	0	0	0	0	0	0	0	0	0	1.53404e+06	1.50153e+06	1.96987e+06	0	0	0	0	0	0	0	0	0	0	0	0	679442	1.13571e+06	2450774	T	12444	1	2	2
874214	1.05357e+06	1.02264e+06	1.08653e+06	473982	749458	0	0	0	2.13592e+06	818153	1.77241e+06	754701312	745537408	764547008	2.10638e+06	994135	1.19362e+06	0	0	0	717454	847592	522868	2043092	1.84396e+06	1.55572e+06	237495504	230240432	240099760	1.72554e+06	1.85934e+06	1.90065e+06	0	0	0	576403	368127	688998	0	0	0	741228544	753835904	790264896	T	8212.73	1	7	5
0	0	0	0	0	0	0	0	0	0	0	0	98524256	87221752	98462112	0	0	0	0	0	0	0	0	0	0	0	0	123949504	125230448	112467952	0	0	0	0	0	0	0	0	0	0	0	0	101698632	101932080	81310424	T	18646.2	1	11	7
0	0	0	0	0	0	0	0	0	0	0	0	18455822	17462118	19129562	0	0	0	0	0	0	0	0	0	0	0	0	5.52715e+06	5623783	4.87338e+06	0	0	0	0	0	0	0	0	0	0	0	0	10802085	12013106	11912331	T	9105.57	1	5	4
0	0	0	1.50268e+06	1.97451e+06	1.72306e+06	0	0	0	0	0	0	41644012	46410216	42117092	1.74468e+06	1.53731e+06	2.05125e+06	0	0	0	0	0	0	0	0	0	53949408	55749812	56304516	1.45098e+06	1.68991e+06	1.46343e+06	1.30788e+06	1.78955e+06	1.66921e+06	0	0	0	2.9701e+06	2.97519e+06	2.61812e+06	71114616	70578896	69345128	T	16821.4	1	8	3
5648241	5105882	5.49144e+06	2.02406e+06	2.09541e+06	2507185	0	0	0	34416812	31951274	35773588	17869208	18814278	15417125	4.6682e+06	4.54369e+06	3.96966e+06	1.82153e+06	1.60188e+06	1.87353e+06	0	0	0	25959302	23564678	23889902	11022853	15909694	15980776	4522939	4994082	5.35932e+06	0	0	0	0	0	0	7.64805e+06	6137711	6569442	52701184	53732256	53096048	T	35054.6	1	13	9
19630524	15395923	16730515	7.1623e+06	5712950	8450405	7856466	7654695	6430216	521692672	479699584	516079904	29956120	29422612	31127632	12407282	10793420	14913563	7.59265e+06	7.6756e+06	7.28035e+06	8886053	8.16011e+06	8647115	470316640	475810784	481095840	40672688	40894196	39369580	16398747	17370244	14246138	8011630	9238311	8196231	3.71759e+06	4.10761e+06	4302658	256801680	282880608	278279232	41342140	35225988	37669040	T	41765.8	1	24	1
0	0	0	0	0	0	0	0	0	0	0	0	130728560	138412064	142466528	0	0	0	0	0	0	0	0	0	0	0	0	142015664	138654512	148727456	0	0	0	0	0	0	0	0	0	0	0	0	130581424	149461840	141479504	T	13184.5	1	5	5
0	0	0	0	0	0	1.89922e+06	2.07967e+06	1176048	0	0	0	10087444	11252026	4658346	0	0	0	0	0	0	4650073	4437907	5180828	6.4322e+06	7.06762e+06	6515935	12354345	5.08444e+06	3.43385e+06	0	0	0	0	0	0	0	0	0	0	0	0	21640896	13881226	11371916	T	17995.2	1	4	4
579109	564310	838575	0	0	0	0	0	0	16196299	18992076	16506633	4923257	6.08161e+06	5.68091e+06	0	0	0	0	0	0	0	0	0	16540173	15516904	14014618	9404591	10187411	6456824	1.60814e+06	2.09684e+06	2.18353e+06	0	0	0	0	0	0	5291590	6.24144e+06	4.86209e+06	30135580	18430092	30688514	T	35571.4	1	7	1
16791512	3910535	58522948	6.10221e+06	6117696	5.46046e+06	75502056	73590240	71860600	186618016	196172800	140575184	4.46899e+06	4922285	4.74447e+06	14877693	4.38505e+06	15924413	2991856	2.83575e+06	3016640	48900324	49046652	49052460	169169776	191144976	169453376	4.24629e+06	4890784	4.31747e+06	13803619	14577088	12466076	3.98336e+06	4.13932e+06	4.02489e+06	14324017	13950971	13416458	239041344	262516912	234730960	5.27506e+06	6732923	6.33506e+06	T	35902.7	1	24	3
0	0	0	0	0	0	0	0	0	0	0	0	5733880	5390182	6.14693e+06	0	0	0	0	0	0	0	0	0	0	0	0	5.38252e+06	4.91155e+06	4754380	0	0	0	0	0	0	0	0	0	0	0	0	6998643	5805520	6.11994e+06	T	20612.1	1	3	3
0	0	0	0	0	0	0	0	0	0	0	0	36238784	33889296	38748672	0	0	0	0	0	0	0	0	0	0	0	0	57347692	48269836	49953520	0	0	0	0	0	0	0	0	0	0	0	0	41774408	41814228	43487480	T	24926	1	7	6
0	0	0	0	0	0	0	0	0	0	0	0	718147	317449	0	0	0	0	0	0	0	0	0	0	455616	0	0	924778	832326	723733	0	0	0	0	0	0	0	0	0	0	0	0	1.3457e+06	1.56609e+06	1.08998e+06	T	28504.5	1	7	1
0	0	0	0	1.86486e+06	2.27245e+06	0	0	0	423068	1.78261e+06	1.71961e+06	0	0	0	0	708271	0	2.7955e+06	0	0	726708	128254	0	514722	2428690	1.39775e+06	330540	0	0	372409	0	299621	1.52652e+06	1.8068e+06	2.23088e+06	0	0	677524	1.74828e+06	1.29399e+06	1.25915e+06	0	0	0	T	41991.9	1	18	0
0	0	0	1.03682e+06	816629	1.07766e+06	0	0	0	0	0	0	9368250	9255454	9657674	0	0	0	0	0	0	0	0	0	0	0	0	10703590	7.86071e+06	10255917	1.52934e+06	2.32082e+06	1.46504e+06	0	0	0	0	0	0	0	0	0	11142681	10423211	8.1941e+06	T	17850.2	1	4	2
59882868	65416348	65075300	26003974	24243562	20562204	179891232	179038800	175757440	125619008	152126080	151016064	49373880	47880784	45566988	42537764	41533800	40536064	14459193	14945837	14634377	163039968	160110720	146356032	119249160	118348216	119265296	48528664	49922700	52155280	58155012	53758324	68444768	27092332	27484176	26435620	93763160	90286600	89385728	504021184	476542592	586049472	74875304	92277384	104651768	T	50109.1	1	32	1
0	0	0	0	0	0	710166	594092	684068	0	0	0	1.01128e+06	0	869103	0	0	0	0	0	0	2204382	2.02419e+06	1.91658e+06	0	0	0	853774	760842	944210	586190	0	0	0	0	0	770295	761580	1381103	1.11881e+06	975644	1.6101e+06	1.0528e+06	1.00165e+06	901684	T	50119.6	1	22	0
0	0	0	0	0	244970	236493	929401	479245	0	0	0	0	0	0	0	0	0	0	0	0	743881	847870	461522	0	0	382752	0	0	0	0	0	0	0	0	0	733709	318803	583079	1.1922e+06	1.17546e+06	1.36465e+06	0	225335	0	T	49892.4	1	18	2
2.14445e+06	530670	1.77446e+06	556977	935086	800313	22455496	20604786	21363100	4698835	5270971	4.3327e+06	3.35379e+06	3524836	3560545	1.33912e+06	1.23688e+06	1.3713e+06	652616	216679	710049	23319408	22167816	24643456	4.93565e+06	4.53545e+06	5.14121e+06	3683710	3.6101e+06	3.57832e+06	1.45673e+06	1226950	1.23631e+06	904842	726987	835769	21999154	23432004	22122910	12110355	13347101	13382483	5.31903e+06	5161751	5.08916e+06	T	49799	1	21	0
0	0	0	0	0	0	0	0	0	24319784	27991206	25553646	1598681	1.35914e+06	1.679e+06	0	0	0	0	0	0	0	0	0	28527062	27602556	26411372	0	0	0	0	0	0	0	0	0	0	0	0	26340798	26533226	24783206	2.69197e+06	2.67324e+06	2.49294e+06	T	45114.8	1	14	2
0	0	0	0	0	0	0	0	0	0	0	0	0	0	0	0	0	0	0	0	0	0	0	0	0	0	0	0	0	0	0	0	0	6.51341e+06	6.14987e+06	6.27118e+06	0	0	0	0	0	0	0	0	0	T	29260	1	1	1
0	0	0	24744376	0	25079514	0	0	0	0	0	0	0	0	0	0	0	0	14060548	14749307	15899926	0	0	0	0	0	0	0	0	0	0	0	0	1.82306e+06	0	2.20376e+06	0	0	0	0	0	0	0	0	0	T	97607.4	1	4	4
0	0	0	0	0	0	0	0	0	15187746	17016838	16837054	1.69021e+06	1.8764e+06	2236441	1305928	909217	1.58372e+06	0	0	0	0	0	0	13497628	14763903	13125419	2693683	2.31123e+06	2.54889e+06	0	0	0	1.19409e+06	2.08851e+06	1620246	0	0	0	9650947	10319836	10413118	3047927	3.06439e+06	2.96749e+06	T	39197.5	1	17	14
0	0	0	0	0	0	0	0	0	0	0	0	7.10961e+06	6.63454e+06	6738636	0	0	0	0	0	0	0	0	0	0	0	0	8760686	8839588	8344013	0	0	0	0	0	0	0	0	0	0	0	0	5959941	4.96484e+06	5.3723e+06	T	24991.9	1	6	6
64141984	75040752	70467640	8.34243e+06	29527024	8431650	1.79754e+06	1.48606e+06	1.97466e+06	0	0	0	12863690	12585531	12958100	38614920	37569204	36195464	18891668	4.40605e+06	3.96459e+06	1.4472e+06	3.37917e+06	3.24506e+06	0	0	0	0	0	0	35678560	33893888	33210632	39182436	8033536	7.55185e+06	0	0	0	0	0	0	0	0	0	T	128565	1	70	59
0	0	0	0	0	0	0	0	0	7.71336e+06	8039348	8702809	0	0	0	0	0	0	0	0	0	0	0	0	6307081	5.92398e+06	5.6294e+06	0	0	0	0	0	0	0	0	0	0	0	0	5782626	6.20871e+06	5962319	0	0	0	T	34106.4	1	4	3
20905900	23345684	15323591	109455904	106913568	112102704	9235603	9511161	7694763	29797814	16644110	27201316	9938226	17725242	5.5893e+06	20532702	17493046	19513904	62133464	93335968	92487352	4518618	3.60578e+06	3.90171e+06	0	0	0	5.57271e+06	15926914	15972221	16854480	17670548	26590146	167661072	153541312	155296144	14767704	4685614	15538943	18494130	22489504	28304808	11511325	8671553	10158760	T	102297	1	56	34
0	0	0	0	0	0	0	0	0	6039737	6376231	7196927	0	0	0	0	0	0	0	0	0	0	0	0	4425218	4239438	3.98418e+06	0	0	0	0	0	0	0	0	0	0	0	0	3.52478e+06	3254155	3.64417e+06	0	0	0	T	31814.6	1	4	4
0	0	0	0	0	0	0	0	0	4.0046e+06	3775030	4330888	22150296	21979514	21416954	0	0	0	0	0	0	0	0	0	0	0	0	18373942	21407178	20791274	0	0	0	0	0	0	0	0	0	2.7433e+06	2225692	2.51189e+06	23710484	19133154	19146210	T	29302.7	1	11	11
27246066	20339538	23452928	62781784	40253028	38250568	0	0	0	29062360	568464320	382354624	9727123	5.91825e+06	4.52733e+06	84264464	87349856	78636600	17946390	38030936	17893422	0	0	0	9363132	9771091	454512032	4482029	44632428	49250564	27104488	16151145	14385574	35147536	19370434	29805606	0	0	0	0	0	0	5.71138e+06	9670810	8159227	T	112346	1	58	34
0	0	0	0	0	0	0	0	0	0	0	0	0	0	0	0	0	0	0	0	0	0	0	0	0	0	0	0	0	0	0	0	0	0	0	0	0	0	0	709551	662236	515718	0	0	0	T	47347.8	1	1	1
0	0	0	1.80701e+06	1.50235e+06	1.87286e+06	0	0	0	0	0	0	0	0	0	0	0	0	1.0531e+06	1.40462e+06	1.36589e+06	0	0	0	0	0	0	0	0	0	0	0	0	1.91668e+06	2.06283e+06	2.05744e+06	0	0	0	424952	599405	789175	0	0	0	T	77478.2	1	6	5
1.03201e+06	0	1.09028e+06	0	0	0	0	0	0	0	0	0	0	0	0	0	1.05353e+06	0	0	0	0	0	0	0	0	0	0	0	0	0	1.68731e+06	715338	1.59027e+06	0	0	0	0	0	0	0	0	0	0	0	0	T	34792.4	1	1	1
0	0	0	0	0	0	0	233314	0	0	0	0	0	0	0	0	0	0	0	0	0	0	0	0	0	0	0	0	0	0	0	0	0	0	0	0	0	0	0	1.35823e+06	1038425	1.49928e+06	0	0	0	T	47427.2	1	5	2
0	0	0	0	0	0	5410491	4893394	5456739	0	0	0	0	0	0	0	0	0	0	0	0	6716376	11603137	6.5923e+06	0	0	0	0	0	0	0	0	0	0	0	0	7088819	4685346	7868187	0	0	0	27684384	33455652	28820080	T	57452.1	1	21	19
0	0	0	0	0	0	604641	495070	434394	0	0	0	0	301155	0	0	0	0	0	0	0	977537	953549	973957	0	0	0	0	0	0	0	0	0	0	0	0	709639	677148	517010	313259	0	366192	0	0	0	T	55766.5	1	14	0
0	0	0	0	0	0	0	0	0	9747539	9678523	12375122	0	0	0	0	0	0	0	0	0	0	0	0	10325189	10051201	9540825	0	0	0	0	0	0	0	0	0	0	0	0	8684365	8320431	8962321	1.90492e+06	3.8985e+06	4.17983e+06	T	40941.9	1	7	5
0	0	0	0	0	0	2.8056e+06	3.31914e+06	3.16258e+06	0	0	0	0	0	0	1.95948e+06	2.50204e+06	1.69298e+06	0	0	0	3.18385e+06	2.84253e+06	3.12944e+06	0	0	0	0	0	0	1.35016e+06	1.31614e+06	925664	0	0	0	4893796	4.40251e+06	4.55563e+06	918904	470394	566621	0	0	0	T	50329.5	1	7	4
0	0	0	0	0	0	0	0	0	0	0	0	773428	601931	727388	0	0	0	0	0	0	0	0	0	0	0	0	651688	1.02745e+06	821133	0	0	0	0	0	0	0	0	0	0	0	0	0	0	0	T	27548	1	2	2
3.2576e+06	4410925	3.36657e+06	0	0	0	992566	866170	549776	0	0	0	0	0	0	3.78661e+06	3.05294e+06	3.48278e+06	0	0	0	0	0	0	0	0	0	0	0	0	3.32954e+06	3.26456e+06	2.0007e+06	0	0	0	1.44735e+06	1273090	1.6838e+06	0	0	0	0	0	0	T	126405	1	8	8
584210	360064	427610	0	0	0	0	0	0	0	0	0	0	0	0	459100	1.49477e+06	788131	0	0	0	0	0	0	0	0	0	0	0	0	928961	763995	1100548	0	0	0	0	0	0	0	0	0	0	0	0	T	468788	1	4	2
0	0	0	0	0	0	0	0	0	0	0	0	0	0	0	0	0	0	0	560253	533524	0	0	0	0	0	0	0	0	0	0	0	0	277040	0	368048	0	0	0	0	0	0	0	0	0	T	92961.3	1	1	1
0	0	0	0	0	0	0	0	0	697352	637288	0	0	0	0	0	0	0	0	0	0	0	0	0	0	0	0	0	0	0	0	0	0	0	0	0	0	0	0	539942	0	0	0	0	0	T	41428.2	1	1	1
0	0	0	0	0	0	942166	1.04529e+06	570681	29039502	36320428	32201950	5.48272e+06	5.06231e+06	5342995	0	0	0	0	0	0	0	0	0	16508997	15209107	15191924	3456183	3232121	3.47575e+06	0	0	0	0	0	0	0	0	0	8.11851e+06	7357919	7.52779e+06	20192750	19346826	18714204	T	34367.8	1	11	9
0	0	0	0	0	0	0	0	0	0	0	0	0	0	0	0	0	0	0	0	0	0	0	0	0	0	0	0	0	0	0	0	0	0	0	0	2.61096e+06	2577855	2.90234e+06	0	0	0	0	0	0	T	305298	1	1	1
16380863	14908757	16073782	897310	1.20293e+06	919412	0	0	0	2792520	2.85731e+06	2.9868e+06	8491669	8533245	9394517	1.07174e+06	1.31903e+06	1280279	1186593	1.06835e+06	1.05039e+06	878627	716741	1.04265e+06	1314342	1260087	1356159	5.0901e+06	5724503	5.41689e+06	5.93107e+06	5716801	5.74666e+06	3.78919e+06	3.86549e+06	4.24768e+06	1.47906e+06	1.15731e+06	1.32152e+06	2591982	2892105	2.70011e+06	9984946	8843770	9514900	T	11276.8	1	5	5
0	0	0	0	0	0	0	0	0	1.4173e+06	1.17249e+06	1.6502e+06	0	0	0	0	0	0	0	0	0	0	0	0	1.40705e+06	1.43736e+06	1.51114e+06	0	0	0	0	0	0	0	0	0	0	0	0	1.26056e+06	1.40435e+06	2.69952e+06	0	0	0	T	37802.7	1	4	2
0	0	0	0	0	0	10984566	12772831	18794956	10614738	12779466	10489711	0	0	0	0	0	0	0	0	0	18102966	17432460	22944928	13717363	0	12408168	7.3504e+06	4445197	4.57187e+06	0	0	0	0	0	0	0	0	0	0	0	0	7239438	4.50596e+06	1.59477e+06	T	122767	1	1	0
0	0	0	0	0	0	0	0	0	6580736	5.09034e+06	6.35401e+06	0	0	0	0	0	0	0	0	0	0	0	0	5162813	3808742	4.26209e+06	1.12049e+06	1.82618e+06	1.67293e+06	0	0	0	0	0	0	0	0	0	4.93599e+06	4.18925e+06	4.72847e+06	1.13195e+06	3.25596e+06	1064490	T	41254.4	1	10	10
0	0	0	0	0	0	0	0	0	0	0	0	1.98766e+06	2.717e+06	2.37398e+06	0	0	0	0	0	0	0	0	0	0	0	0	2.93888e+06	2.88945e+06	3025984	0	0	0	0	0	0	0	0	0	0	0	0	1.59824e+06	1.60675e+06	1.38062e+06	T	20103.3	1	3	3
0	0	0	0	0	0	0	0	0	0	0	0	4670893	5.02167e+06	5.10321e+06	0	0	0	0	0	0	0	0	0	0	0	0	6.5402e+06	6560743	6.33258e+06	0	0	0	0	0	0	0	0	0	0	0	0	4.67028e+06	5.36781e+06	4.87083e+06	T	22985	1	5	5
0	0	0	0	0	0	0	0	0	4.39009e+06	4742451	5035992	0	0	0	0	0	0	0	0	0	0	0	0	2.87813e+06	3.92456e+06	3.16152e+06	0	0	0	0	0	0	0	0	0	0	0	0	3.27601e+06	2.82847e+06	2.7218e+06	0	0	0	T	36821.1	1	8	6
0	0	0	0	0	0	147925184	184684848	175360384	0	0	0	45084160	49759796	51695424	0	0	0	0	0	0	0	0	0	0	0	0	47014456	45980192	44467816	0	0	0	0	0	0	160588784	149221792	137507856	0	0	0	53493724	48347724	43532908	T	20602.9	1	5	4
0	0	0	0	0	0	0	0	0	0	0	0	4.0636e+06	5106238	4.31266e+06	0	0	0	0	0	0	0	0	0	0	0	0	7079174	5486615	7402794	0	0	0	0	0	0	0	0	0	0	0	0	4545131	5414571	4699555	T	29823.4	1	4	4
0	0	0	0	0	0	0	0	0	0	0	0	1.06694e+06	1.83487e+06	1326488	0	0	0	0	0	0	0	0	0	0	0	0	1.61552e+06	2104288	2.08169e+06	0	0	0	0	0	0	0	0	0	0	0	0	0	0	0	T	10681.4	1	2	2
0	0	0	0	0	0	0	0	0	0	0	0	8360456	8566263	8206456	0	0	0	0	0	0	0	0	0	0	0	0	8529223	9111913	9020442	0	0	0	0	0	0	0	0	0	0	0	0	7379897	8654498	7.26336e+06	T	25634.5	1	7	6
0	0	0	0	0	0	0	0	0	0	0	0	22590536	22188074	23300478	0	0	0	0	0	0	0	0	0	0	0	0	16804054	18602224	20224036	0	0	0	0	0	0	0	0	0	0	0	0	23413146	25132078	25084692	T	14217.6	1	5	5
0	0	0	0	0	0	0	0	0	3306411	3.56948e+06	2799656	0	0	0	0	0	0	0	0	0	0	0	0	2.73134e+06	2.79464e+06	2.37226e+06	0	0	0	0	0	0	0	0	0	0	0	0	3.38062e+06	1.86264e+06	1706764	0	0	0	T	45805.8	1	5	5
0	0	0	0	0	0	0	0	0	4.4666e+06	4884197	4.3175e+06	18618476	8987608	8.22809e+06	0	0	0	0	0	0	0	0	0	0	0	0	3.98066e+06	5179948	5295273	0	0	0	0	0	0	0	0	0	0	0	0	12221090	13424821	49229940	T	23656.4	1	9	8
0	0	0	0	0	0	1.78687e+06	1.34747e+06	1.89584e+06	0	0	0	0	0	0	0	0	0	0	0	0	1.06209e+06	1.02214e+06	1252961	0	0	0	0	0	0	0	0	0	0	0	0	0	0	0	0	0	0	0	0	0	T	188569	1	1	1
0	0	0	0	0	0	0	0	0	3.30493e+06	4.25466e+06	3.69478e+06	0	0	0	0	0	0	0	0	0	0	0	0	1.94305e+06	2.87503e+06	2.96627e+06	0	0	0	0	0	0	0	0	0	496401	476561	0	3.19379e+06	652024	1.88998e+06	0	0	0	T	39475.6	1	7	7
0	0	0	0	0	0	0	0	0	3487927	3.82467e+06	4.84731e+06	114692288	110204368	112436552	0	0	0	0	0	0	0	0	0	1.86361e+06	3.39602e+06	2.78959e+06	120513248	120089744	107836544	7.84059e+06	8976093	7958511	0	0	0	0	0	0	3.03654e+06	2.63908e+06	2.47172e+06	60879856	56261316	59872476	T	17767.9	1	8	5
1.12402e+06	1.45976e+06	1.27022e+06	0	0	0	0	0	0	0	0	0	0	0	0	886542	910093	1027696	0	0	0	0	0	0	0	0	0	0	0	0	0	0	0	0	0	0	0	0	0	0	0	0	0	0	0	T	14931.6	1	1	1
0	0	0	0	0	0	0	0	0	1.82562e+06	3768232	2.60631e+06	64537908	63460992	64697100	0	0	0	0	0	0	0	0	0	527770	0	550173	68602984	69716456	73965712	0	0	0	0	0	0	0	0	0	249319	550645	0	45550676	45088816	47476660	T	12432.8	1	6	1
0	0	0	0	0	0	0	0	0	0	0	0	1.40137e+06	1.39694e+06	674482	0	0	0	0	0	0	0	0	0	0	0	0	1.65406e+06	1.97657e+06	2117512	0	0	0	0	0	0	0	0	0	0	0	0	538955	1.50273e+06	1.17871e+06	T	21404.6	1	3	2
0	0	0	0	0	0	0	0	0	0	0	0	2.56764e+06	1.84855e+06	2.38376e+06	0	0	0	0	0	0	0	0	0	0	0	0	2.41448e+06	2.62084e+06	2.50193e+06	0	0	0	0	0	0	0	0	0	0	0	0	2.40757e+06	2.14541e+06	2.39056e+06	T	20516.6	1	6	2
4.85402e+06	3998776	4.66226e+06	754922	543647	962560	0	0	0	756748	705166	494479	331148096	336248832	336751744	2.95322e+06	2903818	2.53181e+06	582217	395091	409473	0	0	0	0	0	0	231166176	242671120	233660656	3.71396e+06	3.58021e+06	3.3618e+06	0	0	0	0	0	0	0	0	0	203918048	182057456	185673312	T	12251	1	5	3
0	0	0	0	0	0	0	0	0	0	0	0	780224	731908	937071	0	0	0	0	0	0	0	0	0	0	451343	0	0	0	0	0	0	0	0	0	0	0	0	0	0	0	0	946829	0	1.64148e+06	T	21294.9	1	3	3
0	0	0	0	0	0	0	0	0	5.28746e+06	3701276	2.69031e+06	87133336	48200168	49050184	0	0	0	0	0	0	0	0	0	3.07582e+06	1.41332e+06	2.91646e+06	92162632	101811160	99741912	0	0	0	0	0	0	0	0	0	0	0	0	38078428	40979468	41490896	T	23451.2	1	7	6
0	0	0	0	0	0	0	0	0	5312488	856480	5.068e+06	25690538	27437596	27701622	0	0	0	0	0	0	0	0	0	0	0	327563	27063620	29078722	28486296	566854	293502	188041	0	0	0	0	0	0	1.23561e+06	0	682750	22272074	20557720	21098728	T	19317.9	1	4	2
0	0	0	0	0	0	0	0	0	0	0	0	3.36052e+06	4.10306e+06	2.70993e+06	0	0	0	0	0	0	0	0	0	0	0	0	2.05484e+06	2.20196e+06	2.02839e+06	0	0	0	0	0	0	0	0	0	0	0	0	3.89624e+06	4.4474e+06	4.97559e+06	T	15318.5	1	11	2
0	0	0	1.87085e+06	1.35031e+06	1.5903e+06	0	0	0	0	0	0	0	0	0	0	0	0	1.53446e+06	1493392	1.21653e+06	0	0	0	0	0	0	0	0	0	0	0	0	2.10495e+06	2909401	2333933	0	0	0	0	0	0	0	0	0	T	75410.6	1	4	4
0	0	0	0	0	0	0	0	0	3687651	23506254	6.17085e+06	0	0	0	0	0	0	0	0	0	0	0	0	3.25176e+06	22133916	6185171	0	0	0	0	0	0	0	0	0	0	0	0	21633296	6860650	7063153	0	0	0	T	53450	1	10	10
0	0	0	0	0	0	0	0	0	2.22721e+06	1.93498e+06	2.45393e+06	0	0	0	522095	327264	447814	0	0	0	0	0	0	2535341	1.89129e+06	2.70686e+06	0	0	0	0	0	0	0	0	0	0	0	0	3.52118e+06	3.3587e+06	4.12104e+06	0	0	0	T	42726.9	1	4	4
0	0	0	0	0	0	0	0	0	0	0	0	760632	867611	768413	0	0	0	0	0	0	0	0	0	0	0	0	0	0	0	0	0	0	0	0	0	0	0	0	0	0	0	1.07981e+06	392388	569551	T	25136	1	1	1
0	0	0	0	0	0	0	0	0	0	0	0	0	0	0	2.37183e+06	2.58722e+06	2581931	0	0	0	0	0	0	0	0	0	0	0	0	2843254	3.18275e+06	3.10232e+06	2.13649e+06	2.67606e+06	2.52729e+06	0	0	0	0	0	0	0	0	0	T	106494	1	6	6
7784614	8491665	7556876	23969556	26575004	24198356	479719	1.04756e+06	1693937	0	0	0	16295366	14576005	16142725	24069462	30204044	29615012	18172002	19804852	17808292	0	0	0	0	0	0	0	0	0	9469910	10613249	17407740	24388004	23168714	24129904	0	0	0	0	0	0	0	0	0	T	103469	1	32	24
0	0	0	0	0	0	0	0	0	0	0	0	894867968	931395776	933420864	0	0	0	0	0	0	0	0	0	0	0	0	885211264	877107072	913110080	0	0	0	0	0	0	0	0	0	0	0	0	597319808	566544640	566660672	T	17160	1	12	3
0	0	0	0	0	0	0	0	0	0	0	0	25322002	24550986	29494910	0	0	0	0	0	0	0	0	0	0	0	0	15715792	16296348	15872614	0	0	0	0	0	0	0	0	0	0	0	0	27777312	27870282	27523568	T	11741.1	1	8	6
0	0	0	0	0	0	0	0	0	0	0	0	23304390	22279376	22977440	0	0	0	0	0	0	0	0	0	0	0	0	19940268	19424980	19924858	0	0	0	0	0	0	0	0	0	0	0	0	14867782	13783753	15486433	T	29078.2	1	11	11
7335786	4913714	5920674	1.18796e+06	3.23647e+06	2496922	879758	134720	688028	20688530	22196630	20121438	75425216	78555288	75068288	3402477	4557345	3382253	1.91313e+06	1.58575e+06	1.09037e+06	0	0	0	12819781	12399471	13138321	56613444	57697084	61262868	8668360	8342250	10504700	2.50191e+06	2.46321e+06	2.45495e+06	1.11855e+06	454532	539533	2.67123e+06	3.10294e+06	3369437	100178472	116007688	107721368	T	40068.7	1	15	10
26102056	26934008	25173500	2864607	3.89076e+06	2.90062e+06	0	0	0	0	0	0	0	0	0	20345092	17988442	19916416	2.55388e+06	3.3867e+06	2.62627e+06	0	0	0	0	0	0	0	0	0	24378994	23423604	24287090	2.91316e+06	4.08549e+06	2.93028e+06	0	0	0	0	0	0	0	0	0	T	141368	1	55	47
0	0	0	0	0	0	0	0	0	2.86768e+06	2921941	3.87335e+06	0	0	0	0	0	0	0	0	0	0	0	0	2730847	2662321	2643642	0	0	0	0	0	0	0	0	0	0	0	0	1.90291e+06	2.14107e+06	2.0411e+06	2.87533e+06	1.84346e+06	2268235	T	34810.6	1	4	4
187746	0	0	0	0	0	0	0	0	0	0	278697	988623	484668	376638	0	0	0	0	0	0	0	458920	0	0	0	0	0	0	0	0	0	0	0	0	0	0	0	0	0	0	0	268124	392178	0	T	35023.5	1	4	1
0	0	0	0	0	0	0	0	0	3.33182e+06	3.82333e+06	3.93693e+06	2.8588e+06	4.26158e+06	3494487	0	0	0	0	0	0	0	0	0	3.1316e+06	3.24322e+06	3.68583e+06	3.07354e+06	3.23604e+06	2.66523e+06	0	0	0	0	0	0	0	0	0	0	0	0	8.10638e+06	7226735	8840227	T	33283.2	1	12	12
0	0	0	0	0	0	210579	186250	251442	0	0	0	0	0	0	0	0	0	0	0	0	0	0	0	0	0	0	0	0	0	0	0	0	0	0	0	185743	219967	186471	0	0	0	0	0	0	T	55681	1	3	0
0	0	0	0	0	0	5.09772e+06	4.59081e+06	4.37903e+06	0	0	0	0	0	0	0	0	0	0	0	0	1.92072e+06	4.21587e+06	3.37797e+06	0	0	0	0	0	0	0	0	0	0	0	0	4660376	2.78081e+06	5085504	0	0	0	0	0	0	T	59544.6	1	12	10
0	0	0	0	0	0	1.19683e+06	995081	1.15195e+06	40570312	44757336	42618484	3.12904e+06	3007478	2.45973e+06	0	0	0	1.08125e+06	5.84463e+06	1.70905e+06	0	0	0	26513554	25020758	27934636	2.43729e+06	3.35297e+06	5.75898e+06	0	0	0	0	0	0	0	0	0	22202824	23360536	23025750	7279475	7091472	7003756	T	34889.4	1	12	10
6.70665e+06	4.25665e+06	4.59352e+06	5270457	5809910	7966858	43349244	44531932	45175868	19569802	23378560	17429596	6876437	8.21151e+06	6957364	7321433	4306446	5.42008e+06	4764620	4.57304e+06	4660696	37423360	38552580	39473296	13240692	12933050	14071199	7.19807e+06	7.79685e+06	6696550	4.84934e+06	4.92588e+06	4.40298e+06	9315079	9455147	8.32099e+06	37554544	37117744	38315516	149087600	79174136	90710248	9801351	10797346	10707882	T	40270	1	24	13
3.02129e+06	3.83031e+06	2503420	0	0	0	0	0	0	0	0	0	0	0	0	3.9438e+06	4.47058e+06	3.79684e+06	0	0	0	0	0	0	0	0	0	0	0	0	2621913	2.64798e+06	2.86138e+06	0	0	0	0	0	0	0	0	0	0	0	0	T	191493	1	12	8
0	0	0	0	0	0	0	0	0	0	0	0	0	0	0	0	0	0	0	0	0	0	0	0	0	0	0	0	0	0	0	0	0	455180	500529	469248	0	0	0	0	0	0	0	0	0	T	96688.9	1	1	1
0	0	0	0	0	0	0	0	0	0	0	0	5384626	5313711	5.67501e+06	0	0	0	0	0	0	0	0	0	0	0	0	15547617	14769262	11048914	0	0	0	0	0	0	0	0	0	0	0	0	14152461	12852471	12986683	T	25161.3	1	6	6
0	0	0	0	0	0	0	0	0	0	0	0	1980120	1.61606e+06	1.83179e+06	0	0	0	0	0	0	0	0	0	0	0	0	2.60148e+06	2.40636e+06	2.6115e+06	0	0	0	0	0	0	0	0	0	0	0	0	2.16692e+06	2.26092e+06	2137286	T	21479	1	2	2
21356320	23773186	20599116	203585632	207047248	210352112	4235146	8837844	9470785	31287564	33058142	6.30285e+06	0	0	0	48088184	50668992	42387728	293934720	302165920	288907424	5.41885e+06	9501920	9767815	21116452	29620602	24483192	0	0	0	10940455	11338118	12031542	105484576	104419936	103158336	1.89757e+06	2.09402e+06	7.05544e+06	18389146	2.9945e+06	15130636	0	0	0	T	90528	1	37	22
0	0	0	0	0	0	0	0	0	0	0	0	9157770	6.89902e+06	8217133	0	0	0	0	0	0	0	0	0	0	0	0	0	0	0	0	0	0	0	0	0	0	0	0	0	0	0	5.95363e+06	8977200	6.85248e+06	T	104813	1	1	1
0	0	0	0	0	0	0	0	0	0	0	0	0	0	0	0	0	0	0	0	0	0	0	0	0	0	0	0	0	0	1.45359e+06	1.58547e+06	1.45212e+06	0	0	0	0	0	0	0	0	0	0	0	0	T	274439	1	2	2
1.77173e+06	1.36183e+06	1.15576e+06	0	0	0	404740	768841	0	14471314	17105544	11864252	10423991	10983473	3826597	791650	1.52778e+06	1.67089e+06	8699076	8.06979e+06	7.31649e+06	554095	0	170035	12236948	13256881	11353032	9210768	571175	10946801	0	0	0	0	0	0	0	0	0	15640992	14968200	14886442	12556422	2.68391e+06	1.58155e+06	T	41564.1	1	10	4
0	0	0	1.41881e+06	986371	1.3186e+06	0	0	0	12613137	10569330	13742281	0	0	0	1.39751e+06	1473201	1.9371e+06	0	0	0	0	0	0	8.28912e+06	8474321	8.07867e+06	0	0	0	1.83792e+06	1596058	1.58117e+06	0	0	0	0	0	0	5134572	4.77195e+06	5768143	3.48124e+06	3027221	3592952	T	33468.7	1	8	1
0	0	0	0	0	0	0	0	0	3.57493e+06	2.95001e+06	4.00362e+06	2.70695e+06	2.68813e+06	2.68081e+06	0	0	0	0	0	0	0	0	0	3.6317e+06	3.04819e+06	2488016	2.4365e+06	1.72654e+06	3.25028e+06	0	0	0	0	0	0	0	0	0	177079	150856	175943	4.14646e+06	4.47812e+06	6.60447e+06	T	25461.2	1	5	3
0	0	0	0	0	0	0	0	0	0	0	0	0	0	0	0	0	0	0	0	0	722509	941024	757685	0	0	0	0	0	0	0	0	0	0	0	0	0	0	0	0	0	0	0	0	0	T	48706.2	1	1	1
0	0	0	0	0	0	0	0	0	0	0	0	0	0	0	0	0	0	1.57902e+06	1.93213e+06	750454	0	0	0	0	0	0	0	0	0	0	0	0	2.3331e+06	2.78953e+06	2.56431e+06	0	0	0	0	0	0	0	0	0	T	100624	1	4	4
0	0	0	575114	457540	0	0	0	0	694828	0	0	0	0	0	648715	618694	675151	0	212257	276730	0	0	0	0	0	0	0	0	0	1.49368e+06	1.54705e+06	1.80622e+06	398376	668346	400041	0	0	0	908183	0	0	0	0	0	T	433448	1	4	3
0	0	0	0	0	0	1.87033e+06	2.13157e+06	2.166e+06	0	0	0	0	0	0	3.91332e+06	2.50561e+06	3.12041e+06	0	0	0	3.25725e+06	3.08376e+06	2.49312e+06	0	0	0	0	0	0	0	0	0	0	0	0	2.77378e+06	2.69295e+06	2.41138e+06	0	0	0	0	0	0	T	51868.7	1	7	7
0	0	0	0	0	119868	0	127601	0	0	0	0	313477	0	0	257635	0	0	0	0	0	0	108455	0	0	0	0	0	0	0	246120	0	0	0	0	0	322182	0	0	0	0	0	0	0	142184	T	65800.1	1	20	1
0	0	0	0	0	0	0	0	0	0	0	0	1.85596e+06	1885297	1.99307e+06	0	0	0	0	0	0	0	0	0	0	0	0	1348814	1563491	1.36666e+06	0	0	0	0	0	0	0	0	0	0	0	0	2.33615e+06	2447278	1.90082e+06	T	14622.5	1	2	1
0	0	696005	0	0	0	0	0	0	0	0	0	0	0	0	0	0	0	0	0	0	0	0	0	688548	1.26896e+06	1.04425e+06	0	0	0	0	0	0	0	0	0	0	0	0	0	414266	675624	0	0	0	T	54974.3	1	2	2
0	0	0	0	0	0	0	0	0	0	0	0	0	0	0	0	0	0	0	0	0	697396	424710	652717	0	0	0	0	0	0	0	0	0	0	0	0	0	0	0	0	0	0	0	0	0	T	100768	1	1	1
129943456	96529240	126401336	6379049	6.35169e+06	5663688	0	0	0	6078746	2.42274e+06	3494842	3.18248e+06	2.68225e+06	2.90241e+06	77493144	92998160	82182296	4.37492e+06	3.93438e+06	3.28315e+06	0	0	0	0	0	0	3.34156e+06	3.58487e+06	3.68548e+06	80878064	73601544	81902328	7.1938e+06	7.07212e+06	7345750	2477686	2990422	4568033	0	0	0	2.7502e+06	3.3402e+06	3439258	T	123968	1	54	33
0	0	0	7449426	9782355	7980420	0	0	0	0	0	0	0	0	0	1.23792e+06	1.42094e+06	1.03862e+06	9172670	10252832	10143624	0	0	0	0	0	0	0	0	0	0	0	0	8404797	7018424	13939386	829086	1.4411e+06	934561	0	0	0	0	0	0	T	85541.5	1	22	17
0	0	0	0	0	0	0	0	0	0	0	0	0	0	0	0	0	0	0	0	0	0	0	0	0	0	0	0	0	0	0	0	0	0	0	0	0	0	0	0	0	0	577685	866831	1.01167e+06	T	85903.5	1	1	1
54620108	43317080	52952308	1351534208	1434988544	1222284032	58636408	58099388	62029852	64947532	141586848	60556608	48228532	50370152	51890948	33761028	42798424	36616052	707666624	683263488	591644928	21308206	19775866	22650162	32448484	34849152	31987006	29653188	30404846	27450948	40025932	42706124	42677884	1187059456	1043029952	1200567552	43113984	42368320	44981252	48204788	48355556	46826016	44233508	40237660	39079284	T	68435.7	1	26	9
0	0	0	0	0	0	0	0	0	0	0	0	0	0	0	0	0	0	2.00797e+06	1489725	1.81917e+06	0	0	0	0	0	0	0	0	0	0	0	0	0	0	0	0	0	0	0	0	0	0	0	0	T	161711	1	1	1
0	0	0	2614850	3.35964e+06	2667141	0	0	0	0	0	0	0	0	0	0	0	0	2.43727e+06	2.37118e+06	2.91183e+06	0	0	0	0	0	0	0	0	0	1.25112e+06	1.0478e+06	1.42682e+06	5810632	4.8229e+06	5.82014e+06	0	0	0	0	0	0	0	0	0	T	104138	1	16	15
8.26677e+06	9435978	8240760	0	0	0	0	0	0	0	0	0	0	0	0	5.05173e+06	5479762	5.32704e+06	0	0	0	0	0	0	0	0	0	0	0	0	5807472	5.87104e+06	6163858	760971	848441	1.10309e+06	0	0	0	0	0	0	0	0	0	T	138713	1	25	25
0	0	0	0	0	0	0	0	0	0	0	0	0	0	0	0	0	0	0	0	0	0	0	0	0	0	0	0	0	0	0	0	0	1.66934e+06	1.10275e+06	1.11924e+06	0	0	0	0	0	0	0	0	0	T	104215	1	1	1
0	0	0	0	0	0	0	0	0	0	0	0	0	0	0	0	0	0	0	0	0	0	0	0	0	0	0	0	0	0	0	0	0	0	0	0	0	0	0	449794	518394	631556	0	0	0	T	316219	1	2	2
1.39302e+06	1.66522e+06	1.46782e+06	3836022	3.72501e+06	3.41487e+06	0	0	0	0	0	0	0	0	0	1.77563e+06	1.62819e+06	1.68437e+06	3.04333e+06	2915217	3.06807e+06	0	0	0	0	0	0	0	0	0	1979870	2.31835e+06	2.17142e+06	4.89269e+06	5.32298e+06	5460169	0	0	0	0	0	0	0	0	0	T	109990	1	10	10
0	0	0	592499	655711	1.69421e+06	0	0	0	0	0	0	0	0	0	0	0	0	0	0	0	505576	0	688540	0	0	0	0	0	0	0	0	0	0	0	0	0	0	0	0	0	0	0	0	0	T	113322	1	2	2
0	0	0	0	0	0	0	0	0	0	0	0	2470514	2315866	2.79628e+06	0	0	0	0	0	0	0	0	0	0	0	0	0	0	0	0	0	0	0	0	0	0	0	0	0	0	0	0	0	0	T	57802.7	1	1	1
0	0	0	0	0	0	1.6871e+06	1.34484e+06	1.27274e+06	0	0	0	0	0	0	0	0	0	0	0	0	1486707	1.52672e+06	1.4462e+06	0	0	0	0	0	0	0	0	0	0	0	0	1.90018e+06	2.05577e+06	1.76265e+06	1186168	1.28839e+06	1.33821e+06	0	0	0	T	60196.3	1	12	12
0	0	0	0	0	0	0	0	0	778034	2595900	1.06825e+06	989725	774853	1.28945e+06	0	0	0	0	0	0	0	0	0	511367	485323	40385.9	512924	707286	765483	0	0	0	0	0	0	0	0	0	0	0	0	2.82818e+06	2.74391e+06	6.35062e+06	T	38132.5	1	3	3
0	0	0	0	0	0	0	0	0	0	0	0	0	0	0	0	0	0	0	0	0	0	0	0	0	0	0	2.30281e+06	2.22186e+06	1.90486e+06	0	0	0	0	0	0	0	0	0	0	0	0	0	0	0	T	92807.3	1	1	1
2.30334e+06	2.73249e+06	2297379	0	0	0	0	0	0	0	0	0	2.68836e+06	2.17835e+06	2.50288e+06	0	0	0	0	0	0	0	0	0	0	0	0	0	0	0	0	0	0	0	0	0	0	0	0	0	0	0	0	0	0	T	113676	1	4	4
0	0	0	0	0	0	0	0	0	8.32786e+06	7630150	7813495	479072	694852	395848	0	0	0	0	0	0	0	0	0	3.40768e+06	4.88937e+06	4.70463e+06	0	0	0	0	0	0	0	0	0	0	0	0	0	0	0	3.42567e+06	4.15867e+06	3.42105e+06	T	21828.9	1	7	5
0	0	0	0	0	0	0	0	0	0	0	0	19282414	20904986	19360812	0	0	0	0	0	0	0	0	0	0	0	0	27600484	26703598	28853324	0	0	0	0	0	0	0	0	0	0	0	0	18490820	18756706	22424636	T	20748.9	1	5	5
0	0	0	7190591	6585596	7.3792e+06	0	0	0	0	0	0	0	0	0	0	0	0	5761789	7.20743e+06	6651811	0	0	0	0	0	0	0	0	0	0	0	0	6.06487e+06	6.47909e+06	5.48011e+06	0	0	0	0	0	0	0	0	0	T	83497.4	1	15	15
0	390047	0	0	0	0	0	0	0	0	0	0	0	0	0	429328	0	0	0	0	0	0	0	0	0	0	0	0	0	0	660630	172048	0	0	0	0	0	0	0	562054	828396	1.1913e+06	0	0	0	T	39920.5	1	2	2
0	0	0	0	0	0	0	0	0	0	0	0	0	0	0	0	0	0	0	0	0	0	0	0	0	0	0	0	0	0	0	0	0	0	0	0	851173	675688	888692	0	0	0	0	0	0	T	119982	1	1	1
0	0	0	0	0	0	0	0	0	30103936	39747480	31229898	0	0	0	0	0	0	0	0	0	0	0	0	25040342	23213512	22002896	0	0	0	0	0	0	0	0	0	336909	4189131	125848	19077728	19425624	17675520	2446652	2520585	2461889	T	32707.6	1	16	14
0	0	0	0	0	0	0	0	0	0	0	0	0	0	0	0	0	0	0	0	0	0	0	0	649394	0	0	0	0	0	0	0	0	0	0	0	0	0	0	1.9873e+06	2.36814e+06	2.36013e+06	0	0	0	T	44678.3	1	2	2
0	0	0	0	0	0	0	0	0	5.04885e+06	5622469	10082444	18812992	18191952	19972678	0	0	0	0	0	0	0	0	0	4.47047e+06	7196243	4180670	10431301	10910319	10323272	0	0	0	0	0	0	0	0	0	0	0	0	17889114	18981732	19095376	T	34039.9	1	14	14
811528	1.22924e+06	860666	0	0	0	0	0	0	0	0	0	0	0	0	0	0	0	0	0	0	0	0	0	0	0	0	0	0	0	608046	705956	558061	0	0	0	0	0	0	0	0	0	0	0	0	T	860127	1	3	3
0	0	0	4.52011e+06	4667144	7.34236e+06	1.18566e+06	802075	928021	2.86101e+06	3.18917e+06	837075	0	0	0	0	0	0	8740702	7530556	6120951	618878	2774950	405342	0	0	0	0	0	0	0	0	0	6.90013e+06	8696835	8.23244e+06	1.19476e+06	1059460	1.36649e+06	1.74805e+06	1.3253e+06	1.08844e+06	0	0	0	T	62018	1	8	6
0	0	0	0	0	0	0	0	0	594517	536195	629592	0	0	0	0	0	0	0	0	0	0	0	0	0	0	0	0	0	0	0	0	0	0	0	0	0	0	0	0	0	0	0	0	0	T	44251.4	1	1	1
0	0	0	0	0	0	928584	994577	916611	0	0	0	0	0	0	0	0	0	797801	771232	0	0	0	0	0	0	0	0	0	0	0	0	0	0	0	0	877034	989796	805825	0	0	0	0	0	0	T	72616.1	1	4	4
0	0	0	0	0	0	0	0	0	0	0	0	0	0	0	0	0	0	0	0	0	0	0	0	11479964	11671515	10266060	0	0	0	0	0	0	0	0	0	0	0	0	0	0	0	0	0	0	T	106769	1	1	1
0	0	0	0	0	0	0	0	0	0	0	0	0	0	0	0	0	0	0	0	0	0	0	0	1.26812e+06	941783	1109396	0	0	0	0	0	0	0	0	0	0	0	0	0	0	0	0	0	0	T	69905.7	1	2	2
0	0	0	0	0	0	0	0	0	371505	298623	701683	0	0	0	0	0	0	0	0	0	0	0	0	676801	556147	526035	0	0	0	0	0	0	0	0	0	0	0	0	437759	480202	432891	0	0	0	T	42424.3	1	1	1
2.43788e+06	3764281	2468430	0	0	0	0	0	0	11885772	11282638	7.23584e+06	0	0	0	1.72211e+06	2.27826e+06	1.63342e+06	0	0	0	0	0	0	0	0	0	0	0	0	1.52273e+06	1.34533e+06	1.60643e+06	0	0	0	0	0	0	0	0	0	0	0	0	T	168311	1	7	5
0	0	0	0	0	0	0	0	0	0	0	0	0	0	0	0	0	0	382401	523647	373177	0	0	0	0	0	0	0	0	0	0	0	0	0	0	0	0	0	0	0	0	0	0	0	0	T	66116.8	1	1	1
102835152	121290040	108438808	12321550	12991880	11085353	22256116	24435616	24639370	6967180	6.18495e+06	5.57436e+06	0	0	0	121274272	118350464	121869592	8242910	8308010	8096283	0	0	0	6367432	6718385	6068228	26253724	21018432	20522402	216798272	236472080	216039552	14158966	13080175	15433110	0	0	0	15256628	13114076	8.03092e+06	21056858	16421196	13565389	T	175382	1	91	62
0	0	0	4.15513e+06	4.80489e+06	3.22869e+06	0	0	0	0	0	0	0	0	0	0	0	0	0	0	0	0	0	0	0	0	0	0	0	0	0	0	0	4336018	4435839	4.22186e+06	0	0	0	0	0	0	0	0	0	T	163269	1	1	1
835254	1.37531e+06	1.20119e+06	4721163	4.73217e+06	4.1798e+06	22062526	19090994	22338718	13717229	17398916	10892573	4.37961e+06	4.21009e+06	4631229	1.88224e+06	3.82015e+06	3.2778e+06	3.96843e+06	5.20162e+06	4220172	27040776	26072644	26340348	21720460	20655146	22242662	7322826	21006432	26796200	1.13739e+06	1.07245e+06	912520	3509804	3.75423e+06	3.75831e+06	2200736	3.73203e+06	2.63809e+06	32655888	29234226	27315484	4.15976e+06	4.0747e+06	3883349	T	48076	1	43	5
0	0	0	828501	840423	879490	0	0	0	0	0	0	0	0	0	0	0	0	923113	951699	1.06468e+06	0	0	0	0	0	0	0	0	0	0	0	0	1448091	860183	1.52447e+06	0	0	0	0	0	0	0	0	0	T	83364.1	1	2	1
0	0	0	0	0	0	0	0	0	0	0	0	0	0	0	0	0	0	0	0	0	0	0	0	0	0	0	859272	909651	738331	0	0	0	0	0	0	0	0	0	0	0	0	0	0	0	T	20764.2	1	1	1
0	0	0	0	0	0	0	0	0	0	0	0	56710368	70057304	65686108	0	0	0	0	0	0	0	0	0	0	0	0	83258728	77581584	75204632	0	0	0	0	0	0	0	0	0	0	0	0	68318760	75285536	74225216	T	17249	1	9	7
4.69016e+06	4.19325e+06	4497397	1.40306e+06	1.94975e+06	1.48818e+06	680933	537246	774769	6517208	5.46942e+06	3.49688e+06	62449976	69494336	71155560	3.32433e+06	4.38119e+06	3445636	1.41371e+06	1.42558e+06	685490	1.58298e+06	1.16572e+06	938543	3037083	2.78663e+06	3.33379e+06	90209008	98880360	116261712	3.13229e+06	3.44028e+06	4.13388e+06	1.65497e+06	1.95845e+06	2.06083e+06	226284	256375	997961	4560674	3.65123e+06	3.7666e+06	64921448	70942504	52093916	T	28201	1	15	6
0	0	0	0	0	0	0	0	0	0	0	0	0	0	0	0	0	0	0	0	0	0	0	0	0	0	0	563900	581010	0	0	0	0	0	0	0	0	0	0	0	0	0	0	494965	731620	T	16679.7	1	1	1
0	0	0	0	0	0	0	0	0	2.28025e+06	2.05995e+06	2339324	0	0	0	0	0	0	0	0	0	2.12338e+06	2.09887e+06	2.13404e+06	3219560	3.06418e+06	3.19237e+06	0	0	0	0	0	0	0	0	0	546815	532659	471995	4799461	6416909	5.39471e+06	0	0	0	T	48326.7	1	9	9
0	0	0	1.75628e+06	1.20298e+06	2.32544e+06	0	0	0	0	0	0	0	0	0	0	0	0	0	0	0	0	0	0	0	0	0	0	0	0	0	0	0	2.59251e+06	3.01502e+06	1.99357e+06	0	0	0	0	0	0	0	0	0	T	88051.4	1	3	3
0	0	0	1.69503e+06	1.44363e+06	1.56992e+06	0	0	0	0	0	0	0	0	0	10660376	8061674	3.62028e+06	2.27593e+06	2442294	2.13868e+06	0	0	0	0	0	0	0	0	0	2.09791e+06	6188891	6230440	4286470	2610521	3124072	0	0	0	0	0	0	0	0	0	T	119157	1	14	13
1717162	1.62897e+06	1613656	0	0	0	0	0	0	0	0	0	0	0	0	0	0	0	0	0	0	369025	1.22705e+06	603283	0	0	0	0	0	0	0	0	0	0	0	0	421660	350077	497382	0	0	0	0	0	0	T	53510.2	1	2	2
3.41935e+06	2950255	5.18508e+06	12095733	24561760	23398510	2.31775e+06	2.50055e+06	2.56696e+06	3.05874e+06	7.29712e+06	1.40173e+06	0	0	0	3.30141e+06	3.34174e+06	2.88018e+06	29748456	27675348	8.34488e+06	0	0	0	0	0	0	0	0	0	2.59404e+06	2.97079e+06	2.66829e+06	17217284	17108936	8902301	2.46885e+06	2.73262e+06	2.75747e+06	3.15103e+06	3386023	3108217	2.59546e+06	3853269	738882	T	93175.4	1	22	21
0	0	0	0	0	0	0	0	0	0	0	0	11750891	13127074	11425385	0	0	0	0	0	0	0	0	0	0	0	0	0	6.35634e+06	6299433	0	0	0	0	0	0	0	0	0	0	0	0	5122884	6360389	5.65891e+06	T	219287	1	1	1
0	0	0	0	0	0	0	0	0	0	0	0	0	0	0	0	0	0	0	0	0	732873	892395	861025	0	0	0	0	0	0	0	0	0	0	0	0	1.08034e+06	939697	1.14544e+06	0	0	0	0	0	0	T	67968.1	1	6	6
515492	443694	366973	0	0	0	0	0	0	0	0	0	0	0	0	775034	356259	624303	0	0	0	0	0	0	0	0	0	0	0	0	707907	534231	781270	0	0	0	0	0	0	0	0	0	0	0	0	T	130195	1	2	2
382966	443590	756598	1.05858e+06	641369	146868	617610	538018	745459	0	0	0	0	0	0	537164	424159	836434	2.51469e+06	2480686	1.79354e+06	0	0	0	0	0	0	0	0	0	0	0	0	1.0574e+06	1.18839e+06	768988	1.35277e+06	1448154	1.55686e+06	0	0	0	0	0	0	T	78756.3	1	8	6
0	0	0	0	0	0	0	0	0	706081	655002	1.3091e+06	1.03768e+06	920485	1.05349e+06	0	0	0	0	0	0	0	161181	131357	0	0	0	1.56504e+06	753827	1.22815e+06	0	0	0	0	0	0	0	0	0	0	0	0	2.6717e+06	2.34589e+06	2.032e+06	T	28705	1	6	6
0	0	0	0	0	0	978198	835536	848198	0	124357	0	0	0	0	0	0	0	0	0	0	1.60885e+06	1459695	1.28993e+06	0	0	0	0	0	0	0	0	0	0	0	0	989157	1.08121e+06	745646	331851	304826	0	0	0	0	T	42402.8	1	4	3
16238125	18876362	15519867	71947096	75301424	60419180	22876186	22414692	23794458	4654050	4503071	5.11356e+06	18430146	4373401	4320019	12979686	12905287	13173536	74954656	70033528	67184704	12080058	12449736	11774785	5091917	5.43031e+06	6.0402e+06	10684206	4.37806e+06	4465202	9904200	7721028	8.06836e+06	27800160	25248892	27341946	14857218	14658355	14112999	8480053	7877578	7.51601e+06	3.39158e+06	3195027	3994546	T	71130.9	1	31	21
5.0412e+06	3.41634e+06	4.81008e+06	3.08591e+06	3398463	4.81968e+06	3.73458e+06	3.09802e+06	2.57357e+06	6.1203e+06	5946037	6.89309e+06	223083488	241693808	244684400	3.76534e+06	4.65761e+06	4.75883e+06	2.48327e+06	2.55289e+06	2.78441e+06	4429358	4.24447e+06	4.17372e+06	6.07679e+06	5373487	5189462	350865056	334978336	353924544	4.84716e+06	4827817	4.88541e+06	4.17072e+06	4007898	4.24134e+06	5018094	4.55068e+06	5180263	5.33897e+06	5452914	4.86974e+06	358545280	376234464	361241312	T	22096.3	1	16	8
0	0	0	0	0	0	41078.3	77803	78649.6	0	0	0	0	0	0	0	0	0	0	0	0	0	0	0	0	0	0	0	0	0	0	0	0	0	0	0	0	0	0	0	499589	0	0	0	0	T	47233.8	1	2	2
0	0	0	0	0	0	1.37221e+06	1.38995e+06	672756	0	0	0	0	0	0	0	0	0	0	0	0	1.11181e+06	878786	1.26082e+06	0	0	80337.1	718645	0	0	0	0	0	0	0	0	2.43704e+06	2.06827e+06	1.97666e+06	0	0	0	0	0	0	T	54390	1	9	7
0	0	0	0	0	0	0	0	0	0	0	0	41181268	34477584	41878248	0	0	0	0	0	0	0	0	0	0	0	0	55494532	53225732	47552792	0	0	0	0	0	0	0	0	0	0	0	0	36276604	34454748	33494702	T	21621.1	1	7	6
0	0	0	0	0	0	0	0	0	2.09622e+06	1106338	1.65032e+06	44083304	42759828	42425580	0	0	0	0	0	0	0	0	0	1.60587e+06	1.14204e+06	1.36261e+06	47126632	47725044	35633524	0	0	0	0	0	0	0	0	0	0	0	0	42220416	42764808	42070484	T	31342.6	1	7	5
4055612	5.40813e+06	5.00101e+06	2683862	3081170	3.30006e+06	8561601	7.70876e+06	8961022	10523261	20434268	39523088	0	0	0	2978400	2.35474e+06	2441105	1.57212e+06	1.54442e+06	1.85622e+06	8558570	8381942	9812645	11070542	13613528	14880502	2021158	3.91955e+06	5495386	1622241	1.62892e+06	2.21877e+06	0	0	0	5.4611e+06	5237150	5.91629e+06	12335530	9196717	9387752	0	0	0	T	65982.7	1	26	22
0	0	0	0	0	0	0	0	0	371781	422824	335401	0	0	0	0	0	0	0	0	0	0	0	0	0	0	0	0	0	0	0	0	0	0	0	0	0	0	0	0	0	0	0	0	0	T	157653	1	1	0
13681893	12998160	9276700	0	0	0	0	0	0	0	0	0	0	0	0	34869056	20642548	17392110	0	0	0	0	0	0	0	0	0	2.49122e+06	2.61569e+06	2.54897e+06	23216938	24127050	25622524	1644863	2.63443e+06	10871549	0	0	0	0	0	0	2.0199e+06	3.15012e+06	1.6676e+06	T	195340	1	69	61
0	0	0	0	0	0	0	0	0	7.29553e+06	6977010	6.15044e+06	470080	1.19047e+06	1.55745e+06	0	545288	0	0	0	0	0	0	0	3.64802e+06	4718429	2.45403e+06	1240351	2.07582e+06	1569230	0	0	0	0	0	0	0	0	0	4.02058e+06	1.54589e+06	4.72956e+06	1.41291e+06	1.54725e+06	1.83724e+06	T	36290.8	1	4	4
0	0	0	0	0	0	0	0	0	0	0	0	0	0	0	0	0	0	0	0	0	590965	876522	547092	0	0	0	0	333555	1.01725e+06	0	0	0	178785	228666	163559	0	0	0	0	0	0	0	0	0	T	103574	1	4	4
781400960	731999232	732948864	84132624	98653472	87177744	958432704	931517632	969968960	256986112	275583104	223564896	102978944	116379888	122680688	407641344	438703648	400815872	42137784	41726856	41941316	855539840	957416000	916090048	162205552	172459408	165662576	105489288	109134744	106742008	389036160	393257792	394731680	56379160	56711712	56279400	844838528	857990784	854555520	146399104	142348992	140664736	121443080	126321288	120074496	T	48197.2	1	33	7
0	0	0	271515	361900	127025	818527	1.08689e+06	1246101	0	0	0	0	0	0	0	0	0	802395	948821	365991	0	0	0	0	0	0	0	0	0	0	0	0	0	0	0	1137475	1.38414e+06	1.2959e+06	0	0	0	0	0	0	T	65268.9	1	4	3
0	0	0	0	0	0	0	0	0	0	0	0	0	0	0	0	0	0	0	0	0	0	0	0	0	0	0	0	0	0	823623	592428	586213	0	0	0	0	0	0	0	0	0	0	0	0	T	152368	1	2	1
0	0	0	0	0	0	172352	404800	709907	2.49916e+06	2.1838e+06	3.39633e+06	2.43365e+06	5085566	2.12204e+06	0	0	0	0	0	0	0	0	0	2.67408e+06	2.81555e+06	3.08231e+06	3023002	2328104	2590265	0	0	0	0	0	0	0	0	0	0	0	0	5.20243e+06	5.05705e+06	5101551	T	27727.8	1	6	5
0	0	0	427266	323232	2.00723e+06	0	0	0	0	0	0	0	0	0	0	0	0	0	0	0	0	0	0	0	0	0	0	0	0	0	0	0	1.90138e+06	265910	303232	0	0	0	0	0	0	0	0	0	T	84230.3	1	3	3
0	0	0	0	0	0	0	0	0	0	0	0	2.78739e+06	2.48365e+06	3.06184e+06	0	0	0	0	0	0	0	0	0	0	0	0	5.86328e+06	5.98475e+06	5.28281e+06	0	0	0	0	0	0	0	0	0	0	0	0	4672812	4122665	4.51574e+06	T	21956	1	3	3
886477056	862256512	769990144	54878184	59169208	53255580	7875540	8.34155e+06	19985064	21191256	15203598	18976204	8487184	15677081	8469608	787595456	713981056	785346112	24060356	24031092	24717760	11437105	7886858	6.88415e+06	13355594	13221780	12879524	9394848	15669595	7238778	305010144	327493184	303650144	26189644	24316472	23659204	69415648	8.05153e+06	7.43418e+06	6.24422e+06	5.62044e+06	5.79096e+06	7.52655e+06	3.72269e+06	24795558	T	140869	1	74	36
0	0	0	0	0	0	0	0	0	6967603	0	0	0	0	0	0	0	0	0	0	0	0	0	0	5.45665e+06	4.55161e+06	0	0	0	0	0	0	0	0	0	0	0	0	0	20157914	0	21981218	0	0	0	T	35184.5	1	1	1
0	0	0	0	0	0	0	0	0	0	0	0	0	0	0	0	0	0	0	0	0	0	0	0	0	0	0	0	0	0	0	0	0	0	0	0	0	0	0	212609	312638	121258	0	0	0	T	101063	1	1	0
2.05201e+06	1.89635e+06	2.1736e+06	0	0	0	0	0	0	0	0	0	0	0	0	2.39897e+06	2.34423e+06	2.67058e+06	0	0	0	0	0	0	0	0	0	0	0	0	1.52811e+06	2024818	2.11332e+06	0	0	0	0	0	0	0	0	0	0	0	0	T	113017	1	5	5
0	0	0	11170698	11046928	12602508	2281561	7.6576e+06	7.47397e+06	2.84596e+06	2.97055e+06	2.52195e+06	3.94755e+06	4.08256e+06	3535871	0	0	0	22536522	17523618	15646273	3.04556e+06	3.31579e+06	3155082	1.3278e+06	1.55581e+06	1.74406e+06	6173126	6.54218e+06	7221478	1.42363e+06	804983	1.04239e+06	9246687	8937432	8924735	6274901	5812390	6576698	3.29597e+06	3.7308e+06	3482836	0	0	0	T	65289.3	1	12	12
0	0	0	0	0	0	0	0	0	0	0	0	0	0	0	0	0	0	0	0	0	0	0	0	410546	401331	427372	0	0	0	0	0	0	0	0	0	0	0	0	0	0	0	0	0	0	T	43077.5	1	1	1
0	0	0	0	0	0	0	0	0	0	0	0	0	0	0	0	0	0	0	0	0	0	0	0	0	0	0	0	0	0	172250	152659	143412	0	0	0	0	0	0	0	0	0	0	0	0	T	40737.9	1	1	1
0	0	0	2.66931e+06	2808735	3.47864e+06	0	0	0	0	0	0	0	0	0	0	0	0	2.53773e+06	2800514	2.40001e+06	0	0	0	0	0	0	0	0	0	0	0	0	2.69283e+06	4215836	4.14805e+06	0	0	0	0	0	0	0	0	0	T	81024.4	1	6	6
640315	689050	1.05686e+06	0	0	0	0	0	0	0	0	0	0	0	0	682641	831799	914297	0	0	0	0	0	0	0	0	0	0	0	0	822322	434740	946412	0	0	0	0	0	0	0	0	0	0	0	0	T	128286	1	3	3
17928694	17828996	16591412	4953253	6695246	6.98388e+06	0	0	0	0	0	0	1.0172e+06	1.51467e+06	1.01616e+06	14092444	15805875	14905991	0	0	0	0	0	0	0	0	0	0	0	0	16055581	13490656	13522432	6.93418e+06	6.2117e+06	8.30752e+06	0	0	0	0	0	0	0	0	0	T	167984	1	50	44
0	0	0	0	0	0	0	0	0	0	0	0	0	0	0	0	0	0	77953.4	171862	2385390	0	0	0	0	0	0	0	0	0	0	0	0	2.84524e+06	5109787	4019679	0	0	0	0	0	0	0	0	0	T	85489.4	1	2	2
0	0	0	1.03099e+06	514869	643793	0	0	0	0	0	0	0	0	0	0	0	0	696316	863103	904073	0	0	0	0	0	0	0	0	0	0	0	0	2.81175e+06	1.49615e+06	1.39014e+06	0	0	0	0	0	0	0	0	0	T	100990	1	4	3
6363017	8649750	6.31921e+06	60657132	59840096	59019116	4.33738e+06	3154868	2.83448e+06	4.54739e+06	7.08749e+06	6981879	5.48034e+06	6002514	4.97323e+06	6.51933e+06	5597488	6.67625e+06	30516780	36446132	34318200	4.23524e+06	6.25442e+06	7.91786e+06	7.13523e+06	8619700	3.40597e+06	3.95897e+06	3.75885e+06	3.60579e+06	4.12455e+06	6947285	7753778	48888436	49397236	47623376	3.33937e+06	3.38926e+06	3113581	4.79201e+06	4722918	4.48654e+06	6.09586e+06	6.99884e+06	6500729	T	86415.8	1	44	32
0	0	176099	0	0	0	2753979	1.92228e+06	2.70216e+06	1.25016e+06	677991	1.85413e+06	367408	377542	288114	0	0	391707	0	0	0	4.27352e+06	4.03776e+06	3.85792e+06	0	0	0	1.37499e+06	843432	411425	395536	0	314113	0	0	0	2.14439e+06	2.00618e+06	2.13178e+06	2.87286e+06	3639363	3.15015e+06	933302	923073	1043570	T	47626.1	1	9	3
4.86777e+06	2395211	2.38706e+06	11207988	11673684	13277979	0	0	0	0	0	0	0	0	0	2.80643e+06	2.52018e+06	2.37371e+06	12546475	12607380	13254200	0	0	0	0	0	0	0	0	0	0	0	0	12418785	11703676	12269086	2.07664e+06	2.15967e+06	2387965	0	0	0	0	0	0	T	91780.5	1	20	14
2.42172e+06	2.13499e+06	2.20628e+06	7.9331e+06	10452610	0	0	0	0	1.81385e+06	6.55064e+06	9507541	0	0	0	3.17758e+06	2.58062e+06	2.31543e+06	4.74786e+06	6.19708e+06	0	0	0	0	0	0	0	0	0	0	5.20831e+06	5.2804e+06	5.33237e+06	11684268	10617640	11750217	0	0	0	0	0	0	0	0	0	T	263990	1	29	18
0	0	0	0	0	0	2.80475e+06	315208	0	0	0	0	0	0	0	0	0	0	0	0	0	1.39174e+06	3.36457e+06	3.04824e+06	0	0	0	0	0	0	0	450854	0	0	0	0	0	0	0	2.17428e+06	2.43247e+06	0	0	0	0	T	628699	1	3	3
0	0	0	0	0	0	0	0	0	0	0	0	0	0	0	0	0	0	0	0	0	0	0	0	0	0	0	0	0	0	0	0	0	0	0	0	1.52435e+06	1.61738e+06	1.29898e+06	0	0	0	0	0	0	T	133822	1	1	1
0	0	0	0	0	0	0	0	0	0	0	0	0	0	0	0	0	0	0	0	0	0	0	0	0	0	0	0	0	0	0	0	0	0	0	0	0	0	0	1.18244e+06	769152	972265	0	0	0	T	46924	1	2	2
0	0	0	0	0	0	0	0	0	1.91793e+06	2238202	2611285	0	0	0	0	0	0	0	0	0	0	0	0	1.11093e+06	1.36347e+06	1.30575e+06	0	0	0	871142	255183	383422	0	0	0	0	0	0	1.34121e+06	1.33201e+06	1.49786e+06	0	0	0	T	46390.3	1	2	1
0	0	0	0	0	0	0	0	0	0	0	0	5.36957e+06	5241002	5268352	0	0	0	0	0	0	0	0	0	0	0	0	6.47042e+06	6.94316e+06	6.54746e+06	0	0	0	0	0	0	0	0	0	0	0	0	4.72052e+06	4.12834e+06	4.57361e+06	T	29774.3	1	4	4
2.2164e+06	0	0	0	0	0	525689	0	0	0	0	0	0	0	0	0	0	0	0	0	0	0	0	0	0	0	0	0	0	0	0	0	0	0	0	0	453034	1.2108e+06	0	0	0	0	0	0	0	T	399640	1	3	3
0	0	0	0	0	0	1.23465e+06	1.46102e+06	1.34238e+06	0	0	0	0	0	0	0	0	0	0	0	0	1.6327e+06	1.45148e+06	1.64899e+06	0	0	0	0	0	0	0	0	0	0	0	0	2443601	2030898	1.89291e+06	0	0	0	0	0	0	T	54760.1	1	4	4
0	0	0	0	0	0	0	0	0	0	0	0	1.35795e+06	1.24236e+06	1066029	0	0	0	0	0	0	0	0	0	0	0	0	0	0	0	0	0	0	0	0	0	0	0	0	0	0	0	0	0	0	T	39887.6	1	1	1
0	0	0	0	0	0	0	0	0	0	0	0	0	0	0	0	0	0	0	0	0	0	0	0	0	0	0	0	0	0	0	0	0	0	0	0	529693	698456	625546	0	0	0	0	0	0	T	64691.5	1	1	1
0	0	0	7.1606e+06	7.90406e+06	6.98468e+06	492783	304476	177008	0	0	0	0	0	0	0	0	0	7434077	9155767	9690619	0	0	0	0	0	0	0	0	0	0	0	0	8634430	7729888	9727082	0	0	0	0	0	0	0	0	0	T	104570	1	20	10
9161441	11636323	9388620	2.18674e+06	2.07963e+06	2.44978e+06	0	0	0	0	0	0	0	0	0	15313683	13371775	12961914	1.33265e+06	1.31362e+06	1321987	0	0	0	0	0	0	0	0	0	6689494	6.92387e+06	6955504	1.8512e+06	1.16137e+06	1.13122e+06	0	0	0	0	0	0	0	0	0	T	160782	1	32	30
0	0	0	0	0	0	1.42797e+06	723826	1.64344e+06	0	0	0	0	0	0	0	0	0	0	0	0	1.5022e+06	1.28613e+06	1.44442e+06	0	0	0	0	0	0	0	0	0	0	0	0	1.56659e+06	1.36947e+06	1.72151e+06	0	0	0	0	0	0	T	58215.6	1	7	7
5.12115e+06	5.66666e+06	5277987	1.99508e+06	2640721	2.03225e+06	0	0	0	0	0	0	0	0	0	5344417	5831353	5.1762e+06	4.53813e+06	1.63975e+06	1.55193e+06	0	0	0	0	0	0	0	0	0	12578988	12788095	11628506	2.94216e+06	3634993	2.65812e+06	0	0	0	0	0	0	0	0	0	T	176690	1	40	34
4.63078e+06	2068559	4726651	0	0	0	0	0	0	5673507	1.67276e+06	4339634	0	0	0	4.19024e+06	3.09536e+06	2.35559e+06	0	0	0	0	0	0	4307166	3.59676e+06	7.0256e+06	0	0	0	5.59793e+06	4.57304e+06	4881003	0	0	0	0	0	0	1.69527e+06	1.89399e+06	3597558	2.49397e+06	1.91768e+06	2.24164e+06	T	40257.7	1	6	2
0	0	0	0	0	0	0	0	0	372790	2.44398e+06	2.05826e+06	0	0	0	0	0	0	0	0	0	0	0	0	0	0	0	0	0	0	0	0	0	0	0	0	0	0	0	0	0	0	0	0	0	T	35202.8	1	2	2
0	0	0	5.69428e+06	6708156	5.98622e+06	0	0	0	0	0	0	0	0	0	0	0	0	4680025	4051209	4.73246e+06	0	0	0	0	0	0	0	0	0	0	0	0	5.79117e+06	5.01785e+06	4553994	0	0	0	1.47892e+06	2596502	1.15764e+06	0	0	0	T	85809.4	1	13	12
0	0	0	0	0	0	0	0	0	0	0	0	2.90452e+06	1.97063e+06	3.46147e+06	0	0	0	0	0	0	0	0	0	0	0	0	1.95932e+06	936695	2.0226e+06	0	0	0	0	0	0	0	0	0	0	0	0	785736	677117	678531	T	19557.8	1	2	1
1916082	2.42275e+06	1.99127e+06	1.77157e+06	1.44746e+06	1.54259e+06	5.61034e+06	7.51046e+06	6237411	13722530	12631696	1.96727e+06	0	0	0	2465079	2.07352e+06	3.14048e+06	0	0	0	9526046	9838167	9717422	0	0	0	0	0	0	1.62959e+06	1.75186e+06	1.58558e+06	0	0	0	5650436	5.4559e+06	6.81745e+06	0	0	0	0	0	0	T	57219.7	1	9	6
0	0	0	0	0	0	0	0	0	0	0	0	0	0	0	0	0	0	0	0	0	0	0	0	0	0	0	0	0	0	1.55445e+06	590676	697867	373391	355549	446444	0	0	0	0	0	0	0	0	0	T	83804.4	1	3	3
0	0	0	0	0	0	0	0	0	3481410	2.23502e+06	2.11478e+06	0	0	0	0	0	0	0	0	0	0	0	0	1473244	2.50767e+06	2.92922e+06	0	0	0	0	0	0	0	0	0	0	0	0	2.529e+06	2.93783e+06	3.20555e+06	0	0	0	T	44113.2	1	4	3
0	0	0	0	92148000	138174288	0	0	0	0	0	0	0	0	0	0	0	0	79039488	93457672	92701656	0	0	0	0	0	0	0	0	0	0	0	0	0	0	124501240	14682051	14176564	14151896	0	0	0	0	0	0	T	338054	1	2	1
3.49245e+06	4826780	3.4538e+06	3.87136e+06	4280968	5.04538e+06	58319184	22535448	118794696	3.94707e+06	6.79603e+06	5.64002e+06	7.42134e+06	6873888	4070690	2.59583e+06	2130649	3.36871e+06	0	0	0	20323072	19369650	18189520	0	0	0	3.02658e+06	6547700	4.48271e+06	2.82587e+06	2.62274e+06	2.76704e+06	2.95137e+06	4291121	3096023	28464496	29733630	28974658	4.55547e+06	4273373	6044054	0	0	0	T	54688.6	1	17	9
18280668	20089224	20419358	2433830	2.42333e+06	1.17314e+06	0	0	0	0	0	0	0	0	0	15477012	0	2.89041e+06	1.40048e+06	1.06737e+06	1.34306e+06	0	0	0	0	0	0	0	0	0	3.8552e+06	3.40167e+06	4.31207e+06	2.09685e+06	3663881	2.16539e+06	0	0	0	1674752	0	0	0	0	0	T	117306	1	4	1
0	0	0	0	0	0	0	0	0	0	0	0	0	0	0	0	0	0	0	0	0	0	0	0	0	0	0	0	0	0	0	0	0	0	0	0	0	0	0	0	0	0	853665	1.85404e+06	1.72851e+06	T	34158.9	1	2	2
0	0	0	0	0	0	1.11987e+06	1124528	1.00146e+06	0	0	0	0	0	0	0	0	0	0	0	0	0	0	0	0	0	0	0	0	0	0	0	0	0	0	0	0	0	0	1.30574e+06	893203	709135	0	0	0	T	53092.6	1	2	2
1.42084e+06	1.29657e+06	976476	1.32524e+06	1.19855e+06	451734	4.68857e+06	4540047	5.16088e+06	1.83887e+06	1.73291e+06	808877	137013	579104	203871	2.25211e+06	1.69728e+06	2.51048e+06	782471	519713	1.45204e+06	6.80074e+06	7058502	7.66422e+06	2.3014e+06	1.56102e+06	1.99239e+06	462243	161545	0	0	0	0	297158	257943	896387	4648894	4.43724e+06	4194964	684605	739618	584574	199117	0	0	T	55909	1	14	9
10214544	11001700	8737276	0	0	0	0	0	0	0	0	0	0	0	0	10841100	10252835	9454829	0	0	0	0	0	0	0	0	0	0	0	0	2.87551e+06	3518248	2425849	4.69386e+06	722821	15442300	0	0	0	0	0	0	0	0	0	T	104758	1	11	10
0	0	0	0	0	0	1960938	2.15875e+06	1.84058e+06	0	0	0	0	0	0	0	0	0	0	0	0	3980102	3.4515e+06	3506643	0	0	0	0	0	0	0	0	0	0	0	0	3448691	3.04429e+06	2.87828e+06	182250	168555	485462	0	0	0	T	58812.3	1	6	6
0	0	0	0	0	0	3.05676e+06	2.3194e+06	2.84868e+06	0	0	0	0	0	0	0	0	0	0	0	0	0	0	0	2.02688e+06	1.73576e+06	1.11496e+06	0	0	0	0	0	0	0	0	0	0	0	0	0	0	0	0	0	0	T	75373.5	1	2	2
0	0	0	0	0	0	799274	191870	777801	0	0	0	0	0	0	0	0	0	0	0	0	0	0	0	0	0	0	0	0	0	0	0	0	0	0	0	0	0	0	731005	793217	863586	0	0	0	T	54779.4	1	2	2
0	0	0	0	0	0	158361	351905	260258	0	0	0	0	0	0	0	0	0	0	0	0	326399	468202	962273	0	0	0	0	0	0	0	0	0	0	0	0	467790	449532	350293	0	0	0	0	0	0	T	62127.1	1	3	3
0	0	0	0	0	0	0	0	0	1.61184e+06	1.87844e+06	2655821	0	0	0	0	0	0	0	0	0	0	0	0	2.57344e+06	2.58377e+06	1.99976e+06	0	0	0	0	0	0	0	0	0	0	0	0	2.51918e+06	2.13797e+06	1.85237e+06	0	0	0	T	34331.1	1	3	3
25037018	22305850	26882026	0	0	0	8912577	10584196	4.39106e+06	144992912	107015264	157997488	31411216	35217856	40072756	0	0	0	16170461	14010350	19299644	7869282	8.09583e+06	6.40916e+06	120190976	121715040	119773520	13576569	31374834	27734472	14958209	9722372	8.09664e+06	0	0	0	0	0	0	93042328	99067464	96521056	17805336	16718857	13642455	T	43035.2	1	22	13
4.67342e+06	4.24193e+06	3.92895e+06	45797284	50285420	45711136	4.01637e+06	4.05269e+06	3.05452e+06	2.88506e+06	3.86586e+06	3.85513e+06	14173555	16606050	18249404	5.69346e+06	5.74041e+06	4.78387e+06	44713912	39853104	40237588	3329494	3.05512e+06	3.56807e+06	3.08964e+06	2926717	3.01263e+06	14896156	16135160	15596250	3.8977e+06	5336812	3994708	44239520	39970748	45866804	3153151	3626834	3.50262e+06	2.03999e+06	4741688	2.14556e+06	16726279	20499542	20723274	T	95279.1	1	40	24
0	0	0	0	0	0	0	0	0	1.41916e+06	1.72965e+06	2.32482e+06	0	0	0	0	0	0	0	0	0	0	0	0	1.20953e+06	2.07663e+06	3.19057e+06	0	0	0	0	0	0	0	0	0	0	0	0	1.76652e+06	1.77918e+06	2.11086e+06	2.65445e+06	1.3539e+06	1.58954e+06	T	40203.1	1	5	5
0	0	0	0	0	0	0	0	0	688998	369386	853430	0	0	0	0	0	0	0	0	0	0	0	0	478245	368741	479272	0	0	0	0	0	0	0	0	0	0	0	0	526114	602656	681318	0	0	0	T	39479.1	1	3	1
0	0	0	6.94407e+06	6316173	5680663	0	0	0	0	0	0	0	0	0	0	0	0	3.9312e+06	4275090	3.99309e+06	0	0	0	0	0	0	0	0	0	1.33397e+06	1.33994e+06	1.12296e+06	8122141	6786584	7269509	0	0	0	714945	279863	458059	0	0	0	T	91824.4	1	16	16
0	0	0	0	0	0	0	0	0	0	0	0	0	0	0	0	0	0	0	0	0	0	0	0	0	0	0	0	0	0	1.05871e+06	925252	897105	0	0	0	303847	589255	264883	0	0	0	0	0	0	T	80059.7	1	2	2
0	0	0	0	0	0	3.83474e+06	3.33257e+06	4.21142e+06	0	1.10025e+06	491065	0	0	0	0	0	0	0	0	0	3.55763e+06	4.08348e+06	4066663	0	0	0	0	0	0	0	0	0	0	0	0	2838584	3.06752e+06	2.35638e+06	0	0	0	0	0	0	T	56753.5	1	6	5
0	0	0	0	0	0	0	0	0	0	0	0	0	0	0	0	0	0	0	0	0	0	0	0	0	0	0	0	0	0	0	0	0	0	0	0	0	0	0	404061	464586	450384	0	0	0	T	40946.8	1	1	1
2.32402e+06	1.67144e+06	2.03947e+06	246826	882811	333416	0	0	0	0	0	0	0	0	0	2.76434e+06	3.33086e+06	4016333	0	0	0	0	0	0	0	0	0	0	0	0	4.12624e+06	2730614	4.38929e+06	0	0	0	259590	251874	0	5.1911e+06	4.42315e+06	3.20738e+06	0	0	0	T	480113	1	11	11
2.9197e+06	3.93517e+06	4.63273e+06	10087855	14194780	11101787	964434	1.07939e+06	894556	2.73468e+06	3776987	3473601	0	0	0	9034021	5.91466e+06	4341504	8736554	9950745	8638470	686729	432891	949045	3.84706e+06	3.65829e+06	3.10292e+06	0	0	0	5.59668e+06	11505693	10326692	12559795	15336911	20144346	694620	862627	855988	3.24603e+06	2.90032e+06	3.77943e+06	0	0	0	T	100393	1	29	20
7.91623e+06	8974901	7.9699e+06	13771330	13564040	16635290	0	0	0	0	0	0	0	0	0	24497000	18653100	25639400	11491805	9867098	3.35695e+06	0	0	0	0	0	0	0	0	0	18039886	17403226	17295732	9038207	6.16537e+06	5.88946e+06	0	0	0	0	0	0	0	0	0	T	126982	1	39	30
0	0	0	0	0	0	0	0	0	0	0	0	0	0	0	0	0	0	0	0	0	4911016	4492223	4615268	0	0	0	0	0	0	0	0	0	0	0	0	0	0	0	1.9858e+06	1.23753e+06	2.20406e+06	0	0	0	T	38454.8	1	3	3
852676	992143	859158	0	0	0	0	0	0	4.46694e+06	5231497	4.41401e+06	0	0	0	1.55217e+06	993387	1.40966e+06	0	0	0	0	0	0	0	0	0	0	0	0	1.13727e+06	873624	1.09377e+06	0	0	0	0	0	0	0	0	0	0	0	0	T	97536.2	1	4	3
0	0	0	0	0	0	0	0	0	0	0	0	1.03808e+06	752323	634983	0	0	0	0	0	0	0	0	0	0	0	0	0	0	0	0	0	0	0	0	0	0	0	0	0	0	0	0	0	0	T	26115.9	1	1	1
0	0	0	1.42552e+06	1.77307e+06	1.48451e+06	0	0	0	0	0	0	0	0	0	2.03684e+06	2476529	1.96727e+06	2033042	1.81628e+06	1.16985e+06	0	0	0	0	0	0	0	0	0	1.0431e+06	1.44072e+06	1.14739e+06	0	0	0	0	0	0	0	0	0	0	0	0	T	124312	1	8	8
0	0	0	9555335	8102829	8.31463e+06	0	0	0	0	0	0	0	0	0	0	0	0	8158364	4.81566e+06	8539943	0	0	0	0	0	0	0	0	0	0	0	0	4.84609e+06	4614742	5479451	15708952	17294064	18917032	0	0	0	0	0	0	T	82868.7	1	15	15
2.10493e+06	1.11233e+06	2162229	826234	1.07854e+06	1.14507e+06	0	0	0	0	0	0	0	0	0	1.55517e+06	1.67935e+06	1.67759e+06	1.07967e+06	1.07565e+06	1052983	0	0	0	0	0	0	0	0	0	2.04288e+06	2259187	2.14311e+06	427672	1250249	1.38754e+06	0	0	0	0	0	0	0	0	0	T	177398	1	8	8
0	0	0	0	0	0	0	0	0	3.61821e+06	4273819	3007617	1349655	2.1705e+06	1.5322e+06	0	0	0	0	0	0	0	0	0	3.08067e+06	2837768	3.13385e+06	2391033	1.91245e+06	2.41808e+06	0	0	0	0	0	0	0	0	0	0	0	0	5913612	5933263	6336055	T	35793.4	1	6	5
0	0	0	0	0	0	0	0	0	0	0	0	0	0	0	0	0	0	0	0	0	0	0	0	0	0	0	0	0	0	1941989	1933312	2.17885e+06	0	0	0	0	0	0	0	0	0	0	0	0	T	172352	1	6	6
0	0	0	0	343176	0	2.12164e+06	2.13307e+06	1.89936e+06	1.6283e+06	1.29785e+06	1.95508e+06	0	0	0	0	0	0	485063	639849	599684	2516425	2.62514e+06	2259920	2.54029e+06	323114	1865810	0	0	0	0	0	0	0	888217	1278106	2.78877e+06	2.40277e+06	2.431e+06	1.41529e+06	1.31641e+06	1.36061e+06	140769	174461	0	T	55594.9	1	11	5
16562266	8489646	6749926	0	0	0	0	0	0	0	0	0	0	0	0	7.06255e+06	5082791	7222353	0	0	0	0	0	0	0	0	0	0	0	0	38234784	5.09701e+06	5.05883e+06	0	0	0	0	0	0	0	0	0	0	0	0	T	144659	1	20	18
0	0	0	0	0	0	0	0	0	0	0	0	5.33045e+06	3.20537e+06	2.70797e+06	0	0	0	0	0	0	0	0	0	0	0	0	3.78687e+06	3215060	2.22314e+06	0	0	0	0	0	0	0	0	0	0	0	0	1.95051e+06	2.08787e+06	1.92533e+06	T	265385	1	1	0
0	0	0	0	0	0	0	0	0	0	0	0	0	0	0	0	0	0	0	0	0	1.06524e+06	1.25431e+06	1.61733e+06	0	0	0	0	0	0	0	0	0	0	0	0	186813	1054520	1087034	0	0	0	0	0	0	T	55501.2	1	2	2
0	0	0	0	0	0	0	0	0	0	0	0	0	0	0	954742	493577	0	0	0	0	0	0	0	0	0	0	0	0	0	0	0	0	0	0	0	0	0	0	0	0	0	784810	0	0	T	108496	1	2	1
0	0	0	0	0	0	161783	285299	180182	0	0	0	0	0	0	0	0	0	0	0	0	0	0	0	0	0	0	0	0	0	0	0	0	0	0	0	0	0	0	0	0	0	0	0	0	T	61454.2	1	1	1
9929070	10437944	11530252	40631492	33388022	36198592	10763982	10765671	9678581	4334799	7.56643e+06	4.85119e+06	5.23031e+06	4.27588e+06	4.07647e+06	8.03544e+06	6594962	7425098	33354964	37212580	37718868	11663799	12099063	14525600	11094913	6.68338e+06	5275825	4.39767e+06	6022384	4.66861e+06	6651661	7340864	7182496	25987802	28864694	25091724	12712369	12277722	12816828	23028740	33123676	10222516	6070710	4.5202e+06	5285652	T	65561.8	1	31	27
0	0	0	0	0	0	0	0	0	0	0	0	0	0	0	0	0	0	0	0	0	3.23173e+06	2611364	1.59426e+06	0	0	0	0	0	0	0	0	0	0	0	0	1.99956e+06	1.96179e+06	1766368	0	0	0	0	0	0	T	63968.6	1	4	3
18657496	18572710	19042942	0	0	0	0	0	0	0	0	0	0	0	0	16215982	16421287	17683920	0	0	0	0	0	0	0	0	0	0	0	0	14336139	14470672	13874601	0	0	0	0	0	0	0	0	0	0	0	0	T	135695	1	41	28
0	0	0	0	0	0	1.60403e+06	771846	0	0	0	0	0	0	0	0	0	0	0	0	0	0	0	0	0	0	0	0	0	0	0	0	0	0	0	0	859724	743600	0	0	0	0	0	0	0	T	52220.6	1	1	1
[truncated: 2,884 more rows]
[truncated: 7 more columns]
