# Supplementary material for: An extracellular receptor tyrosine kinase motif orchestrating intracellular STAT activation
Source: Nat Commun. 2022 Nov 14;13:6953. doi: 10.1038/s41467-022-34539-4 (PMC9663514; doi:10.1038/s41467-022-34539-4)
Supplement: Supplementary file 8 — Supplementary Dataset 5 [file 41467_2022_34539_MOESM8_ESM.xlsx]

## Sheet: Sheet1
	Model	Number of accurately categorized	% of accurately categorized	BH corrected P-value*
	GPTSHDC; GSSIEDC	6	75	0.09375
	GPTSHD; GSSIED	4	50	0.58125
	PTSHDC; SSIEDC	5	62.5	0.289062
	PTSHD; SSIED	6	75	0.09375
	TSHDC; SIEDC	3	37.5	0.848958
	TSHD; SIED	1	12.5	0.964844
	SHDC; IEDC	4	50	0.58125
	SHD; IED	4	50	0.58125
	HDC; EDC	5	62.5	0.289062
	HD; ED	3	37.5	0.848958
	GXXXHDC; GXXXEDC	6	75	0.09375
	GXXXHD; GXXXED	5	62.5	0.289062
	PXXHDC; SXXEDC	5	62.5	0.289062
	PXXHD; SXXED	5	62.5	0.289062
	PXXHD/PXXDH; SXXED	5	62.5	0.289062
	GXXXHD/GXXXDH; GXXXED	3	37.5	0.848958
	GXXXHDC/GXXXDHC; GXXXEDC	4	50	0.58125
	G[X]2-3HDC; G[X]2-3EDC	7	87.5	0.015625
	G[X]2-3HD; G[X]2-3ED	6	75	0.09375
	P[X]1-2HDC; S[X]1-2EDC	5	62.5	0.289062
	P[X]1-2HD; S[X]1-2ED	5	62.5	0.289062
	G[X]2-3[H,N,R,K,Q,N][D,E,N,Q,H]; G[X]2-3[E,D]1-2	6	75	0.09375
	G[X]2-3[H,N,R,K,Q,N][D,E,N,Q,H]/G[X]2-3[D,E,N,Q,H][H,N,R,K,Q,N]; G[X]2-3[E,D]1-2	7	87.5	0.015625
	G[X]2-3[H,N,R,K,Q,N][D,E,N,Q,H]/G[X]2-3[D,E,N,Q,H][H,N,R,K,Q,N]; G[X]1-2{H,N,R,Q,K}[E,D]	7	87.5	0.015625
	G[X]2-3[H,N,R,K,Q,N][D,E,N,Q,H]/G[X]2-3[D,E,N,Q,H][H,N,R,K,Q,N]; G[X]1-2{H,N,R,Q,K}[E,D,Q,N,H]{H,N,R,Q,K}	8	100	0
	*Estimated from the binomial cumulative probability density function with probability of 0.5 for being accurately categorized. BH=Benjamini Hochberg
