# Supplementary material for: An extracellular receptor tyrosine kinase motif orchestrating intracellular STAT activation
Source: Nat Commun. 2022 Nov 14;13:6953. doi: 10.1038/s41467-022-34539-4 (PMC9663514; doi:10.1038/s41467-022-34539-4)
Supplement: Supplementary file 9 — Supplementary Dataset 6 [file 41467_2022_34539_MOESM9_ESM.xlsx]

## Sheet: MS-AP_data
RTK	REV__sp_P49721_PSB2_HUMAN	REV__sp_Q8NF91_SYNE1_HUMAN	sp_O00469_PLOD2_HUMAN	sp_O00743_PPP6_HUMAN	sp_O14672_ADA10_HUMAN	sp_O14773_TPP1_HUMAN	sp_O14828_SCAM3_HUMAN	sp_O15031_PLXB2_HUMAN	sp_O15498_YKT6_HUMAN	sp_O43264_ZW10_HUMAN	sp_O43405_COCH_HUMAN	sp_O43823_AKAP8_HUMAN	sp_O60613_SEP15_HUMAN	sp_O60749_SNX2_HUMAN	sp_O60879_DIAP2_HUMAN	sp_O75155_CAND2_HUMAN	sp_O75489_NDUS3_HUMAN	sp_O76021_RL1D1_HUMAN	sp_O76061_STC2_HUMAN	sp_P01344_IGF2_HUMAN	sp_P02808_STAT_HUMAN	sp_P05783_K1C18_HUMAN	sp_P06213_INSR_HUMAN	sp_P06756_ITAV_HUMAN	sp_P07686_HEXB_HUMAN	sp_P08069_IGF1R_HUMAN	sp_P08581_MET_HUMAN	sp_P08621_RU17_HUMAN	sp_P09496_CLCA_HUMAN	sp_P09622_DLDH_HUMAN	sp_P11387_TOP1_HUMAN	sp_P12004_PCNA_HUMAN	sp_P12694_ODBA_HUMAN	sp_P13591_NCAM1_HUMAN	sp_P16234_PGFRA_HUMAN	sp_P16885_PLCG2_HUMAN	sp_P17693_HLAG_HUMAN	sp_P18085_ARF4_HUMAN	sp_P19022_CADH2_HUMAN	sp_P19174_PLCG1_HUMAN	sp_P20585_MSH3_HUMAN	sp_P22607_FGFR3_HUMAN	sp_P23381_SYWC_HUMAN	sp_Q16778_H2B2E_HUMAN_sp_P33778_H2B1B_HUMAN_sp_P23527_H2B1O_HUM	sp_P23786_CPT2_HUMAN	sp_P25789_PSA4_HUMAN	sp_P29317_EPHA2_HUMAN	sp_P35222_CTNB1_HUMAN	sp_P35556_FBN2_HUMAN
ERBB2	0	0	0	0	0	0	0	0	0	0	0	0	0	0	0	0	16118000	0	0	0	0	0	0	0	0	0	0	0	0	0	0	0	0	0	0	12600000	0	10820000	0	0	0	0	0	0	10244000	0	0	0	0
ERBB2	0	0	0	0	0	0	0	0	0	0	0	0	0	0	0	0	21805000	0	0	0	0	0	0	0	0	0	0	0	0	0	0	0	0	0	0	9343800	0	8443500	0	0	0	0	0	0	0	0	0	0	0
ERBB3	0	0	0	0	0	0	0	0	0	0	0	0	0	0	10530000	0	0	4530000	0	0	0	0	0	0	0	0	0	2400700	6158600	26989000	0	0	5804600	0	0	0	0	0	0	0	2238800	0	0	0	0	0	0	0	0
ERBB3	0	0	0	0	0	0	0	0	0	0	0	0	0	0	13862000	0	0	3782600	0	0	0	0	0	0	0	559310	0	0	0	33778000	0	0	0	0	0	0	0	0	0	0	6380800	0	0	0	0	0	0	0	0
FGFR1	0	45510000	0	0	0	0	0	0	0	0	0	0	0	0	0	0	0	0	0	0	0	0	0	0	0	0	0	1999100	0	0	0	0	0	0	0	0	0	0	0	267640000	0	0	0	9143000	6711300	0	0	0	0
FGFR1	0	47658000	0	0	0	0	0	0	0	0	0	0	0	0	0	0	0	0	0	0	0	0	0	0	0	0	0	2553500	0	0	0	0	0	0	0	0	0	0	0	315340000	0	0	0	7006000	7613600	0	0	0	0
FGFR2	0	0	0	0	0	0	0	0	0	0	0	0	0	0	0	0	0	35819000	0	0	131780000	7333500	0	0	0	0	0	5741400	8003700	0	29062000	0	0	0	0	0	0	0	0	4460700000	0	6979000000	0	87419000	0	0	0	0	0
FGFR2	0	8515300	0	0	0	0	0	0	0	0	0	0	0	0	0	0	0	68470000	0	0	21081000	7516300	0	0	0	0	0	10860000	16541000	0	37850000	0	0	0	0	0	0	0	0	4919700000	0	9424700000	0	105070000	0	0	0	0	0
FGFR3	0	0	0	0	0	0	0	0	0	0	0	0	0	0	0	0	0	0	0	0	0	0	0	0	0	0	0	0	0	0	0	0	0	0	0	0	0	0	0	189680000	0	25448000000	0	0	0	0	0	0	0
FGFR3	52241000	30218000	0	0	0	0	0	0	0	0	0	0	0	0	0	0	0	0	0	0	0	0	0	0	0	0	0	0	0	2065900	0	0	0	0	0	0	0	0	0	957800000	0	75241000000	0	10537000	21944000	0	0	0	0
NTRK1	0	0	0	0	191860	0	0	0	0	0	0	0	0	0	0	0	2186700	0	0	0	0	0	0	0	0	0	0	0	0	0	0	0	564660	0	0	0	0	1092400	0	43257000	0	0	0	0	0	0	0	0	0
NTRK1	0	0	0	0	0	0	0	0	0	0	0	0	0	0	0	0	0	504310	0	0	0	0	0	0	0	0	0	0	0	0	0	0	0	0	0	1415700	0	1055900	0	43789000	167130	0	0	0	0	0	0	0	0
PDGFRA	0	18935000	0	0	0	0	0	0	0	0	0	0	0	0	6891400	0	0	1852500	0	0	0	10264000	0	0	0	0	0	0	0	6872600	0	0	4819500	0	41556000000	0	0	0	0	0	0	0	0	0	0	0	0	0	0
PDGFRA	0	0	0	0	0	0	0	0	0	0	0	0	0	0	8974700	0	0	0	0	0	2125900	25808000	0	0	0	0	0	0	0	13826000	0	0	27534000	0	86797000000	0	0	0	0	0	1239900	0	0	0	0	0	0	0	0
PDGFRB	0	0	0	0	0	0	0	0	0	0	0	0	0	0	0	0	0	0	0	0	0	0	0	0	0	0	0	0	424250	0	0	0	0	0	4148000	0	0	0	0	4042900	0	0	0	0	0	0	0	0	0
PDGFRB	0	0	0	0	0	0	0	0	0	0	0	0	0	0	0	0	0	467980	0	0	0	0	0	0	0	0	140980	0	0	0	77698	0	0	0	5683800	0	0	0	0	5515900	0	0	0	0	0	0	0	0	0
AXL	0	0	0	0	0	0	0	0	70190000	0	0	0	0	14169000	0	0	0	0	0	0	0	0	0	0	0	0	0	0	0	0	0	0	0	0	0	0	0	0	0	0	0	0	33519000	0	0	0	75269000	0	0
AXL	0	0	0	0	0	0	0	0	299510000	0	0	0	0	112120000	0	0	0	0	0	0	0	0	0	0	0	0	0	0	0	0	0	0	0	0	0	0	0	0	10505000	0	0	0	191380000	0	0	0	131760000	0	0
EGFR	0	0	0	555250	0	0	0	0	0	284780	0	0	0	0	0	0	0	0	0	0	0	0	0	0	0	0	0	0	0	0	0	0	0	0	0	0	0	0	0	0	0	0	0	0	0	0	1269600	0	0
EGFR	0	0	0	0	0	614210	0	0	1946100	640460	0	0	0	0	0	2520800	0	0	0	0	0	0	0	0	0	0	0	0	0	0	0	0	0	0	0	0	0	0	0	0	0	0	0	0	0	0	387990	0	0
FGFR4	34907000	0	0	0	0	0	0	0	0	0	0	0	0	0	0	0	0	0	0	0	0	0	0	0	0	0	0	0	0	0	0	9116600	0	10561000	0	0	7927000	0	0	3232500000	0	0	0	29473000	0	0	0	0	0
FGFR4	40577000	0	0	0	0	0	0	0	0	0	0	0	0	0	0	0	0	0	0	0	0	0	0	0	0	0	0	0	0	0	0	0	0	3618800	0	0	0	0	0	3213600000	0	0	0	0	0	0	0	2281400	0
FLT3	35550000	0	0	0	0	0	0	0	0	0	0	0	0	0	0	0	0	0	0	0	0	0	0	0	0	0	0	0	0	0	0	0	0	0	0	0	0	0	0	0	0	0	0	0	0	0	0	0	0
FLT3	58970000	0	0	0	0	0	0	0	0	0	0	0	0	0	0	0	0	0	0	0	0	0	0	0	0	0	0	0	2793100	0	0	0	0	0	0	0	0	0	0	0	0	0	10062000	0	0	0	0	0	0
IGF1R	0	0	1423700	13165000	13049000	0	0	4461700	0	1630500	1325300	0	1385000	489650	0	3212400	0	0	5803000	13092000	0	0	2337400000	389600	1725200	32015000000	1062500	0	0	0	0	3396500	21624	0	0	0	0	0	0	0	93846	0	1381800	0	0	6490700	0	0	284900
IGF1R	0	0	0	2688300	6558300	813760	472810	0	0	1182100	779820	0	0	0	0	0	0	0	5493400	15145000	0	0	2123600000	2327200	1007000	27902000000	0	0	0	0	0	558820	0	0	0	0	0	0	0	0	0	0	0	0	0	6065000	0	0	0
INSR	0	0	8818600	0	386570000	0	0	9503700	0	381780000	32964000	12119000	57687000	0	0	0	0	0	33625000	82965000	0	0	348370000000	70777000	21752000	554970000	40822000	0	0	0	0	0	0	0	0	0	0	0	0	0	0	0	0	0	0	9501400	0	0	16628000
INSR	0	0	6766700	0	319680000	0	0	12535000	0	567010000	41107000	5272800	51702000	0	0	0	0	0	19059000	34938000	0	0	385270000000	37575000	11823000	679700000	40710000	0	0	0	0	0	0	0	0	0	0	0	0	0	0	0	0	0	0	0	0	0	32697000
INSRR	8036100	7174400	0	0	0	0	0	0	0	0	0	0	0	0	0	0	0	0	0	0	0	0	335180000	0	0	445400000	0	0	0	0	0	0	0	0	0	0	0	0	0	0	0	0	0	0	0	0	0	0	0
INSRR	2795800	0	0	0	0	0	0	0	0	0	0	0	0	0	0	0	0	0	0	0	0	0	161330000	0	0	628980000	0	0	0	0	0	0	0	0	0	0	0	0	0	0	0	0	0	0	0	0	0	0	0
RON	0	0	0	0	0	0	0	0	0	0	0	0	0	0	0	0	0	0	0	0	0	0	0	0	0	0	83535000	0	0	0	0	0	0	0	0	0	0	0	0	0	0	0	0	0	0	0	0	0	0
RON	0	0	0	0	0	0	0	0	0	0	0	0	0	0	0	0	0	0	0	0	0	0	0	0	0	0	88407000	0	0	0	0	0	0	0	0	0	0	0	0	0	0	0	0	0	0	0	0	0	0
TYRO3	82595000	0	14139000	0	1936300	10839000	2619300	9390500	0	0	23358000	3965100	0	0	0	8481400	0	0	2885000	0	0	0	0	0	0	0	9708900	0	0	0	0	0	0	6573800	0	0	15466000	0	179850000	0	0	0	0	0	0	0	0	57148000	0
TYRO3	0	0	9424000	0	0	0	6219500	0	0	0	0	0	0	0	0	5336400	0	0	0	0	0	0	0	0	0	0	6084100	0	0	0	0	0	0	0	0	0	17760000	0	84659000	0	0	0	0	0	0	0	0	52771000	0
JM-a like RTKs
JM-b like RTKs
[truncated: 108 more columns]

## Sheet: BioID_data
RTK	REV__sp_O95602_RPA1_HUMAN	REV__sp_Q8N4W9_ZN808_HUMAN	sp_A1L170_CA226_HUMAN	sp_A3KMH1_VWA8_HUMAN	sp_A6NDU8_CE051_HUMAN	sp_Q96HA1_P121A_HUMAN_sp_A8CG34_P121C_HUMAN	sp_O00418_EF2K_HUMAN	sp_O00750_P3C2B_HUMAN	sp_O14524_NEMP1_HUMAN	sp_O15197_EPHB6_HUMAN	sp_O43583_DENR_HUMAN	sp_O43819_SCO2_HUMAN	sp_O60282_KIF5C_HUMAN	sp_O60664_PLIN3_HUMAN	sp_O60826_CCD22_HUMAN	sp_O75083_WDR1_HUMAN	sp_O75152_ZC11A_HUMAN_sp_A0A1B0GTU1_ZC11B_HUMAN	sp_O75153_CLU_HUMAN	sp_O75489_NDUS3_HUMAN	sp_O75521_ECI2_HUMAN	sp_O75529_TAF5L_HUMAN	sp_O75530_EED_HUMAN	sp_O75691_UTP20_HUMAN	sp_O94905_ERLN2_HUMAN	sp_O95210_STBD1_HUMAN	sp_O95295_SNAPN_HUMAN	sp_O95684_FR1OP_HUMAN	sp_P04183_KITH_HUMAN	sp_P06744_G6PI_HUMAN	sp_P07305_H10_HUMAN	sp_P08237_PFKAM_HUMAN	sp_P09038_FGF2_HUMAN	sp_P09104_ENOG_HUMAN	sp_P09417_DHPR_HUMAN	sp_P12268_IMDH2_HUMAN	sp_P13591_NCAM1_HUMAN	sp_P14616_INSRR_HUMAN	sp_P14735_IDE_HUMAN	sp_P15121_ALDR_HUMAN	sp_P16234_PGFRA_HUMAN	sp_P18850_ATF6A_HUMAN	sp_P21283_VATC1_HUMAN	sp_P21802_FGFR2_HUMAN	sp_P24588_AKAP5_HUMAN	sp_P26368_U2AF2_HUMAN	sp_P30084_ECHM_HUMAN	sp_P32322_P5CR1_HUMAN	sp_P36406_TRI23_HUMAN	sp_P38935_SMBP2_HUMAN
EPHA10	0	0	0	0	0	1627300	0	0	32818000	0	0	0	0	0	0	173080000	2485000	0	0	0	0	0	0	101730000	0	0	0	0	0	0	0	0	0	0	0	0	0	0	0	0	0	0	0	0	0	0	0	0	0
EPHA10	0	0	0	4788100	0	1926800	0	0	17614000	0	0	0	0	0	0	0	0	0	1303500	0	0	0	0	60496000	0	0	0	0	0	0	0	0	0	0	0	0	0	0	0	0	0	0	0	0	0	0	0	0	0
EPHA2	0	0	0	0	0	0	0	0	0	0	0	0	0	0	0	0	0	0	0	0	0	0	0	0	0	0	0	0	0	0	0	0	0	0	0	0	0	0	0	0	0	0	0	0	0	0	0	0	0
EPHA2	0	0	0	0	0	0	0	0	0	0	0	0	0	0	0	0	0	0	0	0	0	0	0	0	0	0	0	0	0	0	0	0	0	0	0	0	0	0	0	0	0	0	0	0	0	0	0	0	0
EPHA6	0	0	0	0	6004300	0	0	0	0	0	9571300	0	0	2764000	0	0	0	0	0	0	0	0	0	0	0	4809800	0	0	0	0	0	0	777780	1274500	0	0	0	0	5639300	0	0	0	0	0	0	1286500	0	0	0
EPHA6	0	0	0	0	0	3692300	0	0	0	0	11042000	3017000	1069100	2563700	0	0	0	0	0	0	0	0	0	1965600	0	7792000	0	0	0	0	0	0	1114000	0	0	896940	0	0	12734000	0	0	0	0	0	0	10875000	0	0	0
EPHB4	0	0	0	0	0	0	0	0	0	0	0	0	0	0	0	0	0	0	0	0	0	0	0	0	0	0	0	0	0	0	0	0	0	65871000	0	0	0	0	0	0	0	0	0	0	0	0	0	0	0
EPHB4	0	0	0	0	0	0	0	0	0	0	0	0	0	0	0	0	0	0	0	0	0	0	0	0	0	0	0	0	0	0	0	0	0	83009000	0	0	0	0	0	0	0	0	0	0	0	0	0	0	0
ERBB2	0	0	0	0	0	0	15887000	0	0	0	4070300	0	4821800	0	1141500	0	0	0	0	0	0	0	0	0	0	0	0	0	0	0	0	0	0	0	0	5899000	0	0	0	0	0	0	0	0	0	0	0	0	0
ERBB2	0	0	0	0	0	0	16763000	0	0	0	7009400	6148700	17397000	11916000	0	71794000	0	0	0	0	0	0	0	0	0	0	0	0	0	0	9852700	0	0	0	0	62554000	0	0	0	0	0	0	0	0	0	0	9716000	0	0
ERBB3	0	0	0	10183000	0	0	0	0	15949000	0	0	0	0	0	0	0	3319100	0	0	0	0	0	0	8623500	0	0	0	0	0	0	0	0	0	0	5056500	29536000	0	0	0	0	0	0	0	0	0	0	0	0	0
ERBB3	0	0	0	0	0	1529700	0	0	20295000	0	0	0	0	0	0	241300000	3003800	2512300	3966900	0	0	0	0	0	0	0	21023000	0	0	0	0	0	0	0	5077200	26283000	0	0	0	0	0	0	0	0	0	0	0	0	0
FGFR1	0	79602000	49387000	37330000	0	0	5426300	0	0	0	0	52842000	152590000	17032000	4882500	0	0	0	0	25855000	0	0	0	0	0	35079000	19063000	0	0	0	0	111810000	0	0	0	0	0	0	0	0	0	6143200	0	0	0	0	0	0	0
FGFR1	0	0	141570000	712010000	17860000	0	0	0	0	0	0	8261800	258630000	28950000	29157000	0	0	0	0	76965000	0	0	0	0	0	27093000	0	0	0	0	0	302940000	0	0	0	0	0	0	0	0	0	5650400	0	0	0	0	0	0	0
FGFR2	0	0	0	0	0	0	0	0	0	0	0	0	0	0	0	0	2516300	0	0	0	0	0	0	0	0	0	0	0	0	0	0	83753000	0	0	0	0	0	0	0	0	0	0	28027000000	0	0	0	0	0	0
FGFR2	0	0	0	0	0	0	0	0	0	0	0	0	0	0	0	0	1517000	0	0	0	0	0	0	0	0	0	27742000	0	0	0	0	55614000	0	0	1829700	0	0	0	1484300	0	0	0	32805000000	0	0	0	0	0	0
FGFR3	0	0	0	0	0	0	0	0	0	0	0	0	0	0	0	0	0	200960000	0	7356100	0	0	0	0	0	0	0	0	0	0	0	170480000	0	0	0	0	0	0	0	0	0	0	2790500000	0	0	25132000	42515000	0	0
FGFR3	0	0	0	0	0	16479000	0	0	0	0	0	0	0	0	0	0	2317500	177230000	0	0	0	0	0	0	0	0	0	0	0	0	0	158730000	35241000	0	0	0	0	0	0	0	0	0	2475100000	0	0	0	31557000	0	0
NTRK1	0	0	29252000	0	0	0	0	0	0	0	0	0	1662500	0	0	0	0	0	0	0	0	0	0	0	0	0	0	0	0	0	0	0	0	0	0	0	0	0	0	0	0	0	0	0	0	0	0	0	0
NTRK1	0	0	22032000	811180	0	0	0	0	0	0	0	0	0	0	0	0	0	0	0	0	0	0	0	0	0	0	1658100	0	0	0	0	0	0	0	0	0	0	0	0	0	0	0	0	0	0	0	0	0	0
PDGFRA	0	0	0	0	0	0	0	0	0	0	0	0	0	0	0	0	1606200	0	1070200	0	0	0	0	0	0	14900000	0	0	0	0	0	0	0	0	0	0	0	0	0	150220000000	0	254740000	0	0	0	0	0	0	0
PDGFRA	0	0	0	0	0	3734500	0	0	7036300	0	0	0	0	0	0	0	0	0	3038800	0	0	0	0	0	0	0	0	0	0	11587000	0	0	0	0	0	0	0	0	0	118720000000	0	0	0	0	0	0	0	0	0
PDGFRB	0	0	10850000	0	0	0	7682200	0	11033000	14651000	0	0	29557000	9866800	0	0	0	0	4390100	0	0	0	0	0	0	0	0	0	0	0	0	0	0	0	24945000	0	0	0	0	3013000000	0	0	0	0	0	0	0	0	0
PDGFRB	0	0	0	0	11707000	0	0	0	0	0	0	0	0	0	0	0	0	0	0	0	0	0	0	24958000	16189000	0	45825000	0	0	0	0	0	0	0	0	19150000	0	0	0	0	0	2173600	0	0	0	0	0	0	0
AXL	0	0	0	0	0	0	0	0	0	0	0	0	0	0	0	0	0	0	0	0	3825900	7655500	9122900	0	0	0	0	0	0	17571000	6525400	0	0	0	0	0	796900000	0	0	0	0	0	0	0	9425600	0	0	6713800	0
AXL	5338900	0	0	0	0	0	0	0	0	14110000	0	0	0	0	0	0	0	0	0	0	1457800	0	0	0	0	0	0	0	4978600	11109000	3427700	0	0	0	0	0	408130000	0	0	0	0	0	0	0	3543200	0	0	4164300	3318300
EGFR	0	0	0	0	0	0	0	0	0	0	0	0	0	0	0	0	0	0	0	0	0	0	0	0	15469000	0	0	3832800	0	0	0	0	0	0	0	0	0	1514500	0	0	0	0	0	0	0	0	0	0	0
EGFR	0	33657000	0	199230000	0	0	0	0	0	11694000	0	0	0	0	0	0	0	0	0	0	0	0	0	0	16064000	11744000	0	5344900	0	0	0	0	0	0	0	0	0	2262500	0	0	0	0	0	4391900	0	0	0	0	0
EPHA4	0	0	0	0	0	0	0	0	0	0	0	0	0	0	0	0	0	0	0	0	0	0	0	0	0	0	0	0	3261800	0	0	0	0	0	0	0	0	0	0	0	0	0	0	436670	0	0	0	0	0
EPHA4	0	0	0	0	0	0	0	0	0	0	0	0	0	0	0	0	0	0	0	0	0	0	0	0	0	0	0	0	758300	0	0	0	0	0	0	0	0	0	0	0	0	0	0	0	0	0	0	0	0
EPHA7	0	2556900	0	0	0	0	0	0	0	0	0	0	0	0	0	0	0	0	0	0	0	0	0	0	0	0	0	0	0	0	0	0	0	0	0	0	0	0	0	0	0	0	0	55771	0	0	0	0	0
EPHA7	0	0	0	0	0	0	0	0	0	0	0	0	0	0	0	0	0	0	0	0	0	0	0	0	0	0	0	0	0	0	0	0	0	0	0	0	0	0	0	0	0	0	0	0	0	0	0	0	0
EPHA8	0	9387300	0	0	0	0	0	745160	0	0	0	0	0	0	0	0	0	0	0	0	0	0	0	389130	0	0	0	0	0	0	0	0	0	0	0	0	0	0	0	0	4142900	0	0	0	0	0	0	0	0
EPHA8	0	0	0	0	0	0	0	0	0	0	0	0	0	0	0	0	0	0	0	0	0	0	0	0	0	0	0	0	0	62189	0	0	0	0	0	0	980400	0	0	0	2575400	0	0	0	0	0	0	0	0
FGFR4	0	6716700	0	0	0	0	0	29913000	0	0	0	0	0	0	0	0	0	0	0	0	0	0	0	0	0	0	0	0	0	0	0	0	0	0	0	0	0	0	0	0	0	0	0	0	0	0	0	0	0
FGFR4	0	17553000	0	0	0	0	0	43007000	0	0	0	0	0	9351500	0	0	0	0	0	0	0	0	0	0	0	0	0	0	0	0	0	0	0	0	0	0	0	0	0	0	0	0	0	0	0	0	0	0	0
FLT3	15506000	0	0	0	0	0	0	0	0	0	0	0	0	0	0	0	0	0	0	0	6258300	7578100	4860500	0	0	0	0	0	0	19479000	34668000	0	0	0	0	0	0	0	0	0	0	0	0	0	0	0	0	9210800	10268000
FLT3	10889000	0	0	0	0	16625000	0	0	0	20491000	0	0	0	0	0	0	0	0	0	0	7260600	17040000	5367300	0	0	0	0	0	3550700	17609000	27586000	0	0	0	0	0	0	0	0	0	0	0	0	0	11890000	0	0	9040600	0
IGF1R	0	0	0	0	0	0	0	0	0	0	0	0	0	0	0	0	0	0	0	0	0	0	0	0	0	0	0	0	0	0	1081200	0	0	0	0	0	0	0	0	0	0	0	0	0	0	0	0	0	0
IGF1R	0	0	0	0	0	0	0	0	0	0	0	0	0	0	0	0	0	0	0	0	0	0	0	0	0	0	0	0	0	0	462380	0	0	0	0	0	2899500	0	0	0	0	0	0	0	0	0	0	0	0
INSR	0	44688000	0	0	0	0	0	0	0	0	0	0	0	0	0	0	0	0	0	0	0	0	0	0	73111000	0	0	0	0	0	0	0	0	0	0	0	0	8013600	0	0	0	0	0	0	0	0	0	0	0
INSR	0	0	0	0	0	0	0	0	0	0	0	0	0	0	0	0	0	0	0	0	0	0	0	0	52559000	0	0	0	0	0	0	0	0	0	0	0	0	0	0	0	0	0	0	0	0	0	0	0	0
INSRR	0	0	0	0	0	0	0	0	0	7560000	0	0	0	0	0	0	0	0	0	0	0	8490100	0	0	0	0	0	0	0	0	0	0	0	0	0	0	56559000000	0	0	0	0	0	0	0	0	0	0	0	4496000
INSRR	0	0	0	0	0	0	0	0	0	6756900	0	0	0	0	0	0	0	0	0	0	0	0	0	0	0	0	0	0	0	4850900	0	0	0	0	0	0	50105000000	0	0	0	0	0	0	0	0	0	0	0	0
RON	0	0	0	0	0	0	0	0	0	0	0	0	0	0	0	0	0	0	0	0	0	0	0	0	0	0	0	0	0	0	0	0	0	0	0	0	0	0	0	0	0	0	0	0	0	0	0	0	0
RON	0	0	0	0	0	0	0	0	0	0	0	0	0	0	0	0	0	0	0	0	0	0	0	0	0	0	0	0	0	0	4669500	0	0	0	0	0	0	0	0	0	0	0	0	0	0	0	0	0	0
TYRO3	0	0	0	0	0	0	0	0	0	0	0	0	0	0	0	0	0	0	0	0	0	0	0	0	44507000	0	0	19246000	0	0	0	0	0	0	0	0	0	0	0	0	0	0	0	0	0	0	0	0	0
TYRO3	0	8857300	0	0	0	0	0	0	0	0	0	0	0	0	0	0	0	0	0	0	0	0	0	0	21048000	0	0	0	0	0	0	0	0	0	0	0	0	0	0	0	20747000	0	0	0	0	0	0	0	0
JM-a like RTKs
JM-b like RTKs
[truncated: 156 more columns]
