# Supplementary material for: An extracellular receptor tyrosine kinase motif orchestrating intracellular STAT activation
Source: Nat Commun. 2022 Nov 14;13:6953. doi: 10.1038/s41467-022-34539-4 (PMC9663514; doi:10.1038/s41467-022-34539-4)
Supplement: Supplementary file 10 — Supplementary Dataset 7 [file 41467_2022_34539_MOESM10_ESM.xlsx]

## Sheet: MS-AP_ErbB4_JMa
GO cellular component complete	Homo sapiens - REFLIST (20589)	upload_1 (63)	upload_1 (expected)	upload_1 (over/under)	upload_1 (fold Enrichment)	upload_1 (raw P-value)
nuclear lumen (GO:0031981)	4487	32	13.73	+	2.33	5.97e-07
organelle lumen (GO:0043233)	5603	36	17.14	+	2.1	6.37e-07
intracellular organelle lumen (GO:0070013)	5603	36	17.14	+	2.1	6.37e-07
membrane-enclosed lumen (GO:0031974)	5603	36	17.14	+	2.1	6.37e-07
nucleolus (GO:0005730)	997	14	3.05	+	4.59	1.64e-06
intracellular anatomical structure (GO:0005622)	14901	60	45.6	+	1.32	6.3e-06
membrane-bounded organelle (GO:0043227)	13187	56	40.35	+	1.39	1.56e-05
nucleoplasm (GO:0005654)	4124	27	12.62	+	2.14	4.5e-05
organelle (GO:0043226)	14021	57	42.9	+	1.33	5.76e-05
intracellular organelle (GO:0043229)	13209	54	40.42	+	1.34	0.000189
nucleus (GO:0005634)	7663	38	23.45	+	1.62	0.00022
mitochondrial alpha-ketoglutarate dehydrogenase complex (GO:0005947)	6	2	0.02	+	> 100	0.000253
cytoplasm (GO:0005737)	12030	51	36.81	+	1.39	0.000265
dihydrolipoyl dehydrogenase complex (GO:0045240)	9	2	0.03	+	72.62	0.000495
oxidoreductase complex (GO:1990204)	125	4	0.38	+	10.46	0.000651
mitochondrial tricarboxylic acid cycle enzyme complex (GO:0030062)	11	2	0.03	+	59.42	0.000699
intracellular membrane-bounded organelle (GO:0043231)	12120	50	37.09	+	1.35	0.000759
intracellular non-membrane-bounded organelle (GO:0043232)	5179	28	15.85	+	1.77	0.00113
non-membrane-bounded organelle (GO:0043228)	5180	28	15.85	+	1.77	0.00113
tricarboxylic acid cycle enzyme complex (GO:0045239)	16	2	0.05	+	40.85	0.00136
mitochondrion (GO:0005739)	1667	13	5.1	+	2.55	0.00145
mitochondrial protein-containing complex (GO:0098798)	293	5	0.9	+	5.58	0.00215
supramolecular complex (GO:0099080)	1376	11	4.21	+	2.61	0.00292
ruffle membrane (GO:0032587)	97	3	0.3	+	10.11	0.00354
cytosol (GO:0005829)	5444	27	16.66	+	1.62	0.00595
subapical part of cell (GO:0120219)	1	1	0	+	> 100	0.00609
cell cortex region (GO:0099738)	39	2	0.12	+	16.76	0.00696
cytoplasmic ribonucleoprotein granule (GO:0036464)	246	4	0.75	+	5.31	0.00714
organelle inner membrane (GO:0019866)	556	6	1.7	+	3.53	0.00724
microtubule cytoskeleton (GO:0015630)	1351	10	4.13	+	2.42	0.0078
cellular_component (GO:0005575)	18924	63	57.91	+	1.09	0.00904
ribonucleoprotein granule (GO:0035770)	264	4	0.81	+	4.95	0.00907
MutSbeta complex (GO:0032302)	2	1	0.01	+	> 100	0.00912
postsynaptic endocytic zone cytoplasmic component (GO:0099631)	2	1	0.01	+	> 100	0.00912
spindle (GO:0005819)	427	5	1.31	+	3.83	0.0102
respiratory chain complex I (GO:0045271)	49	2	0.15	+	13.34	0.0106
NADH dehydrogenase complex (GO:0030964)	49	2	0.15	+	13.34	0.0106
mitochondrial respiratory chain complex I (GO:0005747)	49	2	0.15	+	13.34	0.0106
protein-containing complex (GO:0032991)	5702	27	17.45	+	1.55	0.0106
centrosome (GO:0005813)	631	6	1.93	+	3.11	0.0129
microtubule organizing center (GO:0005815)	830	7	2.54	+	2.76	0.0135
kinetochore (GO:0000776)	161	3	0.49	+	6.09	0.0138
spliceosomal snRNP complex (GO:0097525)	58	2	0.18	+	11.27	0.0145
nuclear protein-containing complex (GO:0140513)	1262	9	3.86	+	2.33	0.0145
acrosomal matrix (GO:0043159)	4	1	0.01	+	81.7	0.0152
condensed chromosome, centromeric region (GO:0000779)	171	3	0.52	+	5.73	0.0161
cell cortex (GO:0005938)	314	4	0.96	+	4.16	0.0161
spindle pole (GO:0000922)	172	3	0.53	+	5.7	0.0164
leading edge membrane (GO:0031256)	178	3	0.54	+	5.51	0.0179
mitochondrial inner membrane (GO:0005743)	493	5	1.51	+	3.31	0.0179
postsynaptic endocytic zone (GO:0098843)	5	1	0.02	+	65.36	0.0182
elongin complex (GO:0070449)	5	1	0.02	+	65.36	0.0182
oxoglutarate dehydrogenase complex (GO:0045252)	5	1	0.02	+	65.36	0.0182
ruffle (GO:0001726)	180	3	0.55	+	5.45	0.0184
small nuclear ribonucleoprotein complex (GO:0030532)	67	2	0.21	+	9.76	0.0188
presynaptic endocytic zone membrane (GO:0098835)	6	1	0.02	+	54.47	0.0212
mitochondrial intermembrane space protein transporter complex (GO:0042719)	6	1	0.02	+	54.47	0.0212
clathrin complex (GO:0071439)	6	1	0.02	+	54.47	0.0212
presynaptic endocytic zone (GO:0098833)	7	1	0.02	+	46.69	0.0241
mitochondrial pyruvate dehydrogenase complex (GO:0005967)	7	1	0.02	+	46.69	0.0241
pyruvate dehydrogenase complex (GO:0045254)	7	1	0.02	+	46.69	0.0241
Sm-like protein family complex (GO:0120114)	77	2	0.24	+	8.49	0.0243
nuclear cohesin complex (GO:0000798)	8	1	0.02	+	40.85	0.0271
Cul5-RING ubiquitin ligase complex (GO:0031466)	8	1	0.02	+	40.85	0.0271
cortical endoplasmic reticulum (GO:0032541)	8	1	0.02	+	40.85	0.0271
VCP-NPL4-UFD1 AAA ATPase complex (GO:0034098)	8	1	0.02	+	40.85	0.0271
nuclear meiotic cohesin complex (GO:0034991)	8	1	0.02	+	40.85	0.0271
meiotic cohesin complex (GO:0030893)	8	1	0.02	+	40.85	0.0271
cytoplasmic stress granule (GO:0010494)	84	2	0.26	+	7.78	0.0284
phosphatidylinositol 3-kinase complex, class IA (GO:0005943)	9	1	0.03	+	36.31	0.0301
phosphatidylinositol 3-kinase complex, class I (GO:0097651)	9	1	0.03	+	36.31	0.0301
nuclear chromosome (GO:0000228)	221	3	0.68	+	4.44	0.0311
respiratory chain complex (GO:0098803)	89	2	0.27	+	7.34	0.0315
centriolar subdistal appendage (GO:0120103)	10	1	0.03	+	32.68	0.0331
nucleolar exosome (RNase complex) (GO:0101019)	10	1	0.03	+	32.68	0.0331
U2-type spliceosomal complex (GO:0005684)	92	2	0.28	+	7.1	0.0335
mitochondrial respirasome (GO:0005746)	92	2	0.28	+	7.1	0.0335
chromosome, centromeric region (GO:0000775)	233	3	0.71	+	4.21	0.0354
nuclear membrane protein complex (GO:0106083)	11	1	0.03	+	29.71	0.036
aminoacyl-tRNA synthetase multienzyme complex (GO:0017101)	11	1	0.03	+	29.71	0.036
meiotic nuclear membrane microtubule tethering complex (GO:0034993)	11	1	0.03	+	29.71	0.036
microtubule organizing center attachment site (GO:0034992)	11	1	0.03	+	29.71	0.036
nuclear membrane microtubule tethering complex (GO:0106094)	11	1	0.03	+	29.71	0.036
P-body (GO:0000932)	96	2	0.29	+	6.81	0.0361
respirasome (GO:0070469)	99	2	0.3	+	6.6	0.0381
mismatch repair complex (GO:0032300)	12	1	0.04	+	27.23	0.039
postsynaptic cytosol (GO:0099524)	12	1	0.04	+	27.23	0.039
nuclear exosome (RNase complex) (GO:0000176)	12	1	0.04	+	27.23	0.039
motile cilium (GO:0031514)	244	3	0.75	+	4.02	0.0397
nuclear body (GO:0016604)	827	6	2.53	+	2.37	0.0411
cell leading edge (GO:0031252)	423	4	1.29	+	3.09	0.0413
cellular anatomical entity (GO:0110165)	18776	62	57.45	+	1.08	0.0418
ciliary rootlet (GO:0035253)	13	1	0.04	+	25.14	0.0419
cohesin complex (GO:0008278)	14	1	0.04	+	23.34	0.0448
cytoskeleton (GO:0005856)	2377	13	7.27	+	1.79	0.0448
clathrin coat of coated pit (GO:0030132)	15	1	0.05	+	21.79	0.0477
cytosolic region (GO:0099522)	15	1	0.05	+	21.79	0.0477
cytoplasmic exosome (RNase complex) (GO:0000177)	15	1	0.05	+	21.79	0.0477
COP9 signalosome (GO:0008180)	15	1	0.05	+	21.79	0.0477
spindle pole centrosome (GO:0031616)	15	1	0.05	+	21.79	0.0477
catalytic complex (GO:1902494)	1506	9	4.61	+	1.95	0.0477

## Sheet: MS-AP_and_BioID_JMa-like-RTKs
GO cellular component complete	Homo sapiens - REFLIST (20589)	upload_1 (180)	upload_1 (expected)	upload_1 (over/under)	upload_1 (fold Enrichment)	upload_1 (raw P-value)
subapical part of cell (GO:0120219)	1	1	0.01	+	> 100	0.0173
Rix1 complex (GO:0097344)	1	1	0.01	+	> 100	0.0173
fatty acid beta-oxidation multienzyme complex (GO:0036125)	2	1	0.02	+	57.19	0.0258
MutSbeta complex (GO:0032302)	2	1	0.02	+	57.19	0.0258
mitochondrial fatty acid beta-oxidation multienzyme complex (GO:0016507)	2	1	0.02	+	57.19	0.0258
nuclear pre-replicative complex (GO:0005656)	2	1	0.02	+	57.19	0.0258
pre-replicative complex (GO:0036387)	2	1	0.02	+	57.19	0.0258
endopeptidase Clp complex (GO:0009368)	2	1	0.02	+	57.19	0.0258
postsynaptic endocytic zone cytoplasmic component (GO:0099631)	2	1	0.02	+	57.19	0.0258
oxoglutarate dehydrogenase complex (GO:0045252)	5	2	0.04	+	45.75	0.00152
mitochondrial alpha-ketoglutarate dehydrogenase complex (GO:0005947)	6	2	0.05	+	38.13	0.00202
dihydrolipoyl dehydrogenase complex (GO:0045240)	9	3	0.08	+	38.13	0.000133
3M complex (GO:1990393)	3	1	0.03	+	38.13	0.0342
kinociliary basal body (GO:1902636)	3	1	0.03	+	38.13	0.0342
postsynaptic recycling endosome (GO:0098837)	7	2	0.06	+	32.68	0.00258
dendritic spine neck (GO:0044326)	4	1	0.03	+	28.6	0.0426
Ndc80 complex (GO:0031262)	4	1	0.03	+	28.6	0.0426
acrosomal matrix (GO:0043159)	4	1	0.03	+	28.6	0.0426
Cul5-RING ubiquitin ligase complex (GO:0031466)	8	2	0.07	+	28.6	0.00321
dendritic filopodium (GO:1902737)	4	1	0.03	+	28.6	0.0426
phosphopyruvate hydratase complex (GO:0000015)	4	1	0.03	+	28.6	0.0426
BORC complex (GO:0099078)	8	2	0.07	+	28.6	0.00321
BLOC-1 complex (GO:0031083)	9	2	0.08	+	25.42	0.0039
tricarboxylic acid cycle enzyme complex (GO:0045239)	16	3	0.14	+	21.45	0.00056
mitochondrial tricarboxylic acid cycle enzyme complex (GO:0030062)	11	2	0.1	+	20.8	0.00547
manchette (GO:0002177)	19	3	0.17	+	18.06	0.000873
ciliary rootlet (GO:0035253)	13	2	0.11	+	17.6	0.00728
postsynaptic endosome (GO:0098845)	14	2	0.12	+	16.34	0.00828
CCR4-NOT complex (GO:0030014)	14	2	0.12	+	16.34	0.00828
BLOC complex (GO:0031082)	14	2	0.12	+	16.34	0.00828
cytoplasmic side of lysosomal membrane (GO:0098574)	14	2	0.12	+	16.34	0.00828
clathrin coat of trans-Golgi network vesicle (GO:0030130)	19	2	0.17	+	12.04	0.0141
dynein axonemal particle (GO:0120293)	20	2	0.17	+	11.44	0.0154
trans-Golgi network transport vesicle membrane (GO:0012510)	21	2	0.18	+	10.89	0.0168
SAGA complex (GO:0000124)	25	2	0.22	+	9.15	0.0227
chaperone complex (GO:0101031)	40	3	0.35	+	8.58	0.00613
90S preribosome (GO:0030686)	29	2	0.25	+	7.89	0.0295
clathrin vesicle coat (GO:0030125)	30	2	0.26	+	7.63	0.0313
respiratory chain complex I (GO:0045271)	49	3	0.43	+	7	0.0104
NADH dehydrogenase complex (GO:0030964)	49	3	0.43	+	7	0.0104
mitochondrial respiratory chain complex I (GO:0005747)	49	3	0.43	+	7	0.0104
spliceosomal snRNP complex (GO:0097525)	58	3	0.51	+	5.92	0.016
trans-Golgi network transport vesicle (GO:0030140)	39	2	0.34	+	5.87	0.0491
SAGA-type complex (GO:0070461)	39	2	0.34	+	5.87	0.0491
cell cortex region (GO:0099738)	39	2	0.34	+	5.87	0.0491
axon cytoplasm (GO:1904115)	62	3	0.54	+	5.53	0.0189
oxidoreductase complex (GO:1990204)	125	6	1.09	+	5.49	0.000996
small nuclear ribonucleoprotein complex (GO:0030532)	67	3	0.59	+	5.12	0.0229
ruffle membrane (GO:0032587)	97	4	0.85	+	4.72	0.0116
Sm-like protein family complex (GO:0120114)	77	3	0.67	+	4.46	0.0324
acrosomal vesicle (GO:0001669)	133	5	1.16	+	4.3	0.0071
cortical actin cytoskeleton (GO:0030864)	80	3	0.7	+	4.29	0.0355
exocytic vesicle membrane (GO:0099501)	116	4	1.01	+	3.94	0.0206
synaptic vesicle membrane (GO:0030672)	116	4	1.01	+	3.94	0.0206
respiratory chain complex (GO:0098803)	89	3	0.78	+	3.86	0.0459
neuron projection cytoplasm (GO:0120111)	90	3	0.79	+	3.81	0.0471
mitochondrial respirasome (GO:0005746)	92	3	0.8	+	3.73	0.0497
mitochondrial protein-containing complex (GO:0098798)	293	9	2.56	+	3.51	0.00132
spindle pole (GO:0000922)	172	5	1.5	+	3.33	0.0192
leading edge membrane (GO:0031256)	178	5	1.56	+	3.21	0.0218
ruffle (GO:0001726)	180	5	1.57	+	3.18	0.0227
microbody (GO:0042579)	145	4	1.27	+	3.16	0.0409
peroxisome (GO:0005777)	145	4	1.27	+	3.16	0.0409
centriole (GO:0005814)	151	4	1.32	+	3.03	0.0461
myofibril (GO:0030016)	231	6	2.02	+	2.97	0.0175
actin cytoskeleton (GO:0015629)	510	13	4.46	+	2.92	0.000663
cell cortex (GO:0005938)	314	8	2.75	+	2.91	0.00718
nucleolus (GO:0005730)	997	25	8.72	+	2.87	2.73e-06
contractile fiber (GO:0043292)	241	6	2.11	+	2.85	0.0209
mitochondrial matrix (GO:0005759)	486	12	4.25	+	2.82	0.00139
motile cilium (GO:0031514)	244	6	2.13	+	2.81	0.022
cytoplasmic ribonucleoprotein granule (GO:0036464)	246	6	2.15	+	2.79	0.0228
centrosome (GO:0005813)	631	15	5.52	+	2.72	0.000524
ribonucleoprotein granule (GO:0035770)	264	6	2.31	+	2.6	0.0306
transport vesicle membrane (GO:0030658)	223	5	1.95	+	2.56	0.0488
nuclear speck (GO:0016607)	413	9	3.61	+	2.49	0.0115
organelle inner membrane (GO:0019866)	556	12	4.86	+	2.47	0.00406
spindle (GO:0005819)	427	9	3.73	+	2.41	0.014
microtubule organizing center (GO:0005815)	830	17	7.26	+	2.34	0.00168
mitochondrial inner membrane (GO:0005743)	493	10	4.31	+	2.32	0.0126
microtubule cytoskeleton (GO:0015630)	1351	26	11.81	+	2.2	0.000203
lytic vacuole membrane (GO:0098852)	416	8	3.64	+	2.2	0.0319
lysosomal membrane (GO:0005765)	416	8	3.64	+	2.2	0.0319
transport vesicle (GO:0030133)	423	8	3.7	+	2.16	0.0346
supramolecular complex (GO:0099080)	1376	25	12.03	+	2.08	0.000509
mitochondrion (GO:0005739)	1667	30	14.57	+	2.06	0.000168
cilium (GO:0005929)	709	12	6.2	+	1.94	0.0362
supramolecular fiber (GO:0099512)	1017	17	8.89	+	1.91	0.014
supramolecular polymer (GO:0099081)	1026	17	8.97	+	1.9	0.0144
secretory vesicle (GO:0099503)	1043	17	9.12	+	1.86	0.0153
mitochondrial membrane (GO:0031966)	743	12	6.5	+	1.85	0.0417
cytoskeleton (GO:0005856)	2377	38	20.78	+	1.83	0.000245
nuclear body (GO:0016604)	827	13	7.23	+	1.8	0.0364
cytosol (GO:0005829)	5444	83	47.59	+	1.74	2.1e-08
nuclear lumen (GO:0031981)	4487	67	39.23	+	1.71	2.94e-06
organelle subcompartment (GO:0031984)	1501	22	13.12	+	1.68	0.0201
organelle lumen (GO:0043233)	5603	79	48.98	+	1.61	1.96e-06
intracellular organelle lumen (GO:0070013)	5603	79	48.98	+	1.61	1.96e-06
membrane-enclosed lumen (GO:0031974)	5603	79	48.98	+	1.61	1.96e-06
nucleoplasm (GO:0005654)	4124	58	36.05	+	1.61	0.000116
Golgi apparatus (GO:0005794)	1653	23	14.45	+	1.59	0.0268
intracellular non-membrane-bounded organelle (GO:0043232)	5179	71	45.28	+	1.57	2.99e-05
non-membrane-bounded organelle (GO:0043228)	5180	71	45.29	+	1.57	3e-05
organelle membrane (GO:0031090)	3665	49	32.04	+	1.53	0.0017
extracellular vesicle (GO:1903561)	2123	28	18.56	+	1.51	0.0266
extracellular organelle (GO:0043230)	2124	28	18.57	+	1.51	0.0267
extracellular membrane-bounded organelle (GO:0065010)	2124	28	18.57	+	1.51	0.0267
extracellular exosome (GO:0070062)	2100	27	18.36	+	1.47	0.0468
vesicle (GO:0031982)	3964	50	34.66	+	1.44	0.00576
protein-containing complex (GO:0032991)	5702	71	49.85	+	1.42	0.000775
nucleus (GO:0005634)	7663	94	66.99	+	1.4	5.12e-05
cytoplasm (GO:0005737)	12030	145	105.17	+	1.38	4e-10
membrane-bounded organelle (GO:0043227)	13187	155	115.29	+	1.34	6.25e-11
intracellular organelle (GO:0043229)	13209	153	115.48	+	1.32	8.87e-10
organelle (GO:0043226)	14021	161	122.58	+	1.31	2.77e-11
intracellular membrane-bounded organelle (GO:0043231)	12120	138	105.96	+	1.3	8.43e-07
intracellular anatomical structure (GO:0005622)	14901	168	130.27	+	1.29	1.74e-12
cellular_component (GO:0005575)	18924	178	165.44	+	1.08	7.93e-05
cellular anatomical entity (GO:0110165)	18776	175	164.15	+	1.07	0.00208
integral component of membrane (GO:0016021)	5800	38	50.71	-	0.75	0.0372
intrinsic component of membrane (GO:0031224)	5959	38	52.1	-	0.73	0.0206
cell periphery (GO:0071944)	6436	41	56.27	-	0.73	0.0151
plasma membrane (GO:0005886)	5955	37	52.06	-	0.71	0.0131
integral component of plasma membrane (GO:0005887)	1670	7	14.6	-	0.48	0.0381
intrinsic component of plasma membrane (GO:0031226)	1752	7	15.32	-	0.46	0.0219
chromatin (GO:0000785)	1274	4	11.14	-	0.36	0.0273
Unclassified (UNCLASSIFIED)	1665	2	14.56	-	0.14	7.93e-05

## Sheet: MS-AP_ErbB4_JMb
GO cellular component complete	Homo sapiens - REFLIST (20589)	upload_1 (95)	upload_1 (expected)	upload_1 (over/under)	upload_1 (fold Enrichment)	upload_1 (raw P-value)
membrane-bounded organelle (GO:0043227)	13187	89	60.85	+	1.46	1.97e-11
organelle (GO:0043226)	14021	90	64.69	+	1.39	3.03e-10
intracellular anatomical structure (GO:0005622)	14901	92	68.75	+	1.34	8.84e-10
protein-containing complex (GO:0032991)	5702	55	26.31	+	2.09	1.04e-09
intracellular membrane-bounded organelle (GO:0043231)	12120	83	55.92	+	1.48	2.83e-09
intracellular organelle (GO:0043229)	13209	86	60.95	+	1.41	8.29e-09
nuclear lumen (GO:0031981)	4487	45	20.7	+	2.17	5.66e-08
organelle lumen (GO:0043233)	5603	51	25.85	+	1.97	8.24e-08
intracellular organelle lumen (GO:0070013)	5603	51	25.85	+	1.97	8.24e-08
membrane-enclosed lumen (GO:0031974)	5603	51	25.85	+	1.97	8.24e-08
nucleoplasm (GO:0005654)	4124	42	19.03	+	2.21	1.03e-07
sno(s)RNA-containing ribonucleoprotein complex (GO:0005732)	24	5	0.11	+	45.15	2e-07
ribonuclease MRP complex (GO:0000172)	9	4	0.04	+	96.32	2.89e-07
nucleus (GO:0005634)	7663	60	35.36	+	1.7	3.54e-07
ribonucleoprotein complex (GO:1990904)	687	14	3.17	+	4.42	3.74e-06
catalytic complex (GO:1902494)	1506	21	6.95	+	3.02	4.54e-06
cytoplasm (GO:0005737)	12030	77	55.51	+	1.39	4.87e-06
nuclear protein-containing complex (GO:0140513)	1262	18	5.82	+	3.09	1.84e-05
endoribonuclease complex (GO:1902555)	32	4	0.15	+	27.09	2.2e-05
multimeric ribonuclease P complex (GO:0030681)	10	3	0.05	+	65.02	2.6e-05
ribonuclease P complex (GO:0030677)	13	3	0.06	+	50.01	5.03e-05
cytosol (GO:0005829)	5444	43	25.12	+	1.71	9.43e-05
ribosomal subunit (GO:0044391)	187	6	0.86	+	6.95	0.000267
vesicle (GO:0031982)	3964	33	18.29	+	1.8	0.000368
lytic vacuole (GO:0000323)	741	11	3.42	+	3.22	0.000662
lysosome (GO:0005764)	741	11	3.42	+	3.22	0.000662
ribosome (GO:0005840)	226	6	1.04	+	5.75	0.000706
nucleolar ribonuclease P complex (GO:0005655)	7	2	0.03	+	61.92	0.000736
chromosome, telomeric region (GO:0000781)	155	5	0.72	+	6.99	0.000861
membrane coat (GO:0030117)	90	4	0.42	+	9.63	0.000929
organellar ribosome (GO:0000313)	90	4	0.42	+	9.63	0.000929
coated membrane (GO:0048475)	90	4	0.42	+	9.63	0.000929
mitochondrial ribosome (GO:0005761)	90	4	0.42	+	9.63	0.000929
endosome (GO:0005768)	1033	13	4.77	+	2.73	0.000973
clathrin coat (GO:0030118)	44	3	0.2	+	14.78	0.00131
nuclear cyclin-dependent protein kinase holoenzyme complex (GO:0019908)	10	2	0.05	+	43.35	0.00134
membrane protein complex (GO:0098796)	1348	15	6.22	+	2.41	0.00134
vacuole (GO:0005773)	837	11	3.86	+	2.85	0.00175
chromosomal region (GO:0098687)	374	7	1.73	+	4.06	0.00188
mitochondrial matrix (GO:0005759)	486	8	2.24	+	3.57	0.00198
large ribosomal subunit (GO:0015934)	113	4	0.52	+	7.67	0.00208
nucleolus (GO:0005730)	997	12	4.6	+	2.61	0.00223
late endosome (GO:0005770)	291	6	1.34	+	4.47	0.00249
clathrin coat of coated pit (GO:0030132)	15	2	0.07	+	28.9	0.00271
RNA polymerase II, core complex (GO:0005665)	15	2	0.07	+	28.9	0.00271
intracellular non-membrane-bounded organelle (GO:0043232)	5179	37	23.9	+	1.55	0.00295
non-membrane-bounded organelle (GO:0043228)	5180	37	23.9	+	1.55	0.00296
lytic vacuole membrane (GO:0098852)	416	7	1.92	+	3.65	0.00336
lysosomal membrane (GO:0005765)	416	7	1.92	+	3.65	0.00336
extracellular exosome (GO:0070062)	2100	19	9.69	+	1.96	0.00364
carboxy-terminal domain protein kinase complex (GO:0032806)	18	2	0.08	+	24.08	0.00376
vacuolar membrane (GO:0005774)	459	7	2.12	+	3.31	0.00567
extracellular vesicle (GO:1903561)	2123	19	9.8	+	1.94	0.00582
extracellular organelle (GO:0043230)	2124	19	9.8	+	1.94	0.00583
extracellular membrane-bounded organelle (GO:0065010)	2124	19	9.8	+	1.94	0.00583
clathrin adaptor complex (GO:0030131)	23	2	0.11	+	18.85	0.00585
rough endoplasmic reticulum (GO:0005791)	82	3	0.38	+	7.93	0.00706
rough endoplasmic reticulum membrane (GO:0030867)	26	2	0.12	+	16.67	0.0073
RNA polymerase II, holoenzyme (GO:0016591)	88	3	0.41	+	7.39	0.00852
intrinsic component of membrane (GO:0031224)	5959	16	27.5	-	0.58	0.00875
sex chromosome (GO:0000803)	29	2	0.13	+	14.95	0.0089
collagen type III trimer (GO:0005586)	1	1	0	+	> 100	0.00916
interleukin-5 receptor complex (GO:0005895)	1	1	0	+	> 100	0.00916
nuclear pore (GO:0005643)	98	3	0.45	+	6.63	0.0113
intracellular vesicle (GO:0097708)	2486	20	11.47	+	1.74	0.0113
mitochondrial protein-containing complex (GO:0098798)	293	5	1.35	+	3.7	0.0121
early endosome (GO:0005769)	410	6	1.89	+	3.17	0.0124
mitochondrion (GO:0005739)	1667	15	7.69	+	1.95	0.0125
nuclear speck (GO:0016607)	413	6	1.91	+	3.15	0.0128
AP-type membrane coat adaptor complex (GO:0030119)	36	2	0.17	+	12.04	0.0132
coated vesicle membrane (GO:0030662)	196	4	0.9	+	4.42	0.0136
amino acid transport complex (GO:1990184)	2	1	0.01	+	> 100	0.0137
P-TEFb complex (GO:0070691)	2	1	0.01	+	> 100	0.0137
transferase complex (GO:1990234)	823	9	3.8	+	2.37	0.0142
nuclear body (GO:0016604)	827	9	3.82	+	2.36	0.0146
coated vesicle (GO:0030135)	309	5	1.43	+	3.51	0.0149
integral component of membrane (GO:0016021)	5800	16	26.76	-	0.6	0.0157
nuclear DNA-directed RNA polymerase complex (GO:0055029)	112	3	0.52	+	5.81	0.016
cellular anatomical entity (GO:0110165)	18776	93	86.63	+	1.07	0.0165
DNA-directed RNA polymerase complex (GO:0000428)	115	3	0.53	+	5.65	0.0171
dolichol-phosphate-mannose synthase complex (GO:0033185)	3	1	0.01	+	72.24	0.0182
supraspliceosomal complex (GO:0044530)	3	1	0.01	+	72.24	0.0182
transcription factor TFIIK complex (GO:0070985)	3	1	0.01	+	72.24	0.0182
cyclin-dependent protein kinase activating kinase holoenzyme complex (GO:0019907)	3	1	0.01	+	72.24	0.0182
RNA polymerase complex (GO:0030880)	118	3	0.54	+	5.51	0.0183
endomembrane system (GO:0012505)	4727	32	21.81	+	1.47	0.0195
sperm midpiece (GO:0097225)	46	2	0.21	+	9.42	0.0205
oxidoreductase complex (GO:1990204)	125	3	0.58	+	5.2	0.0212
organelle membrane (GO:0031090)	3665	26	16.91	+	1.54	0.0215
SNARE complex (GO:0031201)	48	2	0.22	+	9.03	0.0222
CAK-ERCC2 complex (GO:0070516)	4	1	0.02	+	54.18	0.0228
box H/ACA telomerase RNP complex (GO:0090661)	4	1	0.02	+	54.18	0.0228
mannosyltransferase complex (GO:0031501)	4	1	0.02	+	54.18	0.0228
box H/ACA scaRNP complex (GO:0072589)	4	1	0.02	+	54.18	0.0228
synaptobrevin 2-SNAP-25-syntaxin-1a complex (GO:0070044)	4	1	0.02	+	54.18	0.0228
nuclear cap binding complex (GO:0005846)	4	1	0.02	+	54.18	0.0228
terminal web (GO:1990357)	4	1	0.02	+	54.18	0.0228
retromer, cargo-selective complex (GO:0030906)	4	1	0.02	+	54.18	0.0228
nuclear outer membrane-endoplasmic reticulum membrane network (GO:0042175)	1186	11	5.47	+	2.01	0.0246
cyclin-dependent protein kinase holoenzyme complex (GO:0000307)	51	2	0.24	+	8.5	0.0247
cytoplasmic vesicle (GO:0031410)	2483	19	11.46	+	1.66	0.0258
nuclear envelope (GO:0005635)	486	6	2.24	+	2.68	0.0259
intracellular protein-containing complex (GO:0140535)	767	8	3.54	+	2.26	0.0262
spermatoproteasome complex (GO:1990111)	5	1	0.02	+	43.35	0.0272
box H/ACA snoRNP complex (GO:0031429)	5	1	0.02	+	43.35	0.0272
box H/ACA RNP complex (GO:0072588)	5	1	0.02	+	43.35	0.0272
nuclear RNA export factor complex (GO:0042272)	5	1	0.02	+	43.35	0.0272
phagocytic vesicle (GO:0045335)	138	3	0.64	+	4.71	0.0272
organellar large ribosomal subunit (GO:0000315)	56	2	0.26	+	7.74	0.0292
mitochondrial large ribosomal subunit (GO:0005762)	56	2	0.26	+	7.74	0.0292
vesicle coat (GO:0030120)	57	2	0.26	+	7.6	0.0301
Cajal body (GO:0015030)	57	2	0.26	+	7.6	0.0301
cytosolic large ribosomal subunit (GO:0022625)	58	2	0.27	+	7.47	0.0311
cyclin/CDK positive transcription elongation factor complex (GO:0008024)	6	1	0.03	+	36.12	0.0317
mitochondrial alpha-ketoglutarate dehydrogenase complex (GO:0005947)	6	1	0.03	+	36.12	0.0317
enzyme activator complex (GO:0150005)	6	1	0.03	+	36.12	0.0317
external side of apical plasma membrane (GO:0098591)	6	1	0.03	+	36.12	0.0317
cellular_component (GO:0005575)	18924	93	87.32	+	1.07	0.0345
Unclassified (UNCLASSIFIED)	1665	2	7.68	-	0.26	0.0345
cell periphery (GO:0071944)	6436	20	29.7	-	0.67	0.0346
multivesicular body (GO:0005771)	63	2	0.29	+	6.88	0.036
prefoldin complex (GO:0016272)	7	1	0.03	+	30.96	0.0362
nuclear pore central transport channel (GO:0044613)	7	1	0.03	+	30.96	0.0362
AP-2 adaptor complex (GO:0030122)	7	1	0.03	+	30.96	0.0362
PTW/PP1 phosphatase complex (GO:0072357)	7	1	0.03	+	30.96	0.0362
eukaryotic translation initiation factor 3 complex, eIF3m (GO:0071541)	7	1	0.03	+	30.96	0.0362
interleukin-12 receptor complex (GO:0042022)	7	1	0.03	+	30.96	0.0362
interleukin-23 receptor complex (GO:0072536)	7	1	0.03	+	30.96	0.0362
alveolar lamellar body (GO:0097208)	7	1	0.03	+	30.96	0.0362
multivesicular body lumen (GO:0097486)	7	1	0.03	+	30.96	0.0362
clathrin coat of endocytic vesicle (GO:0030128)	8	1	0.04	+	27.09	0.0406
RNA N6-methyladenosine methyltransferase complex (GO:0036396)	8	1	0.04	+	27.09	0.0406
MCM complex (GO:0042555)	8	1	0.04	+	27.09	0.0406
bounding membrane of organelle (GO:0098588)	2124	16	9.8	+	1.63	0.0428
clathrin-coated pit (GO:0005905)	70	2	0.32	+	6.19	0.0433
transferase complex, transferring phosphorus-containing groups (GO:0061695)	283	4	1.31	+	3.06	0.0433
organelle inner membrane (GO:0019866)	556	6	2.57	+	2.34	0.0449
late endosome lumen (GO:0031906)	9	1	0.04	+	24.08	0.045
X chromosome (GO:0000805)	9	1	0.04	+	24.08	0.045
Arp2/3 protein complex (GO:0005885)	9	1	0.04	+	24.08	0.045
dihydrolipoyl dehydrogenase complex (GO:0045240)	9	1	0.04	+	24.08	0.045
cholinergic synapse (GO:0098981)	9	1	0.04	+	24.08	0.045
NLS-dependent protein nuclear import complex (GO:0042564)	9	1	0.04	+	24.08	0.045
tertiary granule membrane (GO:0070821)	73	2	0.34	+	5.94	0.0467
envelope (GO:0031975)	1251	11	5.77	+	1.91	0.0478
organelle envelope (GO:0031967)	1251	11	5.77	+	1.91	0.0478
AP-3 adaptor complex (GO:0030123)	10	1	0.05	+	21.67	0.0494
integral component of lysosomal membrane (GO:1905103)	10	1	0.05	+	21.67	0.0494

## Sheet: AP-MS_and_BioID_JMb-like-RTKs
GO cellular component complete	Homo sapiens - REFLIST (20589)	upload_1 (179)	upload_1 (expected)	upload_1 (over/under)	upload_1 (fold Enrichment)	upload_1 (raw P-value)
oligosaccharyltransferase III complex (GO:0035000)	1	1	0.01	+	> 100	0.0172
meiotic spindle midzone (GO:1990385)	1	1	0.01	+	> 100	0.0172
DNA polymerase processivity factor complex (GO:0044796)	1	1	0.01	+	> 100	0.0172
PCNA complex (GO:0043626)	1	1	0.01	+	> 100	0.0172
insulin receptor complex (GO:0005899)	4	3	0.03	+	86.27	2.15e-05
CA3 pyramidal cell dendrite (GO:0097442)	2	1	0.02	+	57.51	0.0256
mitochondrial proton-transporting ATP synthase, stator stalk (GO:0000274)	2	1	0.02	+	57.51	0.0256
PCNA-p21 complex (GO:0070557)	2	1	0.02	+	57.51	0.0256
U4atac snRNP (GO:0005690)	2	1	0.02	+	57.51	0.0256
alphav-beta3 integrin-IGF-1-IGF1R complex (GO:0035867)	4	2	0.03	+	57.51	0.00108
Scrib-APC-beta-catenin complex (GO:0034750)	2	1	0.02	+	57.51	0.0256
beta-catenin-ICAT complex (GO:1990711)	2	1	0.02	+	57.51	0.0256
nuclear microtubule (GO:0005880)	2	1	0.02	+	57.51	0.0256
proton-transporting ATP synthase, stator stalk (GO:0045265)	2	1	0.02	+	57.51	0.0256
hippocampal mossy fiber expansion (GO:1990026)	2	1	0.02	+	57.51	0.0256
beta-N-acetylhexosaminidase complex (GO:1905379)	2	1	0.02	+	57.51	0.0256
retromer, tubulation complex (GO:0030905)	4	2	0.03	+	57.51	0.00108
integrin alphav-beta8 complex (GO:0034686)	2	1	0.02	+	57.51	0.0256
integrin alphav-beta6 complex (GO:0034685)	2	1	0.02	+	57.51	0.0256
integrin alphav-beta5 complex (GO:0034684)	2	1	0.02	+	57.51	0.0256
RNA nuclear export complex (GO:0042565)	2	1	0.02	+	57.51	0.0256
oligosaccharyltransferase I complex (GO:0034998)	2	1	0.02	+	57.51	0.0256
NURF complex (GO:0016589)	7	3	0.06	+	49.3	7.23e-05
early endosome lumen (GO:0031905)	3	1	0.03	+	38.34	0.034
ERCC4-ERCC1 complex (GO:0070522)	3	1	0.03	+	38.34	0.034
nuclear pore inner ring (GO:0044611)	3	1	0.03	+	38.34	0.034
exon-exon junction subcomplex mago-y14 (GO:1990501)	3	1	0.03	+	38.34	0.034
6-phosphofructokinase complex (GO:0005945)	3	1	0.03	+	38.34	0.034
nucleotide-excision repair factor 1 complex (GO:0000110)	3	1	0.03	+	38.34	0.034
ribonuclease H2 complex (GO:0032299)	3	1	0.03	+	38.34	0.034
BAT3 complex (GO:0071818)	3	1	0.03	+	38.34	0.034
RZZ complex (GO:1990423)	3	1	0.03	+	38.34	0.034
alphav-beta3 integrin-HMGB1 complex (GO:0035868)	3	1	0.03	+	38.34	0.034
alphav-beta3 integrin-PKCalpha complex (GO:0035866)	3	1	0.03	+	38.34	0.034
ATPase inhibitor complex (GO:1903503)	3	1	0.03	+	38.34	0.034
beta-catenin-TCF7L2 complex (GO:0070369)	3	1	0.03	+	38.34	0.034
integrin alphav-beta3 complex (GO:0034683)	3	1	0.03	+	38.34	0.034
Dsl1/NZR complex (GO:0070939)	3	1	0.03	+	38.34	0.034
tenascin complex (GO:0090733)	3	1	0.03	+	38.34	0.034
oligosaccharyltransferase complex (GO:0008250)	14	4	0.12	+	32.86	1.49e-05
catenin-TCF7L2 complex (GO:0071664)	4	1	0.03	+	28.76	0.0424
BRCA1-B complex (GO:0070532)	4	1	0.03	+	28.76	0.0424
proteasome core complex, alpha-subunit complex (GO:0019773)	8	2	0.07	+	28.76	0.00318
RecQ family helicase-topoisomerase III complex (GO:0031422)	4	1	0.03	+	28.76	0.0424
extrinsic component of mitochondrial outer membrane (GO:0031315)	4	1	0.03	+	28.76	0.0424
ISWI-type complex (GO:0031010)	13	3	0.11	+	26.54	0.000325
Hrd1p ubiquitin ligase complex (GO:0000836)	9	2	0.08	+	25.56	0.00386
MHC class I protein complex (GO:0042612)	9	2	0.08	+	25.56	0.00386
ER ubiquitin ligase complex (GO:0000835)	10	2	0.09	+	23	0.00461
fascia adherens (GO:0005916)	10	2	0.09	+	23	0.00461
endoplasmic reticulum chaperone complex (GO:0034663)	11	2	0.1	+	20.91	0.00541
retromer complex (GO:0030904)	12	2	0.1	+	19.17	0.00628
proteasome core complex (GO:0005839)	20	3	0.17	+	17.25	0.000982
lateral element (GO:0000800)	14	2	0.12	+	16.43	0.00819
cytoplasmic ubiquitin ligase complex (GO:0000153)	14	2	0.12	+	16.43	0.00819
endoplasmic reticulum quality control compartment (GO:0044322)	24	3	0.21	+	14.38	0.00158
filopodium membrane (GO:0031527)	18	2	0.16	+	12.78	0.0127
transcription factor TFTC complex (GO:0033276)	18	2	0.16	+	12.78	0.0127
apicolateral plasma membrane (GO:0016327)	21	2	0.18	+	10.95	0.0166
Sin3-type complex (GO:0070822)	22	2	0.19	+	10.46	0.018
Sin3 complex (GO:0016580)	22	2	0.19	+	10.46	0.018
lamellipodium membrane (GO:0031258)	23	2	0.2	+	10	0.0195
endoplasmic reticulum protein-containing complex (GO:0140534)	127	11	1.1	+	9.96	3.19e-08
SAGA-type complex (GO:0070461)	39	3	0.34	+	8.85	0.00565
desmosome (GO:0030057)	26	2	0.23	+	8.85	0.0241
MHC protein complex (GO:0042611)	26	2	0.23	+	8.85	0.0241
integrator complex (GO:0032039)	27	2	0.23	+	8.52	0.0258
pore complex (GO:0046930)	27	2	0.23	+	8.52	0.0258
microvillus membrane (GO:0031528)	28	2	0.24	+	8.22	0.0274
pericentric heterochromatin (GO:0005721)	28	2	0.24	+	8.22	0.0274
proteasome complex (GO:0000502)	60	4	0.52	+	7.67	0.00227
U2-type catalytic step 2 spliceosome (GO:0071007)	30	2	0.26	+	7.67	0.0309
filamentous actin (GO:0031941)	30	2	0.26	+	7.67	0.0309
U4/U6 x U5 tri-snRNP complex (GO:0046540)	31	2	0.27	+	7.42	0.0327
catenin complex (GO:0016342)	31	2	0.27	+	7.42	0.0327
MLL1 complex (GO:0071339)	31	2	0.27	+	7.42	0.0327
MLL1/2 complex (GO:0044665)	32	2	0.28	+	7.19	0.0346
spliceosomal tri-snRNP complex (GO:0097526)	32	2	0.28	+	7.19	0.0346
PcG protein complex (GO:0031519)	34	2	0.3	+	6.77	0.0384
intercalated disc (GO:0014704)	51	3	0.44	+	6.77	0.0113
spindle midzone (GO:0051233)	36	2	0.31	+	6.39	0.0424
SWI/SNF superfamily-type complex (GO:0070603)	91	5	0.79	+	6.32	0.00146
U2-type spliceosomal complex (GO:0005684)	92	5	0.8	+	6.25	0.00153
organellar large ribosomal subunit (GO:0000315)	56	3	0.49	+	6.16	0.0144
mitochondrial large ribosomal subunit (GO:0005762)	56	3	0.49	+	6.16	0.0144
ATPase complex (GO:1904949)	95	5	0.83	+	6.05	0.00175
phagocytic vesicle membrane (GO:0030670)	77	4	0.67	+	5.98	0.0053
lipid droplet (GO:0005811)	103	5	0.9	+	5.58	0.00245
histone methyltransferase complex (GO:0035097)	62	3	0.54	+	5.57	0.0186
endoplasmic reticulum lumen (GO:0005788)	312	15	2.71	+	5.53	1.67e-07
caveola (GO:0005901)	84	4	0.73	+	5.48	0.00709
RNA polymerase II, holoenzyme (GO:0016591)	88	4	0.77	+	5.23	0.00828
nuclear DNA-directed RNA polymerase complex (GO:0055029)	112	5	0.97	+	5.13	0.00346
azurophil granule lumen (GO:0035578)	90	4	0.78	+	5.11	0.00892
lamellipodium (GO:0030027)	204	9	1.77	+	5.07	9.99e-05
DNA-directed RNA polymerase complex (GO:0000428)	115	5	1	+	5	0.00386
plasma membrane raft (GO:0044853)	115	5	1	+	5	0.00386
phagocytic vesicle (GO:0045335)	138	6	1.2	+	5	0.00157
RNA polymerase complex (GO:0030880)	118	5	1.03	+	4.87	0.00429
contractile actin filament bundle (GO:0097517)	71	3	0.62	+	4.86	0.0261
stress fiber (GO:0001725)	71	3	0.62	+	4.86	0.0261
cell-cell contact zone (GO:0044291)	73	3	0.63	+	4.73	0.028
recycling endosome membrane (GO:0055038)	98	4	0.85	+	4.69	0.0118
protein kinase complex (GO:1902911)	126	5	1.1	+	4.56	0.00559
endopeptidase complex (GO:1905369)	102	4	0.89	+	4.51	0.0134
azurophil granule (GO:0042582)	154	6	1.34	+	4.48	0.00268
primary lysosome (GO:0005766)	154	6	1.34	+	4.48	0.00268
transferase complex, transferring phosphorus-containing groups (GO:0061695)	283	11	2.46	+	4.47	5.13e-05
actin filament bundle (GO:0032432)	79	3	0.69	+	4.37	0.034
endoplasmic reticulum-Golgi intermediate compartment (GO:0005793)	133	5	1.16	+	4.32	0.00694
actomyosin (GO:0042641)	80	3	0.7	+	4.31	0.035
peptidase complex (GO:1905368)	138	5	1.2	+	4.17	0.00803
catalytic step 2 spliceosome (GO:0071013)	88	3	0.77	+	3.92	0.0441
actin filament (GO:0005884)	119	4	1.03	+	3.87	0.0219
adherens junction (GO:0005912)	179	6	1.56	+	3.86	0.00544
histone acetyltransferase complex (GO:0000123)	90	3	0.78	+	3.83	0.0465
organellar ribosome (GO:0000313)	90	3	0.78	+	3.83	0.0465
mitochondrial ribosome (GO:0005761)	90	3	0.78	+	3.83	0.0465
microvillus (GO:0005902)	92	3	0.8	+	3.75	0.049
spliceosomal complex (GO:0005681)	196	6	1.7	+	3.52	0.00824
recycling endosome (GO:0055037)	197	6	1.71	+	3.5	0.00843
membrane raft (GO:0045121)	330	10	2.87	+	3.49	0.000761
membrane microdomain (GO:0098857)	331	10	2.88	+	3.47	0.000778
integral component of endoplasmic reticulum membrane (GO:0030176)	169	5	1.47	+	3.4	0.0176
condensed chromosome, centromeric region (GO:0000779)	171	5	1.49	+	3.36	0.0184
vacuolar lumen (GO:0005775)	173	5	1.5	+	3.32	0.0192
intrinsic component of endoplasmic reticulum membrane (GO:0031227)	177	5	1.54	+	3.25	0.0209
transferase complex (GO:1990234)	823	23	7.16	+	3.21	1.11e-06
RNA polymerase II transcription regulator complex (GO:0090575)	251	7	2.18	+	3.21	0.00718
actin-based cell projection (GO:0098858)	221	6	1.92	+	3.12	0.0141
nuclear chromosome (GO:0000228)	221	6	1.92	+	3.12	0.0141
early endosome membrane (GO:0031901)	185	5	1.61	+	3.11	0.0246
nuclear periphery (GO:0034399)	148	4	1.29	+	3.11	0.0427
nuclear envelope (GO:0005635)	486	13	4.23	+	3.08	0.000406
chromosomal region (GO:0098687)	374	10	3.25	+	3.08	0.00189
focal adhesion (GO:0005925)	422	11	3.67	+	3	0.00138
cell leading edge (GO:0031252)	423	11	3.68	+	2.99	0.00141
chromosome, telomeric region (GO:0000781)	155	4	1.35	+	2.97	0.049
chromosome, centromeric region (GO:0000775)	233	6	2.03	+	2.96	0.0177
cell-substrate junction (GO:0030055)	431	11	3.75	+	2.94	0.00162
receptor complex (GO:0043235)	552	14	4.8	+	2.92	0.00041
condensed chromosome (GO:0000793)	276	7	2.4	+	2.92	0.0116
nuclear protein-containing complex (GO:0140513)	1262	32	10.97	+	2.92	6.05e-08
catalytic complex (GO:1902494)	1506	38	13.09	+	2.9	3.04e-09
secretory granule lumen (GO:0034774)	320	8	2.78	+	2.88	0.00774
cytoplasmic vesicle lumen (GO:0060205)	323	8	2.81	+	2.85	0.00815
vesicle lumen (GO:0031983)	325	8	2.83	+	2.83	0.00844
lytic vacuole (GO:0000323)	741	18	6.44	+	2.79	0.000104
lysosome (GO:0005764)	741	18	6.44	+	2.79	0.000104
basal plasma membrane (GO:0009925)	255	6	2.22	+	2.71	0.0259
cell projection membrane (GO:0031253)	344	8	2.99	+	2.67	0.0115
nuclear membrane (GO:0031965)	307	7	2.67	+	2.62	0.0194
intracellular protein-containing complex (GO:0140535)	767	17	6.67	+	2.55	0.000458
basal part of cell (GO:0045178)	273	6	2.37	+	2.53	0.0342
lytic vacuole membrane (GO:0098852)	416	9	3.62	+	2.49	0.0117
lysosomal membrane (GO:0005765)	416	9	3.62	+	2.49	0.0117
vacuole (GO:0005773)	837	18	7.28	+	2.47	0.000441
endoplasmic reticulum (GO:0005783)	2024	43	17.6	+	2.44	4.02e-08
ribonucleoprotein complex (GO:1990904)	687	14	5.97	+	2.34	0.00309
endosome membrane (GO:0010008)	541	11	4.7	+	2.34	0.00855
cell-cell junction (GO:0005911)	505	10	4.39	+	2.28	0.0141
endoplasmic reticulum membrane (GO:0005789)	1164	23	10.12	+	2.27	0.000258
endoplasmic reticulum subcompartment (GO:0098827)	1168	23	10.15	+	2.26	0.000268
vacuolar membrane (GO:0005774)	459	9	3.99	+	2.26	0.0205
nuclear outer membrane-endoplasmic reticulum membrane network (GO:0042175)	1186	23	10.31	+	2.23	0.000323
spindle (GO:0005819)	427	8	3.71	+	2.15	0.0353
membrane protein complex (GO:0098796)	1348	25	11.72	+	2.13	0.000378
secretory granule (GO:0030141)	875	16	7.61	+	2.1	0.0049
cell surface (GO:0009986)	987	18	8.58	+	2.1	0.00407
Golgi membrane (GO:0000139)	662	12	5.76	+	2.08	0.0168
protein-containing complex (GO:0032991)	5702	102	49.57	+	2.06	3.39e-16
anchoring junction (GO:0070161)	848	15	7.37	+	2.03	0.0122
actin cytoskeleton (GO:0015629)	510	9	4.43	+	2.03	0.0469
envelope (GO:0031975)	1251	22	10.88	+	2.02	0.00239
organelle envelope (GO:0031967)	1251	22	10.88	+	2.02	0.00239
endomembrane system (GO:0012505)	4727	82	41.1	+	2	2.43e-11
organelle subcompartment (GO:0031984)	1501	26	13.05	+	1.99	0.000783
secretory vesicle (GO:0099503)	1043	18	9.07	+	1.99	0.00563
extracellular exosome (GO:0070062)	2100	35	18.26	+	1.92	0.000172
extracellular vesicle (GO:1903561)	2123	35	18.46	+	1.9	0.000286
extracellular organelle (GO:0043230)	2124	35	18.47	+	1.9	0.000287
extracellular membrane-bounded organelle (GO:0065010)	2124	35	18.47	+	1.9	0.000287
endosome (GO:0005768)	1033	17	8.98	+	1.89	0.0145
neuron projection (GO:0043005)	1366	22	11.88	+	1.85	0.00596
organelle lumen (GO:0043233)	5603	90	48.71	+	1.85	1.02e-10
intracellular organelle lumen (GO:0070013)	5603	90	48.71	+	1.85	1.02e-10
membrane-enclosed lumen (GO:0031974)	5603	90	48.71	+	1.85	1.02e-10
bounding membrane of organelle (GO:0098588)	2124	34	18.47	+	1.84	0.000488
cytoplasmic vesicle membrane (GO:0030659)	1191	19	10.35	+	1.83	0.00995
nuclear body (GO:0016604)	827	13	7.19	+	1.81	0.0354
vesicle membrane (GO:0012506)	1210	19	10.52	+	1.81	0.0153
organelle membrane (GO:0031090)	3665	57	31.86	+	1.79	5.34e-06
nucleoplasm (GO:0005654)	4124	64	35.85	+	1.79	1.25e-06
cytoplasmic vesicle (GO:0031410)	2483	38	21.59	+	1.76	0.000501
intracellular vesicle (GO:0097708)	2486	38	21.61	+	1.76	0.000508
plasma membrane region (GO:0098590)	1245	19	10.82	+	1.76	0.0173
Golgi apparatus (GO:0005794)	1653	25	14.37	+	1.74	0.00802
nuclear lumen (GO:0031981)	4487	66	39.01	+	1.69	4.57e-06
plasma membrane bounded cell projection (GO:0120025)	2239	32	19.47	+	1.64	0.00524
vesicle (GO:0031982)	3964	56	34.46	+	1.62	0.000127
chromosome (GO:0005694)	1841	26	16.01	+	1.62	0.0171
cell projection (GO:0042995)	2346	32	20.4	+	1.57	0.00935
intracellular membrane-bounded organelle (GO:0043231)	12120	155	105.37	+	1.47	1.03e-15
nucleus (GO:0005634)	7663	98	66.62	+	1.47	2.58e-06
cytosol (GO:0005829)	5444	66	47.33	+	1.39	0.00217
membrane-bounded organelle (GO:0043227)	13187	159	114.65	+	1.39	7.72e-14
extracellular space (GO:0005615)	3419	41	29.72	+	1.38	0.0336
intracellular organelle (GO:0043229)	13209	158	114.84	+	1.38	4.63e-13
organelle (GO:0043226)	14021	163	121.9	+	1.34	5.46e-13
cytoplasm (GO:0005737)	12030	137	104.59	+	1.31	5.52e-07
intracellular non-membrane-bounded organelle (GO:0043232)	5179	58	45.03	+	1.29	0.0304
non-membrane-bounded organelle (GO:0043228)	5180	58	45.03	+	1.29	0.0305
intracellular anatomical structure (GO:0005622)	14901	164	129.55	+	1.27	2.22e-10
membrane (GO:0016020)	9947	106	86.48	+	1.23	0.0042
cellular anatomical entity (GO:0110165)	18776	177	163.24	+	1.08	2.45e-05
cellular_component (GO:0005575)	18924	178	164.52	+	1.08	1.03e-05
Unclassified (UNCLASSIFIED)	1665	1	14.48	-	0.07	1.03e-05

## Sheet: unique_shared_JMa
location	enrich_MS	P_val_MS	enrich_AP_BIO	P_val_AP_BIO	P_val_average
ruffle membrane (GO:0032587)	10.11	0.00354	21.45	0.00056	0.00205												ErbB4 JM-a		JM-a-like RTKs
supramolecular complex (GO:0099080)	2.61	0.00292	25.42	0.0039	0.00341			ruffle membrane (GO:0032587)	10.11	0.00354	21.45	0.00056	0.00205			Location annotation	Enrichment score	P-value	Enrichment score	P-value
subapical part of cell (GO:0120219)	> 100	0.00609	18.06	0.000873	0.0034815			supramolecular complex (GO:0099080)	2.61	0.00292	25.42	0.0039	0.00341			ruffle membrane (GO:0032587)	10.11	0.00354	21.45	0.00056
cell cortex region (GO:0099738)	16.76	0.00696	17.6	0.00728	0.00712			subapical part of cell (GO:0120219)	> 100	0.00609	18.06	0.000873	0.0034815			supramolecular complex (GO:0099080)	2.61	0.00292	25.42	0.0039
cytoplasmic ribonucleoprotein granule (GO:0036464)	5.31	0.00714	16.34	0.00828	0.00771			cell cortex region (GO:0099738)	16.76	0.00696	17.6	0.00728	0.00712			subapical part of cell (GO:0120219)	> 100	0.00609	18.06	0.000873
microtubule cytoskeleton (GO:0015630)	2.42	0.0078	16.34	0.00828	0.00804			cytoplasmic ribonucleoprotein granule (GO:0036464)	5.31	0.00714	16.34	0.00828	0.00771			cell cortex region (GO:0099738)	16.76	0.00696	17.6	0.00728
respiratory chain complex I (GO:0045271)	13.34	0.0106	8.58	0.00613	0.008365			microtubule cytoskeleton (GO:0015630)	2.42	0.0078	16.34	0.00828	0.00804			cytoplasmic ribonucleoprotein granule (GO:0036464)	5.31	0.00714	16.34	0.00828
cell cortex (GO:0005938)	4.16	0.0161	5.49	0.000996	0.008548			respiratory chain complex I (GO:0045271)	13.34	0.0106	8.58	0.00613	0.008365			microtubule cytoskeleton (GO:0015630)	2.42	0.0078	16.34	0.00828
ribonucleoprotein granule (GO:0035770)	4.95	0.00907	12.04	0.0141	0.011585			MutSbeta complex (GO:0032302)	> 100	0.00912	11.44	0.0154	0.01226			respiratory chain complex I (GO:0045271)	13.34	0.0106	8.58	0.00613
centrosome (GO:0005813)	3.11	0.0129	7	0.0104	0.01165			oxoglutarate dehydrogenase complex (GO:0045252)	65.36	0.0182	3.94	0.0206	0.0194			MutSbeta complex (GO:0032302)	> 100	0.00912	11.44	0.0154
microtubule organizing center (GO:0005815)	2.76	0.0135	7	0.0104	0.01195			mitochondrial inner membrane (GO:0005743)	3.31	0.0179	4.46	0.0324	0.02515			oxoglutarate dehydrogenase complex (GO:0045252)	65.36	0.0182	3.94	0.0206
MutSbeta complex (GO:0032302)	> 100	0.00912	11.44	0.0154	0.01226			motile cilium (GO:0031514)	4.02	0.0397	1.9	0.0144	0.02705			mitochondrial inner membrane (GO:0005743)	3.31	0.0179	4.46	0.0324
postsynaptic endocytic zone cytoplasmic component (GO:0099631)	> 100	0.00912	10.89	0.0168	0.01296			spliceosomal snRNP complex (GO:0097525)	11.27	0.0145	5.87	0.0491	0.0318			motile cilium (GO:0031514)	4.02	0.0397	1.9	0.0144
leading edge membrane (GO:0031256)	5.51	0.0179	4.72	0.0116	0.01475			acrosomal matrix (GO:0043159)	81.7	0.0152	5.87	0.0491	0.03215			spliceosomal snRNP complex (GO:0097525)	11.27	0.0145	5.87	0.0491
respiratory chain complex (GO:0098803)	7.34	0.0315	2.72	0.000524	0.016012			Sm-like protein family complex (GO:0120114)	8.49	0.0243	3.16	0.0409	0.0326
mitochondrial respirasome (GO:0005746)	7.1	0.0335	2.47	0.00406	0.01878			Cul5-RING ubiquitin ligase complex (GO:0031466)	40.85	0.0271	3.03	0.0461	0.0366
oxoglutarate dehydrogenase complex (GO:0045252)	65.36	0.0182	3.94	0.0206	0.0194
ruffle (GO:0001726)	5.45	0.0184	3.94	0.0206	0.0195
spindle pole (GO:0000922)	5.7	0.0164	5.12	0.0229	0.01965
NADH dehydrogenase complex (GO:0030964)	13.34	0.0106	7.89	0.0295	0.02005
mitochondrial respiratory chain complex I (GO:0005747)	13.34	0.0106	7.63	0.0313	0.02095
mitochondrial tricarboxylic acid cycle enzyme complex (GO:0030062)	59.42	0.000699	28.6	0.0426	0.0216495
tricarboxylic acid cycle enzyme complex (GO:0045239)	40.85	0.00136	28.6	0.0426	0.02198
cytoskeleton (GO:0005856)	1.79	0.0448	1.71	2.94e-06	0.0224015
mitochondrial inner membrane (GO:0005743)	3.31	0.0179	4.46	0.0324	0.02515
motile cilium (GO:0031514)	4.02	0.0397	1.9	0.0144	0.02705
spliceosomal snRNP complex (GO:0097525)	11.27	0.0145	5.87	0.0491	0.0318
acrosomal matrix (GO:0043159)	81.7	0.0152	5.87	0.0491	0.03215
small nuclear ribonucleoprotein complex (GO:0030532)	9.76	0.0188	3.86	0.0459	0.03235
Sm-like protein family complex (GO:0120114)	8.49	0.0243	3.16	0.0409	0.0326
Cul5-RING ubiquitin ligase complex (GO:0031466)	40.85	0.0271	3.03	0.0461	0.0366
ciliary rootlet (GO:0035253)	25.14	0.0419	1.8	0.0364	0.03915

## Sheet: unique_shared_JMb
location	enrich_MS	P_val_MS	enrich_AP_BIO	P_val_AP_BIO	P_val_average
vacuolar membrane (GO:0005774)	3.31	0.00567	19.17	0.00628	0.005975					ErbB4 JM-b		JM-b-like-RTKs
endomembrane system (GO:0012505)	1.47	0.0195	6.05	0.00175	0.010625				Location annotation	Enrichment score	P-value	Enrichment score	P-value
RNA polymerase II. holoenzyme (GO:0016591)	7.39	0.00852	10.95	0.0166	0.01256				endomembrane system (GO:0012505)	1.47	0.0195	6.05	0.00175
ribonucleoprotein complex (GO:1990904)	4.42	3.74e-06	57.51	0.0256	0.0128019				RNA polymerase II. holoenzyme (GO:0016591)	7.39	0.00852	10.95	0.0166
phagocytic vesicle (GO:0045335)	4.71	0.0272	4.47	5.13e-05	0.0136256				ribonucleoprotein complex (GO:1990904)	4.42	3.74e-06	57.51	0.0256
DNA-directed RNA polymerase complex (GO:0000428)	5.65	0.0171	6.77	0.0113	0.0142				nuclear outer membrane-endoplasmic reticulum membrane network (GO:0042175)	2.01	0.0246	4.87	0.00429
nuclear outer membrane-endoplasmic reticulum membrane network (GO:0042175)	2.01	0.0246	4.87	0.00429	0.014445				lysosome (GO:0005764)	3.22	0.000662	38.34	0.034
RNA polymerase complex (GO:0030880)	5.51	0.0183	6.16	0.0144	0.01635				mitochondrial ribosome (GO:0005761)	9.63	0.000929	38.34	0.034
lysosome (GO:0005764)	3.22	0.000662	38.34	0.034	0.017331				endosome (GO:0005768)	2.73	0.000973	38.34	0.034
lytic vacuole (GO:0000323)	3.22	0.000662	38.34	0.034	0.017331				membrane protein complex (GO:0098796)	2.41	0.00134	38.34	0.034
chromosome. telomeric region (GO:0000781)	6.99	0.000861	38.34	0.034	0.0174305				intracellular protein-containing complex (GO:0140535)	2.26	0.0262	4.69	0.0118
mitochondrial ribosome (GO:0005761)	9.63	0.000929	38.34	0.034	0.0174645				chromosomal region (GO:0098687)	4.06	0.00188	38.34	0.034
organellar ribosome (GO:0000313)	9.63	0.000929	38.34	0.034	0.0174645				bounding membrane of organelle (GO:0098588)	1.63	0.0428	3.08	0.000406
endosome (GO:0005768)	2.73	0.000973	38.34	0.034	0.0174865				nuclear envelope (GO:0005635)	2.68	0.0259	4.73	0.028
membrane protein complex (GO:0098796)	2.41	0.00134	38.34	0.034	0.01767
intracellular vesicle (GO:0097708)	1.74	0.0113	8.85	0.0241	0.0177
vacuole (GO:0005773)	2.85	0.00175	38.34	0.034	0.017875
chromosomal region (GO:0098687)	4.06	0.00188	38.34	0.034	0.01794
mitochondrial large ribosomal subunit (GO:0005762)	7.74	0.0292	4.32	0.00694	0.01807
intracellular protein-containing complex (GO:0140535)	2.26	0.0262	4.69	0.0118	0.019
bounding membrane of organelle (GO:0098588)	1.63	0.0428	3.08	0.000406	0.021603
transferase complex. transferring phosphorus-containing groups (GO:0061695)	3.06	0.0433	3	0.00138	0.02234
transferase complex (GO:1990234)	2.37	0.0142	7.42	0.0327	0.02345
nuclear DNA-directed RNA polymerase complex (GO:0055029)	5.81	0.016	7.19	0.0346	0.0253
cytoplasmic vesicle (GO:0031410)	1.66	0.0258	4.86	0.0261	0.02595
nuclear envelope (GO:0005635)	2.68	0.0259	4.73	0.028	0.02695
envelope (GO:0031975)	1.91	0.0478	2.88	0.00774	0.02777
organelle envelope (GO:0031967)	1.91	0.0478	2.85	0.00815	0.027975
organellar large ribosomal subunit (GO:0000315)	7.74	0.0292	4.37	0.034	0.0316
