# Supplementary material for: An extracellular receptor tyrosine kinase motif orchestrating intracellular STAT activation
Source: Nat Commun. 2022 Nov 14;13:6953. doi: 10.1038/s41467-022-34539-4 (PMC9663514; doi:10.1038/s41467-022-34539-4)
Supplement: Supplementary file 11 — Supplementary Dataset 8 [file 41467_2022_34539_MOESM11_ESM.xlsx]

## Sheet: raw_data_JM-a_5 ug
Chart ID	Sample (conc.) Secondary (conc.) Barcode# Slide # Request # Date Initials	Average RFU	StDev	%CV																Chart ID	Sample (conc.) Secondary (conc.) Barcode# Slide # Request # Date Initials	Average RFU	StDev	%CV
1	Gala-Sp8	17.25	10.2429	59.379																202	GlcAb-Sp8	427.25	42.6644	9.98581
2	Glca-Sp8	-4.5	1.29099	-28.6888																531	GlcNAcb1-3Galb1-4GlcNAcb1-2Mana1-6(GlcNAcb1-3Galb1-4GlcNAcb1-2Mana1-3)Manb1-4GlcNAcb1-4GlcNAcb-Sp12	242.25	26.437	10.9131
3	Mana-Sp8	9	4.69042	52.1157																537	Galb1-4GlcNAcb1-3Galb1-4GlcNAcb1-3Galb1-4GlcNAcb1-2Mana1-6(Galb1-4GlcNAcb1-3Galb1-4GlcNAcb1-3Galb1-4GlcNAcb1-2Mana1-3)Manb1-4GlcNAcb1-4GlcNAcb-Sp12	196	17.5119	8.93464
4	GalNAca-Sp8	19.25	16.6208	86.3417																582	Neu5Aca2-3Galb1-4GlcNAcb1-3Galb1-4GlcNAcb1-3Galb1-4GlcNAcb1-2Mana1-6(Neu5Aca2-3Galb1-4GlcNAcb1-3Galb1-4GlcNAcb1-3Galb1-4GlcNAcb1-2Mana1-3)Manb1-4GlcNAcb1-4GlcNAcb-Sp12	167	10.8628	6.50466
5	GalNAca-Sp15	-5	5.22813	-104.563																373	GalNAcb1-4GlcNAcb1-2Mana1-6(GalNAcb1-4GlcNAcb1-2Mana1-3)Manb1-4GlcNAcb1-4GlcNAc-Sp12	165.5	7.89515	4.77048
6	Fuca-Sp8	8.5	11.3284	133.276																581	Neu5Aca2-6Galb1-4GlcNAcb1-3Galb1-4GlcNAcb1-3Galb1-4GlcNAcb1-2Mana1-6(Neu5Aca2-6Galb1-4GlcNAcb1-3Galb1-4GlcNAcb1-3Galb1-4GlcNAcb1-2Mana1-3)Manb1-4GlcNAcb1-4GlcNAcb-Sp12	132.5	19.3305	14.589
7	Fuca-Sp9	5	6.87992	137.598																535	GlcNAcb1-3Galb1-4GlcNAcb1-3Galb1-4GlcNAcb1-2Mana1-6(GlcNAcb1-3Galb1-4GlcNAcb1-3Galb1-4GlcNAcb1-2Mana1-3)Manb1-4GlcNAcb1-4GlcNAcb-Sp12	130.75	11.5578	8.83964
8	Rhaa-Sp8	-1.25	0.957427	-76.5942																235	Neu5Aca2-3Galb1-3(6S)GlcNAc-Sp8	100.25	10.4363	10.4103
9	Neu5Aca-Sp8	29.25	22.4704	76.8217																213	Mana1-6(Mana1-3)Mana1-6(Mana1-2Mana1-3)Manb1-4GlcNAcb1-4GlcNAcb-Sp12	99.25	9.06918	9.13771
10	Neu5Aca-Sp11	3.5	1	28.5714																249	Neu5Aca2-3Galb1-4(Fuca1-3)GlcNAcb1-3Galb1-4(Fuca1-3)GlcNAcb1-3Galb1-4(Fuca1-3)GlcNAcb-Sp0	84.5	25.7876	30.5179
11	Neu5Acb-Sp8	19.75	7.88987	39.9487																295	Neu5Aca2-3Galb1-4(Fuca1-3)GlcNAcb1-6(Galb1-3)GalNAca-Sp14	83.5	2.88675	3.45719
12	Galb-Sp8	13.25	13.1244	99.0521																222	Neu5Aca2-3Galb1-3GalNAca-Sp14	73.5	7.59386	10.3318
13	Glcb-Sp8	17.25	6.44851	37.3827																146	Galb1-3Galb-Sp8	71.75	32.5512	45.3676
14	Manb-Sp8	30.75	2.62996	8.5527																565	Galb1-4GlcNAcb1-3Galb1-4GlcNAcb1-6(Galb1-3)GalNAca-Sp14	63.5	24.7992	39.0538
15	GalNAcb-Sp8	12.5	13.8684	110.947																566	Galb1-4GlcNAcb1-3Galb1-4GlcNAcb1-6(Galb1-4GlcNAcb1-3Galb1-4GlcNAcb1-3)GalNAca-Sp14	62.25	0.957427	1.53804
16	GlcNAcb-Sp0	7	10.1325	144.749																547	Gala1-3Galb1-4GlcNAcb1-2Mana1-6(Gala1-3Galb1-4GlcNAcb1-2Mana1-3)Manb1-4GlcNAcb1-4GlcNAc-Sp24	55.75	3.30404	5.92653
17	GlcNAcb-Sp8	13	12.4633	95.8714																217	(3S)Galb1-4(Fuca1-3)(6S)GlcNAcb-Sp8	55.25	4.11299	7.44432
18	GlcN(Gc)b-Sp8	-2.5	2.08167	-83.2666																467	GlcNAcb1-6(GlcNAcb1-2)Mana1-6(GlcNAcb1-2Mana1-3)Manb1-4GlcNAcb1-4(Fuca1-6)GlcNAcb-Sp24	55.25	8.69387	15.7355
19	Galb1-4GlcNAcb1-6(Galb1-4GlcNAcb1-3)GalNAca-Sp8	3.5	1.73205	49.4872																465	Fuca1-2Galb1-4(Fuca1-3)GlcNAcb1-2Mana1-6(Fuca1-2Galb1-4(Fuca1-3)GlcNAcb1-2Mana1-3)Manb1-4GlcNAcb1-4(Fuca1-6)GlcNAcb-Sp24	54.75	2.5	4.56621
20	Galb1-4GlcNAcb1-6(Galb1-4GlcNAcb1-3)GalNAc-Sp14	9.5	8.18535	86.1616																349	(6S)GlcNAcb1-3Galb1-4GlcNAcb-Sp0	53	1.41421	2.66833
21	GlcNAcb1-6(GlcNAcb1-4)(GlcNAcb1-3)GlcNAc-Sp8	-3.25	4.11299	-126.553																386	GalNAcb1-4(Neu5Aca2-3)Galb1-4GlcNAcb1-3GalNAca-Sp14	52	3.3665	6.47404
22	6S(3S)Galb1-4(6S)GlcNAcb-Sp0	19	11.547	60.7737																560	Galb1-4GlcNAcb1-3Galb1-4GlcNAcb1-2Mana1-6(Galb1-4GlcNAcb1-3Galb1-4GlcNAcb1-2Mana1-3)Manb1-4GlcNAcb1-4(Fuca1-6)GlcNAcb-Sp24	50.25	0.5	0.995025
23	6S(3S)Galb1-4GlcNAcb-Sp0	14.25	11.3248	79.4719																102	Gala1-3(Fuca1-2)Galb1-3GlcNAcb-Sp8	49.25	7.27438	14.7703
24	(3S)Galb1-4(Fuca1-3)(6S)Glc-Sp0	37.25	2.75379	7.39271																336	GlcNAca1-4Galb1-4GlcNAcb1-3Galb1-4(Fuca1-3)GlcNAcb1-3Galb1-4(Fuca1-3)GlcNAcb-Sp0	48.5	9.74679	20.0965
25	(3S)Galb1-4Glcb-Sp8	16.25	12.1209	74.5903																413	Fuca1-2Galb1-4GlcNAcb1-2Mana1-6(Fuca1-2Galb1-4GlcNAcb1-2Mana1-3)Manb1-4GlcNAcb1-4(Fuca1-6)GlcNAcb-Sp22	47.75	6.55108	13.7195
26	(3S)Galb1-4(6S)Glcb-Sp0	0	1.82574	#DIV/0!																50	Mana1-6(Mana1-3)Manb1-4GlcNAcb1-4GlcNAcb-Sp12	45.25	8.22091	18.1678
27	(3S)Galb1-4(6S)Glcb-Sp8	25.75	8.8459	34.353																136	Neu5Aca2-6(Galb1-3)GalNAca-Sp14	44.25	3.68556	8.32894
28	(3S)Galb1-3(Fuca1-4)GlcNAcb-Sp8	18.25	6.65207	36.4497																31	(3S)Galb1-3GlcNAcb-Sp8	43.25	7.45542	17.238
29	(3S)Galb1-3GalNAca-Sp8	38.75	3.5	9.03226																112	Gala1-3GalNAcb-Sp8	42.75	1.25831	2.94341
30	(3S)Galb1-3GlcNAcb-Sp0	12	6.0553	50.4608																239	Neu5Aca2-3Galb1-3(6S)GalNAca-Sp8	42.75	10.8128	25.2931
31	(3S)Galb1-3GlcNAcb-Sp8	43.25	7.45542	17.238																356	Fuca1-2Galb1-4(Fuca1-3)GlcNAcb1-2Mana1-6(Fuca1-2Galb1-4(Fuca1-3)GlcNAcb1-2Mana1-3)Manb1-4GlcNAcb1-4GlcNAb-Sp20	42.75	10.8743	25.4369
32	(3S)Galb1-4(Fuca1-3)GlcNAc-Sp0	0.5	0.57735	115.47																423	Fuca1-3GlcNAcb1-6(Galb1-4GlcNAcb1-3)Galb1-4Glc-Sp21	41.75	4.92443	11.795
33	(3S)Galb1-4(Fuca1-3)GlcNAc-Sp8	10.25	9.97914	97.3575																83	GalNAca1-3(Fuca1-2)Galb1-4(Fuca1-3)GlcNAcb-Sp0	41.5	1.73205	4.17362
34	(3S)Galb1-4(6S)GlcNAcb-Sp0	9.5	5.68624	59.8552																29	(3S)Galb1-3GalNAca-Sp8	38.75	3.5	9.03226
35	(3S)Galb1-4(6S)GlcNAcb-Sp8	10.25	8.8459	86.3015																585	Galb1-3GalNAcb1-4(Neu5Aca2-8Neu5Aca2-8Neu5Aca2-3)Galb1-4Glcb-Sp21	38.25	1.70783	4.4649
36	(3S)Galb1-4GlcNAcb-Sp0	3	2.70801	90.2671																57	Neu5Aca2-6Galb1-4GlcNAcb1-2Mana1-6(Neu5Aca2-6Galb1-4GlcNAcb1-2Mana1-3)Manb1-4GlcNAcb1-4GlcNAcb-Sp24	38	2.16025	5.68486
37	(3S)Galb1-4GlcNAcb-Sp8	27.75	3.86221	13.9179																561	GlcNAcb1-3Galb1-4GlcNAcb1-3Galb1-4GlcNAcb1-2Mana1-6(GlcNAcb1-3Galb1-4GlcNAcb1-3Galb1-4GlcNAcb1-2Mana1-3)Manb1-4GlcNAcb1-4(Fuca1-6)GlcNAcb-Sp24	37.5	1.29099	3.44265
38	(3S)Galb-Sp8	13.75	10.751	78.1889																24	(3S)Galb1-4(Fuca1-3)(6S)Glc-Sp0	37.25	2.75379	7.39271
39	(6S)(4S)Galb1-4GlcNAcb-Sp0	0.75	2.87228	382.971																125	Galb1-2Galb-Sp8	36.75	2.62996	7.15634
40	(4S)Galb1-4GlcNAcb-Sp8	10	7.39369	73.9369																330	GalNAca1-3(Fuca1-2)Galb1-4GlcNAcb1-3Galb1-4GlcNAcb1-3Galb1-4GlcNAcb-Sp0	36.75	4.42531	12.0416
41	(6P)Mana-Sp8	23.5	2.88675	12.284																283	Neu5Gca-Sp8	36.5	2.38048	6.52185
42	(6S)Galb1-4Glcb-Sp0	2	3.3665	168.325																141	Galb1-3GalNAca-Sp16	36	4.08248	11.3402
43	(6S)Galb1-4Glcb-Sp8	18	8.64099	48.0055																228	GalNAcb1-4(Neu5Aca2-3)Galb1-4GlcNAcb-Sp0	36	2.44949	6.80414
44	(6S)Galb1-4GlcNAcb-Sp8	17	15.6418	92.0107																385	Galb1-3GlcNAcb1-3GalNAca-Sp14	36	23.8048	66.1243
45	(6S)Galb1-4(6S)Glcb-Sp8	2.75	4.34933	158.157																545	GlcNAcb1-3Galb1-4GlcNAcb1-6(GlcNAcb1-3Galb1-4GlcNAcb1-2)Mana1-6(GlcNAcb1-3Galb1-4GlcNAcb1-2Man a1-3)Manb1-4GlcNAcb1-4GlcNAc-Sp24	35.5	4.79583	13.5094
46	Neu5Aca2-3(6S)Galb1-4GlcNAcb-Sp8	13.5	7.93725	58.7945																558	Galb1-3GlcNAcb1-3Galb1-4GlcNAcb1-6(Galb1-3GlcNAcb1-3Galb1-4GlcNAb1-2)Mana1-6(Galb1-3GlcNAcb1-3Galb1-4GlcNAcb1-2Mana1-3)Manb1-4GlcNAcb1-4(Fuca1-6)GlcNAcb-Sp24	35.5	5.97216	16.823
47	(6S)GlcNAcb-Sp8	32	10.2307	31.9709																100	Gala1-2Galb-Sp8	35.25	8.53913	24.2245
48	Neu5,9Ac2a-Sp8	18	19.5789	108.772																450	GalNAca1-3(Fuca1-2)Galb1-3GlcNAcb1-2Mana1-6(GalNAca1-3(Fuca1-2)Galb1-3GlcNAcb1-2Mana1-3)Manb1-4GlcNAcb1-4(Fuca1-6)GlcNAcb-Sp22	35.25	3.77492	10.709
49	Neu5,9Ac2a2-6Galb1-4GlcNAcb-Sp8	21.25	4.78714	22.5277																448	Gala1-3(Fuca1-2)Galb1-3GlcNAcb1-2Mana1-6(Gala1-3(Fuca1-2)Galb1-3GlcNAcb1-2Mana1-3)Manb1-4GlcNAcb1-4(Fuca1-6)GlcNAcb-Sp22	35	5.35413	15.2975
50	Mana1-6(Mana1-3)Manb1-4GlcNAcb1-4GlcNAcb-Sp12	45.25	8.22091	18.1678																564	Galb1-4GlcNAcb1-3Galb1-4GlcNAcb1-3GalNAca-Sp14	34.75	23.6837	68.1545
51	Mana1-6(Mana1-3)Manb1-4GlcNAcb1-4GlcNAcb-Sp13	31.5	3.69685	11.736																241	Neu5Aca2-6(Neu5Aca2-3Galb1-3)GalNAca-Sp14	34	4.39697	12.9323
52	GlcNAcb1-2Mana1-6(GlcNAcb1-2Mana1-3)Manb1-4GlcNAcb1-4GlcNAcb-Sp12	14.25	0.957427	6.71879																207	Mana1-2Mana1-2Mana1-3Mana-Sp9	33.75	0.5	1.48148
53	GlcNAcb1-2Mana1-6(GlcNAcb1-2Mana1-3)Manb1-4GlcNAcb1-4GlcNAcb-Sp13	2.75	3.0957	112.571																372	Neu5Aca2-3Galb1-4(Fuca1-3)GlcNAcb1-3GalNAca-Sp14	33.25	6.84957	20.6002
54	Galb1-4GlcNAcb1-2Mana1-6(Galb1-4GlcNAcb1-2Mana1-3)Manb1-4GlcNAcb1-4GlcNAcb-Sp12	11.5	2.51661	21.8836																104	Gala1-3(Fuca1-2)Galb1-4(Fuca1-3)GlcNAcb-Sp8	32.75	4.03113	12.3088
55	Neu5Aca2-6Galb1-4GlcNAcb1-2Mana1-6(Neu5Aca2-6Galb1-4GlcNAcb1-2Mana1-3)Manb1-4GlcNAcb1-4GlcNAcb-Sp12	6.75	0.5	7.40741																477	Galb1-4GlcNAcb1-6(Galb1-4GlcNAcb1-2)Mana1-6(Galb1-4GlcNAcb1-2Mana1-3)Manb1-4GlcNAcb1-4(Fuca1-6)GlcNAcb-Sp24	32.75	2.87228	8.77032
56	Neu5Aca2-6Galb1-4GlcNAcb1-2Mana1-6(Neu5Aca2-6Galb1-4GlcNAcb1-2Man-a1-3)Manb1-4GlcNAcb1-4GlcNAcb-Sp21	6.25	1.70783	27.3252																47	(6S)GlcNAcb-Sp8	32	10.2307	31.9709
57	Neu5Aca2-6Galb1-4GlcNAcb1-2Mana1-6(Neu5Aca2-6Galb1-4GlcNAcb1-2Mana1-3)Manb1-4GlcNAcb1-4GlcNAcb-Sp24	38	2.16025	5.68486																288	Galb1-4(Fuca1-3)GlcNAcb1-3Galb1-3(Fuca1-4)GlcNAcb-Sp0	32	3.91578	12.2368
58	Fuca1-2Galb1-3GalNAcb1-3Gala-Sp9	23.75	2.98608	12.573																409	Fuca1-2Galb1-4(Fuca1-3)GlcNAcb1-3GalNAca-Sp14	32	6.21825	19.432
59	Fuca1-2Galb1-3GalNAcb1-3Gala1-4Galb1-4Glcb-Sp9	8	2.16025	27.0031																563	Galb1-4GlcNAcb1-3Galb1-4GlcNAcb1-3Galb1-4GlcNAcb1-6(Galb1-4GlcNAcb1-3Galb1-4GlcNAcb1-3Galb1-4GlcNAb1-2)Mana1-6(Galb1-4GlcNAcb1-3Galb1-4GlcNAcb1-3Galb1-4GlcNAcb1-2Mana1-3)Manb1-4GlcNAcb1-4(Fuca1-6)GlcNAcb-Sp24	32	5.22813	16.3379
60	Fuca1-2Galb1-3(Fuca1-4)GlcNAcb-Sp8	17.75	2.75379	15.5143																51	Mana1-6(Mana1-3)Manb1-4GlcNAcb1-4GlcNAcb-Sp13	31.5	3.69685	11.736
61	Fuca1-2Galb1-3GalNAca-Sp8	22.25	3.40343	15.2963																433	Galb1-6Galb-Sp10	31.25	3.30404	10.5729
62	Fuca1-2Galb1-3GalNAca-Sp14	8.5	1.73205	20.3771																562	Galb1-4GlcNAcb1-3Galb1-4GlcNAcb1-6(Galb1-4GlcNAcb1-3Galb1-4GlcNAb1-2)Mana1-6(Galb1-4GlcNAcb1-3Galb1-4GlcNAcb1-2Mana1-3)Manb1-4GlcNAcb1-4(Fuca1-6)GlcNAcb-Sp24	31	1.82574	5.88949
63	Fuca1-2Galb1-3GalNAcb1-4(Neu5Aca2-3)Galb1-4Glcb-Sp0	16.5	1.29099	7.82421																14	Manb-Sp8	30.75	2.62996	8.5527
64	Fuca1-2Galb1-3GalNAcb1-4(Neu5Aca2-3)Galb1-4Glcb-Sp9	6.5	1.29099	19.8615																302	GalNAcb1-3Galb-Sp8	30.5	3	9.83607
65	Fuca1-2Galb1-3GlcNAcb1-3Galb1-4Glcb-Sp8	10.5	10.5987	100.94																346	GlcNAcb1-2Mana1-6(GlcNAcb1-2Mana1-3)Manb1-4GlcNAcb1-4(Fuca1-6)GlcNAcb-Sp22	30.5	6.13732	20.1224
66	Fuca1-2Galb1-3GlcNAcb1-3Galb1-4Glcb-Sp10	0.75	1.5	200																150	Galb1-3GlcNAcb-Sp8	30	5.22813	17.4271
67	Fuca1-2Galb1-3GlcNAcb-Sp0	13.25	10.8128	81.606																197	Glca1-6Glca1-6Glcb-Sp8	29.75	2.62996	8.84019
68	Fuca1-2Galb1-3GlcNAcb-Sp8	15	0.816497	5.44331																169	Galb1-4GlcNAcb-Sp8	29.5	8.69866	29.487
69	Fuca1-2Galb1-4(Fuca1-3)GlcNAcb1-3Galb1-4(Fuca1-3)GlcNAcb-Sp0	11.75	2.36291	20.1099																9	Neu5Aca-Sp8	29.25	22.4704	76.8217
70	Fuca1-2Galb1-4(Fuca1-3)GlcNAcb1-3Galb1-4(Fuca1-3)GlcNAcb1-3Galb1-4(Fuca1-3)GlcNAcb-Sp0	21.75	2.36291	10.8639																163	Galb1-4GlcNAcb1-3Galb1-4GlcNAcb-Sp0	29.25	2.06155	7.04804
71	Fuca1-2Galb1-4(Fuca1-3)GlcNAcb-Sp0	13.25	4.99166	37.6729																530	Galb1-3GalNAcb1-3Gal-Sp21	29.25	3.20156	10.9455
72	Fuca1-2Galb1-4(Fuca1-3)GlcNAcb-Sp8	15	2.44949	16.3299																160	Galb1-4GlcNAcb1-3GalNAc-Sp14	29	5.35413	18.4625
73	Fuca1-2Galb1-4GlcNAcb1-3Galb1-4GlcNAcb-Sp0	12.25	3.5	28.5714																439	Fuca1-2Galb1-4(Fuca1-3)GlcNAcb1-2Mana1-6(Fuca1-2Galb1-4(Fuca1-3)GlcNAcb1-4(Fuca1-2Galb1-4(Fuca1-3)GlcNAcb1-2)Mana1-3)Manb1-4GlcNAcb1-4GlcNAcb-Sp12	29	1.63299	5.63101
74	Fuca1-2Galb1-4GlcNAcb1-3Galb1-4GlcNAcb1-3Galb1-4GlcNAcb-Sp0	15.75	2.06155	13.0892																118	Gala1-3Galb-Sp8	28.75	4.92443	17.1284
75	Fuca1-2Galb1-4GlcNAcb-Sp0	22.25	8.01561	36.0252																204	GlcAb1-6Galb-Sp8	28.75	5.85235	20.356
76	Fuca1-2Galb1-4GlcNAcb-Sp8	1.5	1	66.6667																378	Galb1-4GlcNAcb1-6(Fuca1-4(Fuca1-2Galb1-3)GlcNAcb1-3)Galb1-4Glc-Sp21	28.75	3.5	12.1739
77	Fuca1-2Galb1-4Glcb-Sp0	15.75	2.06155	13.0892																420	Gala1-3(Fuca1-2)Galb1-4GlcNAcb1-2Mana1-6(Gala1-3(Fuca1-2)Galb1-4GlcNAcb1-2Mana1-3)Manb1-4GlcNAcb1-4(Fuca1-6)GlcNAcb-Sp22	28.75	4.272	14.8591
78	Fuca1-2Galb-Sp8	7.75	9.10586	117.495																534	Fuca1-2Galb1-4GlcNAcb1-3Galb1-4GlcNAcb1-2Mana1-6(Fuca1-2Galb1-4GlcNAcb1-3Galb1-4GlcNAcb1-2Mana1-3)Manb1-4GlcNAcb1-4GlcNAcb-Sp24	28.75	1.25831	4.37672
79	Fuca1-3GlcNAcb-Sp8	8.25	8.95824	108.585																91	GalNAca1-3GalNAcb-Sp8	28.25	1.70783	6.0454
80	Fuca1-4GlcNAcb-Sp8	1.25	14.3382	1147.05																187	GlcNAcb1-6(GlcNAcb1-4)GalNAca-Sp8	28.25	1.25831	4.45418
81	Fucb1-3GlcNAcb-Sp8	24.75	1.89297	7.64836																488	Galb1-4(Fuca1-3)GlcNAcb1-2Mana-Sp0	28.25	2.75379	9.74791
82	GalNAca1-3(Fuca1-2)Galb1-3GlcNAcb-Sp0	17.5	1	5.71429																294	(6P)Glcb-Sp10	28	2.16025	7.71517
83	GalNAca1-3(Fuca1-2)Galb1-4(Fuca1-3)GlcNAcb-Sp0	41.5	1.73205	4.17362																37	(3S)Galb1-4GlcNAcb-Sp8	27.75	3.86221	13.9179
84	(3S)Galb1-4(Fuca1-3)Glcb-Sp0	-4.25	25.5392	-600.922																92	GalNAca1-3Galb-Sp8	27.75	0.957427	3.45019
85	GalNAca1-3(Fuca1-2)Galb1-4GlcNAcb-Sp0	23.25	2.75379	11.8442																286	Galb1-4(Fuca1-3)(6S)GlcNAcb-Sp0	27.75	5.56028	20.037
86	GalNAca1-3(Fuca1-2)Galb1-4GlcNAcb-Sp8	8.25	0.957427	11.6052																503	(6S)(4S)GalNAcb1-4GlcNAc-Sp8	27	2	7.40741
87	GalNAca1-3(Fuca1-2)Galb1-4Glcb-Sp0	13.25	1.25831	9.49665																224	GalNAcb1-4(Neu5Aca2-8Neu5Aca2-8Neu5Aca2-3)Galb1-4Glcb-Sp0	26.75	3.0957	11.5727
88	GlcNAcb1-3Galb1-3GalNAca-Sp8	25	1.82574	7.30297																270	Neu5Aca2-6Galb-Sp8	26.75	2.21736	8.28918
89	GalNAca1-3(Fuca1-2)Galb-Sp8	21.75	0.957427	4.40196																388	Gala1-3Galb1-3GlcNAcb1-2Mana1-6(Gala1-3Galb1-3GlcNAcb1-2Mana1-3)Manb1-4GlcNAcb1-4GlcNAc-Sp19	26.5	4.12311	15.5589
90	GalNAca1-3(Fuca1-2)Galb-Sp18	11.25	10.2429	91.0479																181	GlcNAcb1-3Galb-Sp8	26.25	5.25198	20.0076
91	GalNAca1-3GalNAcb-Sp8	28.25	1.70783	6.0454																405	Neu5Aca2-3Galb1-3GalNAcb1-4(Neu5Aca2-8Neu5Aca2-3)Galb1-4Glcb-Sp0	26	2.44949	9.42111
92	GalNAca1-3Galb-Sp8	27.75	0.957427	3.45019																430	Galb1-4GlcNAcb1-6(Galb1-4GlcNAcb1-2)Mana1-6(GlcNAcb1-4)(Galb1-4GlcNAcb1-2Mana1-3)Manb1-4GlcNAcb1-4GlcNAc-Sp21	26	6.68331	25.705
93	GalNAca1-4(Fuca1-2)Galb1-4GlcNAcb-Sp8	13.75	1.5	10.9091																546	Galb1-4GlcNAcb1-3Galb1-4GlcNAcb1-6(Galb1-4GlcNAcb1-3Galb1-4GlcNAcb1-2)Mana1-6(Galb1-4GlcNAcb1-3Galb1-4GlcNAcb1-2Mana1-3)Mana1-4GlcNAcb1-4GlcNAc-Sp24	26	9.59166	36.891
94	GalNAcb1-3GalNAca-Sp8	19.5	2.08167	10.6752																27	(3S)Galb1-4(6S)Glcb-Sp8	25.75	8.8459	34.353
95	GalNAcb1-3(Fuca1-2)Galb-Sp8	18.25	6.55108	35.8963																551	GlcNAcb1-3Galb1-4GlcNAcb1-3Galb1-4GlcNAcb1-3Galb1-4GlcNAcb1-3Galb1-4GlcNAcb1-2Mana1-6(GlcNAcb1-3Galb1-4GlcNAcb1-3Galb1-4GlcNAcb1-3Galb1-4GlcNAcb1-3Galb1-4GlcNAcb1-2Mana1-3)Manb1-4GlcNAcb1-4GlcNAcb-Sp25	25.75	1.5	5.82524
96	GalNAcb1-3Gala1-4Galb1-4GlcNAcb-Sp0	4.75	1.70783	35.9542																578	Neu5Aca2-3Galb1-4GlcNAcb1-3Galb1-4GlcNAcb1-2Mana1-6(Neu5Aca2-3Galb1-4GlcNAcb1-3Galb1-4GlcNAcb1-2Mana1-3)Manb1-4GlcNAcb1-4GlcNAcb-Sp12	25.75	33.4402	129.865
97	GalNAcb1-4(Fuca1-3)GlcNAcb-Sp0	14.25	2.06155	14.467																233	Neu5Aca2-3GalNAca-Sp8	25.5	1.91485	7.50923
98	GalNAcb1-4GlcNAcb-Sp0	4	1.1547	28.8675																411	GalNAca1-3(Fuca1-2)Galb1-4(Fuca1-3)GlcNAcb1-3GalNAc-Sp14	25.5	2.51661	9.86906
99	GalNAcb1-4GlcNAcb-Sp8	7.75	5.85235	75.5142																466	Fuca1-2Galb1-3(Fuca1-4)GlcNAcb1-2Mana1-6(Fuca1-2Galb1-3(Fuca1-4)GlcNAcb1-2Mana1-3)Manb1-4GlcNAcb1-4(Fuca1-6)GlcNAcb1-4(Fuca1-6)GlcNAcb-Sp19	25.5	15.0886	59.1711
100	Gala1-2Galb-Sp8	35.25	8.53913	24.2245																128	Galb1-3(Fuca1-4)GlcNAc-Sp0	25.25	6.07591	24.063
101	Gala1-3(Fuca1-2)Galb1-3GlcNAcb-Sp0	16.5	2.38048	14.4271																333	GlcNAca1-4Galb1-4GlcNAcb-Sp0	25.25	1.25831	4.98339
102	Gala1-3(Fuca1-2)Galb1-3GlcNAcb-Sp8	49.25	7.27438	14.7703																88	GlcNAcb1-3Galb1-3GalNAca-Sp8	25	1.82574	7.30297
103	Gala1-3(Fuca1-2)Galb1-4(Fuca1-3)GlcNAcb-Sp0	12.75	1.70783	13.3947																155	Galb1-4(6S)Glcb-Sp0	25	10.8934	43.5737
104	Gala1-3(Fuca1-2)Galb1-4(Fuca1-3)GlcNAcb-Sp8	32.75	4.03113	12.3088																192	GlcNAcb1-6GalNAca-Sp8	25	0.816497	3.26599
105	Gala1-3(Fuca1-2)Galb1-4GlcNAc-Sp0	16.25	2.5	15.3846																259	Neu5Aca2-3Galb1-4Glcb-Sp0	25	3.55903	14.2361
106	Gala1-3(Fuca1-2)Galb1-4Glcb-Sp0	14.25	0.957427	6.71879																557	Galb1-3GlcNAcb1-3Galb1-4GlcNAcb1-3Galb1-4GlcNAcb1-6(Galb1-3GlcNAcb1-3Galb1-4GlcNAcb1-3Galb1-4GlcNAb1-2)Mana1-6(Galb1-3GlcNAcb1-3Galb1-4GlcNAcb1-3Galb1-4GlcNAcb1-2Mana1-3)Manb1-4GlcNAcb1-4(Fuca1-6)GlcNAcb-Sp24	25	0.816497	3.26599
107	Gala1-3(Fuca1-2)Galb-Sp8	-1.5	2.38048	-158.698																81	Fucb1-3GlcNAcb-Sp8	24.75	1.89297	7.64836
108	Gala1-3(Fuca1-2)Galb-Sp18	18	2.94392	16.3551																447	GalNAca1-3(Fuca1-2)Galb1-4GlcNAcb1-2Mana1-6(GalNAca1-3(Fuca1-2)Galb1-4GlcNAcb1-2Mana1-3)Manb1-4GlcNAcb1-4(Fuca1-6)GlcNAcb-Sp22	24.75	2.36291	9.5471
109	Gala1-4(Gala1-3)Galb1-4GlcNAcb-Sp8	3.25	0.957427	29.4593																135	Neu5Aca2-6(Galb1-3)GalNAca-Sp8	24.5	2.08167	8.4966
110	Gala1-3GalNAca-Sp8	20.25	2.06155	10.1805																287	Galb1-4(Fuca1-3)(6S)Glcb-Sp0	24	2.82843	11.7851
111	Gala1-3GalNAca-Sp16	-96.25	35.5375	-36.9221																309	Mana1-6Manb-Sp10	24	3.55903	14.8293
112	Gala1-3GalNAcb-Sp8	42.75	1.25831	2.94341																475	Neu5Aca2-3Galb1-4GlcNAcb1-2Mana1-6(Neu5Aca2-3Galb1-4GlcNAcb1-2Mana1-3)Manb1-4GlcNAcb1-4(Fuca1-6)GlcNAcb-Sp24	24	17.7576	73.9901
113	Gala1-3Galb1-4(Fuca1-3)GlcNAcb-Sp8	15	0.816497	5.44331																482	Galb1-3(Fuca1-4)GlcNAcb1-6GalNAca-Sp14	24	4.24264	17.6777
114	Gala1-3Galb1-3GlcNAcb-Sp0	15.25	1.89297	12.4129																552	Galb1-4GlcNAcb1-3Galb1-4GlcNAcb1-3Galb1-4GlcNAcb1-3Galb1-4GlcNAcb1-3Galb1-4GlcNAcb1-2Mana1-6(Galb1-4GlcNAcb1-3Galb1-4GlcNAcb1-3Galb1-4GlcNAcb1-3Galb1-4GlcNAcb1-3Galb1-4GlcNAcb1-2Mana1-3)Manb1-4GlcNAcb1-4GlcNAcb-Sp25	24	1.41421	5.89256
115	Gala1-3Galb1-4GlcNAcb-Sp8	7.25	5.18813	71.5604																58	Fuca1-2Galb1-3GalNAcb1-3Gala-Sp9	23.75	2.98608	12.573
116	Gala1-3Galb1-4Glcb-Sp0	18.5	1.73205	9.36244																383	Fuca1-2Galb1-3GalNAca1-3(Fuca1-2)Galb1-4Glcb-Sp0	23.75	0.957427	4.03127
117	Gala1-3Galb1-4Glc-Sp10	19.75	3.40343	17.2326																41	(6P)Mana-Sp8	23.5	2.88675	12.284
118	Gala1-3Galb-Sp8	28.75	4.92443	17.1284																121	Gala1-4Galb1-4GlcNAcb-Sp8	23.5	3.31662	14.1133
119	Gala1-4(Fuca1-2)Galb1-4GlcNAcb-Sp8	2.5	11.4746	458.984																123	Gala1-4GlcNAcb-Sp8	23.5	3.51188	14.9442
120	Gala1-4Galb1-4GlcNAcb-Sp0	4.75	2.75379	57.9744																470	Neu5Aca2-3Galb1-4GlcNAcb1-2Mana-Sp0	23.5	14.9778	63.7352
121	Gala1-4Galb1-4GlcNAcb-Sp8	23.5	3.31662	14.1133																538	Galb1-3GlcNAcb1-3Galb1-4GlcNAcb1-2Mana1-6(Galb1-3GlcNAcb1-3Galb1-4GlcNAcb1-2Mana1-3)Manb1-4GlcNAcb1-4GlcNAc-Sp25	23.5	2.08167	8.85815
122	Gala1-4Galb1-4Glcb-Sp0	6.75	6.84957	101.475																583	Neu5Aca2-6Galb1-4GlcNAcb1-3Galb1-4GlcNAcb1-2Mana1-6(Neu5Aca2-6Galb1-4GlcNAcb1-3Galb1-4GlcNAcb1-2Mana1-3)Manb1-4GlcNAcb1-4GlcNAcb-Sp12	23.5	2.38048	10.1297
123	Gala1-4GlcNAcb-Sp8	23.5	3.51188	14.9442																85	GalNAca1-3(Fuca1-2)Galb1-4GlcNAcb-Sp0	23.25	2.75379	11.8442
124	Gala1-6Glcb-Sp8	18.75	8.5	45.3333																311	Mana1-2Mana1-6(Mana1-3)Mana1-6(Mana1-2Mana1-2Mana1-3)Mana-Sp9	23.25	16.4595	70.7937
125	Galb1-2Galb-Sp8	36.75	2.62996	7.15634																338	GlcNAca1-4Galb1-3GalNAc-Sp14	23.25	5.85235	25.1714
126	Galb1-3(Fuca1-4)GlcNAcb1-3Galb1-4(Fuca1-3)GlcNAcb-Sp0	14.25	8.05709	56.541																432	Galb1-4Galb-Sp10	23.25	6.39661	27.5123
127	Galb1-3GlcNAcb1-3Galb1-4(Fuca1-3)GlcNAcb-Sp0	17.75	1.25831	7.08905																460	Gala1-3(Fuca1-2)Galb1-3GalNAca-Sp8	23.25	11.8427	50.9364
128	Galb1-3(Fuca1-4)GlcNAc-Sp0	25.25	6.07591	24.063																171	Galb1-4Glcb-Sp0	23	8.86942	38.5627
129	Galb1-3(Fuca1-4)GlcNAc-Sp8	14.5	1.29099	8.90341																536	GlcNAcb1-3Galb1-4GlcNAcb1-3Galb1-4GlcNAcb1-2Mana1-6(GlcNAcb1-3Galb1-4GlcNAcb1-3Galb1-4GlcNAcb1-2Mana1-3)Manb1-4GlcNAcb1-4GlcNAcb-Sp25	23	1.41421	6.14875
130	Fuca1-4(Galb1-3)GlcNAcb-Sp8	10	7.74597	77.4597																210	Mana1-2Mana1-6(Mana1-2Mana1-3)Mana1-6(Mana1-2Mana1-2Mana1-3)Manb1-4GlcNAcb1-4GlcNAcb-Sp12	22.5	12.7671	56.7429
131	Galb1-4GlcNAcb1-6GalNAca-Sp8	12.5	4.50925	36.074																292	4S(3S)Galb1-4GlcNAcb-Sp0	22.5	2.64575	11.7589
132	Galb1-4GlcNAcb1-6GalNAc-Sp14	5.5	1.73205	31.4918																61	Fuca1-2Galb1-3GalNAca-Sp8	22.25	3.40343	15.2963
133	GlcNAcb1-6(Galb1-3)GalNAca-Sp8	6.75	5.90903	87.5412																75	Fuca1-2Galb1-4GlcNAcb-Sp0	22.25	8.01561	36.0252
134	GlcNAcb1-6(Galb1-3)GalNAca-Sp14	-52.25	31.0846	-59.492																441	Galb1-4GlcNAcb1-2Mana-Sp0	22.25	1.5	6.74157
135	Neu5Aca2-6(Galb1-3)GalNAca-Sp8	24.5	2.08167	8.4966																463	Glca1-4Glca1-4Glca1-4Glcb-Sp10	22.25	2.5	11.236
136	Neu5Aca2-6(Galb1-3)GalNAca-Sp14	44.25	3.68556	8.32894																220	Fuca1-2(6S)Galb1-4(6S)Glcb-Sp0	22	3.16228	14.374
137	Neu5Acb2-6(Galb1-3)GalNAca-Sp8	14	0.816497	5.83212																533	Galβ1-4GlcNAcβ1-3Galβ1-4GlcNAcβ1-2Manα1-6(Galβ1-4GlcNAcβ1-3Galβ1-4GlcNAcβ1-2Manα1-3)Manβ1-4GlcNAcβ1-4GlcNAcβ-Sp12	22	2.44949	11.134
138	Neu5Aca2-6(Galb1-3)GlcNAcb1-4Galb1-4Glcb-Sp10	-13.5	5.8023	-42.98																70	Fuca1-2Galb1-4(Fuca1-3)GlcNAcb1-3Galb1-4(Fuca1-3)GlcNAcb1-3Galb1-4(Fuca1-3)GlcNAcb-Sp0	21.75	2.36291	10.8639
139	Galb1-3GalNAca-Sp8	9.5	7.68115	80.8542																89	GalNAca1-3(Fuca1-2)Galb-Sp8	21.75	0.957427	4.40196
140	Galb1-3GalNAca-Sp14	14.25	5.67891	39.852																273	Galb1-3(Fuca1-4)GlcNAcb1-3Galb1-3(Fuca1-4)GlcNAcb-Sp0	21.75	1.25831	5.78531
141	Galb1-3GalNAca-Sp16	36	4.08248	11.3402																319	Galb1-3GlcNAcb1-2Mana1-6(Galb1-3GlcNAcb1-2Mana1-3)Manb1-4GlcNAcb1-4GlcNAcb-Sp19	21.75	5.7373	26.3784
142	Galb1-3GalNAcb-Sp8	-23.75	9.84463	-41.4511																368	Galα1-3(Fucα1-2)Galβ1-3GlcNAcβ1-2Manα1-6(Galα1-3(Fucα1-2)Galβ1-3GlcNAcβ1-2Manα1-3)Manβ1-4GlcNAcβ1-4GlcNAcβ-Sp20	21.75	0.957427	4.40196
143	Galb1-3GalNAcb1-3Gala1-4Galb1-4Glcb-Sp0	11.25	2.06155	18.3249																261	Neu5Aca2-6GalNAca-Sp8	21.5	2.08167	9.68217
144	Galb1-3GalNAcb1-4(Neu5Aca2-3)Galb1-4Glcb-Sp0	9	1.82574	20.286																49	Neu5,9Ac2a2-6Galb1-4GlcNAcb-Sp8	21.25	4.78714	22.5277
145	Galb1-3GalNAcb1-4Galb1-4Glcb-Sp8	16.5	1.29099	7.82421																289	Galb1-4GlcNAcb1-3Galb1-3GlcNAcb-Sp0	21.25	4.71699	22.1976
146	Galb1-3Galb-Sp8	71.75	32.5512	45.3676																401	GalNAcb1-3Gala1-6Galb1-4Glcb-Sp8	21.25	2.21736	10.4346
147	Galb1-3GlcNAcb1-3Galb1-4GlcNAcb-Sp0	6.25	4.34933	69.5893																474	Neu5Aca2-6Galb1-4GlcNAcb1-2Mana1-6(Neu5Aca2-6Galb1-4GlcNAcb1-2Mana1-3)Manb1-4GlcNAcb1-4(Fuca1-6)GlcNAcb-Sp24	21.25	3.86221	18.1751
148	Galb1-3GlcNAcb1-3Galb1-4Glcb-Sp10	12	3.74166	31.1805																219	Fuca1-2Galb1-4(6S)GlcNAcb-Sp8	21	3.74166	17.8174
149	Galb1-3GlcNAcb-Sp0	9.75	13.2004	135.389																316	Neu5Aca2-8Neu5Acb-Sp17	21	2.16025	10.2869
150	Galb1-3GlcNAcb-Sp8	30	5.22813	17.4271																468	Galb1-3GlcNAcb1-2Mana1-6(GlcNAcb1-4)(Galb1-3GlcNAcb1-2Mana1-3)Manb1-4GlcNAcb1-4GlcNAcb-Sp21	21	2.44949	11.6642
151	Galb1-4(Fuca1-3)GlcNAcb-Sp0	16.5	4.12311	24.9885																156	Galb1-4(6S)Glcb-Sp8	20.75	4.272	20.588
152	Galb1-4(Fuca1-3)GlcNAcb-Sp8	18.5	2.38048	12.8674																425	GlcNAcb1-2Mana1-6(GlcNAcb1-4)(GlcNAcb1-4(GlcNAcb1-2)Mana1-3)Manb1-4GlcNAcb1-4GlcNAc-Sp21	20.75	3.40343	16.4021
153	Galb1-4(Fuca1-3)GlcNAcb1-3Galb1-4(Fuca1-3)GlcNAcb-Sp0	20.5	2.51661	12.2762																492	Fuca1-2Galb1-3(6S)GlcNAcb-Sp0	20.75	3.59398	17.3204
154	Galb1-4(Fuca1-3)GlcNAcb1-3Galb1-4(Fuca1-3)GlcNAcb1-3Galb1-4(Fuca1-3)GlcNAcb-Sp0	6.75	2.98608	44.2382																153	Galb1-4(Fuca1-3)GlcNAcb1-3Galb1-4(Fuca1-3)GlcNAcb-Sp0	20.5	2.51661	12.2762
155	Galb1-4(6S)Glcb-Sp0	25	10.8934	43.5737																110	Gala1-3GalNAca-Sp8	20.25	2.06155	10.1805
156	Galb1-4(6S)Glcb-Sp8	20.75	4.272	20.588																253	Neu5Aca2-3Galb1-4(Fuca1-3)GlcNAcb1-3Galb1-4GlcNAcb-Sp8	20.25	19.1202	94.4209
157	Galb1-4GalNAca1-3(Fuca1-2)Galb1-4GlcNAcb-Sp8	13	2.94392	22.6455																203	GlcAb1-3Galb-Sp8	20	4.24264	21.2132
158	Galb1-4GalNAcb1-3(Fuca1-2)Galb1-4GlcNAcb-Sp8	19.25	0.957427	4.97365																318	Neu5Gcb2-6Galb1-4GlcNAc-Sp8	20	1.82574	9.12871
159	Galb1-4GlcNAcb1-3GalNAca-Sp8	8.25	7.22842	87.6172																328	GalNAcb1-3Gala1-4Galb1-4GlcNAcb1-3Galb1-4Glcb-Sp0	20	2.82843	14.1421
160	Galb1-4GlcNAcb1-3GalNAc-Sp14	29	5.35413	18.4625																343	Galb1-4GlcNAcb1-2Mana1-3Manb1-4GlcNAcb1-4GlcNAc-Sp12	20	1.41421	7.07107
161	Galb1-4GlcNAcb1-3Galb1-4(Fuca1-3)GlcNAcb1-3Galb1-4(Fuca1-3)GlcNAcb-Sp0	16.25	1.5	9.23077																352	KDNa2-3Galb1-4Glc-Sp0	20	4.54606	22.7303
162	Galb1-4GlcNAcb1-3Galb1-4GlcNAcb1-3Galb1-4GlcNAcb-Sp0	-9.25	3.0957	-33.467																11	Neu5Acb-Sp8	19.75	7.88987	39.9487
163	Galb1-4GlcNAcb1-3Galb1-4GlcNAcb-Sp0	29.25	2.06155	7.04804																117	Gala1-3Galb1-4Glc-Sp10	19.75	3.40343	17.2326
164	Galb1-4GlcNAcb1-3Galb1-4Glcb-Sp0	18	1.41421	7.85674																269	Neu5Aca2-6Galb1-4Glcb-Sp8	19.75	13.4009	67.8525
165	Galb1-4GlcNAcb1-3Galb1-4Glcb-Sp8	-7.25	5.96518	-82.2783																393	Fuca1-2Galb1-4GlcNAcb1-3GalNAca-Sp14	19.75	2.75379	13.9432
166	Galb1-4GlcNAcb1-6(Galb1-3)GalNAca-Sp8	18	3.65148	20.286																429	Galb1-4GlcNAcb1-2Mana1-6(GlcNAcb1-4)(Galb1-4GlcNAcb1-4(Galb1-4GlcNAcb1-2)Mana1-3)Manb1-4GlcNAcb1-4GlcNAc-Sp21	19.75	2.5	12.6582
167	Galb1-4GlcNAcb1-6(Galb1-3)GalNAc-Sp14	17.75	0.5	2.8169																440	Galb1-4(Fuca1-3)GlcNAcb1-6GalNAc-Sp14	19.75	4.71699	23.8835
168	Galb1-4GlcNAcb-Sp0	11.5	3.10913	27.0359																472	Neu5Aca2-6Galb1-4GlcNAcb1-6GalNAca-Sp14	19.75	3.30404	16.7293
169	Galb1-4GlcNAcb-Sp8	29.5	8.69866	29.487																94	GalNAcb1-3GalNAca-Sp8	19.5	2.08167	10.6752
170	Galb1-4GlcNAcb-Sp23	0.25	2.98608	1194.43																195	Glca1-4Glcb-Sp8	19.5	9.74679	49.9836
171	Galb1-4Glcb-Sp0	23	8.86942	38.5627																322	Galb1-4(Fuca1-3)GlcNAcb1-2Mana1-6(Galb1-4(Fuca1-3)GlcNAcb1-2Mana1-3)Manb1-4GlcNAcb1-4GlcNAcb-Sp20	19.5	1.91485	9.81977
172	Galb1-4Glcb-Sp8	13	11.4018	87.7058																4	GalNAca-Sp8	19.25	16.6208	86.3417
173	GlcNAca1-3Galb1-4GlcNAcb-Sp8	-12.25	5.7373	-46.8351																158	Galb1-4GalNAcb1-3(Fuca1-2)Galb1-4GlcNAcb-Sp8	19.25	0.957427	4.97365
174	GlcNAca1-6Galb1-4GlcNAcb-Sp8	16.75	3.77492	22.5368																237	Neu5Aca2-3Galb1-3(Fuca1-4)GlcNAcb1-3Galb1-4(Fuca1-3)GlcNAcb-Sp0	19.25	1.5	7.79221
175	GlcNAcb1-2Galb1-3GalNAca-Sp8	15.25	2.5	16.3934																462	Glca1-6Glca1-6Glca1-6Glcb-Sp10	19.25	2.5	12.987
176	GlcNAcb1-6(GlcNAcb1-3)GalNAca-Sp8	1.75	1.89297	108.17																22	6S(3S)Galb1-4(6S)GlcNAcb-Sp0	19	11.547	60.7737
177	GlcNAcb1-6(GlcNAcb1-3)GalNAca-Sp14	8.75	3.0957	35.3794																242	Neu5Aca2-3Galb-Sp8	19	5.35413	28.1796
178	GlcNAcb1-6(GlcNAcb1-3)Galb1-4GlcNAcb-Sp8	14.25	2.98608	20.9549																124	Gala1-6Glcb-Sp8	18.75	8.5	45.3333
179	GlcNAcb1-3GalNAca-Sp8	12.25	4.99166	40.7482																208	Mana1-2Mana1-6(Mana1-2Mana1-3)Mana-Sp9	18.75	1.5	8
180	GlcNAcb1-3GalNAca-Sp14	12.5	1.91485	15.3188																305	GlcNAcb1-3Man-Sp10	18.75	3.20156	17.075
181	GlcNAcb1-3Galb-Sp8	26.25	5.25198	20.0076																344	Galb1-4GlcNAcb1-2Mana1-6Manb1-4GlcNAcb1-4GlcNAc-Sp12	18.75	12.7639	68.074
182	GlcNAcb1-3Galb1-4GlcNAcb-Sp0	3.25	3.59398	110.584																116	Gala1-3Galb1-4Glcb-Sp0	18.5	1.73205	9.36244
183	GlcNAcb1-3Galb1-4GlcNAcb-Sp8	9.75	2.87228	29.4593																152	Galb1-4(Fuca1-3)GlcNAcb-Sp8	18.5	2.38048	12.8674
184	GlcNAcb1-3Galb1-4GlcNAcb1-3Galb1-4GlcNAcb-Sp0	6.5	1.29099	19.8615																262	Neu5Aca2-6GalNAcb1-4GlcNAcb-Sp0	18.5	9.25563	50.0304
185	GlcNAcb1-3Galb1-4Glcb-Sp0	4	3.65148	91.2871																417	GalNAca1-3(Fuca1-2)Galb1-3GlcNAcb1-3GalNAc-Sp14	18.5	2.51661	13.6033
186	GlcNAcb1-4-MDPLys	7.25	5.18813	71.5604																476	Mana1-6(Mana1-3)Manb1-4GlcNAcb1-4(Fuca1-6)GlcNAcb-Sp19	18.5	1.91485	10.3506
187	GlcNAcb1-6(GlcNAcb1-4)GalNAca-Sp8	28.25	1.25831	4.45418																28	(3S)Galb1-3(Fuca1-4)GlcNAcb-Sp8	18.25	6.65207	36.4497
188	GlcNAcb1-4Galb1-4GlcNAcb-Sp8	-108	46.483	-43.0398																95	GalNAcb1-3(Fuca1-2)Galb-Sp8	18.25	6.55108	35.8963
189	GlcNAcb1-4GlcNAcb1-4GlcNAcb1-4GlcNAcb1-4GlcNAcb1-4GlcNAcb1-Sp8	0	2.94392	#DIV/0!																276	Neu5Gca2-3Galb1-3(Fuca1-4)GlcNAcb-Sp0	18.25	3.59398	19.693
190	GlcNAcb1-4GlcNAcb1-4GlcNAcb1-4GlcNAcb1-4GlcNAcb1-Sp8	11	4.24264	38.5695																281	Neu5Gca2-6GalNAca-Sp0	18.25	3.0957	16.9627
191	GlcNAcb1-4GlcNAcb1-4GlcNAcb-Sp8	13.25	6.18466	46.6767																304	Neu5Aca2-6Galb1-4GlcNAcb1-2Mana1-6(GlcNAcb1-2Mana1-3)Manb1-4GlcNAcb1-4GlcNAcb-Sp12	18.25	1.70783	9.35795
192	GlcNAcb1-6GalNAca-Sp8	25	0.816497	3.26599																396	Gala1-4Galb1-3GlcNAcb1-2Mana1-6(Gala1-4Galb1-3GlcNAcb1-2Mana1-3)Manb1-4GlcNAcb1-4GlcNAcb-Sp19	18.25	2.36291	12.9474
193	GlcNAcb1-6GalNAca-Sp14	8.25	6.07591	73.6474																516	Galb1-3GlcNAcb1-2Mana-Sp0	18.25	0.5	2.73973
194	GlcNAcb1-6Galb1-4GlcNAcb-Sp8	5.25	10.0125	190.714																43	(6S)Galb1-4Glcb-Sp8	18	8.64099	48.0055
195	Glca1-4Glcb-Sp8	19.5	9.74679	49.9836																48	Neu5,9Ac2a-Sp8	18	19.5789	108.772
196	Glca1-4Glca-Sp8	17	16.9902	99.9423																108	Gala1-3(Fuca1-2)Galb-Sp18	18	2.94392	16.3551
197	Glca1-6Glca1-6Glcb-Sp8	29.75	2.62996	8.84019																164	Galb1-4GlcNAcb1-3Galb1-4Glcb-Sp0	18	1.41421	7.85674
198	Glcb1-4Glcb-Sp8	16.5	7.85281	47.5928																166	Galb1-4GlcNAcb1-6(Galb1-3)GalNAca-Sp8	18	3.65148	20.286
199	Glcb1-6Glcb-Sp8	16.5	9.81495	59.4846																404	Galb1-3GalNAcb1-4(Neu5Aca2-8Neu5Aca2-3)Galb1-4Glcb-Sp0	18	2.94392	16.3551
200	G-ol-Sp8	-10	4.39697	-43.9697																60	Fuca1-2Galb1-3(Fuca1-4)GlcNAcb-Sp8	17.75	2.75379	15.5143
201	GlcAa-Sp8	-41.75	19.9896	-47.8792																127	Galb1-3GlcNAcb1-3Galb1-4(Fuca1-3)GlcNAcb-Sp0	17.75	1.25831	7.08905
202	GlcAb-Sp8	427.25	42.6644	9.98581																167	Galb1-4GlcNAcb1-6(Galb1-3)GalNAc-Sp14	17.75	0.5	2.8169
203	GlcAb1-3Galb-Sp8	20	4.24264	21.2132																364	GalNAca1-3(Fuca1-2)Galb1-4GlcNAcb1-2Mana1-6(GalNAca1-3(Fuca1-2)Galb1-4GlcNAcb1-2Mana1-3)Manb1-4GlcNAcb1-4GlcNAcb-Sp20	17.75	2.5	14.0845
204	GlcAb1-6Galb-Sp8	28.75	5.85235	20.356																82	GalNAca1-3(Fuca1-2)Galb1-3GlcNAcb-Sp0	17.5	1	5.71429
205	KDNa2-3Galb1-3GlcNAcb-Sp0	9.75	5.7373	58.8442																258	Fuca1-2Galb1-4(6S)Glcb-Sp0	17.5	2.64575	15.1186
206	KDNa2-3Galb1-4GlcNAcb-Sp0	3	0	0																419	Fuca1-2Galb1-3GlcNAcb1-2Mana1-6(Fuca1-2Galb1-3GlcNAcb1-2Mana1-3)Manb1-4GlcNAcb1-4(Fuca1-6)GlcNAcb-Sp22	17.5	1	5.71429
207	Mana1-2Mana1-2Mana1-3Mana-Sp9	33.75	0.5	1.48148																497	Fuca1-2Galb1-3GlcNAcb1-6(Fuca1-2Galb1-3GlcNAcb1-3)GalNAca-Sp14	17.5	7.93725	45.3557
208	Mana1-2Mana1-6(Mana1-2Mana1-3)Mana-Sp9	18.75	1.5	8																1	Gala-Sp8	17.25	10.2429	59.379
209	Mana1-2Mana1-3Mana-Sp9	11.75	10.7199	91.2334																13	Glcb-Sp8	17.25	6.44851	37.3827
210	Mana1-2Mana1-6(Mana1-2Mana1-3)Mana1-6(Mana1-2Mana1-2Mana1-3)Manb1-4GlcNAcb1-4GlcNAcb-Sp12	22.5	12.7671	56.7429																491	Fuca1-2Galb1-4GlcNAcb1-2Mana-Sp0	17.25	7.88987	45.7384
211	Mana1-6(Mana1-3)Mana-Sp9	9.75	1.5	15.3846																44	(6S)Galb1-4GlcNAcb-Sp8	17	15.6418	92.0107
212	Mana1-2Mana1-2Mana1-6(Mana1-3)Mana-Sp9	17	2.44949	14.4088																196	Glca1-4Glca-Sp8	17	16.9902	99.9423
213	Mana1-6(Mana1-3)Mana1-6(Mana1-2Mana1-3)Manb1-4GlcNAcb1-4GlcNAcb-Sp12	99.25	9.06918	9.13771																212	Mana1-2Mana1-2Mana1-6(Mana1-3)Mana-Sp9	17	2.44949	14.4088
214	Mana1-6(Mana1-3)Mana1-6(Mana1-3)Manb1-4GlcNAcb1-4GlcNAcb-Sp12	14.5	1.29099	8.90341																519	Gala1-3Galb1-3GlcNAcb1-2Mana-Sp0	17	4.69042	27.5907
215	Manb1-4GlcNAcb-Sp0	-1.25	9.03235	-722.588																174	GlcNAca1-6Galb1-4GlcNAcb-Sp8	16.75	3.77492	22.5368
216	Neu5Aca2-3Galb1-4GlcNAcb1-3Galb1-4(Fuca1-3)GlcNAcb-Sp0	2	4.54606	227.303																355	Fuca1-2Galb1-4GlcNAcb1-2Mana1-6(Fuca1-2Galb1-4GlcNAcb1-2Mana1-3)Manb1-4GlcNAcb1-4GlcNAcb-Sp20	16.75	7.80491	46.5965
217	(3S)Galb1-4(Fuca1-3)(6S)GlcNAcb-Sp8	55.25	4.11299	7.44432																377	Galb1-4(Fuca1-3)GlcNAcb1-6(Galb1-3GlcNAcb1-3)Galb1-4Glc-Sp21	16.75	1.5	8.95522
218	Fuca1-2(6S)Galb1-4GlcNAcb-Sp0	13.25	9.17878	69.2738																428	Galb1-4GlcNAcb1-2Mana1-6(GlcNAcb1-4)(Galb1-4GlcNAcb1-2Mana1-3)Manb1-4GlcNAcb1-4GlcNAc-Sp21	16.75	2.75379	16.4405
219	Fuca1-2Galb1-4(6S)GlcNAcb-Sp8	21	3.74166	17.8174																63	Fuca1-2Galb1-3GalNAcb1-4(Neu5Aca2-3)Galb1-4Glcb-Sp0	16.5	1.29099	7.82421
220	Fuca1-2(6S)Galb1-4(6S)Glcb-Sp0	22	3.16228	14.374																101	Gala1-3(Fuca1-2)Galb1-3GlcNAcb-Sp0	16.5	2.38048	14.4271
221	Neu5Aca2-3Galb1-3GalNAca-Sp8	-20.75	2.75379	-13.2713																145	Galb1-3GalNAcb1-4Galb1-4Glcb-Sp8	16.5	1.29099	7.82421
222	Neu5Aca2-3Galb1-3GalNAca-Sp14	73.5	7.59386	10.3318																151	Galb1-4(Fuca1-3)GlcNAcb-Sp0	16.5	4.12311	24.9885
223	GalNAcb1-4(Neu5Aca2-8Neu5Aca2-8Neu5Aca2-8Neu5Aca2-3)Galb1-4Glcb-Sp0	12	6.68331	55.6943																198	Glcb1-4Glcb-Sp8	16.5	7.85281	47.5928
224	GalNAcb1-4(Neu5Aca2-8Neu5Aca2-8Neu5Aca2-3)Galb1-4Glcb-Sp0	26.75	3.0957	11.5727																199	Glcb1-6Glcb-Sp8	16.5	9.81495	59.4846
225	Neu5Aca2-8Neu5Aca2-8Neu5Aca2-3Galb1-4Glcb-Sp0	9.25	1.89297	20.4645																526	Neu5Aca2-3Galb1-4(Fuca1-3)GlcNAcb1-2Mana-Sp0	16.5	1.29099	7.82421
226	GalNAcb1-4(Neu5Aca2-8Neu5Aca2-3)Galb1-4Glcb-Sp0	3.25	3.5	107.692																25	(3S)Galb1-4Glcb-Sp8	16.25	12.1209	74.5903
227	Neu5Aca2-8Neu5Aca2-8Neu5Aca-Sp8	4.75	1.70783	35.9542																105	Gala1-3(Fuca1-2)Galb1-4GlcNAc-Sp0	16.25	2.5	15.3846
228	GalNAcb1-4(Neu5Aca2-3)Galb1-4GlcNAcb-Sp0	36	2.44949	6.80414																161	Galb1-4GlcNAcb1-3Galb1-4(Fuca1-3)GlcNAcb1-3Galb1-4(Fuca1-3)GlcNAcb-Sp0	16.25	1.5	9.23077
229	GalNAcb1-4(Neu5Aca2-3)Galb1-4GlcNAcb-Sp8	6	6.68331	111.389																280	Neu5Gca2-3Galb1-4Glcb-Sp0	16.25	7.63217	46.9672
230	GalNAcb1-4(Neu5Aca2-3)Galb1-4Glcb-Sp0	12	0.816497	6.80414																348	Galb1-3GlcNAcb1-2Mana1-6(Galb1-3GlcNAcb1-2Mana1-3)Manb1-4GlcNAcb1-4(Fuca1-6)GlcNAcb-Sp22	16.25	4.42531	27.2327
231	Neu5Aca2-3Galb1-3GalNAcb1-4(Neu5Aca2-3)Galb1-4Glcb-Sp0	5.75	1.5	26.087																367	GalNAca1-3(Fuca1-2)Galb1-3GlcNAcb1-2Mana1-6(GalNAca1-3(Fuca1-2)Galb1-3GlcNAcb1-2Mana1-3)Manb1-4GlcNAcb1-4GlcNAcb-Sp20	16.25	2.21736	13.6453
232	Neu5Aca2-6(Neu5Aca2-3)GalNAca-Sp8	0.5	0.57735	115.47																431	Galb1-4GlcNAcb1-6(Galb1-4GlcNAcb1-2)Mana1-6(GlcNAcb1-4)(Galb1-4GlcNAcb1-4(Galb1-4GlcNAcb1-2)Mana1-3)Manb1-4GlcNAcb1-4GlcNAc-Sp21	16.25	1.70783	10.5097
233	Neu5Aca2-3GalNAca-Sp8	25.5	1.91485	7.50923																274	Neu5Acb2-6GalNAca-Sp8	16	2	12.5
234	Neu5Aca2-3GalNAcb1-4GlcNAcb-Sp0	3	1.1547	38.49																275	Neu5Acb2-6Galb1-4GlcNAcb-Sp8	16	1.41421	8.83883
235	Neu5Aca2-3Galb1-3(6S)GlcNAc-Sp8	100.25	10.4363	10.4103																436	(6S)Galb1-3GlcNAcb-Sp0	16	6.8313	42.6956
236	Neu5Aca2-3Galb1-3(Fuca1-4)GlcNAcb-Sp8	11	2.44949	22.2681																478	Neu5Aca2-3Galb1-3GlcNAcb1-2Mana1-6(GlcNAcb1-4)(Neu5Aca2-3Galb1-3GlcNAcb1-2Mana1-3)Manb1-4GlcNAcb1-4GlcNAc-Sp21	16	2.58199	16.1374
237	Neu5Aca2-3Galb1-3(Fuca1-4)GlcNAcb1-3Galb1-4(Fuca1-3)GlcNAcb-Sp0	19.25	1.5	7.79221																74	Fuca1-2Galb1-4GlcNAcb1-3Galb1-4GlcNAcb1-3Galb1-4GlcNAcb-Sp0	15.75	2.06155	13.0892
238	Neu5Aca2-3Galb1-4(Neu5Aca2-3Galb1-3)GlcNAcb-Sp8	6	2.94392	49.0653																77	Fuca1-2Galb1-4Glcb-Sp0	15.75	2.06155	13.0892
239	Neu5Aca2-3Galb1-3(6S)GalNAca-Sp8	42.75	10.8128	25.2931																250	Neu5Aca2-3Galb1-4(Fuca1-3)GlcNAcb-Sp0	15.75	2.87228	18.2367
240	Neu5Aca2-6(Neu5Aca2-3Galb1-3)GalNAca-Sp8	7.5	1.91485	25.5314																300	Galb1-4GlcNAca1-6Galb1-4GlcNAcb-Sp0	15.75	2.06155	13.0892
241	Neu5Aca2-6(Neu5Aca2-3Galb1-3)GalNAca-Sp14	34	4.39697	12.9323																350	KDNa2-3Galb1-4(Fuca1-3)GlcNAc-Sp0	15.75	3.86221	24.522
242	Neu5Aca2-3Galb-Sp8	19	5.35413	28.1796																402	Gala1-3(Fuca1-2)Galb1-4(Fuca1-3)Glcb-Sp21	15.75	0.5	3.1746
243	Neu5Aca2-3Galb1-3GalNAcb1-3Gala1-4Galb1-4Glcb-Sp0	4.75	2.36291	49.7454																422	Galb1-4GlcNAcb1-6(Fuca1-2Galb1-3GlcNAcb1-3)Galb1-4Glc-Sp21	15.75	5.61991	35.6819
244	Neu5Aca2-3Galb1-3GlcNAcb1-3Galb1-4GlcNAcb-Sp0	4.5	1.29099	28.6888																556	(3S)GlcAb1-3Galb1-4GlcNAcb1-2Mana-Sp0	15.75	4.99166	31.6931
245	Fuca1-2(6S)Galb1-4Glcb-Sp0	6.5	7.85281	120.813																576	Neu5Aca2-6Galb1-4GlcNAcb1-3Galb1-4GlcNAcb1-6(Galb1-3)GalNAca-Sp14	15.75	0.957427	6.0789
246	Neu5Aca2-3Galb1-3GlcNAcb-Sp0	11	20.6882	188.074																584	GlcNAcb1-3Fuca-Sp21	15.75	2.21736	14.0784
247	Neu5Aca2-3Galb1-4(6S)GlcNAcb-Sp8	15.5	2.38048	15.3579																247	Neu5Aca2-3Galb1-4(6S)GlcNAcb-Sp8	15.5	2.38048	15.3579
248	Neu5Aca2-3Galb1-4(Fuca1-3)(6S)GlcNAcb-Sp8	6	2.94392	49.0653																255	Neu5Aca2-3Galb1-4GlcNAcb-Sp0	15.5	1.29099	8.329
249	Neu5Aca2-3Galb1-4(Fuca1-3)GlcNAcb1-3Galb1-4(Fuca1-3)GlcNAcb1-3Galb1-4(Fuca1-3)GlcNAcb-Sp0	84.5	25.7876	30.5179																331	Neu5Aca2-3Galb1-4(Fuca1-3)GlcNAcb1-6(Neu5Aca2-3Galb1-3)GalNAc-Sp14	15.5	6.45497	41.645
250	Neu5Aca2-3Galb1-4(Fuca1-3)GlcNAcb-Sp0	15.75	2.87228	18.2367																365	Gala1-3(Fuca1-2)Galb1-4GlcNAcb1-2Mana1-6(Gala1-3(Fuca1-2)Galb1-4GlcNAcb1-2Mana1-3)Manb1-4GlcNAcb1-4GlcNAcb-Sp20	15.5	1.73205	11.1745
251	Neu5Aca2-3Galb1-4(Fuca1-3)GlcNAcb-Sp8	10	1.41421	14.1421																539	Neu5Gca2-8Neu5Gca2-3Galb1-4GlcNAc-Sp0	15.5	11.2694	72.706
252	Neu5Aca2-3Galb1-4(Fuca1-3)GlcNAcb1-3Galb-Sp8	13	1.41421	10.8786																114	Gala1-3Galb1-3GlcNAcb-Sp0	15.25	1.89297	12.4129
253	Neu5Aca2-3Galb1-4(Fuca1-3)GlcNAcb1-3Galb1-4GlcNAcb-Sp8	20.25	19.1202	94.4209																175	GlcNAcb1-2Galb1-3GalNAca-Sp8	15.25	2.5	16.3934
254	Neu5Aca2-3Galb1-4GlcNAcb1-3Galb1-4GlcNAcb1-3Galb1-4GlcNAcb-Sp0	3.25	0.5	15.3846																357	Gala1-3Galb1-4GlcNAcb1-2Mana1-6(Gala1-3Galb1-4GlcNAcb1-2Mana1-3)Manb1-4GlcNAcb1-4GlcNAcb-Sp20	15.25	2.98608	19.5808
255	Neu5Aca2-3Galb1-4GlcNAcb-Sp0	15.5	1.29099	8.329																68	Fuca1-2Galb1-3GlcNAcb-Sp8	15	0.816497	5.44331
256	Neu5Aca2-3Galb1-4GlcNAcb-Sp8	8.5	5.44671	64.079																72	Fuca1-2Galb1-4(Fuca1-3)GlcNAcb-Sp8	15	2.44949	16.3299
257	Neu5Aca2-3Galb1-4GlcNAcb1-3Galb1-4GlcNAcb-Sp0	1.5	9.57427	638.285																113	Gala1-3Galb1-4(Fuca1-3)GlcNAcb-Sp8	15	0.816497	5.44331
258	Fuca1-2Galb1-4(6S)Glcb-Sp0	17.5	2.64575	15.1186																410	Gala1-3(Fuca1-2)Galb1-4(Fuca1-3)GlcNAcb1-3GalNAc-Sp14	15	2.16025	14.4016
259	Neu5Aca2-3Galb1-4Glcb-Sp0	25	3.55903	14.2361																489	Fuca1-2(6S)Galb1-3GlcNAcb-Sp0	15	3.82971	25.5314
260	Neu5Aca2-3Galb1-4Glcb-Sp8	4.5	1.29099	28.6888																525	Fuca1-4(Galb1-3)GlcNAcb1-2 Mana-Sp0	15	15.3406	102.271
261	Neu5Aca2-6GalNAca-Sp8	21.5	2.08167	9.68217																387	GalNAca1-3(Fuca1-2)Galb1-3GalNAca1-3(Fuca1-2)Galb1-4GlcNAcb-Sp0	14.75	5.18813	35.1737
262	Neu5Aca2-6GalNAcb1-4GlcNAcb-Sp0	18.5	9.25563	50.0304																446	GalNAcb1-4Galb1-4Glcb-Sp0	14.75	16.1941	109.791
263	Neu5Aca2-6Galb1-4(6S)GlcNAcb-Sp8	9.5	3.69685	38.9142																511	GalNAca1-3(Fuca1-2)Galb1-4GlcNAcb1-6GalNAc-Sp14	14.75	8.34166	56.5536
264	Neu5Aca2-6Galb1-4GlcNAcb-Sp0	14.5	2.51661	17.3559																129	Galb1-3(Fuca1-4)GlcNAc-Sp8	14.5	1.29099	8.90341
265	Neu5Aca2-6Galb1-4GlcNAcb-Sp8	1.5	3.10913	207.275																214	Mana1-6(Mana1-3)Mana1-6(Mana1-3)Manb1-4GlcNAcb1-4GlcNAcb-Sp12	14.5	1.29099	8.90341
266	Neu5Aca2-6Galb1-4GlcNAcb1-3Galb1-4(Fuca1-3)GlcNAcb1-3Galb1-4(Fuca1-3)GlcNAcb-Sp0	14	1.1547	8.24786																264	Neu5Aca2-6Galb1-4GlcNAcb-Sp0	14.5	2.51661	17.3559
267	Neu5Aca2-6Galb1-4GlcNAcb1-3Galb1-4GlcNAcb-Sp0	5	3.91578	78.3156																434	Neu5Aca2-3Galb1-4GlcNAcb1-3Galb-Sp8	14.5	1	6.89655
268	Neu5Aca2-6Galb1-4Glcb-Sp0	4	8.90693	222.673																449	Neu5Aca2-6Galb1-4GlcNAcb1-6(Fuca1-2Galb1-3GlcNAcb1-3)Galb1-4Glc-Sp21	14.5	3.10913	21.4423
269	Neu5Aca2-6Galb1-4Glcb-Sp8	19.75	13.4009	67.8525																481	Gala1-3Galb1-3GlcNAcb1-6GalNAca-Sp14	14.5	5.06623	34.9395
270	Neu5Aca2-6Galb-Sp8	26.75	2.21736	8.28918																502	Galb1-3(6S)GlcNAcb-Sp8	14.5	11	75.8621
271	Neu5Aca2-8Neu5Aca-Sp8	10.75	4.85627	45.1746																23	6S(3S)Galb1-4GlcNAcb-Sp0	14.25	11.3248	79.4719
272	Neu5Aca2-8Neu5Aca2-3Galb1-4Glcb-Sp0	-88.75	46.1113	-51.9564																52	GlcNAcb1-2Mana1-6(GlcNAcb1-2Mana1-3)Manb1-4GlcNAcb1-4GlcNAcb-Sp12	14.25	0.957427	6.71879
273	Galb1-3(Fuca1-4)GlcNAcb1-3Galb1-3(Fuca1-4)GlcNAcb-Sp0	21.75	1.25831	5.78531																97	GalNAcb1-4(Fuca1-3)GlcNAcb-Sp0	14.25	2.06155	14.467
274	Neu5Acb2-6GalNAca-Sp8	16	2	12.5																106	Gala1-3(Fuca1-2)Galb1-4Glcb-Sp0	14.25	0.957427	6.71879
275	Neu5Acb2-6Galb1-4GlcNAcb-Sp8	16	1.41421	8.83883																126	Galb1-3(Fuca1-4)GlcNAcb1-3Galb1-4(Fuca1-3)GlcNAcb-Sp0	14.25	8.05709	56.541
276	Neu5Gca2-3Galb1-3(Fuca1-4)GlcNAcb-Sp0	18.25	3.59398	19.693																140	Galb1-3GalNAca-Sp14	14.25	5.67891	39.852
277	Neu5Gca2-3Galb1-3GlcNAcb-Sp0	12.75	1.25831	9.86906																178	GlcNAcb1-6(GlcNAcb1-3)Galb1-4GlcNAcb-Sp8	14.25	2.98608	20.9549
278	Neu5Gca2-3Galb1-4(Fuca1-3)GlcNAcb-Sp0	-3	2.58199	-86.0663																498	GalNAca1-3(Fuca1-2)Galb1-3GlcNAcb1-6GalNAca-Sp14	14.25	3.86221	27.1032
279	Neu5Gca2-3Galb1-4GlcNAcb-Sp0	9.25	0.957427	10.3506																507	(3S)GalNAcb1-4GlcNAc-Sp8	14.25	2.62996	18.4558
280	Neu5Gca2-3Galb1-4Glcb-Sp0	16.25	7.63217	46.9672																137	Neu5Acb2-6(Galb1-3)GalNAca-Sp8	14	0.816497	5.83212
281	Neu5Gca2-6GalNAca-Sp0	18.25	3.0957	16.9627																266	Neu5Aca2-6Galb1-4GlcNAcb1-3Galb1-4(Fuca1-3)GlcNAcb1-3Galb1-4(Fuca1-3)GlcNAcb-Sp0	14	1.1547	8.24786
282	Neu5Gca2-6Galb1-4GlcNAcb-Sp0	13.25	2.21736	16.7348																505	(3S)GalNAcb1-4(3S)GlcNAc-Sp8	14	2.3094	16.4957
283	Neu5Gca-Sp8	36.5	2.38048	6.52185																554	Galb1-3GlcNAcb1-6(Galb1-3)GalNAc-Sp14	14	4.39697	31.4069
284	Neu5Aca2-3Galb1-4GlcNAcb1-6(Galb1-3)GalNAca-Sp14	-27	8.28654	-30.6909																38	(3S)Galb-Sp8	13.75	10.751	78.1889
285	Galb1-3GlcNAcb1-3Galb1-3GlcNAcb-Sp0	8	4	50																93	GalNAca1-4(Fuca1-2)Galb1-4GlcNAcb-Sp8	13.75	1.5	10.9091
286	Galb1-4(Fuca1-3)(6S)GlcNAcb-Sp0	27.75	5.56028	20.037																296	Galb1-3Galb1-4GlcNAcb-Sp8	13.75	4.57347	33.2616
287	Galb1-4(Fuca1-3)(6S)Glcb-Sp0	24	2.82843	11.7851																335	GlcNAca1-4Galb1-4GlcNAcb1-3Galb1-4Glcb-Sp0	13.75	0.957427	6.96311
288	Galb1-4(Fuca1-3)GlcNAcb1-3Galb1-3(Fuca1-4)GlcNAcb-Sp0	32	3.91578	12.2368																358	Galb1-4GlcNAcb1-2Mana1-6(Mana1-3)Manb1-4GlcNAcb1-4GlcNAcb-Sp12	13.75	0.957427	6.96311
289	Galb1-4GlcNAcb1-3Galb1-3GlcNAcb-Sp0	21.25	4.71699	22.1976																46	Neu5Aca2-3(6S)Galb1-4GlcNAcb-Sp8	13.5	7.93725	58.7945
290	Neu5Aca2-3Galb1-3GlcNAcb1-3Galb1-3GlcNAcb-Sp0	3	2.16025	72.0082																380	Galb1-3GlcNAcb1-3Galb1-4(Fuca1-3)GlcNAcb1-6(Galb1-3GlcNAcb1-3)Galb1-4Glc-Sp21	13.5	1.73205	12.83
291	Neu5Aca2-3Galb1-4GlcNAcb1-3Galb1-3GlcNAcb-Sp0	1.25	2.62996	210.396																391	Galb1-4GlcNAcb1-2Mana1-6(GlcNAcb1-2Mana1-3)Manb1-4GlcNAcb1-4GlcNAc-Sp12	13.5	3.69685	27.384
292	4S(3S)Galb1-4GlcNAcb-Sp0	22.5	2.64575	11.7589																442	Fuca1-2Galb1-4GlcNAcb1-6(Fuca1-2Galb1-4GlcNAcb1-3)GalNAc-Sp14	13.5	0.57735	4.27667
293	(6S)Galb1-4(6S)GlcNAcb-Sp0	12.75	3.77492	29.6072																484	(3S)Galb1-3(Fuca1-4)GlcNAcb-Sp0	13.5	1.29099	9.56292
294	(6P)Glcb-Sp10	28	2.16025	7.71517																504	(6S)GalNAcb1-4GlcNAc-Sp8	13.5	4.65475	34.4796
295	Neu5Aca2-3Galb1-4(Fuca1-3)GlcNAcb1-6(Galb1-3)GalNAca-Sp14	83.5	2.88675	3.45719																509	Galb1-4(6P)GlcNAcb-Sp0	13.5	5.56776	41.2427
296	Galb1-3Galb1-4GlcNAcb-Sp8	13.75	4.57347	33.2616																541	Neu5Gca2-8Neu5Aca2-3Galb1-4GlcNAc-Sp0	13.5	1.91485	14.1841
297	Neu5Aca2-6Galb1-4GlcNAcb1-2Mana1-6(Galb1-4GlcNAcb1-2Mana1-3)Manb1-4GlcNAcb1-4GlcNAcb-Sp12	5.75	2.98608	51.9318																12	Galb-Sp8	13.25	13.1244	99.0521
298	Galb1-4GlcNAcb1-6(Galb1-4GlcNAcb1-3)Galb1-4GlcNAc-Sp0	11	1.41421	12.8565																67	Fuca1-2Galb1-3GlcNAcb-Sp0	13.25	10.8128	81.606
299	GlcNAcb1-6(Galb1-4GlcNAcb1-3)Galb1-4GlcNAc-Sp0	11	7.61577	69.2343																71	Fuca1-2Galb1-4(Fuca1-3)GlcNAcb-Sp0	13.25	4.99166	37.6729
300	Galb1-4GlcNAca1-6Galb1-4GlcNAcb-Sp0	15.75	2.06155	13.0892																87	GalNAca1-3(Fuca1-2)Galb1-4Glcb-Sp0	13.25	1.25831	9.49665
301	Galb1-4GlcNAcb1-6Galb1-4GlcNAcb-Sp0	12	13.1403	109.502																191	GlcNAcb1-4GlcNAcb1-4GlcNAcb-Sp8	13.25	6.18466	46.6767
302	GalNAcb1-3Galb-Sp8	30.5	3	9.83607																218	Fuca1-2(6S)Galb1-4GlcNAcb-Sp0	13.25	9.17878	69.2738
303	GlcAb1-3GlcNAcb-Sp8	7.75	14.0564	181.373																282	Neu5Gca2-6Galb1-4GlcNAcb-Sp0	13.25	2.21736	16.7348
304	Neu5Aca2-6Galb1-4GlcNAcb1-2Mana1-6(GlcNAcb1-2Mana1-3)Manb1-4GlcNAcb1-4GlcNAcb-Sp12	18.25	1.70783	9.35795																394	Galb1-4(Fuca1-3)GlcNAcb1-3GalNAca-Sp14	13.25	2.87228	21.6776
305	GlcNAcb1-3Man-Sp10	18.75	3.20156	17.075																514	Gala1-3(Fuca1-2)Galb1-4GlcNAcb1-2Mana-Sp0	13.25	4.272	32.2415
306	GlcNAcb1-4GlcNAcb-Sp10	4	1.41421	35.3553																17	GlcNAcb-Sp8	13	12.4633	95.8714
307	GlcNAcb1-4GlcNAcb-Sp12	-16.25	9.63933	-59.3189																157	Galb1-4GalNAca1-3(Fuca1-2)Galb1-4GlcNAcb-Sp8	13	2.94392	22.6455
308	MurNAcb1-4GlcNAcb-Sp10	12	1.41421	11.7851																172	Galb1-4Glcb-Sp8	13	11.4018	87.7058
309	Mana1-6Manb-Sp10	24	3.55903	14.8293																252	Neu5Aca2-3Galb1-4(Fuca1-3)GlcNAcb1-3Galb-Sp8	13	1.41421	10.8786
310	Mana1-6(Mana1-3)Mana1-6(Mana1-3)Manb-Sp10	11.25	3.86221	34.3308																354	Fuca1-2Galb1-3GlcNAcb1-2Mana1-6(Fuca1-2Galb1-3GlcNAcb1-2Mana1-3)Manb1-4GlcNAcb1-4GlcNAcb-Sp20	13	3.91578	30.1214
311	Mana1-2Mana1-6(Mana1-3)Mana1-6(Mana1-2Mana1-2Mana1-3)Mana-Sp9	23.25	16.4595	70.7937																363	Galb1-4GlcNAcb1-2Mana1-6(Galb1-4GlcNAcb1-4(Galb1-4GlcNAcb1-2)Mana1-3)Manb1-4GlcNAcb1-4GlcNAc-Sp21	13	0.816497	6.28074
312	Mana1-2Mana1-6(Mana1-2Mana1-3)Mana1-6(Mana1-2Mana1-2Mana1-3)Mana-Sp9	12.75	0.957427	7.50923																403	Galb1-4GlcNAcb1-6(Neu5Aca2-6Galb1-3GlcNAcb1-3)Galb1-4Glc-Sp21	13	1.41421	10.8786
313	Neu5Aca2-3Galb1-4GlcNAcb1-6(Neu5Aca2-3Galb1-3)GalNAca-Sp14	-3.75	1.70783	-45.542																495	GalNAcb1-4(Fuca1-3)(6S)GlcNAcb-Sp8	13	5.47723	42.1325
314	Neu5Aca2-6Galb1-4GlcNAcb1-2Mana1-6(Neu5Aca2-3Galb1-4GlcNAcb1-2Mana1-3)Manb1-4GlcNAcb1-4GlcNAcb-Sp12	6.75	3.59398	53.2441																103	Gala1-3(Fuca1-2)Galb1-4(Fuca1-3)GlcNAcb-Sp0	12.75	1.70783	13.3947
315	Galb1-4GlcNAcb1-2Mana1-6(Neu5Aca2-6Galb1-4GlcNAcb1-2Mana1-3)Manb1-4GlcNAcb1-4GlcNAcb-Sp12	6.5	1.29099	19.8615																277	Neu5Gca2-3Galb1-3GlcNAcb-Sp0	12.75	1.25831	9.86906
316	Neu5Aca2-8Neu5Acb-Sp17	21	2.16025	10.2869																293	(6S)Galb1-4(6S)GlcNAcb-Sp0	12.75	3.77492	29.6072
317	Neu5Aca2-8Neu5Aca2-8Neu5Acb-Sp8	10	2.44949	24.4949																312	Mana1-2Mana1-6(Mana1-2Mana1-3)Mana1-6(Mana1-2Mana1-2Mana1-3)Mana-Sp9	12.75	0.957427	7.50923
318	Neu5Gcb2-6Galb1-4GlcNAc-Sp8	20	1.82574	9.12871																379	Galb1-4(Fuca1-3)GlcNAcb1-6(Fuca1-4(Fuca1-2Galb1-3)GlcNAcb1-3)Galb1-4Glc-Sp21	12.75	0.957427	7.50923
319	Galb1-3GlcNAcb1-2Mana1-6(Galb1-3GlcNAcb1-2Mana1-3)Manb1-4GlcNAcb1-4GlcNAcb-Sp19	21.75	5.7373	26.3784																15	GalNAcb-Sp8	12.5	13.8684	110.947
320	Neu5Aca2-3Galb1-4GlcNAcb1-2Mana1-6(Neu5Aca2-3Galb1-4GlcNAcb1-2Mana1-3)Manb1-4GlcNAcb1-4GlcNAcb-Sp12	3.75	0.957427	25.5314																131	Galb1-4GlcNAcb1-6GalNAca-Sp8	12.5	4.50925	36.074
321	Neu5Aca2-3Galb1-4GlcNAcb1-2Mana1-6(Neu5Aca2-6Galb1-4GlcNAcb1-2Mana1-3)Manb1-4GlcNAcb1-4GlcNAcb-Sp12	7	0.816497	11.6642																180	GlcNAcb1-3GalNAca-Sp14	12.5	1.91485	15.3188
322	Galb1-4(Fuca1-3)GlcNAcb1-2Mana1-6(Galb1-4(Fuca1-3)GlcNAcb1-2Mana1-3)Manb1-4GlcNAcb1-4GlcNAcb-Sp20	19.5	1.91485	9.81977																445	Neu5Aca2-8Neu5Aca2-3Galb1-3GalNAcb1-4(Neu5Aca2-8Neu5Aca2-3)Galb1-4Glcb-Sp0	12.5	21.7945	174.356
323	Neu5,9Ac2a2-3Galb1-3GlcNAcb-Sp0	-2.75	0.5	-18.1818																479	Neu5Aca2-6Galb1-4GlcNAcb1-6(Fuca1-2Galb1-4(Fuca1-3)GlcNAcb1-3)Galb1-4Glc-Sp21	12.5	2.51661	20.1329
324	Neu5Aca2-6Galb1-4GlcNAcb1-3Galb1-3GlcNAcb-Sp0	-25	27.2152	-108.861																550	GalNAcb1-4GlcNAcb1-3GalNAcb1-4GlcNAcb-Sp0	12.5	10.5987	84.7899
325	Neu5Aca2-3Galb1-3(Fuca1-4)GlcNAcb1-3Galb1-3(Fuca1-4)GlcNAcb-Sp0	3.25	3.94757	121.464																73	Fuca1-2Galb1-4GlcNAcb1-3Galb1-4GlcNAcb-Sp0	12.25	3.5	28.5714
326	Neu5Aca2-6Galb1-4GlcNAcb1-3Galb1-4GlcNAcb1-3Galb1-4GlcNAcb-Sp0	7.25	3.20156	44.1595																179	GlcNAcb1-3GalNAca-Sp8	12.25	4.99166	40.7482
327	Gala1-4Galb1-4GlcNAcb1-3Galb1-4Glcb-Sp0	7.75	0.957427	12.3539																406	Gala1-3(Fuca1-2)Galb1-4GlcNAcb1-3GalNAca-Sp14	12.25	1.5	12.2449
328	GalNAcb1-3Gala1-4Galb1-4GlcNAcb1-3Galb1-4Glcb-Sp0	20	2.82843	14.1421																30	(3S)Galb1-3GlcNAcb-Sp0	12	6.0553	50.4608
329	GalNAca1-3(Fuca1-2)Galb1-4GlcNAcb1-3Galb1-4GlcNAcb-Sp0	6.75	1.25831	18.6416																148	Galb1-3GlcNAcb1-3Galb1-4Glcb-Sp10	12	3.74166	31.1805
330	GalNAca1-3(Fuca1-2)Galb1-4GlcNAcb1-3Galb1-4GlcNAcb1-3Galb1-4GlcNAcb-Sp0	36.75	4.42531	12.0416																223	GalNAcb1-4(Neu5Aca2-8Neu5Aca2-8Neu5Aca2-8Neu5Aca2-3)Galb1-4Glcb-Sp0	12	6.68331	55.6943
331	Neu5Aca2-3Galb1-4(Fuca1-3)GlcNAcb1-6(Neu5Aca2-3Galb1-3)GalNAc-Sp14	15.5	6.45497	41.645																230	GalNAcb1-4(Neu5Aca2-3)Galb1-4Glcb-Sp0	12	0.816497	6.80414
332	GlcNAca1-4Galb1-4GlcNAcb1-3Galb1-4GlcNAcb1-3Galb1-4GlcNAcb-Sp0	-11	10.8012	-98.193																301	Galb1-4GlcNAcb1-6Galb1-4GlcNAcb-Sp0	12	13.1403	109.502
333	GlcNAca1-4Galb1-4GlcNAcb-Sp0	25.25	1.25831	4.98339																308	MurNAcb1-4GlcNAcb-Sp10	12	1.41421	11.7851
334	GlcNAca1-4Galb1-3GlcNAcb-Sp0	10.25	8.38153	81.771																415	Fuca1-2Galb1-3GlcNAcb1-3GalNAc-Sp14	12	6.78233	56.5194
335	GlcNAca1-4Galb1-4GlcNAcb1-3Galb1-4Glcb-Sp0	13.75	0.957427	6.96311																69	Fuca1-2Galb1-4(Fuca1-3)GlcNAcb1-3Galb1-4(Fuca1-3)GlcNAcb-Sp0	11.75	2.36291	20.1099
336	GlcNAca1-4Galb1-4GlcNAcb1-3Galb1-4(Fuca1-3)GlcNAcb1-3Galb1-4(Fuca1-3)GlcNAcb-Sp0	48.5	9.74679	20.0965																209	Mana1-2Mana1-3Mana-Sp9	11.75	10.7199	91.2334
337	GlcNAca1-4Galb1-4GlcNAcb1-3Galb1-4GlcNAcb-Sp0	-26.5	15.1548	-57.1878																399	Galb1-3GlcNAcb1-6Galb1-4GlcNAcb-Sp0	11.75	4.5	38.2979
338	GlcNAca1-4Galb1-3GalNAc-Sp14	23.25	5.85235	25.1714																570	GlcNAcb1-3Galb1-4GlcNAcb1-6(GlcNAcb1-3Galb1-4GlcNAcb1-3)GalNAca-Sp14	11.75	0.957427	8.14832
339	Neu5Aca2-6Galb1-4GlcNAcb1-2Mana1-6(Mana1-3)Manb1-4GlcNAcb1-4GlcNAc-Sp12	9	4.76095	52.8995																54	Galb1-4GlcNAcb1-2Mana1-6(Galb1-4GlcNAcb1-2Mana1-3)Manb1-4GlcNAcb1-4GlcNAcb-Sp12	11.5	2.51661	21.8836
340	Mana1-6(Neu5Aca2-6Galb1-4GlcNAcb1-2Mana1-3)Manb1-4GlcNAcb1-4GlcNAc-Sp12	8	0.816497	10.2062																168	Galb1-4GlcNAcb-Sp0	11.5	3.10913	27.0359
341	Neu5Aca2-6Galb1-4GlcNAcb1-2Mana1-6Manb1-4GlcNAcb1-4GlcNAc-Sp12	6	2.82843	47.1405																426	GlcNAcb1-6(GlcNAcb1-2)Mana1-6(GlcNAcb1-4)(GlcNAcb1-2Mana1-3)Manb1-4GlcNAcb1-4GlcNAc-Sp21	11.5	2.38048	20.6998
342	Neu5Aca2-6Galb1-4GlcNAcb1-2Mana1-3Manb1-4GlcNAcb1-4GlcNAc-Sp12	1.5	2.38048	158.698																459	Neu5Aca2-6Galb1-4GlcNAcb1-6(Neu5Aca2-6Galb1-4GlcNAcb1-2)Mana1-6(GlcNAcb1-4)(Neu5Aca2-6Galb1-4GlcNAcb1-4(Neu5Aca2-6Galb1-4GlcNAcb1-2)Mana1-3)Manb1-4GlcNAcb1-4GlcNAcb-Sp21	11.5	10.2794	89.3863
343	Galb1-4GlcNAcb1-2Mana1-3Manb1-4GlcNAcb1-4GlcNAc-Sp12	20	1.41421	7.07107																469	Neu5Aca2-6Galb1-4GlcNAcb1-6(Galb1-3GlcNAcb1-3)Galb1-4Glcb-Sp21	11.5	2.08167	18.1014
344	Galb1-4GlcNAcb1-2Mana1-6Manb1-4GlcNAcb1-4GlcNAc-Sp12	18.75	12.7639	68.074																480	Galb1-3GlcNAcb1-6GalNAca-Sp14	11.5	2.88675	25.1022
345	Mana1-6(Galb1-4GlcNAcb1-2Mana1-3)Manb1-4GlcNAcb1-4GlcNAcb-Sp12	7	4.54606	64.9437																521	Neu5Aca2-3Galb1-3GalNAcb1-4Galb1-4Glcb-Sp0	11.5	8.73689	75.973
346	GlcNAcb1-2Mana1-6(GlcNAcb1-2Mana1-3)Manb1-4GlcNAcb1-4(Fuca1-6)GlcNAcb-Sp22	30.5	6.13732	20.1224																90	GalNAca1-3(Fuca1-2)Galb-Sp18	11.25	10.2429	91.0479
347	Galb1-4GlcNAcb1-2Mana1-6(Galb1-4GlcNAcb1-2Mana1-3)Manb1-4GlcNAcb1-4(Fuca1-6)GlcNAcb-Sp22	-48.5	74.5855	-153.785																143	Galb1-3GalNAcb1-3Gala1-4Galb1-4Glcb-Sp0	11.25	2.06155	18.3249
348	Galb1-3GlcNAcb1-2Mana1-6(Galb1-3GlcNAcb1-2Mana1-3)Manb1-4GlcNAcb1-4(Fuca1-6)GlcNAcb-Sp22	16.25	4.42531	27.2327																310	Mana1-6(Mana1-3)Mana1-6(Mana1-3)Manb-Sp10	11.25	3.86221	34.3308
349	(6S)GlcNAcb1-3Galb1-4GlcNAcb-Sp0	53	1.41421	2.66833																362	Galb1-4(Fuca1-3)GlcNAcb1-6(Fuca1-2Galb1-4GlcNAcb1-3)Galb1-4Glc-Sp21	11.25	1.5	13.3333
350	KDNa2-3Galb1-4(Fuca1-3)GlcNAc-Sp0	15.75	3.86221	24.522																384	Fuca1-2Galb1-3GalNAca1-3(Fuca1-2)Galb1-4GlcNAcb-Sp0	11.25	9.63933	85.6829
351	KDNa2-6Galb1-4GlcNAc-Sp0	6.75	1.70783	25.3011																418	Gala1-3Galb1-3GlcNAcb1-3GalNAc-Sp14	11.25	1.70783	15.1807
352	KDNa2-3Galb1-4Glc-Sp0	20	4.54606	22.7303																577	Neu5Aca2-6Galb1-4GlcNAcb1-6(Galb1-3)GalNAca-Sp14	11.25	4.85627	43.1668
353	KDNa2-3Galb1-3GalNAca-Sp14	3	9.38083	312.694																190	GlcNAcb1-4GlcNAcb1-4GlcNAcb1-4GlcNAcb1-4GlcNAcb1-Sp8	11	4.24264	38.5695
354	Fuca1-2Galb1-3GlcNAcb1-2Mana1-6(Fuca1-2Galb1-3GlcNAcb1-2Mana1-3)Manb1-4GlcNAcb1-4GlcNAcb-Sp20	13	3.91578	30.1214																236	Neu5Aca2-3Galb1-3(Fuca1-4)GlcNAcb-Sp8	11	2.44949	22.2681
355	Fuca1-2Galb1-4GlcNAcb1-2Mana1-6(Fuca1-2Galb1-4GlcNAcb1-2Mana1-3)Manb1-4GlcNAcb1-4GlcNAcb-Sp20	16.75	7.80491	46.5965																246	Neu5Aca2-3Galb1-3GlcNAcb-Sp0	11	20.6882	188.074
356	Fuca1-2Galb1-4(Fuca1-3)GlcNAcb1-2Mana1-6(Fuca1-2Galb1-4(Fuca1-3)GlcNAcb1-2Mana1-3)Manb1-4GlcNAcb1-4GlcNAb-Sp20	42.75	10.8743	25.4369																298	Galb1-4GlcNAcb1-6(Galb1-4GlcNAcb1-3)Galb1-4GlcNAc-Sp0	11	1.41421	12.8565
357	Gala1-3Galb1-4GlcNAcb1-2Mana1-6(Gala1-3Galb1-4GlcNAcb1-2Mana1-3)Manb1-4GlcNAcb1-4GlcNAcb-Sp20	15.25	2.98608	19.5808																299	GlcNAcb1-6(Galb1-4GlcNAcb1-3)Galb1-4GlcNAc-Sp0	11	7.61577	69.2343
358	Galb1-4GlcNAcb1-2Mana1-6(Mana1-3)Manb1-4GlcNAcb1-4GlcNAcb-Sp12	13.75	0.957427	6.96311																382	GlcNAcb1-2Mana1-6(GlcNAcb1-4(GlcNAcb1-2)Mana1-3)Manb1-4GlcNAcb1-4GlcNAc-Sp21	11	1.41421	12.8565
359	Fuca1-4(Galb1-3)GlcNAcb1-2Mana1-6(Fuca1-4(Galb1-3)GlcNAcb1-2Mana1-3)Manb1-4GlcNAcb1-4(Fuca1-6)GlcNAcb-Sp22	-4.25	3.0957	-72.8399																496	(3S)GalNAcb1-4(Fuca1-3)GlcNAcb-Sp8	11	3.3665	30.6046
360	Neu5Aca2-6GlcNAcb1-4GlcNAc-Sp21	-63.25	23.1858	-36.6575																508	(4S)GalNAcb-Sp10	11	2.94392	26.7629
361	Neu5Aca2-6GlcNAcb1-4GlcNAcb1-4GlcNAc-Sp21	4.75	1.25831	26.4906																543	Neu5Gca2-8Neu5Gca2-6Galb1-4GlcNAc-Sp0	11	1.82574	16.5977
362	Galb1-4(Fuca1-3)GlcNAcb1-6(Fuca1-2Galb1-4GlcNAcb1-3)Galb1-4Glc-Sp21	11.25	1.5	13.3333																271	Neu5Aca2-8Neu5Aca-Sp8	10.75	4.85627	45.1746
363	Galb1-4GlcNAcb1-2Mana1-6(Galb1-4GlcNAcb1-4(Galb1-4GlcNAcb1-2)Mana1-3)Manb1-4GlcNAcb1-4GlcNAc-Sp21	13	0.816497	6.28074																398	Gala1-3Galb1-4GlcNAcb1-3GalNAca-Sp14	10.75	5.37742	50.0225
364	GalNAca1-3(Fuca1-2)Galb1-4GlcNAcb1-2Mana1-6(GalNAca1-3(Fuca1-2)Galb1-4GlcNAcb1-2Mana1-3)Manb1-4GlcNAcb1-4GlcNAcb-Sp20	17.75	2.5	14.0845																65	Fuca1-2Galb1-3GlcNAcb1-3Galb1-4Glcb-Sp8	10.5	10.5987	100.94
365	Gala1-3(Fuca1-2)Galb1-4GlcNAcb1-2Mana1-6(Gala1-3(Fuca1-2)Galb1-4GlcNAcb1-2Mana1-3)Manb1-4GlcNAcb1-4GlcNAcb-Sp20	15.5	1.73205	11.1745																375	Galb1-3GalNAca1-3(Fuca1-2)Galb1-4GlcNAc-Sp0	10.5	1.29099	12.2952
366	Gala1-3Galb1-4(Fuca1-3)GlcNAcb1-2Mana1-6(Gala1-3Galb1-4(Fuca1-3)GlcNAcb1-2Mana1-3)Manb1-4GlcNAcb1-4GlcNAcb-Sp20	6.25	5.25198	84.0317																499	GlcNAcb1-6(GlcNAcb1-2)Mana1-6(GlcNAcb1-4)(GlcNAcb1-4(GlcNAcb1-2)Mana1-3)Manb1-4GlcNAcb1-4(Fuca1-6)GlcNAc-Sp21	10.5	2.38048	22.6712
367	GalNAca1-3(Fuca1-2)Galb1-3GlcNAcb1-2Mana1-6(GalNAca1-3(Fuca1-2)Galb1-3GlcNAcb1-2Mana1-3)Manb1-4GlcNAcb1-4GlcNAcb-Sp20	16.25	2.21736	13.6453																500	Galb1-4GlcNAcb1-6(Galb1-4GlcNAcb1-2)Mana1-6(GlcNAcb1-4)Galb1-4GlcNAcb1-4(Gal b1-4GlcNAcb1-2)Mana1-3)Manb1-4GlcNAcb1-4(Fuca1-6)GlcNAc-Sp21	10.5	2.51661	23.9677
368	Galα1-3(Fucα1-2)Galβ1-3GlcNAcβ1-2Manα1-6(Galα1-3(Fucα1-2)Galβ1-3GlcNAcβ1-2Manα1-3)Manβ1-4GlcNAcβ1-4GlcNAcβ-Sp20	21.75	0.957427	4.40196																33	(3S)Galb1-4(Fuca1-3)GlcNAc-Sp8	10.25	9.97914	97.3575
369	Fuca1-4(Fuca1-2Galb1-3)GlcNAcb1-2Mana1-3(Fuca1-4(Fuca1-2Galb1-3)GlcNAcb1-2Mana1-3)Manb1-4GlcNAcb1-4GlcNAcb-Sp19	-26	12.083	-46.4733																35	(3S)Galb1-4(6S)GlcNAcb-Sp8	10.25	8.8459	86.3015
370	Neu5Aca2-3Galb1-4GlcNAcb1-3GalNAc-Sp14	5.25	4.34933	82.8444																334	GlcNAca1-4Galb1-3GlcNAcb-Sp0	10.25	8.38153	81.771
371	Neu5Aca2-6Galb1-4GlcNAcb1-3GalNAc-Sp14	6	2	33.3333																485	Galb1-4(Fuca1-3)GlcNAcb1-6(Neu5Aca2-6(Neu5Aca2-3Galb1-3)GlcNAcb1-3)Galb1-4Glc-Sp21	10.25	1.5	14.6341
372	Neu5Aca2-3Galb1-4(Fuca1-3)GlcNAcb1-3GalNAca-Sp14	33.25	6.84957	20.6002																580	Neu5Aca2-6Galb1-4GlcNAcb1-3Galb1-4GlcNAcb1-6(Neu5Aca2-6Galb1-4GlcNAcb1-3Galb1-4GlcNAcb1-3)GalNAca-Sp14	10.25	5.7373	55.9737
373	GalNAcb1-4GlcNAcb1-2Mana1-6(GalNAcb1-4GlcNAcb1-2Mana1-3)Manb1-4GlcNAcb1-4GlcNAc-Sp12	165.5	7.89515	4.77048																40	(4S)Galb1-4GlcNAcb-Sp8	10	7.39369	73.9369
374	Galb1-3GalNAca1-3(Fuca1-2)Galb1-4Glc-Sp0	-12	7.34847	-61.2372																130	Fuca1-4(Galb1-3)GlcNAcb-Sp8	10	7.74597	77.4597
375	Galb1-3GalNAca1-3(Fuca1-2)Galb1-4GlcNAc-Sp0	10.5	1.29099	12.2952																251	Neu5Aca2-3Galb1-4(Fuca1-3)GlcNAcb-Sp8	10	1.41421	14.1421
376	Galb1-3GlcNAcb1-3Galb1-4GlcNAcb1-6(Galb1-3GlcNAcb1-3)Galb1-4Glcb-Sp0	9.25	1.5	16.2162																317	Neu5Aca2-8Neu5Aca2-8Neu5Acb-Sp8	10	2.44949	24.4949
377	Galb1-4(Fuca1-3)GlcNAcb1-6(Galb1-3GlcNAcb1-3)Galb1-4Glc-Sp21	16.75	1.5	8.95522																444	GalNAca1-3(Fuca1-2)Galb1-4GlcNAcb1-6(GalNAca1-3(Fuca1-2)Galb1-4GlcNAcb1-3)GalNAc-Sp14	10	2.94392	29.4392
378	Galb1-4GlcNAcb1-6(Fuca1-4(Fuca1-2Galb1-3)GlcNAcb1-3)Galb1-4Glc-Sp21	28.75	3.5	12.1739																544	Neu5Aca2-8Neu5Aca2-3Galb1-4GlcNAc-Sp0	10	2.58199	25.8199
379	Galb1-4(Fuca1-3)GlcNAcb1-6(Fuca1-4(Fuca1-2Galb1-3)GlcNAcb1-3)Galb1-4Glc-Sp21	12.75	0.957427	7.50923																553	GlcNAb1-3Galb1-3GalNAc-Sp14	10	4.89898	48.9898
380	Galb1-3GlcNAcb1-3Galb1-4(Fuca1-3)GlcNAcb1-6(Galb1-3GlcNAcb1-3)Galb1-4Glc-Sp21	13.5	1.73205	12.83																572	Neu5Aca2-6Galb1-4GlcNAcb1-3Galb1-4GlcNAcb1-3GalNAca-Sp14	10	6.733	67.33
381	Galb1-4GlcNAcb1-6(Galb1-4GlcNAcb1-2)Mana1-6(Galb1-4GlcNAcb1-4(Galb1-4GlcNAcb1-2)Mana1-3)Manb1-4GlcNAcb1-4GlcNAcb-Sp21	9.5	1	10.5263																149	Galb1-3GlcNAcb-Sp0	9.75	13.2004	135.389
382	GlcNAcb1-2Mana1-6(GlcNAcb1-4(GlcNAcb1-2)Mana1-3)Manb1-4GlcNAcb1-4GlcNAc-Sp21	11	1.41421	12.8565																183	GlcNAcb1-3Galb1-4GlcNAcb-Sp8	9.75	2.87228	29.4593
383	Fuca1-2Galb1-3GalNAca1-3(Fuca1-2)Galb1-4Glcb-Sp0	23.75	0.957427	4.03127																205	KDNa2-3Galb1-3GlcNAcb-Sp0	9.75	5.7373	58.8442
384	Fuca1-2Galb1-3GalNAca1-3(Fuca1-2)Galb1-4GlcNAcb-Sp0	11.25	9.63933	85.6829																211	Mana1-6(Mana1-3)Mana-Sp9	9.75	1.5	15.3846
385	Galb1-3GlcNAcb1-3GalNAca-Sp14	36	23.8048	66.1243																523	Galb1-4GlcNAcb1-2 Mana1-6(GlcNAcb1-4)(Galb1-4GlcNAcb1-2Mana1-3)Manb1-4GlcNAcb1-4(Fuca1-6)GlcNAc-Sp21	9.75	2.21736	22.7421
386	GalNAcb1-4(Neu5Aca2-3)Galb1-4GlcNAcb1-3GalNAca-Sp14	52	3.3665	6.47404																20	Galb1-4GlcNAcb1-6(Galb1-4GlcNAcb1-3)GalNAc-Sp14	9.5	8.18535	86.1616
387	GalNAca1-3(Fuca1-2)Galb1-3GalNAca1-3(Fuca1-2)Galb1-4GlcNAcb-Sp0	14.75	5.18813	35.1737																34	(3S)Galb1-4(6S)GlcNAcb-Sp0	9.5	5.68624	59.8552
388	Gala1-3Galb1-3GlcNAcb1-2Mana1-6(Gala1-3Galb1-3GlcNAcb1-2Mana1-3)Manb1-4GlcNAcb1-4GlcNAc-Sp19	26.5	4.12311	15.5589																139	Galb1-3GalNAca-Sp8	9.5	7.68115	80.8542
389	Gala1-3Galb1-3(Fuca1-4)GlcNAcb1-2Mana1-6(Gala1-3Galb1-3(Fuca1-4)GlcNAcb1-2Mana1-3)Manb1-4GlcNAcb1-4GlcNAc-Sp19	-2.5	26.032	-1041.28																263	Neu5Aca2-6Galb1-4(6S)GlcNAcb-Sp8	9.5	3.69685	38.9142
390	GlcNAcb1-2Mana1-6(Galb1-4GlcNAcb1-2Mana1-3)Manb1-4GlcNAcb1-4GlcNAc-Sp12	7.5	3.10913	41.455																381	Galb1-4GlcNAcb1-6(Galb1-4GlcNAcb1-2)Mana1-6(Galb1-4GlcNAcb1-4(Galb1-4GlcNAcb1-2)Mana1-3)Manb1-4GlcNAcb1-4GlcNAcb-Sp21	9.5	1	10.5263
391	Galb1-4GlcNAcb1-2Mana1-6(GlcNAcb1-2Mana1-3)Manb1-4GlcNAcb1-4GlcNAc-Sp12	13.5	3.69685	27.384																458	Neu5Aca2-6Galb1-4GlcNAcb1-6(Neu5Aca2-6Galb1-4GlcNAcb1-2)Mana1-6(GlcNAcb1-4)(Neu5Aca2-6Galb1-4GlcNAcb1-2Mana1-3)Manb1-4GlcNAcb1-4GlcNAcb-Sp21	9.5	1.29099	13.5894
392	Neu5Aca2-3Galb1-3GlcNAcb1-3GalNAca-Sp14	-33	11.6333	-35.2524																225	Neu5Aca2-8Neu5Aca2-8Neu5Aca2-3Galb1-4Glcb-Sp0	9.25	1.89297	20.4645
393	Fuca1-2Galb1-4GlcNAcb1-3GalNAca-Sp14	19.75	2.75379	13.9432																279	Neu5Gca2-3Galb1-4GlcNAcb-Sp0	9.25	0.957427	10.3506
394	Galb1-4(Fuca1-3)GlcNAcb1-3GalNAca-Sp14	13.25	2.87228	21.6776																376	Galb1-3GlcNAcb1-3Galb1-4GlcNAcb1-6(Galb1-3GlcNAcb1-3)Galb1-4Glcb-Sp0	9.25	1.5	16.2162
395	GalNAca1-3GalNAcb1-3Gala1-4Galb1-4GlcNAcb-Sp0	6.25	3.20156	51.225																487	Gala1-3Galb1-4GlcNAcb1-6GalNAca-Sp14	9.25	3.40343	36.7938
396	Gala1-4Galb1-3GlcNAcb1-2Mana1-6(Gala1-4Galb1-3GlcNAcb1-2Mana1-3)Manb1-4GlcNAcb1-4GlcNAcb-Sp19	18.25	2.36291	12.9474																493	Fuca1-2(6S)Galb1-3(6S)GlcNAcb-Sp0	9.25	2.75379	29.7707
397	Gala1-4Galb1-4GlcNAcb1-2Mana1-6(Gala1-4Galb1-4GlcNAcb1-2Mana1-3)Manb1-4GlcNAcb1-4GlcNAcb-Sp24	-5	9.62635	-192.527																3	Mana-Sp8	9	4.69042	52.1157
398	Gala1-3Galb1-4GlcNAcb1-3GalNAca-Sp14	10.75	5.37742	50.0225																144	Galb1-3GalNAcb1-4(Neu5Aca2-3)Galb1-4Glcb-Sp0	9	1.82574	20.286
399	Galb1-3GlcNAcb1-6Galb1-4GlcNAcb-Sp0	11.75	4.5	38.2979																339	Neu5Aca2-6Galb1-4GlcNAcb1-2Mana1-6(Mana1-3)Manb1-4GlcNAcb1-4GlcNAc-Sp12	9	4.76095	52.8995
400	Galb1-3GlcNAca1-6Galb1-4GlcNAcb-Sp0	8.75	2.98608	34.1266																518	Neu5Aca2-3Galb1-3GlcNAcb1-2Mana-Sp0	9	3.16228	35.1364
401	GalNAcb1-3Gala1-6Galb1-4Glcb-Sp8	21.25	2.21736	10.4346																520	GalNAcb1-4GlcNAcb1-2Mana-Sp0	9	2.16025	24.0027
402	Gala1-3(Fuca1-2)Galb1-4(Fuca1-3)Glcb-Sp21	15.75	0.5	3.1746																177	GlcNAcb1-6(GlcNAcb1-3)GalNAca-Sp14	8.75	3.0957	35.3794
403	Galb1-4GlcNAcb1-6(Neu5Aca2-6Galb1-3GlcNAcb1-3)Galb1-4Glc-Sp21	13	1.41421	10.8786																400	Galb1-3GlcNAca1-6Galb1-4GlcNAcb-Sp0	8.75	2.98608	34.1266
404	Galb1-3GalNAcb1-4(Neu5Aca2-8Neu5Aca2-3)Galb1-4Glcb-Sp0	18	2.94392	16.3551																575	Neu5Aca2-3Galb1-4GlcNAcb1-3Galb1-4GlcNAcb1-6(Galb1-3)GalNAca-Sp14	8.75	5.31507	60.7437
405	Neu5Aca2-3Galb1-3GalNAcb1-4(Neu5Aca2-8Neu5Aca2-3)Galb1-4Glcb-Sp0	26	2.44949	9.42111																6	Fuca-Sp8	8.5	11.3284	133.276
406	Gala1-3(Fuca1-2)Galb1-4GlcNAcb1-3GalNAca-Sp14	12.25	1.5	12.2449																62	Fuca1-2Galb1-3GalNAca-Sp14	8.5	1.73205	20.3771
407	GalNAca1-3(Fuca1-2)Galb1-4GlcNAcb1-3GalNAca-Sp14	6.75	4.42531	65.5601																256	Neu5Aca2-3Galb1-4GlcNAcb-Sp8	8.5	5.44671	64.079
408	GalNAca1-3GalNAcb1-3Gala1-4Galb1-4Glcb-Sp0	7	0.816497	11.6642																522	GlcNAcb1-2 Mana1-6(GlcNAcb1-4)(GlcNAcb1-2Mana1-3)Manb1-4GlcNAcb1-4(Fuca1-6)GlcNAc-Sp21	8.5	1.73205	20.3771
409	Fuca1-2Galb1-4(Fuca1-3)GlcNAcb1-3GalNAca-Sp14	32	6.21825	19.432																528	GalNAca1-3(Fuca1-2)Galb1-3GalNAcb1-3Gala1-4Galb1-4Glc-Sp21	8.5	6.19139	72.8399
410	Gala1-3(Fuca1-2)Galb1-4(Fuca1-3)GlcNAcb1-3GalNAc-Sp14	15	2.16025	14.4016																79	Fuca1-3GlcNAcb-Sp8	8.25	8.95824	108.585
411	GalNAca1-3(Fuca1-2)Galb1-4(Fuca1-3)GlcNAcb1-3GalNAc-Sp14	25.5	2.51661	9.86906																86	GalNAca1-3(Fuca1-2)Galb1-4GlcNAcb-Sp8	8.25	0.957427	11.6052
412	Galb1-4(Fuca1-3)GlcNAcb1-2Mana1-6(Galb1-4(Fuca1-3)GlcNAcb1-2Mana1-3)Manb1-4GlcNAcb1-4(Fuca1-6)GlcNAcb-Sp22	-47.25	25.1976	-53.3282																159	Galb1-4GlcNAcb1-3GalNAca-Sp8	8.25	7.22842	87.6172
413	Fuca1-2Galb1-4GlcNAcb1-2Mana1-6(Fuca1-2Galb1-4GlcNAcb1-2Mana1-3)Manb1-4GlcNAcb1-4(Fuca1-6)GlcNAcb-Sp22	47.75	6.55108	13.7195																193	GlcNAcb1-6GalNAca-Sp14	8.25	6.07591	73.6474
414	GlcNAcb1-2(GlcNAcb1-6)Mana1-6(GlcNAcb1-2Mana1-3)Manb1-4GlcNAcb1-4GlcNAcb-Sp19	-0.25	13.1498	-5259.91																540	Neu5Aca2-8Neu5Gca2-3Galb1-4GlcNAc-Sp0	8.25	1.70783	20.7009
415	Fuca1-2Galb1-3GlcNAcb1-3GalNAc-Sp14	12	6.78233	56.5194																59	Fuca1-2Galb1-3GalNAcb1-3Gala1-4Galb1-4Glcb-Sp9	8	2.16025	27.0031
416	Gala1-3(Fuca1-2)Galb1-3GlcNAcb1-3GalNAc-Sp14	0	5.71548	#DIV/0!																285	Galb1-3GlcNAcb1-3Galb1-3GlcNAcb-Sp0	8	4	50
417	GalNAca1-3(Fuca1-2)Galb1-3GlcNAcb1-3GalNAc-Sp14	18.5	2.51661	13.6033																340	Mana1-6(Neu5Aca2-6Galb1-4GlcNAcb1-2Mana1-3)Manb1-4GlcNAcb1-4GlcNAc-Sp12	8	0.816497	10.2062
418	Gala1-3Galb1-3GlcNAcb1-3GalNAc-Sp14	11.25	1.70783	15.1807																457	Neu5Aca2-6Galb1-4GlcNAcb1-4Mana1-6(GlcNAcb1-4)(Neu5Aca2-6Galb1-4GlcNAcb1-4(Neu5Aca2-6Galb1-4GlcNAcb1-2)Mana1-3)Manb1-4GlcNAcb1-4GlcNAcb-Sp21	8	2.44949	30.6186
419	Fuca1-2Galb1-3GlcNAcb1-2Mana1-6(Fuca1-2Galb1-3GlcNAcb1-2Mana1-3)Manb1-4GlcNAcb1-4(Fuca1-6)GlcNAcb-Sp22	17.5	1	5.71429																78	Fuca1-2Galb-Sp8	7.75	9.10586	117.495
420	Gala1-3(Fuca1-2)Galb1-4GlcNAcb1-2Mana1-6(Gala1-3(Fuca1-2)Galb1-4GlcNAcb1-2Mana1-3)Manb1-4GlcNAcb1-4(Fuca1-6)GlcNAcb-Sp22	28.75	4.272	14.8591																99	GalNAcb1-4GlcNAcb-Sp8	7.75	5.85235	75.5142
421	Galb1-3GlcNAcb1-6(Galb1-3GlcNAcb1-2)Mana1-6(Galb1-3GlcNAcb1-2Mana1-3)Manb1-4GlcNAcb1-4GlcNAcb-Sp19	-2.25	13.8894	-617.309																303	GlcAb1-3GlcNAcb-Sp8	7.75	14.0564	181.373
422	Galb1-4GlcNAcb1-6(Fuca1-2Galb1-3GlcNAcb1-3)Galb1-4Glc-Sp21	15.75	5.61991	35.6819																327	Gala1-4Galb1-4GlcNAcb1-3Galb1-4Glcb-Sp0	7.75	0.957427	12.3539
423	Fuca1-3GlcNAcb1-6(Galb1-4GlcNAcb1-3)Galb1-4Glc-Sp21	41.75	4.92443	11.795																424	GlcNAcb1-2Mana1-6(GlcNAcb1-4)(GlcNAcb1-2Mana1-3)Manb1-4GlcNAcb1-4GlcNAc-Sp21	7.75	2.75379	35.5327
424	GlcNAcb1-2Mana1-6(GlcNAcb1-4)(GlcNAcb1-2Mana1-3)Manb1-4GlcNAcb1-4GlcNAc-Sp21	7.75	2.75379	35.5327																549	GalNAcb1-3GlcNAcb-Sp0	7.75	6.13052	79.1035
425	GlcNAcb1-2Mana1-6(GlcNAcb1-4)(GlcNAcb1-4(GlcNAcb1-2)Mana1-3)Manb1-4GlcNAcb1-4GlcNAc-Sp21	20.75	3.40343	16.4021																240	Neu5Aca2-6(Neu5Aca2-3Galb1-3)GalNAca-Sp8	7.5	1.91485	25.5314
426	GlcNAcb1-6(GlcNAcb1-2)Mana1-6(GlcNAcb1-4)(GlcNAcb1-2Mana1-3)Manb1-4GlcNAcb1-4GlcNAc-Sp21	11.5	2.38048	20.6998																390	GlcNAcb1-2Mana1-6(Galb1-4GlcNAcb1-2Mana1-3)Manb1-4GlcNAcb1-4GlcNAc-Sp12	7.5	3.10913	41.455
427	GlcNAcb1-6(GlcNAcb1-2)Mana1-6(GlcNAcb1-4)(GlcNAcb1-4(GlcNAcb1-2)Mana1-3)Manb1-4GlcNAcb1-4GlcNAc-Sp21	-16.75	9.53502	-56.9255																443	Gala1-3(Fuca1-2)Galb1-4GlcNAcb1-6(Gala1-3(Fuca1-2)Galb1-4GlcNAcb1-3)GalNAc-Sp14	7.5	8.81287	117.505
428	Galb1-4GlcNAcb1-2Mana1-6(GlcNAcb1-4)(Galb1-4GlcNAcb1-2Mana1-3)Manb1-4GlcNAcb1-4GlcNAc-Sp21	16.75	2.75379	16.4405																512	Neu5Aca2-6Galb1-4GlcNAcb1-2Man-Sp0	7.5	1.29099	17.2133
429	Galb1-4GlcNAcb1-2Mana1-6(GlcNAcb1-4)(Galb1-4GlcNAcb1-4(Galb1-4GlcNAcb1-2)Mana1-3)Manb1-4GlcNAcb1-4GlcNAc-Sp21	19.75	2.5	12.6582																524	Galb1-4GlcNAcb1-2 Mana1-6(Galb1-4GlcNAcb1-4)(Galb1-4GlcNAcb1-2Mana1-3)Manb1-4GlcNAcb1-4(Fuca1-6)GlcNAc-Sp21	7.5	3.41565	45.542
430	Galb1-4GlcNAcb1-6(Galb1-4GlcNAcb1-2)Mana1-6(GlcNAcb1-4)(Galb1-4GlcNAcb1-2Mana1-3)Manb1-4GlcNAcb1-4GlcNAc-Sp21	26	6.68331	25.705																559	Neu5Aca2-8Neu5Aca2-3Galb1-3GalNAcb1-4(Neu5Aca2-3)Galb1-4Glc-Sp21	7.5	2.64575	35.2767
431	Galb1-4GlcNAcb1-6(Galb1-4GlcNAcb1-2)Mana1-6(GlcNAcb1-4)(Galb1-4GlcNAcb1-4(Galb1-4GlcNAcb1-2)Mana1-3)Manb1-4GlcNAcb1-4GlcNAc-Sp21	16.25	1.70783	10.5097																115	Gala1-3Galb1-4GlcNAcb-Sp8	7.25	5.18813	71.5604
432	Galb1-4Galb-Sp10	23.25	6.39661	27.5123																186	GlcNAcb1-4-MDPLys	7.25	5.18813	71.5604
433	Galb1-6Galb-Sp10	31.25	3.30404	10.5729																326	Neu5Aca2-6Galb1-4GlcNAcb1-3Galb1-4GlcNAcb1-3Galb1-4GlcNAcb-Sp0	7.25	3.20156	44.1595
434	Neu5Aca2-3Galb1-4GlcNAcb1-3Galb-Sp8	14.5	1	6.89655																452	Neu5Aca2-3Galb1-4GlcNAcb1-2Mana1-6(GlcNAcb1-4)(Neu5Aca2-3Galb1-4GlcNAcb1-2Mana1-3)Manb1-4GlcNAcb1-4GlcNAcb-Sp21	7.25	1.5	20.6897
435	GalNAcb1-6GalNAcb-Sp8	6.25	4.03113	64.4981																501	Galb1-3GlcNAca1-3Galb1-4GlcNAcb-Sp8	7.25	2.62996	36.2753
436	(6S)Galb1-3GlcNAcb-Sp0	16	6.8313	42.6956																532	GlcNAcb1-3Galb1-4GlcNAcb1-2Mana1-6(GlcNAcb1-3Galb1-4GlcNAcb1-2Mana1-3)Manb1-4GlcNAcb1-4GlcNAcb-Sp25	7.25	0.957427	13.2059
437	(6S)Galb1-3(6S)GlcNAc-Sp0	-8.75	11.7011	-133.727																16	GlcNAcb-Sp0	7	10.1325	144.749
438	Fuca1-2Galb1-4 GlcNAcb1-2Mana1-6(Fuca1-2Galb1-4GlcNAcb1-2(Fuca1-2Galb1-4GlcNAcb1-4)Mana1-3)Manb1-4GlcNAcb1-4GlcNAcb-Sp12	3	9.27362	309.121																321	Neu5Aca2-3Galb1-4GlcNAcb1-2Mana1-6(Neu5Aca2-6Galb1-4GlcNAcb1-2Mana1-3)Manb1-4GlcNAcb1-4GlcNAcb-Sp12	7	0.816497	11.6642
439	Fuca1-2Galb1-4(Fuca1-3)GlcNAcb1-2Mana1-6(Fuca1-2Galb1-4(Fuca1-3)GlcNAcb1-4(Fuca1-2Galb1-4(Fuca1-3)GlcNAcb1-2)Mana1-3)Manb1-4GlcNAcb1-4GlcNAcb-Sp12	29	1.63299	5.63101																345	Mana1-6(Galb1-4GlcNAcb1-2Mana1-3)Manb1-4GlcNAcb1-4GlcNAcb-Sp12	7	4.54606	64.9437
440	Galb1-4(Fuca1-3)GlcNAcb1-6GalNAc-Sp14	19.75	4.71699	23.8835																408	GalNAca1-3GalNAcb1-3Gala1-4Galb1-4Glcb-Sp0	7	0.816497	11.6642
441	Galb1-4GlcNAcb1-2Mana-Sp0	22.25	1.5	6.74157																515	GalNAca1-3(Fuca1-2)Galb1-4 GlcNAcb1-2Mana-Sp0	7	0	0
442	Fuca1-2Galb1-4GlcNAcb1-6(Fuca1-2Galb1-4GlcNAcb1-3)GalNAc-Sp14	13.5	0.57735	4.27667																542	Neu5Gca2-8Neu5Gca2-3Galb1-4GlcNAcb1-3Galb1-4GlcNAc-Sp0	7	1.1547	16.4957
443	Gala1-3(Fuca1-2)Galb1-4GlcNAcb1-6(Gala1-3(Fuca1-2)Galb1-4GlcNAcb1-3)GalNAc-Sp14	7.5	8.81287	117.505																548	GlcNAcb1-3Galb1-4GlcNAcb1-6(GlcNAcb1-3Galb1-3)GalNAca-Sp14	7	2.58199	36.8856
444	GalNAca1-3(Fuca1-2)Galb1-4GlcNAcb1-6(GalNAca1-3(Fuca1-2)Galb1-4GlcNAcb1-3)GalNAc-Sp14	10	2.94392	29.4392																55	Neu5Aca2-6Galb1-4GlcNAcb1-2Mana1-6(Neu5Aca2-6Galb1-4GlcNAcb1-2Mana1-3)Manb1-4GlcNAcb1-4GlcNAcb-Sp12	6.75	0.5	7.40741
445	Neu5Aca2-8Neu5Aca2-3Galb1-3GalNAcb1-4(Neu5Aca2-8Neu5Aca2-3)Galb1-4Glcb-Sp0	12.5	21.7945	174.356																122	Gala1-4Galb1-4Glcb-Sp0	6.75	6.84957	101.475
446	GalNAcb1-4Galb1-4Glcb-Sp0	14.75	16.1941	109.791																133	GlcNAcb1-6(Galb1-3)GalNAca-Sp8	6.75	5.90903	87.5412
447	GalNAca1-3(Fuca1-2)Galb1-4GlcNAcb1-2Mana1-6(GalNAca1-3(Fuca1-2)Galb1-4GlcNAcb1-2Mana1-3)Manb1-4GlcNAcb1-4(Fuca1-6)GlcNAcb-Sp22	24.75	2.36291	9.5471																154	Galb1-4(Fuca1-3)GlcNAcb1-3Galb1-4(Fuca1-3)GlcNAcb1-3Galb1-4(Fuca1-3)GlcNAcb-Sp0	6.75	2.98608	44.2382
448	Gala1-3(Fuca1-2)Galb1-3GlcNAcb1-2Mana1-6(Gala1-3(Fuca1-2)Galb1-3GlcNAcb1-2Mana1-3)Manb1-4GlcNAcb1-4(Fuca1-6)GlcNAcb-Sp22	35	5.35413	15.2975																314	Neu5Aca2-6Galb1-4GlcNAcb1-2Mana1-6(Neu5Aca2-3Galb1-4GlcNAcb1-2Mana1-3)Manb1-4GlcNAcb1-4GlcNAcb-Sp12	6.75	3.59398	53.2441
449	Neu5Aca2-6Galb1-4GlcNAcb1-6(Fuca1-2Galb1-3GlcNAcb1-3)Galb1-4Glc-Sp21	14.5	3.10913	21.4423																329	GalNAca1-3(Fuca1-2)Galb1-4GlcNAcb1-3Galb1-4GlcNAcb-Sp0	6.75	1.25831	18.6416
450	GalNAca1-3(Fuca1-2)Galb1-3GlcNAcb1-2Mana1-6(GalNAca1-3(Fuca1-2)Galb1-3GlcNAcb1-2Mana1-3)Manb1-4GlcNAcb1-4(Fuca1-6)GlcNAcb-Sp22	35.25	3.77492	10.709																351	KDNa2-6Galb1-4GlcNAc-Sp0	6.75	1.70783	25.3011
451	Galb1-4GlcNAcb1-6(Galb1-4GlcNAcb1-2)Mana1-6(Galb1-4GlcNAcb1-2Mana1-3)Manb1-4GlcNAcb1-4GlcNAcb-Sp19	-0.75	10.7819	-1437.59																407	GalNAca1-3(Fuca1-2)Galb1-4GlcNAcb1-3GalNAca-Sp14	6.75	4.42531	65.5601
452	Neu5Aca2-3Galb1-4GlcNAcb1-2Mana1-6(GlcNAcb1-4)(Neu5Aca2-3Galb1-4GlcNAcb1-2Mana1-3)Manb1-4GlcNAcb1-4GlcNAcb-Sp21	7.25	1.5	20.6897																506	GalNAcb1-4(6S)GlcNAc-Sp8	6.75	11.2657	166.9
453	Neu5Aca2-3Galb1-4GlcNAcb1-4Mana1-6(GlcNAcb1-4)(Neu5Aca2-3Galb1-4GlcNAcb1-4(Neu5Aca2-3Galb1-4GlcNAcb1-2)Mana1-3)Manb1-4GlcNAcb1-4GlcNAcb-Sp21	-2.75	3.0957	-112.571																64	Fuca1-2Galb1-3GalNAcb1-4(Neu5Aca2-3)Galb1-4Glcb-Sp9	6.5	1.29099	19.8615
454	Neu5Aca2-3Galb1-4GlcNAcb1-6(Neu5Aca2-3Galb1-4GlcNAcb1-2)Mana1-6(GlcNAcb1-4)(Neu5Aca2-3Galb1-4GlcNAcb1-2Mana1-3)Manb1-4GlcNAcb1-4GlcNAcb-Sp21	2.5	0.57735	23.094																184	GlcNAcb1-3Galb1-4GlcNAcb1-3Galb1-4GlcNAcb-Sp0	6.5	1.29099	19.8615
455	Neu5Aca2-3Galb1-4GlcNAcb1-6(Neu5Aca2-3Galb1-4GlcNAcb1-2)Mana1-6(GlcNAcb1-4)(Neu5Aca2-3Galb1-4GlcNAcb1-4(Neu5Aca2-3Galb1-4GlcNAcb1-2)Mana1-3)Manb1-4GlcNAcb1-4GlcNAcb-Sp21	-1.25	0.957427	-76.5942																245	Fuca1-2(6S)Galb1-4Glcb-Sp0	6.5	7.85281	120.813
456	Neu5Aca2-6Galb1-4GlcNAcb1-2Mana1-6(GlcNAcb1-4)(Neu5Aca2-6Galb1-4GlcNAcb1-2Mana1-3)Manb1-4GlcNAcb1-4GlcNAcb-Sp21	6.5	1.29099	19.8615																315	Galb1-4GlcNAcb1-2Mana1-6(Neu5Aca2-6Galb1-4GlcNAcb1-2Mana1-3)Manb1-4GlcNAcb1-4GlcNAcb-Sp12	6.5	1.29099	19.8615
457	Neu5Aca2-6Galb1-4GlcNAcb1-4Mana1-6(GlcNAcb1-4)(Neu5Aca2-6Galb1-4GlcNAcb1-4(Neu5Aca2-6Galb1-4GlcNAcb1-2)Mana1-3)Manb1-4GlcNAcb1-4GlcNAcb-Sp21	8	2.44949	30.6186																456	Neu5Aca2-6Galb1-4GlcNAcb1-2Mana1-6(GlcNAcb1-4)(Neu5Aca2-6Galb1-4GlcNAcb1-2Mana1-3)Manb1-4GlcNAcb1-4GlcNAcb-Sp21	6.5	1.29099	19.8615
458	Neu5Aca2-6Galb1-4GlcNAcb1-6(Neu5Aca2-6Galb1-4GlcNAcb1-2)Mana1-6(GlcNAcb1-4)(Neu5Aca2-6Galb1-4GlcNAcb1-2Mana1-3)Manb1-4GlcNAcb1-4GlcNAcb-Sp21	9.5	1.29099	13.5894																490	Gala1-3(Fuca1-2)Galb1-4GlcNAcb1-6GalNAca-Sp14	6.5	5.74456	88.3779
459	Neu5Aca2-6Galb1-4GlcNAcb1-6(Neu5Aca2-6Galb1-4GlcNAcb1-2)Mana1-6(GlcNAcb1-4)(Neu5Aca2-6Galb1-4GlcNAcb1-4(Neu5Aca2-6Galb1-4GlcNAcb1-2)Mana1-3)Manb1-4GlcNAcb1-4GlcNAcb-Sp21	11.5	10.2794	89.3863																555	(3S)GlcAb1-3Galb1-4GlcNAcb1-3Galb1-4Glc-Sp0	6.5	2.08167	32.0256
460	Gala1-3(Fuca1-2)Galb1-3GalNAca-Sp8	23.25	11.8427	50.9364																56	Neu5Aca2-6Galb1-4GlcNAcb1-2Mana1-6(Neu5Aca2-6Galb1-4GlcNAcb1-2Man-a1-3)Manb1-4GlcNAcb1-4GlcNAcb-Sp21	6.25	1.70783	27.3252
461	Gala1-3(Fuca1-2)Galb1-3GalNAcb-Sp8	-2.75	3.40343	-123.761																147	Galb1-3GlcNAcb1-3Galb1-4GlcNAcb-Sp0	6.25	4.34933	69.5893
462	Glca1-6Glca1-6Glca1-6Glcb-Sp10	19.25	2.5	12.987																366	Gala1-3Galb1-4(Fuca1-3)GlcNAcb1-2Mana1-6(Gala1-3Galb1-4(Fuca1-3)GlcNAcb1-2Mana1-3)Manb1-4GlcNAcb1-4GlcNAcb-Sp20	6.25	5.25198	84.0317
463	Glca1-4Glca1-4Glca1-4Glcb-Sp10	22.25	2.5	11.236																395	GalNAca1-3GalNAcb1-3Gala1-4Galb1-4GlcNAcb-Sp0	6.25	3.20156	51.225
464	Neu5Aca2-3Galb1-4GlcNAcb1-6(Neu5Aca2-3Galb1-4GlcNAcb1-3)GalNAca-Sp14	-5.5	2.64575	-48.1046																435	GalNAcb1-6GalNAcb-Sp8	6.25	4.03113	64.4981
465	Fuca1-2Galb1-4(Fuca1-3)GlcNAcb1-2Mana1-6(Fuca1-2Galb1-4(Fuca1-3)GlcNAcb1-2Mana1-3)Manb1-4GlcNAcb1-4(Fuca1-6)GlcNAcb-Sp24	54.75	2.5	4.56621																574	Galb1-4GlcNAcb1-3Galb1-3GalNAca-Sp14	6.25	2.62996	42.0793
466	Fuca1-2Galb1-3(Fuca1-4)GlcNAcb1-2Mana1-6(Fuca1-2Galb1-3(Fuca1-4)GlcNAcb1-2Mana1-3)Manb1-4GlcNAcb1-4(Fuca1-6)GlcNAcb1-4(Fuca1-6)GlcNAcb-Sp19	25.5	15.0886	59.1711																229	GalNAcb1-4(Neu5Aca2-3)Galb1-4GlcNAcb-Sp8	6	6.68331	111.389
467	GlcNAcb1-6(GlcNAcb1-2)Mana1-6(GlcNAcb1-2Mana1-3)Manb1-4GlcNAcb1-4(Fuca1-6)GlcNAcb-Sp24	55.25	8.69387	15.7355																238	Neu5Aca2-3Galb1-4(Neu5Aca2-3Galb1-3)GlcNAcb-Sp8	6	2.94392	49.0653
468	Galb1-3GlcNAcb1-2Mana1-6(GlcNAcb1-4)(Galb1-3GlcNAcb1-2Mana1-3)Manb1-4GlcNAcb1-4GlcNAcb-Sp21	21	2.44949	11.6642																248	Neu5Aca2-3Galb1-4(Fuca1-3)(6S)GlcNAcb-Sp8	6	2.94392	49.0653
469	Neu5Aca2-6Galb1-4GlcNAcb1-6(Galb1-3GlcNAcb1-3)Galb1-4Glcb-Sp21	11.5	2.08167	18.1014																341	Neu5Aca2-6Galb1-4GlcNAcb1-2Mana1-6Manb1-4GlcNAcb1-4GlcNAc-Sp12	6	2.82843	47.1405
470	Neu5Aca2-3Galb1-4GlcNAcb1-2Mana-Sp0	23.5	14.9778	63.7352																371	Neu5Aca2-6Galb1-4GlcNAcb1-3GalNAc-Sp14	6	2	33.3333
471	Neu5Aca2-3Galb1-4GlcNAcb1-6GalNAca-Sp14	-1.75	2.5	-142.857																231	Neu5Aca2-3Galb1-3GalNAcb1-4(Neu5Aca2-3)Galb1-4Glcb-Sp0	5.75	1.5	26.087
472	Neu5Aca2-6Galb1-4GlcNAcb1-6GalNAca-Sp14	19.75	3.30404	16.7293																297	Neu5Aca2-6Galb1-4GlcNAcb1-2Mana1-6(Galb1-4GlcNAcb1-2Mana1-3)Manb1-4GlcNAcb1-4GlcNAcb-Sp12	5.75	2.98608	51.9318
473	Neu5Aca2-6Galb1-4 GlcNAcb1-6(Neu5Aca2-6Galb1-4GlcNAcb1-3)GalNAca-Sp14	4.25	0.5	11.7647																529	Gala1-3(Fuca1-2)Galb1-3GalNAcb1-3Gala1-4Galb1-4Glc-Sp21	5.75	1.70783	29.7013
474	Neu5Aca2-6Galb1-4GlcNAcb1-2Mana1-6(Neu5Aca2-6Galb1-4GlcNAcb1-2Mana1-3)Manb1-4GlcNAcb1-4(Fuca1-6)GlcNAcb-Sp24	21.25	3.86221	18.1751																132	Galb1-4GlcNAcb1-6GalNAc-Sp14	5.5	1.73205	31.4918
475	Neu5Aca2-3Galb1-4GlcNAcb1-2Mana1-6(Neu5Aca2-3Galb1-4GlcNAcb1-2Mana1-3)Manb1-4GlcNAcb1-4(Fuca1-6)GlcNAcb-Sp24	24	17.7576	73.9901																194	GlcNAcb1-6Galb1-4GlcNAcb-Sp8	5.25	10.0125	190.714
476	Mana1-6(Mana1-3)Manb1-4GlcNAcb1-4(Fuca1-6)GlcNAcb-Sp19	18.5	1.91485	10.3506																370	Neu5Aca2-3Galb1-4GlcNAcb1-3GalNAc-Sp14	5.25	4.34933	82.8444
477	Galb1-4GlcNAcb1-6(Galb1-4GlcNAcb1-2)Mana1-6(Galb1-4GlcNAcb1-2Mana1-3)Manb1-4GlcNAcb1-4(Fuca1-6)GlcNAcb-Sp24	32.75	2.87228	8.77032																7	Fuca-Sp9	5	6.87992	137.598
478	Neu5Aca2-3Galb1-3GlcNAcb1-2Mana1-6(GlcNAcb1-4)(Neu5Aca2-3Galb1-3GlcNAcb1-2Mana1-3)Manb1-4GlcNAcb1-4GlcNAc-Sp21	16	2.58199	16.1374																267	Neu5Aca2-6Galb1-4GlcNAcb1-3Galb1-4GlcNAcb-Sp0	5	3.91578	78.3156
479	Neu5Aca2-6Galb1-4GlcNAcb1-6(Fuca1-2Galb1-4(Fuca1-3)GlcNAcb1-3)Galb1-4Glc-Sp21	12.5	2.51661	20.1329																96	GalNAcb1-3Gala1-4Galb1-4GlcNAcb-Sp0	4.75	1.70783	35.9542
480	Galb1-3GlcNAcb1-6GalNAca-Sp14	11.5	2.88675	25.1022																120	Gala1-4Galb1-4GlcNAcb-Sp0	4.75	2.75379	57.9744
481	Gala1-3Galb1-3GlcNAcb1-6GalNAca-Sp14	14.5	5.06623	34.9395																227	Neu5Aca2-8Neu5Aca2-8Neu5Aca-Sp8	4.75	1.70783	35.9542
482	Galb1-3(Fuca1-4)GlcNAcb1-6GalNAca-Sp14	24	4.24264	17.6777																243	Neu5Aca2-3Galb1-3GalNAcb1-3Gala1-4Galb1-4Glcb-Sp0	4.75	2.36291	49.7454
483	Neu5Aca2-3Galb1-3GlcNAcb1-6GalNAca-Sp14	-14.5	1.29099	-8.90341																361	Neu5Aca2-6GlcNAcb1-4GlcNAcb1-4GlcNAc-Sp21	4.75	1.25831	26.4906
484	(3S)Galb1-3(Fuca1-4)GlcNAcb-Sp0	13.5	1.29099	9.56292																567	Neu5Aca2-3Galb1-4GlcNAcb1-3Galb1-4GlcNAcb1-3GalNAca-Sp14	4.75	4.272	89.9369
485	Galb1-4(Fuca1-3)GlcNAcb1-6(Neu5Aca2-6(Neu5Aca2-3Galb1-3)GlcNAcb1-3)Galb1-4Glc-Sp21	10.25	1.5	14.6341																569	GlcNAcb1-3Galb1-4GlcNAcb1-6(Galb1-3)GalNAca-Sp14	4.75	0.957427	20.1564
486	Fuca1-2Galb1-4GlcNAcb1-6GalNAca-Sp14	4	3.4641	86.6025																244	Neu5Aca2-3Galb1-3GlcNAcb1-3Galb1-4GlcNAcb-Sp0	4.5	1.29099	28.6888
487	Gala1-3Galb1-4GlcNAcb1-6GalNAca-Sp14	9.25	3.40343	36.7938																260	Neu5Aca2-3Galb1-4Glcb-Sp8	4.5	1.29099	28.6888
488	Galb1-4(Fuca1-3)GlcNAcb1-2Mana-Sp0	28.25	2.75379	9.74791																573	GlcNAcb1-3Galb1-4GlcNAcb1-3Galb1-4GlcNAcb1-3GalNAca-Sp14	4.5	5	111.111
489	Fuca1-2(6S)Galb1-3GlcNAcb-Sp0	15	3.82971	25.5314																473	Neu5Aca2-6Galb1-4 GlcNAcb1-6(Neu5Aca2-6Galb1-4GlcNAcb1-3)GalNAca-Sp14	4.25	0.5	11.7647
490	Gala1-3(Fuca1-2)Galb1-4GlcNAcb1-6GalNAca-Sp14	6.5	5.74456	88.3779																527	GlcNAcb1-3Galb1-4GlcNAcb1-6(GlcNAcb1-3)Galb1-4GlcNAc-Sp0	4.25	1.5	35.2941
491	Fuca1-2Galb1-4GlcNAcb1-2Mana-Sp0	17.25	7.88987	45.7384																98	GalNAcb1-4GlcNAcb-Sp0	4	1.1547	28.8675
492	Fuca1-2Galb1-3(6S)GlcNAcb-Sp0	20.75	3.59398	17.3204																185	GlcNAcb1-3Galb1-4Glcb-Sp0	4	3.65148	91.2871
493	Fuca1-2(6S)Galb1-3(6S)GlcNAcb-Sp0	9.25	2.75379	29.7707																268	Neu5Aca2-6Galb1-4Glcb-Sp0	4	8.90693	222.673
494	Neu5Aca2-6GalNAcb1-4(6S)GlcNAcb-Sp8	-0.25	1.25831	-503.322																306	GlcNAcb1-4GlcNAcb-Sp10	4	1.41421	35.3553
495	GalNAcb1-4(Fuca1-3)(6S)GlcNAcb-Sp8	13	5.47723	42.1325																486	Fuca1-2Galb1-4GlcNAcb1-6GalNAca-Sp14	4	3.4641	86.6025
496	(3S)GalNAcb1-4(Fuca1-3)GlcNAcb-Sp8	11	3.3665	30.6046																579	GlcNAcb1-6(Neu5Aca2-3Galb1-3)GalNAca-Sp14	4	1.1547	28.8675
497	Fuca1-2Galb1-3GlcNAcb1-6(Fuca1-2Galb1-3GlcNAcb1-3)GalNAca-Sp14	17.5	7.93725	45.3557																320	Neu5Aca2-3Galb1-4GlcNAcb1-2Mana1-6(Neu5Aca2-3Galb1-4GlcNAcb1-2Mana1-3)Manb1-4GlcNAcb1-4GlcNAcb-Sp12	3.75	0.957427	25.5314
498	GalNAca1-3(Fuca1-2)Galb1-3GlcNAcb1-6GalNAca-Sp14	14.25	3.86221	27.1032																10	Neu5Aca-Sp11	3.5	1	28.5714
499	GlcNAcb1-6(GlcNAcb1-2)Mana1-6(GlcNAcb1-4)(GlcNAcb1-4(GlcNAcb1-2)Mana1-3)Manb1-4GlcNAcb1-4(Fuca1-6)GlcNAc-Sp21	10.5	2.38048	22.6712																19	Galb1-4GlcNAcb1-6(Galb1-4GlcNAcb1-3)GalNAca-Sp8	3.5	1.73205	49.4872
500	Galb1-4GlcNAcb1-6(Galb1-4GlcNAcb1-2)Mana1-6(GlcNAcb1-4)Galb1-4GlcNAcb1-4(Gal b1-4GlcNAcb1-2)Mana1-3)Manb1-4GlcNAcb1-4(Fuca1-6)GlcNAc-Sp21	10.5	2.51661	23.9677																109	Gala1-4(Gala1-3)Galb1-4GlcNAcb-Sp8	3.25	0.957427	29.4593
501	Galb1-3GlcNAca1-3Galb1-4GlcNAcb-Sp8	7.25	2.62996	36.2753																182	GlcNAcb1-3Galb1-4GlcNAcb-Sp0	3.25	3.59398	110.584
502	Galb1-3(6S)GlcNAcb-Sp8	14.5	11	75.8621																226	GalNAcb1-4(Neu5Aca2-8Neu5Aca2-3)Galb1-4Glcb-Sp0	3.25	3.5	107.692
503	(6S)(4S)GalNAcb1-4GlcNAc-Sp8	27	2	7.40741																254	Neu5Aca2-3Galb1-4GlcNAcb1-3Galb1-4GlcNAcb1-3Galb1-4GlcNAcb-Sp0	3.25	0.5	15.3846
504	(6S)GalNAcb1-4GlcNAc-Sp8	13.5	4.65475	34.4796																325	Neu5Aca2-3Galb1-3(Fuca1-4)GlcNAcb1-3Galb1-3(Fuca1-4)GlcNAcb-Sp0	3.25	3.94757	121.464
505	(3S)GalNAcb1-4(3S)GlcNAc-Sp8	14	2.3094	16.4957																36	(3S)Galb1-4GlcNAcb-Sp0	3	2.70801	90.2671
506	GalNAcb1-4(6S)GlcNAc-Sp8	6.75	11.2657	166.9																206	KDNa2-3Galb1-4GlcNAcb-Sp0	3	0	0
507	(3S)GalNAcb1-4GlcNAc-Sp8	14.25	2.62996	18.4558																234	Neu5Aca2-3GalNAcb1-4GlcNAcb-Sp0	3	1.1547	38.49
508	(4S)GalNAcb-Sp10	11	2.94392	26.7629																290	Neu5Aca2-3Galb1-3GlcNAcb1-3Galb1-3GlcNAcb-Sp0	3	2.16025	72.0082
509	Galb1-4(6P)GlcNAcb-Sp0	13.5	5.56776	41.2427																353	KDNa2-3Galb1-3GalNAca-Sp14	3	9.38083	312.694
510	(6P)Galb1-4GlcNAcb-SP0	-4.75	2.62996	-55.3675																438	Fuca1-2Galb1-4 GlcNAcb1-2Mana1-6(Fuca1-2Galb1-4GlcNAcb1-2(Fuca1-2Galb1-4GlcNAcb1-4)Mana1-3)Manb1-4GlcNAcb1-4GlcNAcb-Sp12	3	9.27362	309.121
511	GalNAca1-3(Fuca1-2)Galb1-4GlcNAcb1-6GalNAc-Sp14	14.75	8.34166	56.5536																517	Gala1-3(Fuca1-2)Galb1-3GlcNAcb1-6GalNAc-Sp14	3	2.16025	72.0082
512	Neu5Aca2-6Galb1-4GlcNAcb1-2Man-Sp0	7.5	1.29099	17.2133																45	(6S)Galb1-4(6S)Glcb-Sp8	2.75	4.34933	158.157
513	Gala1-3Galb1-4GlcNAcb1-2Mana-Sp0	-8.25	8.18026	-99.1547																53	GlcNAcb1-2Mana1-6(GlcNAcb1-2Mana1-3)Manb1-4GlcNAcb1-4GlcNAcb-Sp13	2.75	3.0957	112.571
514	Gala1-3(Fuca1-2)Galb1-4GlcNAcb1-2Mana-Sp0	13.25	4.272	32.2415																119	Gala1-4(Fuca1-2)Galb1-4GlcNAcb-Sp8	2.5	11.4746	458.984
515	GalNAca1-3(Fuca1-2)Galb1-4 GlcNAcb1-2Mana-Sp0	7	0	0																454	Neu5Aca2-3Galb1-4GlcNAcb1-6(Neu5Aca2-3Galb1-4GlcNAcb1-2)Mana1-6(GlcNAcb1-4)(Neu5Aca2-3Galb1-4GlcNAcb1-2Mana1-3)Manb1-4GlcNAcb1-4GlcNAcb-Sp21	2.5	0.57735	23.094
516	Galb1-3GlcNAcb1-2Mana-Sp0	18.25	0.5	2.73973																42	(6S)Galb1-4Glcb-Sp0	2	3.3665	168.325
517	Gala1-3(Fuca1-2)Galb1-3GlcNAcb1-6GalNAc-Sp14	3	2.16025	72.0082																216	Neu5Aca2-3Galb1-4GlcNAcb1-3Galb1-4(Fuca1-3)GlcNAcb-Sp0	2	4.54606	227.303
518	Neu5Aca2-3Galb1-3GlcNAcb1-2Mana-Sp0	9	3.16228	35.1364																176	GlcNAcb1-6(GlcNAcb1-3)GalNAca-Sp8	1.75	1.89297	108.17
519	Gala1-3Galb1-3GlcNAcb1-2Mana-Sp0	17	4.69042	27.5907																76	Fuca1-2Galb1-4GlcNAcb-Sp8	1.5	1	66.6667
520	GalNAcb1-4GlcNAcb1-2Mana-Sp0	9	2.16025	24.0027																257	Neu5Aca2-3Galb1-4GlcNAcb1-3Galb1-4GlcNAcb-Sp0	1.5	9.57427	638.285
521	Neu5Aca2-3Galb1-3GalNAcb1-4Galb1-4Glcb-Sp0	11.5	8.73689	75.973																265	Neu5Aca2-6Galb1-4GlcNAcb-Sp8	1.5	3.10913	207.275
522	GlcNAcb1-2 Mana1-6(GlcNAcb1-4)(GlcNAcb1-2Mana1-3)Manb1-4GlcNAcb1-4(Fuca1-6)GlcNAc-Sp21	8.5	1.73205	20.3771																342	Neu5Aca2-6Galb1-4GlcNAcb1-2Mana1-3Manb1-4GlcNAcb1-4GlcNAc-Sp12	1.5	2.38048	158.698
523	Galb1-4GlcNAcb1-2 Mana1-6(GlcNAcb1-4)(Galb1-4GlcNAcb1-2Mana1-3)Manb1-4GlcNAcb1-4(Fuca1-6)GlcNAc-Sp21	9.75	2.21736	22.7421																80	Fuca1-4GlcNAcb-Sp8	1.25	14.3382	1147.05
524	Galb1-4GlcNAcb1-2 Mana1-6(Galb1-4GlcNAcb1-4)(Galb1-4GlcNAcb1-2Mana1-3)Manb1-4GlcNAcb1-4(Fuca1-6)GlcNAc-Sp21	7.5	3.41565	45.542																291	Neu5Aca2-3Galb1-4GlcNAcb1-3Galb1-3GlcNAcb-Sp0	1.25	2.62996	210.396
525	Fuca1-4(Galb1-3)GlcNAcb1-2 Mana-Sp0	15	15.3406	102.271																39	(6S)(4S)Galb1-4GlcNAcb-Sp0	0.75	2.87228	382.971
526	Neu5Aca2-3Galb1-4(Fuca1-3)GlcNAcb1-2Mana-Sp0	16.5	1.29099	7.82421																66	Fuca1-2Galb1-3GlcNAcb1-3Galb1-4Glcb-Sp10	0.75	1.5	200
527	GlcNAcb1-3Galb1-4GlcNAcb1-6(GlcNAcb1-3)Galb1-4GlcNAc-Sp0	4.25	1.5	35.2941																32	(3S)Galb1-4(Fuca1-3)GlcNAc-Sp0	0.5	0.57735	115.47
528	GalNAca1-3(Fuca1-2)Galb1-3GalNAcb1-3Gala1-4Galb1-4Glc-Sp21	8.5	6.19139	72.8399																232	Neu5Aca2-6(Neu5Aca2-3)GalNAca-Sp8	0.5	0.57735	115.47
529	Gala1-3(Fuca1-2)Galb1-3GalNAcb1-3Gala1-4Galb1-4Glc-Sp21	5.75	1.70783	29.7013																170	Galb1-4GlcNAcb-Sp23	0.25	2.98608	1194.43
530	Galb1-3GalNAcb1-3Gal-Sp21	29.25	3.20156	10.9455																26	(3S)Galb1-4(6S)Glcb-Sp0	0	1.82574	#DIV/0!
531	GlcNAcb1-3Galb1-4GlcNAcb1-2Mana1-6(GlcNAcb1-3Galb1-4GlcNAcb1-2Mana1-3)Manb1-4GlcNAcb1-4GlcNAcb-Sp12	242.25	26.437	10.9131																189	GlcNAcb1-4GlcNAcb1-4GlcNAcb1-4GlcNAcb1-4GlcNAcb1-4GlcNAcb1-Sp8	0	2.94392	#DIV/0!
532	GlcNAcb1-3Galb1-4GlcNAcb1-2Mana1-6(GlcNAcb1-3Galb1-4GlcNAcb1-2Mana1-3)Manb1-4GlcNAcb1-4GlcNAcb-Sp25	7.25	0.957427	13.2059																416	Gala1-3(Fuca1-2)Galb1-3GlcNAcb1-3GalNAc-Sp14	0	5.71548	#DIV/0!
533	Galβ1-4GlcNAcβ1-3Galβ1-4GlcNAcβ1-2Manα1-6(Galβ1-4GlcNAcβ1-3Galβ1-4GlcNAcβ1-2Manα1-3)Manβ1-4GlcNAcβ1-4GlcNAcβ-Sp12	22	2.44949	11.134																414	GlcNAcb1-2(GlcNAcb1-6)Mana1-6(GlcNAcb1-2Mana1-3)Manb1-4GlcNAcb1-4GlcNAcb-Sp19	-0.25	13.1498	-5259.91
534	Fuca1-2Galb1-4GlcNAcb1-3Galb1-4GlcNAcb1-2Mana1-6(Fuca1-2Galb1-4GlcNAcb1-3Galb1-4GlcNAcb1-2Mana1-3)Manb1-4GlcNAcb1-4GlcNAcb-Sp24	28.75	1.25831	4.37672																494	Neu5Aca2-6GalNAcb1-4(6S)GlcNAcb-Sp8	-0.25	1.25831	-503.322
535	GlcNAcb1-3Galb1-4GlcNAcb1-3Galb1-4GlcNAcb1-2Mana1-6(GlcNAcb1-3Galb1-4GlcNAcb1-3Galb1-4GlcNAcb1-2Mana1-3)Manb1-4GlcNAcb1-4GlcNAcb-Sp12	130.75	11.5578	8.83964																451	Galb1-4GlcNAcb1-6(Galb1-4GlcNAcb1-2)Mana1-6(Galb1-4GlcNAcb1-2Mana1-3)Manb1-4GlcNAcb1-4GlcNAcb-Sp19	-0.75	10.7819	-1437.59
536	GlcNAcb1-3Galb1-4GlcNAcb1-3Galb1-4GlcNAcb1-2Mana1-6(GlcNAcb1-3Galb1-4GlcNAcb1-3Galb1-4GlcNAcb1-2Mana1-3)Manb1-4GlcNAcb1-4GlcNAcb-Sp25	23	1.41421	6.14875																8	Rhaa-Sp8	-1.25	0.957427	-76.5942
537	Galb1-4GlcNAcb1-3Galb1-4GlcNAcb1-3Galb1-4GlcNAcb1-2Mana1-6(Galb1-4GlcNAcb1-3Galb1-4GlcNAcb1-3Galb1-4GlcNAcb1-2Mana1-3)Manb1-4GlcNAcb1-4GlcNAcb-Sp12	196	17.5119	8.93464																215	Manb1-4GlcNAcb-Sp0	-1.25	9.03235	-722.588
538	Galb1-3GlcNAcb1-3Galb1-4GlcNAcb1-2Mana1-6(Galb1-3GlcNAcb1-3Galb1-4GlcNAcb1-2Mana1-3)Manb1-4GlcNAcb1-4GlcNAc-Sp25	23.5	2.08167	8.85815																455	Neu5Aca2-3Galb1-4GlcNAcb1-6(Neu5Aca2-3Galb1-4GlcNAcb1-2)Mana1-6(GlcNAcb1-4)(Neu5Aca2-3Galb1-4GlcNAcb1-4(Neu5Aca2-3Galb1-4GlcNAcb1-2)Mana1-3)Manb1-4GlcNAcb1-4GlcNAcb-Sp21	-1.25	0.957427	-76.5942
539	Neu5Gca2-8Neu5Gca2-3Galb1-4GlcNAc-Sp0	15.5	11.2694	72.706																107	Gala1-3(Fuca1-2)Galb-Sp8	-1.5	2.38048	-158.698
540	Neu5Aca2-8Neu5Gca2-3Galb1-4GlcNAc-Sp0	8.25	1.70783	20.7009																471	Neu5Aca2-3Galb1-4GlcNAcb1-6GalNAca-Sp14	-1.75	2.5	-142.857
541	Neu5Gca2-8Neu5Aca2-3Galb1-4GlcNAc-Sp0	13.5	1.91485	14.1841																421	Galb1-3GlcNAcb1-6(Galb1-3GlcNAcb1-2)Mana1-6(Galb1-3GlcNAcb1-2Mana1-3)Manb1-4GlcNAcb1-4GlcNAcb-Sp19	-2.25	13.8894	-617.309
542	Neu5Gca2-8Neu5Gca2-3Galb1-4GlcNAcb1-3Galb1-4GlcNAc-Sp0	7	1.1547	16.4957																18	GlcN(Gc)b-Sp8	-2.5	2.08167	-83.2666
543	Neu5Gca2-8Neu5Gca2-6Galb1-4GlcNAc-Sp0	11	1.82574	16.5977																389	Gala1-3Galb1-3(Fuca1-4)GlcNAcb1-2Mana1-6(Gala1-3Galb1-3(Fuca1-4)GlcNAcb1-2Mana1-3)Manb1-4GlcNAcb1-4GlcNAc-Sp19	-2.5	26.032	-1041.28
544	Neu5Aca2-8Neu5Aca2-3Galb1-4GlcNAc-Sp0	10	2.58199	25.8199																323	Neu5,9Ac2a2-3Galb1-3GlcNAcb-Sp0	-2.75	0.5	-18.1818
545	GlcNAcb1-3Galb1-4GlcNAcb1-6(GlcNAcb1-3Galb1-4GlcNAcb1-2)Mana1-6(GlcNAcb1-3Galb1-4GlcNAcb1-2Man a1-3)Manb1-4GlcNAcb1-4GlcNAc-Sp24	35.5	4.79583	13.5094																453	Neu5Aca2-3Galb1-4GlcNAcb1-4Mana1-6(GlcNAcb1-4)(Neu5Aca2-3Galb1-4GlcNAcb1-4(Neu5Aca2-3Galb1-4GlcNAcb1-2)Mana1-3)Manb1-4GlcNAcb1-4GlcNAcb-Sp21	-2.75	3.0957	-112.571
546	Galb1-4GlcNAcb1-3Galb1-4GlcNAcb1-6(Galb1-4GlcNAcb1-3Galb1-4GlcNAcb1-2)Mana1-6(Galb1-4GlcNAcb1-3Galb1-4GlcNAcb1-2Mana1-3)Mana1-4GlcNAcb1-4GlcNAc-Sp24	26	9.59166	36.891																461	Gala1-3(Fuca1-2)Galb1-3GalNAcb-Sp8	-2.75	3.40343	-123.761
547	Gala1-3Galb1-4GlcNAcb1-2Mana1-6(Gala1-3Galb1-4GlcNAcb1-2Mana1-3)Manb1-4GlcNAcb1-4GlcNAc-Sp24	55.75	3.30404	5.92653																278	Neu5Gca2-3Galb1-4(Fuca1-3)GlcNAcb-Sp0	-3	2.58199	-86.0663
548	GlcNAcb1-3Galb1-4GlcNAcb1-6(GlcNAcb1-3Galb1-3)GalNAca-Sp14	7	2.58199	36.8856																21	GlcNAcb1-6(GlcNAcb1-4)(GlcNAcb1-3)GlcNAc-Sp8	-3.25	4.11299	-126.553
549	GalNAcb1-3GlcNAcb-Sp0	7.75	6.13052	79.1035																313	Neu5Aca2-3Galb1-4GlcNAcb1-6(Neu5Aca2-3Galb1-3)GalNAca-Sp14	-3.75	1.70783	-45.542
550	GalNAcb1-4GlcNAcb1-3GalNAcb1-4GlcNAcb-Sp0	12.5	10.5987	84.7899																84	(3S)Galb1-4(Fuca1-3)Glcb-Sp0	-4.25	25.5392	-600.922
551	GlcNAcb1-3Galb1-4GlcNAcb1-3Galb1-4GlcNAcb1-3Galb1-4GlcNAcb1-3Galb1-4GlcNAcb1-2Mana1-6(GlcNAcb1-3Galb1-4GlcNAcb1-3Galb1-4GlcNAcb1-3Galb1-4GlcNAcb1-3Galb1-4GlcNAcb1-2Mana1-3)Manb1-4GlcNAcb1-4GlcNAcb-Sp25	25.75	1.5	5.82524																359	Fuca1-4(Galb1-3)GlcNAcb1-2Mana1-6(Fuca1-4(Galb1-3)GlcNAcb1-2Mana1-3)Manb1-4GlcNAcb1-4(Fuca1-6)GlcNAcb-Sp22	-4.25	3.0957	-72.8399
552	Galb1-4GlcNAcb1-3Galb1-4GlcNAcb1-3Galb1-4GlcNAcb1-3Galb1-4GlcNAcb1-3Galb1-4GlcNAcb1-2Mana1-6(Galb1-4GlcNAcb1-3Galb1-4GlcNAcb1-3Galb1-4GlcNAcb1-3Galb1-4GlcNAcb1-3Galb1-4GlcNAcb1-2Mana1-3)Manb1-4GlcNAcb1-4GlcNAcb-Sp25	24	1.41421	5.89256																2	Glca-Sp8	-4.5	1.29099	-28.6888
553	GlcNAb1-3Galb1-3GalNAc-Sp14	10	4.89898	48.9898																510	(6P)Galb1-4GlcNAcb-SP0	-4.75	2.62996	-55.3675
554	Galb1-3GlcNAcb1-6(Galb1-3)GalNAc-Sp14	14	4.39697	31.4069																5	GalNAca-Sp15	-5	5.22813	-104.563
555	(3S)GlcAb1-3Galb1-4GlcNAcb1-3Galb1-4Glc-Sp0	6.5	2.08167	32.0256																397	Gala1-4Galb1-4GlcNAcb1-2Mana1-6(Gala1-4Galb1-4GlcNAcb1-2Mana1-3)Manb1-4GlcNAcb1-4GlcNAcb-Sp24	-5	9.62635	-192.527
556	(3S)GlcAb1-3Galb1-4GlcNAcb1-2Mana-Sp0	15.75	4.99166	31.6931																464	Neu5Aca2-3Galb1-4GlcNAcb1-6(Neu5Aca2-3Galb1-4GlcNAcb1-3)GalNAca-Sp14	-5.5	2.64575	-48.1046
557	Galb1-3GlcNAcb1-3Galb1-4GlcNAcb1-3Galb1-4GlcNAcb1-6(Galb1-3GlcNAcb1-3Galb1-4GlcNAcb1-3Galb1-4GlcNAb1-2)Mana1-6(Galb1-3GlcNAcb1-3Galb1-4GlcNAcb1-3Galb1-4GlcNAcb1-2Mana1-3)Manb1-4GlcNAcb1-4(Fuca1-6)GlcNAcb-Sp24	25	0.816497	3.26599																165	Galb1-4GlcNAcb1-3Galb1-4Glcb-Sp8	-7.25	5.96518	-82.2783
558	Galb1-3GlcNAcb1-3Galb1-4GlcNAcb1-6(Galb1-3GlcNAcb1-3Galb1-4GlcNAb1-2)Mana1-6(Galb1-3GlcNAcb1-3Galb1-4GlcNAcb1-2Mana1-3)Manb1-4GlcNAcb1-4(Fuca1-6)GlcNAcb-Sp24	35.5	5.97216	16.823																571	Neu5Aca2-3Galb1-4GlcNAcb1-3Galb1-4GlcNAcb1-6(Neu5Aca2-3Galb1-4GlcNAcb1-3Galb1-4GlcNAcb1-3)GalNAca-Sp14	-7.75	2.62996	-33.9349
559	Neu5Aca2-8Neu5Aca2-3Galb1-3GalNAcb1-4(Neu5Aca2-3)Galb1-4Glc-Sp21	7.5	2.64575	35.2767																513	Gala1-3Galb1-4GlcNAcb1-2Mana-Sp0	-8.25	8.18026	-99.1547
560	Galb1-4GlcNAcb1-3Galb1-4GlcNAcb1-2Mana1-6(Galb1-4GlcNAcb1-3Galb1-4GlcNAcb1-2Mana1-3)Manb1-4GlcNAcb1-4(Fuca1-6)GlcNAcb-Sp24	50.25	0.5	0.995025																437	(6S)Galb1-3(6S)GlcNAc-Sp0	-8.75	11.7011	-133.727
561	GlcNAcb1-3Galb1-4GlcNAcb1-3Galb1-4GlcNAcb1-2Mana1-6(GlcNAcb1-3Galb1-4GlcNAcb1-3Galb1-4GlcNAcb1-2Mana1-3)Manb1-4GlcNAcb1-4(Fuca1-6)GlcNAcb-Sp24	37.5	1.29099	3.44265																162	Galb1-4GlcNAcb1-3Galb1-4GlcNAcb1-3Galb1-4GlcNAcb-Sp0	-9.25	3.0957	-33.467
562	Galb1-4GlcNAcb1-3Galb1-4GlcNAcb1-6(Galb1-4GlcNAcb1-3Galb1-4GlcNAb1-2)Mana1-6(Galb1-4GlcNAcb1-3Galb1-4GlcNAcb1-2Mana1-3)Manb1-4GlcNAcb1-4(Fuca1-6)GlcNAcb-Sp24	31	1.82574	5.88949																200	G-ol-Sp8	-10	4.39697	-43.9697
563	Galb1-4GlcNAcb1-3Galb1-4GlcNAcb1-3Galb1-4GlcNAcb1-6(Galb1-4GlcNAcb1-3Galb1-4GlcNAcb1-3Galb1-4GlcNAb1-2)Mana1-6(Galb1-4GlcNAcb1-3Galb1-4GlcNAcb1-3Galb1-4GlcNAcb1-2Mana1-3)Manb1-4GlcNAcb1-4(Fuca1-6)GlcNAcb-Sp24	32	5.22813	16.3379																568	GlcNAcb1-3Galb1-4GlcNAcb1-3GalNAca-Sp14	-10.75	5.25198	-48.8557
564	Galb1-4GlcNAcb1-3Galb1-4GlcNAcb1-3GalNAca-Sp14	34.75	23.6837	68.1545																332	GlcNAca1-4Galb1-4GlcNAcb1-3Galb1-4GlcNAcb1-3Galb1-4GlcNAcb-Sp0	-11	10.8012	-98.193
565	Galb1-4GlcNAcb1-3Galb1-4GlcNAcb1-6(Galb1-3)GalNAca-Sp14	63.5	24.7992	39.0538																374	Galb1-3GalNAca1-3(Fuca1-2)Galb1-4Glc-Sp0	-12	7.34847	-61.2372
566	Galb1-4GlcNAcb1-3Galb1-4GlcNAcb1-6(Galb1-4GlcNAcb1-3Galb1-4GlcNAcb1-3)GalNAca-Sp14	62.25	0.957427	1.53804																173	GlcNAca1-3Galb1-4GlcNAcb-Sp8	-12.25	5.7373	-46.8351
567	Neu5Aca2-3Galb1-4GlcNAcb1-3Galb1-4GlcNAcb1-3GalNAca-Sp14	4.75	4.272	89.9369																138	Neu5Aca2-6(Galb1-3)GlcNAcb1-4Galb1-4Glcb-Sp10	-13.5	5.8023	-42.98
568	GlcNAcb1-3Galb1-4GlcNAcb1-3GalNAca-Sp14	-10.75	5.25198	-48.8557																483	Neu5Aca2-3Galb1-3GlcNAcb1-6GalNAca-Sp14	-14.5	1.29099	-8.90341
569	GlcNAcb1-3Galb1-4GlcNAcb1-6(Galb1-3)GalNAca-Sp14	4.75	0.957427	20.1564																307	GlcNAcb1-4GlcNAcb-Sp12	-16.25	9.63933	-59.3189
570	GlcNAcb1-3Galb1-4GlcNAcb1-6(GlcNAcb1-3Galb1-4GlcNAcb1-3)GalNAca-Sp14	11.75	0.957427	8.14832																427	GlcNAcb1-6(GlcNAcb1-2)Mana1-6(GlcNAcb1-4)(GlcNAcb1-4(GlcNAcb1-2)Mana1-3)Manb1-4GlcNAcb1-4GlcNAc-Sp21	-16.75	9.53502	-56.9255
571	Neu5Aca2-3Galb1-4GlcNAcb1-3Galb1-4GlcNAcb1-6(Neu5Aca2-3Galb1-4GlcNAcb1-3Galb1-4GlcNAcb1-3)GalNAca-Sp14	-7.75	2.62996	-33.9349																221	Neu5Aca2-3Galb1-3GalNAca-Sp8	-20.75	2.75379	-13.2713
572	Neu5Aca2-6Galb1-4GlcNAcb1-3Galb1-4GlcNAcb1-3GalNAca-Sp14	10	6.733	67.33																142	Galb1-3GalNAcb-Sp8	-23.75	9.84463	-41.4511
573	GlcNAcb1-3Galb1-4GlcNAcb1-3Galb1-4GlcNAcb1-3GalNAca-Sp14	4.5	5	111.111																324	Neu5Aca2-6Galb1-4GlcNAcb1-3Galb1-3GlcNAcb-Sp0	-25	27.2152	-108.861
574	Galb1-4GlcNAcb1-3Galb1-3GalNAca-Sp14	6.25	2.62996	42.0793																369	Fuca1-4(Fuca1-2Galb1-3)GlcNAcb1-2Mana1-3(Fuca1-4(Fuca1-2Galb1-3)GlcNAcb1-2Mana1-3)Manb1-4GlcNAcb1-4GlcNAcb-Sp19	-26	12.083	-46.4733
575	Neu5Aca2-3Galb1-4GlcNAcb1-3Galb1-4GlcNAcb1-6(Galb1-3)GalNAca-Sp14	8.75	5.31507	60.7437																337	GlcNAca1-4Galb1-4GlcNAcb1-3Galb1-4GlcNAcb-Sp0	-26.5	15.1548	-57.1878
576	Neu5Aca2-6Galb1-4GlcNAcb1-3Galb1-4GlcNAcb1-6(Galb1-3)GalNAca-Sp14	15.75	0.957427	6.0789																284	Neu5Aca2-3Galb1-4GlcNAcb1-6(Galb1-3)GalNAca-Sp14	-27	8.28654	-30.6909
577	Neu5Aca2-6Galb1-4GlcNAcb1-6(Galb1-3)GalNAca-Sp14	11.25	4.85627	43.1668																392	Neu5Aca2-3Galb1-3GlcNAcb1-3GalNAca-Sp14	-33	11.6333	-35.2524
578	Neu5Aca2-3Galb1-4GlcNAcb1-3Galb1-4GlcNAcb1-2Mana1-6(Neu5Aca2-3Galb1-4GlcNAcb1-3Galb1-4GlcNAcb1-2Mana1-3)Manb1-4GlcNAcb1-4GlcNAcb-Sp12	25.75	33.4402	129.865																201	GlcAa-Sp8	-41.75	19.9896	-47.8792
579	GlcNAcb1-6(Neu5Aca2-3Galb1-3)GalNAca-Sp14	4	1.1547	28.8675																412	Galb1-4(Fuca1-3)GlcNAcb1-2Mana1-6(Galb1-4(Fuca1-3)GlcNAcb1-2Mana1-3)Manb1-4GlcNAcb1-4(Fuca1-6)GlcNAcb-Sp22	-47.25	25.1976	-53.3282
580	Neu5Aca2-6Galb1-4GlcNAcb1-3Galb1-4GlcNAcb1-6(Neu5Aca2-6Galb1-4GlcNAcb1-3Galb1-4GlcNAcb1-3)GalNAca-Sp14	10.25	5.7373	55.9737																347	Galb1-4GlcNAcb1-2Mana1-6(Galb1-4GlcNAcb1-2Mana1-3)Manb1-4GlcNAcb1-4(Fuca1-6)GlcNAcb-Sp22	-48.5	74.5855	-153.785
581	Neu5Aca2-6Galb1-4GlcNAcb1-3Galb1-4GlcNAcb1-3Galb1-4GlcNAcb1-2Mana1-6(Neu5Aca2-6Galb1-4GlcNAcb1-3Galb1-4GlcNAcb1-3Galb1-4GlcNAcb1-2Mana1-3)Manb1-4GlcNAcb1-4GlcNAcb-Sp12	132.5	19.3305	14.589																134	GlcNAcb1-6(Galb1-3)GalNAca-Sp14	-52.25	31.0846	-59.492
582	Neu5Aca2-3Galb1-4GlcNAcb1-3Galb1-4GlcNAcb1-3Galb1-4GlcNAcb1-2Mana1-6(Neu5Aca2-3Galb1-4GlcNAcb1-3Galb1-4GlcNAcb1-3Galb1-4GlcNAcb1-2Mana1-3)Manb1-4GlcNAcb1-4GlcNAcb-Sp12	167	10.8628	6.50466																360	Neu5Aca2-6GlcNAcb1-4GlcNAc-Sp21	-63.25	23.1858	-36.6575
583	Neu5Aca2-6Galb1-4GlcNAcb1-3Galb1-4GlcNAcb1-2Mana1-6(Neu5Aca2-6Galb1-4GlcNAcb1-3Galb1-4GlcNAcb1-2Mana1-3)Manb1-4GlcNAcb1-4GlcNAcb-Sp12	23.5	2.38048	10.1297																272	Neu5Aca2-8Neu5Aca2-3Galb1-4Glcb-Sp0	-88.75	46.1113	-51.9564
584	GlcNAcb1-3Fuca-Sp21	15.75	2.21736	14.0784																111	Gala1-3GalNAca-Sp16	-96.25	35.5375	-36.9221
585	Galb1-3GalNAcb1-4(Neu5Aca2-8Neu5Aca2-8Neu5Aca2-3)Galb1-4Glcb-Sp21	38.25	1.70783	4.4649																188	GlcNAcb1-4Galb1-4GlcNAcb-Sp8	-108	46.483	-43.0398

## Sheet: raw_data_JM-a_50 ug
Chart ID	Sample (conc.) Secondary (conc.) Barcode# Slide # Request # Date Initials	Average RFU	StDev	%CV																Chart ID	Sample (conc.) Secondary (conc.) Barcode# Slide # Request # Date Initials	Average RFU	StDev	%CV
1	Gala-Sp8	20	13.3417	66.7083																373	GalNAcb1-4GlcNAcb1-2Mana1-6(GalNAcb1-4GlcNAcb1-2Mana1-3)Manb1-4GlcNAcb1-4GlcNAc-Sp12	1113.5	23.6995	2.12838
2	Glca-Sp8	-3.75	6.84957	-182.655																202	GlcAb-Sp8	808.75	122.918	15.1986
3	Mana-Sp8	13.5	7.59386	56.2508																531	GlcNAcb1-3Galb1-4GlcNAcb1-2Mana1-6(GlcNAcb1-3Galb1-4GlcNAcb1-2Mana1-3)Manb1-4GlcNAcb1-4GlcNAcb-Sp12	667.25	53.9714	8.08864
4	GalNAca-Sp8	30.25	32.6943	108.08																537	Galb1-4GlcNAcb1-3Galb1-4GlcNAcb1-3Galb1-4GlcNAcb1-2Mana1-6(Galb1-4GlcNAcb1-3Galb1-4GlcNAcb1-3Galb1-4GlcNAcb1-2Mana1-3)Manb1-4GlcNAcb1-4GlcNAcb-Sp12	445.5	50.07	11.239
5	GalNAca-Sp15	-6.75	22.4258	-332.234																235	Neu5Aca2-3Galb1-3(6S)GlcNAc-Sp8	401.75	9.21502	2.29372
6	Fuca-Sp8	2.5	11.6762	467.047																582	Neu5Aca2-3Galb1-4GlcNAcb1-3Galb1-4GlcNAcb1-3Galb1-4GlcNAcb1-2Mana1-6(Neu5Aca2-3Galb1-4GlcNAcb1-3Galb1-4GlcNAcb1-3Galb1-4GlcNAcb1-2Mana1-3)Manb1-4GlcNAcb1-4GlcNAcb-Sp12	400.25	84.0967	21.011
7	Fuca-Sp9	6.75	15.5858	230.901																535	GlcNAcb1-3Galb1-4GlcNAcb1-3Galb1-4GlcNAcb1-2Mana1-6(GlcNAcb1-3Galb1-4GlcNAcb1-3Galb1-4GlcNAcb1-2Mana1-3)Manb1-4GlcNAcb1-4GlcNAcb-Sp12	358.25	47.5911	13.2843
8	Rhaa-Sp8	-11.75	3.20156	-27.2473																581	Neu5Aca2-6Galb1-4GlcNAcb1-3Galb1-4GlcNAcb1-3Galb1-4GlcNAcb1-2Mana1-6(Neu5Aca2-6Galb1-4GlcNAcb1-3Galb1-4GlcNAcb1-3Galb1-4GlcNAcb1-2Mana1-3)Manb1-4GlcNAcb1-4GlcNAcb-Sp12	354	59.7495	16.8784
9	Neu5Aca-Sp8	48.25	41.6763	86.3758																295	Neu5Aca2-3Galb1-4(Fuca1-3)GlcNAcb1-6(Galb1-3)GalNAca-Sp14	252.25	6.65207	2.63709
10	Neu5Aca-Sp11	9.5	8.96289	94.3462																336	GlcNAca1-4Galb1-4GlcNAcb1-3Galb1-4(Fuca1-3)GlcNAcb1-3Galb1-4(Fuca1-3)GlcNAcb-Sp0	237.75	21.6545	9.10809
11	Neu5Acb-Sp8	65.25	40.2523	61.6894																213	Mana1-6(Mana1-3)Mana1-6(Mana1-2Mana1-3)Manb1-4GlcNAcb1-4GlcNAcb-Sp12	215	10.6771	4.96608
12	Galb-Sp8	22.75	29.8594	131.25																547	Gala1-3Galb1-4GlcNAcb1-2Mana1-6(Gala1-3Galb1-4GlcNAcb1-2Mana1-3)Manb1-4GlcNAcb1-4GlcNAc-Sp24	192.75	11.2361	5.82937
13	Glcb-Sp8	19	6.97615	36.7166																560	Galb1-4GlcNAcb1-3Galb1-4GlcNAcb1-2Mana1-6(Galb1-4GlcNAcb1-3Galb1-4GlcNAcb1-2Mana1-3)Manb1-4GlcNAcb1-4(Fuca1-6)GlcNAcb-Sp24	187	5.47723	2.929
14	Manb-Sp8	55.25	4.71699	8.53754																565	Galb1-4GlcNAcb1-3Galb1-4GlcNAcb1-6(Galb1-3)GalNAca-Sp14	175	38.9444	22.2539
15	GalNAcb-Sp8	18.25	18.0069	98.6682																146	Galb1-3Galb-Sp8	161	76.0307	47.224
16	GlcNAcb-Sp0	9.75	15.6498	160.511																465	Fuca1-2Galb1-4(Fuca1-3)GlcNAcb1-2Mana1-6(Fuca1-2Galb1-4(Fuca1-3)GlcNAcb1-2Mana1-3)Manb1-4GlcNAcb1-4(Fuca1-6)GlcNAcb-Sp24	158	17.6635	11.1794
17	GlcNAcb-Sp8	22.5	32.2955	143.536																207	Mana1-2Mana1-2Mana1-3Mana-Sp9	154.75	9.25113	5.97811
18	GlcN(Gc)b-Sp8	2.75	2.21736	80.6311																566	Galb1-4GlcNAcb1-3Galb1-4GlcNAcb1-6(Galb1-4GlcNAcb1-3Galb1-4GlcNAcb1-3)GalNAca-Sp14	149	13.5154	9.07075
19	Galb1-4GlcNAcb1-6(Galb1-4GlcNAcb1-3)GalNAca-Sp8	4	6.48074	162.019																241	Neu5Aca2-6(Neu5Aca2-3Galb1-3)GalNAca-Sp14	146.75	50.8421	34.6454
20	Galb1-4GlcNAcb1-6(Galb1-4GlcNAcb1-3)GalNAc-Sp14	18	17.359	96.4386																561	GlcNAcb1-3Galb1-4GlcNAcb1-3Galb1-4GlcNAcb1-2Mana1-6(GlcNAcb1-3Galb1-4GlcNAcb1-3Galb1-4GlcNAcb1-2Mana1-3)Manb1-4GlcNAcb1-4(Fuca1-6)GlcNAcb-Sp24	137.25	11.3541	8.2726
21	GlcNAcb1-6(GlcNAcb1-4)(GlcNAcb1-3)GlcNAc-Sp8	13.5	9.11043	67.4847																356	Fuca1-2Galb1-4(Fuca1-3)GlcNAcb1-2Mana1-6(Fuca1-2Galb1-4(Fuca1-3)GlcNAcb1-2Mana1-3)Manb1-4GlcNAcb1-4GlcNAb-Sp20	135	17.9258	13.2784
22	6S(3S)Galb1-4(6S)GlcNAcb-Sp0	67.5	52.469	77.7319																396	Gala1-4Galb1-3GlcNAcb1-2Mana1-6(Gala1-4Galb1-3GlcNAcb1-2Mana1-3)Manb1-4GlcNAcb1-4GlcNAcb-Sp19	131.75	70.3628	53.4063
23	6S(3S)Galb1-4GlcNAcb-Sp0	28.5	21.8251	76.5792																249	Neu5Aca2-3Galb1-4(Fuca1-3)GlcNAcb1-3Galb1-4(Fuca1-3)GlcNAcb1-3Galb1-4(Fuca1-3)GlcNAcb-Sp0	130.75	32.9886	25.2303
24	(3S)Galb1-4(Fuca1-3)(6S)Glc-Sp0	96.5	15.1767	15.7272																467	GlcNAcb1-6(GlcNAcb1-2)Mana1-6(GlcNAcb1-2Mana1-3)Manb1-4GlcNAcb1-4(Fuca1-6)GlcNAcb-Sp24	128.5	16.9017	13.1531
25	(3S)Galb1-4Glcb-Sp8	27.25	15.0638	55.2798																57	Neu5Aca2-6Galb1-4GlcNAcb1-2Mana1-6(Neu5Aca2-6Galb1-4GlcNAcb1-2Mana1-3)Manb1-4GlcNAcb1-4GlcNAcb-Sp24	124.25	8.80814	7.08905
26	(3S)Galb1-4(6S)Glcb-Sp0	0	6.48074	#DIV/0!																545	GlcNAcb1-3Galb1-4GlcNAcb1-6(GlcNAcb1-3Galb1-4GlcNAcb1-2)Mana1-6(GlcNAcb1-3Galb1-4GlcNAcb1-2Man a1-3)Manb1-4GlcNAcb1-4GlcNAc-Sp24	123	16.8127	13.6689
27	(3S)Galb1-4(6S)Glcb-Sp8	41	19.0263	46.4056																386	GalNAcb1-4(Neu5Aca2-3)Galb1-4GlcNAcb1-3GalNAca-Sp14	122.75	11.3248	9.22587
28	(3S)Galb1-3(Fuca1-4)GlcNAcb-Sp8	38.75	20.4512	52.7772																563	Galb1-4GlcNAcb1-3Galb1-4GlcNAcb1-3Galb1-4GlcNAcb1-6(Galb1-4GlcNAcb1-3Galb1-4GlcNAcb1-3Galb1-4GlcNAb1-2)Mana1-6(Galb1-4GlcNAcb1-3Galb1-4GlcNAcb1-3Galb1-4GlcNAcb1-2Mana1-3)Manb1-4GlcNAcb1-4(Fuca1-6)GlcNAcb-Sp24	117.5	21.5793	18.3654
29	(3S)Galb1-3GalNAca-Sp8	57.75	4.34933	7.53131																562	Galb1-4GlcNAcb1-3Galb1-4GlcNAcb1-6(Galb1-4GlcNAcb1-3Galb1-4GlcNAb1-2)Mana1-6(Galb1-4GlcNAcb1-3Galb1-4GlcNAcb1-2Mana1-3)Manb1-4GlcNAcb1-4(Fuca1-6)GlcNAcb-Sp24	115.25	6.18466	5.3663
30	(3S)Galb1-3GlcNAcb-Sp0	9.25	11.7011	126.499																217	(3S)Galb1-4(Fuca1-3)(6S)GlcNAcb-Sp8	113.25	15.327	13.5338
31	(3S)Galb1-3GlcNAcb-Sp8	95	11.5181	12.1243																102	Gala1-3(Fuca1-2)Galb1-3GlcNAcb-Sp8	112.25	9.46485	8.43194
32	(3S)Galb1-4(Fuca1-3)GlcNAc-Sp0	-6.75	2.06155	-30.5415																433	Galb1-6Galb-Sp10	106.25	24.8646	23.402
33	(3S)Galb1-4(Fuca1-3)GlcNAc-Sp8	29.75	19.2765	64.7949																125	Galb1-2Galb-Sp8	105.25	13.6717	12.9898
34	(3S)Galb1-4(6S)GlcNAcb-Sp0	7.25	10.8128	149.142																534	Fuca1-2Galb1-4GlcNAcb1-3Galb1-4GlcNAcb1-2Mana1-6(Fuca1-2Galb1-4GlcNAcb1-3Galb1-4GlcNAcb1-2Mana1-3)Manb1-4GlcNAcb1-4GlcNAcb-Sp24	102.5	12.8712	12.5572
35	(3S)Galb1-4(6S)GlcNAcb-Sp8	14.75	9.06918	61.486																564	Galb1-4GlcNAcb1-3Galb1-4GlcNAcb1-3GalNAca-Sp14	97.5	28.9885	29.7318
36	(3S)Galb1-4GlcNAcb-Sp0	10	17.1659	171.659																477	Galb1-4GlcNAcb1-6(Galb1-4GlcNAcb1-2)Mana1-6(Galb1-4GlcNAcb1-2Mana1-3)Manb1-4GlcNAcb1-4(Fuca1-6)GlcNAcb-Sp24	97	22.5536	23.2512
37	(3S)Galb1-4GlcNAcb-Sp8	81.75	16.4798	20.1588																558	Galb1-3GlcNAcb1-3Galb1-4GlcNAcb1-6(Galb1-3GlcNAcb1-3Galb1-4GlcNAb1-2)Mana1-6(Galb1-3GlcNAcb1-3Galb1-4GlcNAcb1-2Mana1-3)Manb1-4GlcNAcb1-4(Fuca1-6)GlcNAcb-Sp24	97	4.83046	4.97985
38	(3S)Galb-Sp8	32.5	19.7062	60.6344																24	(3S)Galb1-4(Fuca1-3)(6S)Glc-Sp0	96.5	15.1767	15.7272
39	(6S)(4S)Galb1-4GlcNAcb-Sp0	-1	2.94392	-294.392																83	GalNAca1-3(Fuca1-2)Galb1-4(Fuca1-3)GlcNAcb-Sp0	96.25	12.842	13.3423
40	(4S)Galb1-4GlcNAcb-Sp8	16.25	12.842	79.0276																31	(3S)Galb1-3GlcNAcb-Sp8	95	11.5181	12.1243
41	(6P)Mana-Sp8	60	8.75595	14.5933																239	Neu5Aca2-3Galb1-3(6S)GalNAca-Sp8	94.5	36.565	38.6931
42	(6S)Galb1-4Glcb-Sp0	9	10.4243	115.826																470	Neu5Aca2-3Galb1-4GlcNAcb1-2Mana-Sp0	94	66.2168	70.4434
43	(6S)Galb1-4Glcb-Sp8	12.5	12.1244	96.9948																578	Neu5Aca2-3Galb1-4GlcNAcb1-3Galb1-4GlcNAcb1-2Mana1-6(Neu5Aca2-3Galb1-4GlcNAcb1-3Galb1-4GlcNAcb1-2Mana1-3)Manb1-4GlcNAcb1-4GlcNAcb-Sp12	92.5	21.7025	23.4622
44	(6S)Galb1-4GlcNAcb-Sp8	34	32.7516	96.3282																136	Neu5Aca2-6(Galb1-3)GalNAca-Sp14	92.25	10.751	11.6542
45	(6S)Galb1-4(6S)Glcb-Sp8	2.25	11.5866	514.961																112	Gala1-3GalNAcb-Sp8	91.5	4.04145	4.41689
46	Neu5Aca2-3(6S)Galb1-4GlcNAcb-Sp8	20.5	12.2338	59.6772																302	GalNAcb1-3Galb-Sp8	88.75	27.4757	30.9586
47	(6S)GlcNAcb-Sp8	80.5	21.4864	26.6912																222	Neu5Aca2-3Galb1-3GalNAca-Sp14	88.25	9.94569	11.2699
48	Neu5,9Ac2a-Sp8	44.5	33.9067	76.1949																409	Fuca1-2Galb1-4(Fuca1-3)GlcNAcb1-3GalNAca-Sp14	88	7.16473	8.14174
49	Neu5,9Ac2a2-6Galb1-4GlcNAcb-Sp8	44.5	17.0587	38.3342																439	Fuca1-2Galb1-4(Fuca1-3)GlcNAcb1-2Mana1-6(Fuca1-2Galb1-4(Fuca1-3)GlcNAcb1-4(Fuca1-2Galb1-4(Fuca1-3)GlcNAcb1-2)Mana1-3)Manb1-4GlcNAcb1-4GlcNAcb-Sp12	87.5	9.11043	10.4119
50	Mana1-6(Mana1-3)Manb1-4GlcNAcb1-4GlcNAcb-Sp12	68	12.8841	18.9472																187	GlcNAcb1-6(GlcNAcb1-4)GalNAca-Sp8	86.25	12.4197	14.3997
51	Mana1-6(Mana1-3)Manb1-4GlcNAcb1-4GlcNAcb-Sp13	75.5	6.245	8.27152																349	(6S)GlcNAcb1-3Galb1-4GlcNAcb-Sp0	86.25	2.36291	2.7396
52	GlcNAcb1-2Mana1-6(GlcNAcb1-2Mana1-3)Manb1-4GlcNAcb1-4GlcNAcb-Sp12	34.75	12.4466	35.8174																294	(6P)Glcb-Sp10	86	14.5831	16.9571
53	GlcNAcb1-2Mana1-6(GlcNAcb1-2Mana1-3)Manb1-4GlcNAcb1-4GlcNAcb-Sp13	4.75	6.5	136.842																135	Neu5Aca2-6(Galb1-3)GalNAca-Sp8	85.25	5.7373	6.72998
54	Galb1-4GlcNAcb1-2Mana1-6(Galb1-4GlcNAcb1-2Mana1-3)Manb1-4GlcNAcb1-4GlcNAcb-Sp12	46	39.6232	86.1374																104	Gala1-3(Fuca1-2)Galb1-4(Fuca1-3)GlcNAcb-Sp8	84	17.3013	20.5967
55	Neu5Aca2-6Galb1-4GlcNAcb1-2Mana1-6(Neu5Aca2-6Galb1-4GlcNAcb1-2Mana1-3)Manb1-4GlcNAcb1-4GlcNAcb-Sp12	11.75	5.56028	47.3215																37	(3S)Galb1-4GlcNAcb-Sp8	81.75	16.4798	20.1588
56	Neu5Aca2-6Galb1-4GlcNAcb1-2Mana1-6(Neu5Aca2-6Galb1-4GlcNAcb1-2Man-a1-3)Manb1-4GlcNAcb1-4GlcNAcb-Sp21	28.25	20.7264	73.3678																85	GalNAca1-3(Fuca1-2)Galb1-4GlcNAcb-Sp0	81.5	13.1783	16.1697
57	Neu5Aca2-6Galb1-4GlcNAcb1-2Mana1-6(Neu5Aca2-6Galb1-4GlcNAcb1-2Mana1-3)Manb1-4GlcNAcb1-4GlcNAcb-Sp24	124.25	8.80814	7.08905																448	Gala1-3(Fuca1-2)Galb1-3GlcNAcb1-2Mana1-6(Gala1-3(Fuca1-2)Galb1-3GlcNAcb1-2Mana1-3)Manb1-4GlcNAcb1-4(Fuca1-6)GlcNAcb-Sp22	81	21.9545	27.1043
58	Fuca1-2Galb1-3GalNAcb1-3Gala-Sp9	46.25	6.18466	13.3722																141	Galb1-3GalNAca-Sp16	80.75	13.8414	17.141
59	Fuca1-2Galb1-3GalNAcb1-3Gala1-4Galb1-4Glcb-Sp9	31.5	8.81287	27.9774																47	(6S)GlcNAcb-Sp8	80.5	21.4864	26.6912
60	Fuca1-2Galb1-3(Fuca1-4)GlcNAcb-Sp8	60.75	25.8118	42.4886																423	Fuca1-3GlcNAcb1-6(Galb1-4GlcNAcb1-3)Galb1-4Glc-Sp21	80.5	21.2053	26.342
61	Fuca1-2Galb1-3GalNAca-Sp8	47.25	4.19325	8.8746																283	Neu5Gca-Sp8	80.25	7.67572	9.56476
62	Fuca1-2Galb1-3GalNAca-Sp14	14	4.08248	29.1606																288	Galb1-4(Fuca1-3)GlcNAcb1-3Galb1-3(Fuca1-4)GlcNAcb-Sp0	80.25	3.0957	3.85757
63	Fuca1-2Galb1-3GalNAcb1-4(Neu5Aca2-3)Galb1-4Glcb-Sp0	32.75	4.34933	13.2804																546	Galb1-4GlcNAcb1-3Galb1-4GlcNAcb1-6(Galb1-4GlcNAcb1-3Galb1-4GlcNAcb1-2)Mana1-6(Galb1-4GlcNAcb1-3Galb1-4GlcNAcb1-2Mana1-3)Mana1-4GlcNAcb1-4GlcNAc-Sp24	79.75	44.1692	55.3846
64	Fuca1-2Galb1-3GalNAcb1-4(Neu5Aca2-3)Galb1-4Glcb-Sp9	9	6.733	74.8111																330	GalNAca1-3(Fuca1-2)Galb1-4GlcNAcb1-3Galb1-4GlcNAcb1-3Galb1-4GlcNAcb-Sp0	79.5	5.8023	7.29849
65	Fuca1-2Galb1-3GlcNAcb1-3Galb1-4Glcb-Sp8	20.25	22.6918	112.058																551	GlcNAcb1-3Galb1-4GlcNAcb1-3Galb1-4GlcNAcb1-3Galb1-4GlcNAcb1-3Galb1-4GlcNAcb1-2Mana1-6(GlcNAcb1-3Galb1-4GlcNAcb1-3Galb1-4GlcNAcb1-3Galb1-4GlcNAcb1-3Galb1-4GlcNAcb1-2Mana1-3)Manb1-4GlcNAcb1-4GlcNAcb-Sp25	79.5	3.10913	3.91085
66	Fuca1-2Galb1-3GlcNAcb1-3Galb1-4Glcb-Sp10	-4	6.97615	-174.404																100	Gala1-2Galb-Sp8	76.25	7.63217	10.0094
67	Fuca1-2Galb1-3GlcNAcb-Sp0	30.5	14.8212	48.594																557	Galb1-3GlcNAcb1-3Galb1-4GlcNAcb1-3Galb1-4GlcNAcb1-6(Galb1-3GlcNAcb1-3Galb1-4GlcNAcb1-3Galb1-4GlcNAb1-2)Mana1-6(Galb1-3GlcNAcb1-3Galb1-4GlcNAcb1-3Galb1-4GlcNAcb1-2Mana1-3)Manb1-4GlcNAcb1-4(Fuca1-6)GlcNAcb-Sp24	76.25	17.4809	22.9258
68	Fuca1-2Galb1-3GlcNAcb-Sp8	31	4.83046	15.5821																388	Gala1-3Galb1-3GlcNAcb1-2Mana1-6(Gala1-3Galb1-3GlcNAcb1-2Mana1-3)Manb1-4GlcNAcb1-4GlcNAc-Sp19	76	10.328	13.5894
69	Fuca1-2Galb1-4(Fuca1-3)GlcNAcb1-3Galb1-4(Fuca1-3)GlcNAcb-Sp0	26.75	2.5	9.34579																51	Mana1-6(Mana1-3)Manb1-4GlcNAcb1-4GlcNAcb-Sp13	75.5	6.245	8.27152
70	Fuca1-2Galb1-4(Fuca1-3)GlcNAcb1-3Galb1-4(Fuca1-3)GlcNAcb1-3Galb1-4(Fuca1-3)GlcNAcb-Sp0	58.75	7.41058	12.6137																372	Neu5Aca2-3Galb1-4(Fuca1-3)GlcNAcb1-3GalNAca-Sp14	74.25	17.7271	23.8749
71	Fuca1-2Galb1-4(Fuca1-3)GlcNAcb-Sp0	40	10.3923	25.9808																383	Fuca1-2Galb1-3GalNAca1-3(Fuca1-2)Galb1-4Glcb-Sp0	74	13.687	18.4959
72	Fuca1-2Galb1-4(Fuca1-3)GlcNAcb-Sp8	28.5	5.91608	20.7582																228	GalNAcb1-4(Neu5Aca2-3)Galb1-4GlcNAcb-Sp0	71.5	7.76745	10.8636
73	Fuca1-2Galb1-4GlcNAcb1-3Galb1-4GlcNAcb-Sp0	19.5	7.76745	39.8331																533	Galβ1-4GlcNAcβ1-3Galβ1-4GlcNAcβ1-2Manα1-6(Galβ1-4GlcNAcβ1-3Galβ1-4GlcNAcβ1-2Manα1-3)Manβ1-4GlcNAcβ1-4GlcNAcβ-Sp12	71.5	6.55744	9.17124
74	Fuca1-2Galb1-4GlcNAcb1-3Galb1-4GlcNAcb1-3Galb1-4GlcNAcb-Sp0	38.75	5.25198	13.5535																81	Fucb1-3GlcNAcb-Sp8	71.25	11.1168	15.6025
75	Fuca1-2Galb1-4GlcNAcb-Sp0	48	23.8328	49.6516																338	GlcNAca1-4Galb1-3GalNAc-Sp14	71.25	7.97392	11.1915
76	Fuca1-2Galb1-4GlcNAcb-Sp8	3.25	2.5	76.9231																488	Galb1-4(Fuca1-3)GlcNAcb1-2Mana-Sp0	70.5	27.3435	38.7851
77	Fuca1-2Galb1-4Glcb-Sp0	25.5	5.8023	22.7541																413	Fuca1-2Galb1-4GlcNAcb1-2Mana1-6(Fuca1-2Galb1-4GlcNAcb1-2Mana1-3)Manb1-4GlcNAcb1-4(Fuca1-6)GlcNAcb-Sp22	69.5	7.18795	10.3424
78	Fuca1-2Galb-Sp8	27	10.4243	38.6086																150	Galb1-3GlcNAcb-Sp8	69.25	10.6262	15.3447
79	Fuca1-3GlcNAcb-Sp8	20.25	20.2546	100.023																163	Galb1-4GlcNAcb1-3Galb1-4GlcNAcb-Sp0	69	2.3094	3.34696
80	Fuca1-4GlcNAcb-Sp8	8.5	30.4686	358.454																530	Galb1-3GalNAcb1-3Gal-Sp21	68.25	6.99405	10.2477
81	Fucb1-3GlcNAcb-Sp8	71.25	11.1168	15.6025																50	Mana1-6(Mana1-3)Manb1-4GlcNAcb1-4GlcNAcb-Sp12	68	12.8841	18.9472
82	GalNAca1-3(Fuca1-2)Galb1-3GlcNAcb-Sp0	34.75	7.08872	20.3992																22	6S(3S)Galb1-4(6S)GlcNAcb-Sp0	67.5	52.469	77.7319
83	GalNAca1-3(Fuca1-2)Galb1-4(Fuca1-3)GlcNAcb-Sp0	96.25	12.842	13.3423																95	GalNAcb1-3(Fuca1-2)Galb-Sp8	67.25	10.3401	15.3755
84	(3S)Galb1-4(Fuca1-3)Glcb-Sp0	10.75	43.7064	406.571																88	GlcNAcb1-3Galb1-3GalNAca-Sp8	67	5.35413	7.99123
85	GalNAca1-3(Fuca1-2)Galb1-4GlcNAcb-Sp0	81.5	13.1783	16.1697																434	Neu5Aca2-3Galb1-4GlcNAcb1-3Galb-Sp8	66.75	12.0104	17.9931
86	GalNAca1-3(Fuca1-2)Galb1-4GlcNAcb-Sp8	17	9.20145	54.1262																287	Galb1-4(Fuca1-3)(6S)Glcb-Sp0	66	14.9443	22.6429
87	GalNAca1-3(Fuca1-2)Galb1-4Glcb-Sp0	27.5	8.18535	29.7649																397	Gala1-4Galb1-4GlcNAcb1-2Mana1-6(Gala1-4Galb1-4GlcNAcb1-2Mana1-3)Manb1-4GlcNAcb1-4GlcNAcb-Sp24	66	11.9443	18.0974
88	GlcNAcb1-3Galb1-3GalNAca-Sp8	67	5.35413	7.99123																450	GalNAca1-3(Fuca1-2)Galb1-3GlcNAcb1-2Mana1-6(GalNAca1-3(Fuca1-2)Galb1-3GlcNAcb1-2Mana1-3)Manb1-4GlcNAcb1-4(Fuca1-6)GlcNAcb-Sp22	66	10.3602	15.6972
89	GalNAca1-3(Fuca1-2)Galb-Sp8	51	3.4641	6.79236																475	Neu5Aca2-3Galb1-4GlcNAcb1-2Mana1-6(Neu5Aca2-3Galb1-4GlcNAcb1-2Mana1-3)Manb1-4GlcNAcb1-4(Fuca1-6)GlcNAcb-Sp24	66	52.5928	79.686
90	GalNAca1-3(Fuca1-2)Galb-Sp18	8.5	19.0175	223.736																11	Neu5Acb-Sp8	65.25	40.2523	61.6894
91	GalNAca1-3GalNAcb-Sp8	58	7.95822	13.7211																175	GlcNAcb1-2Galb1-3GalNAca-Sp8	65	11.9164	18.3329
92	GalNAca1-3Galb-Sp8	59.25	1.70783	2.88241																139	Galb1-3GalNAca-Sp8	64.75	11.2657	17.3988
93	GalNAca1-4(Fuca1-2)Galb1-4GlcNAcb-Sp8	37.25	12.9968	34.8907																474	Neu5Aca2-6Galb1-4GlcNAcb1-2Mana1-6(Neu5Aca2-6Galb1-4GlcNAcb1-2Mana1-3)Manb1-4GlcNAcb1-4(Fuca1-6)GlcNAcb-Sp24	64.5	7.72442	11.9758
94	GalNAcb1-3GalNAca-Sp8	47	10.4243	22.1794																286	Galb1-4(Fuca1-3)(6S)GlcNAcb-Sp0	64.25	7.88987	12.2799
95	GalNAcb1-3(Fuca1-2)Galb-Sp8	67.25	10.3401	15.3755																118	Gala1-3Galb-Sp8	63.75	15.4785	24.28
96	GalNAcb1-3Gala1-4Galb1-4GlcNAcb-Sp0	6.5	9.60902	147.831																127	Galb1-3GlcNAcb1-3Galb1-4(Fuca1-3)GlcNAcb-Sp0	62.75	3.86221	6.15492
97	GalNAcb1-4(Fuca1-3)GlcNAcb-Sp0	17.25	12.659	73.3854																385	Galb1-3GlcNAcb1-3GalNAca-Sp14	62.5	24.6644	39.4631
98	GalNAcb1-4GlcNAcb-Sp0	7.5	3.69685	49.2913																328	GalNAcb1-3Gala1-4Galb1-4GlcNAcb1-3Galb1-4Glcb-Sp0	62.25	5.12348	8.23048
99	GalNAcb1-4GlcNAcb-Sp8	15.25	11.0265	72.3048																155	Galb1-4(6S)Glcb-Sp0	61.75	26.3233	42.6288
100	Gala1-2Galb-Sp8	76.25	7.63217	10.0094																156	Galb1-4(6S)Glcb-Sp8	61.75	14.3846	23.2949
101	Gala1-3(Fuca1-2)Galb1-3GlcNAcb-Sp0	31.25	12.842	41.0944																411	GalNAca1-3(Fuca1-2)Galb1-4(Fuca1-3)GlcNAcb1-3GalNAc-Sp14	61.5	11.8181	19.2164
102	Gala1-3(Fuca1-2)Galb1-3GlcNAcb-Sp8	112.25	9.46485	8.43194																526	Neu5Aca2-3Galb1-4(Fuca1-3)GlcNAcb1-2Mana-Sp0	61.5	6.45497	10.4959
103	Gala1-3(Fuca1-2)Galb1-4(Fuca1-3)GlcNAcb-Sp0	34	4.69042	13.7953																281	Neu5Gca2-6GalNAca-Sp0	61.25	11.2361	18.3447
104	Gala1-3(Fuca1-2)Galb1-4(Fuca1-3)GlcNAcb-Sp8	84	17.3013	20.5967																181	GlcNAcb1-3Galb-Sp8	61	14.3295	23.4909
105	Gala1-3(Fuca1-2)Galb1-4GlcNAc-Sp0	35.5	10.3763	29.2289																60	Fuca1-2Galb1-3(Fuca1-4)GlcNAcb-Sp8	60.75	25.8118	42.4886
106	Gala1-3(Fuca1-2)Galb1-4Glcb-Sp0	32.25	9.81071	30.4208																41	(6P)Mana-Sp8	60	8.75595	14.5933
107	Gala1-3(Fuca1-2)Galb-Sp8	0.25	10.5948	4237.92																204	GlcAb1-6Galb-Sp8	60	29.9221	49.8702
108	Gala1-3(Fuca1-2)Galb-Sp18	31.25	14.198	45.4336																552	Galb1-4GlcNAcb1-3Galb1-4GlcNAcb1-3Galb1-4GlcNAcb1-3Galb1-4GlcNAcb1-3Galb1-4GlcNAcb1-2Mana1-6(Galb1-4GlcNAcb1-3Galb1-4GlcNAcb1-3Galb1-4GlcNAcb1-3Galb1-4GlcNAcb1-3Galb1-4GlcNAcb1-2Mana1-3)Manb1-4GlcNAcb1-4GlcNAcb-Sp25	60	7.52773	12.5462
109	Gala1-4(Gala1-3)Galb1-4GlcNAcb-Sp8	45.75	15.7136	34.3466																491	Fuca1-2Galb1-4GlcNAcb1-2Mana-Sp0	59.75	25.7083	43.0264
110	Gala1-3GalNAca-Sp8	42.25	8.99537	21.2908																92	GalNAca1-3Galb-Sp8	59.25	1.70783	2.88241
111	Gala1-3GalNAca-Sp16	-121.25	43.3695	-35.7687																70	Fuca1-2Galb1-4(Fuca1-3)GlcNAcb1-3Galb1-4(Fuca1-3)GlcNAcb1-3Galb1-4(Fuca1-3)GlcNAcb-Sp0	58.75	7.41058	12.6137
112	Gala1-3GalNAcb-Sp8	91.5	4.04145	4.41689																197	Glca1-6Glca1-6Glcb-Sp8	58.75	3.77492	6.42539
113	Gala1-3Galb1-4(Fuca1-3)GlcNAcb-Sp8	40	4.83046	12.0761																91	GalNAca1-3GalNAcb-Sp8	58	7.95822	13.7211
114	Gala1-3Galb1-3GlcNAcb-Sp0	21.75	6.29153	28.9266																29	(3S)Galb1-3GalNAca-Sp8	57.75	4.34933	7.53131
115	Gala1-3Galb1-4GlcNAcb-Sp8	52.25	14.4309	27.6189																164	Galb1-4GlcNAcb1-3Galb1-4Glcb-Sp0	57.5	9.25563	16.0967
116	Gala1-3Galb1-4Glcb-Sp0	39.5	7.4162	18.7752																123	Gala1-4GlcNAcb-Sp8	57	19.9165	34.9412
117	Gala1-3Galb1-4Glc-Sp10	36.75	17.2119	46.8351																169	Galb1-4GlcNAcb-Sp8	57	20.8487	36.5766
118	Gala1-3Galb-Sp8	63.75	15.4785	24.28																468	Galb1-3GlcNAcb1-2Mana1-6(GlcNAcb1-4)(Galb1-3GlcNAcb1-2Mana1-3)Manb1-4GlcNAcb1-4GlcNAcb-Sp21	55.5	10.7238	19.3222
119	Gala1-4(Fuca1-2)Galb1-4GlcNAcb-Sp8	-0.25	21.2348	-8493.92																14	Manb-Sp8	55.25	4.71699	8.53754
120	Gala1-4Galb1-4GlcNAcb-Sp0	5.25	5.90903	112.553																292	4S(3S)Galb1-4GlcNAcb-Sp0	55	23.8467	43.3577
121	Gala1-4Galb1-4GlcNAcb-Sp8	41.75	9.63933	23.0882																224	GalNAcb1-4(Neu5Aca2-8Neu5Aca2-8Neu5Aca2-3)Galb1-4Glcb-Sp0	54.5	8.58293	15.7485
122	Gala1-4Galb1-4Glcb-Sp0	10.75	8.65544	80.5157																420	Gala1-3(Fuca1-2)Galb1-4GlcNAcb1-2Mana1-6(Gala1-3(Fuca1-2)Galb1-4GlcNAcb1-2Mana1-3)Manb1-4GlcNAcb1-4(Fuca1-6)GlcNAcb-Sp22	54.25	6.34429	11.6945
123	Gala1-4GlcNAcb-Sp8	57	19.9165	34.9412																153	Galb1-4(Fuca1-3)GlcNAcb1-3Galb1-4(Fuca1-3)GlcNAcb-Sp0	53.5	6.55744	12.2569
124	Gala1-6Glcb-Sp8	39.25	27.4272	69.8782																346	GlcNAcb1-2Mana1-6(GlcNAcb1-2Mana1-3)Manb1-4GlcNAcb1-4(Fuca1-6)GlcNAcb-Sp22	53.5	9.74679	18.2183
125	Galb1-2Galb-Sp8	105.25	13.6717	12.9898																440	Galb1-4(Fuca1-3)GlcNAcb1-6GalNAc-Sp14	53.5	3.69685	6.90999
126	Galb1-3(Fuca1-4)GlcNAcb1-3Galb1-4(Fuca1-3)GlcNAcb-Sp0	34	22.8765	67.2838																158	Galb1-4GalNAcb1-3(Fuca1-2)Galb1-4GlcNAcb-Sp8	53.25	9.14239	17.1688
127	Galb1-3GlcNAcb1-3Galb1-4(Fuca1-3)GlcNAcb-Sp0	62.75	3.86221	6.15492																253	Neu5Aca2-3Galb1-4(Fuca1-3)GlcNAcb1-3Galb1-4GlcNAcb-Sp8	53	36.1755	68.2557
128	Galb1-3(Fuca1-4)GlcNAc-Sp0	34.25	12.1484	35.4697																115	Gala1-3Galb1-4GlcNAcb-Sp8	52.25	14.4309	27.6189
129	Galb1-3(Fuca1-4)GlcNAc-Sp8	34.5	3.31662	9.61341																430	Galb1-4GlcNAcb1-6(Galb1-4GlcNAcb1-2)Mana1-6(GlcNAcb1-4)(Galb1-4GlcNAcb1-2Mana1-3)Manb1-4GlcNAcb1-4GlcNAc-Sp21	52.25	6.94622	13.2942
130	Fuca1-4(Galb1-3)GlcNAcb-Sp8	25.5	14.4799	56.7838																447	GalNAca1-3(Fuca1-2)Galb1-4GlcNAcb1-2Mana1-6(GalNAca1-3(Fuca1-2)Galb1-4GlcNAcb1-2Mana1-3)Manb1-4GlcNAcb1-4(Fuca1-6)GlcNAcb-Sp22	52.25	8.05709	15.4203
131	Galb1-4GlcNAcb1-6GalNAca-Sp8	29.25	16.5202	56.4793																171	Galb1-4Glcb-Sp0	51.25	20.8706	40.7232
132	Galb1-4GlcNAcb1-6GalNAc-Sp14	12.5	7.04746	56.3797																89	GalNAca1-3(Fuca1-2)Galb-Sp8	51	3.4641	6.79236
133	GlcNAcb1-6(Galb1-3)GalNAca-Sp8	11	9.62635	87.5123																401	GalNAcb1-3Gala1-6Galb1-4Glcb-Sp8	51	3.91578	7.678
134	GlcNAcb1-6(Galb1-3)GalNAca-Sp14	-66.75	41.9553	-62.8544																354	Fuca1-2Galb1-3GlcNAcb1-2Mana1-6(Fuca1-2Galb1-3GlcNAcb1-2Mana1-3)Manb1-4GlcNAcb1-4GlcNAcb-Sp20	50.75	17.5381	34.5577
135	Neu5Aca2-6(Galb1-3)GalNAca-Sp8	85.25	5.7373	6.72998																429	Galb1-4GlcNAcb1-2Mana1-6(GlcNAcb1-4)(Galb1-4GlcNAcb1-4(Galb1-4GlcNAcb1-2)Mana1-3)Manb1-4GlcNAcb1-4GlcNAc-Sp21	50.75	51.3898	101.261
136	Neu5Aca2-6(Galb1-3)GalNAca-Sp14	92.25	10.751	11.6542																466	Fuca1-2Galb1-3(Fuca1-4)GlcNAcb1-2Mana1-6(Fuca1-2Galb1-3(Fuca1-4)GlcNAcb1-2Mana1-3)Manb1-4GlcNAcb1-4(Fuca1-6)GlcNAcb1-4(Fuca1-6)GlcNAcb-Sp19	50.75	21.0614	41.5003
137	Neu5Acb2-6(Galb1-3)GalNAca-Sp8	28.75	6.18466	21.5119																432	Galb1-4Galb-Sp10	50.5	11.2694	22.3157
138	Neu5Aca2-6(Galb1-3)GlcNAcb1-4Galb1-4Glcb-Sp10	3.5	4.50925	128.836																583	Neu5Aca2-6Galb1-4GlcNAcb1-3Galb1-4GlcNAcb1-2Mana1-6(Neu5Aca2-6Galb1-4GlcNAcb1-3Galb1-4GlcNAcb1-2Mana1-3)Manb1-4GlcNAcb1-4GlcNAcb-Sp12	50.5	7.59386	15.0373
139	Galb1-3GalNAca-Sp8	64.75	11.2657	17.3988																585	Galb1-3GalNAcb1-4(Neu5Aca2-8Neu5Aca2-8Neu5Aca2-3)Galb1-4Glcb-Sp21	50.5	8.73689	17.3008
140	Galb1-3GalNAca-Sp14	12.75	9.74252	76.4119																198	Glcb1-4Glcb-Sp8	50.25	13.7447	27.3526
141	Galb1-3GalNAca-Sp16	80.75	13.8414	17.141																309	Mana1-6Manb-Sp10	50	4.69042	9.38083
142	Galb1-3GalNAcb-Sp8	-30.5	13.2288	-43.373																210	Mana1-2Mana1-6(Mana1-2Mana1-3)Mana1-6(Mana1-2Mana1-2Mana1-3)Manb1-4GlcNAcb1-4GlcNAcb-Sp12	49.75	29.6128	59.5232
143	Galb1-3GalNAcb1-3Gala1-4Galb1-4Glcb-Sp0	18	6.21825	34.5458																331	Neu5Aca2-3Galb1-4(Fuca1-3)GlcNAcb1-6(Neu5Aca2-3Galb1-3)GalNAc-Sp14	49.5	26.0832	52.6933
144	Galb1-3GalNAcb1-4(Neu5Aca2-3)Galb1-4Glcb-Sp0	28.75	13.2004	45.9144																160	Galb1-4GlcNAcb1-3GalNAc-Sp14	48.75	15.2179	31.2161
145	Galb1-3GalNAcb1-4Galb1-4Glcb-Sp8	36.25	3.30404	9.11459																270	Neu5Aca2-6Galb-Sp8	48.5	9.67815	19.955
146	Galb1-3Galb-Sp8	161	76.0307	47.224																419	Fuca1-2Galb1-3GlcNAcb1-2Mana1-6(Fuca1-2Galb1-3GlcNAcb1-2Mana1-3)Manb1-4GlcNAcb1-4(Fuca1-6)GlcNAcb-Sp22	48.5	5.44671	11.2303
147	Galb1-3GlcNAcb1-3Galb1-4GlcNAcb-Sp0	6.25	3.40343	54.4549																9	Neu5Aca-Sp8	48.25	41.6763	86.3758
148	Galb1-3GlcNAcb1-3Galb1-4Glcb-Sp10	18.5	10.504	56.7782																343	Galb1-4GlcNAcb1-2Mana1-3Manb1-4GlcNAcb1-4GlcNAc-Sp12	48.25	2.62996	5.45069
149	Galb1-3GlcNAcb-Sp0	16.75	21.469	128.173																75	Fuca1-2Galb1-4GlcNAcb-Sp0	48	23.8328	49.6516
150	Galb1-3GlcNAcb-Sp8	69.25	10.6262	15.3447																304	Neu5Aca2-6Galb1-4GlcNAcb1-2Mana1-6(GlcNAcb1-2Mana1-3)Manb1-4GlcNAcb1-4GlcNAcb-Sp12	47.75	20.5973	43.1358
151	Galb1-4(Fuca1-3)GlcNAcb-Sp0	32.75	7.80491	23.8318																348	Galb1-3GlcNAcb1-2Mana1-6(Galb1-3GlcNAcb1-2Mana1-3)Manb1-4GlcNAcb1-4(Fuca1-6)GlcNAcb-Sp22	47.75	12.9196	27.0568
152	Galb1-4(Fuca1-3)GlcNAcb-Sp8	34.5	6.13732	17.7893																459	Neu5Aca2-6Galb1-4GlcNAcb1-6(Neu5Aca2-6Galb1-4GlcNAcb1-2)Mana1-6(GlcNAcb1-4)(Neu5Aca2-6Galb1-4GlcNAcb1-4(Neu5Aca2-6Galb1-4GlcNAcb1-2)Mana1-3)Manb1-4GlcNAcb1-4GlcNAcb-Sp21	47.5	47.4517	99.8984
153	Galb1-4(Fuca1-3)GlcNAcb1-3Galb1-4(Fuca1-3)GlcNAcb-Sp0	53.5	6.55744	12.2569																61	Fuca1-2Galb1-3GalNAca-Sp8	47.25	4.19325	8.8746
154	Galb1-4(Fuca1-3)GlcNAcb1-3Galb1-4(Fuca1-3)GlcNAcb1-3Galb1-4(Fuca1-3)GlcNAcb-Sp0	26.25	26.9985	102.851																233	Neu5Aca2-3GalNAca-Sp8	47.25	5.43906	11.5112
155	Galb1-4(6S)Glcb-Sp0	61.75	26.3233	42.6288																273	Galb1-3(Fuca1-4)GlcNAcb1-3Galb1-3(Fuca1-4)GlcNAcb-Sp0	47.25	9.94569	21.0491
156	Galb1-4(6S)Glcb-Sp8	61.75	14.3846	23.2949																94	GalNAcb1-3GalNAca-Sp8	47	10.4243	22.1794
157	Galb1-4GalNAca1-3(Fuca1-2)Galb1-4GlcNAcb-Sp8	27.25	6.18466	22.696																316	Neu5Aca2-8Neu5Acb-Sp17	46.75	11.8427	25.332
158	Galb1-4GalNAcb1-3(Fuca1-2)Galb1-4GlcNAcb-Sp8	53.25	9.14239	17.1688																192	GlcNAcb1-6GalNAca-Sp8	46.5	3.31662	7.13253
159	Galb1-4GlcNAcb1-3GalNAca-Sp8	15.75	16.9779	107.796																503	(6S)(4S)GalNAcb1-4GlcNAc-Sp8	46.5	5.8023	12.4781
160	Galb1-4GlcNAcb1-3GalNAc-Sp14	48.75	15.2179	31.2161																58	Fuca1-2Galb1-3GalNAcb1-3Gala-Sp9	46.25	6.18466	13.3722
161	Galb1-4GlcNAcb1-3Galb1-4(Fuca1-3)GlcNAcb1-3Galb1-4(Fuca1-3)GlcNAcb-Sp0	35	3.55903	10.1686																220	Fuca1-2(6S)Galb1-4(6S)Glcb-Sp0	46.25	10.2103	22.0763
162	Galb1-4GlcNAcb1-3Galb1-4GlcNAcb1-3Galb1-4GlcNAcb-Sp0	-13.5	4.43471	-32.8497																54	Galb1-4GlcNAcb1-2Mana1-6(Galb1-4GlcNAcb1-2Mana1-3)Manb1-4GlcNAcb1-4GlcNAcb-Sp12	46	39.6232	86.1374
163	Galb1-4GlcNAcb1-3Galb1-4GlcNAcb-Sp0	69	2.3094	3.34696																333	GlcNAca1-4Galb1-4GlcNAcb-Sp0	46	11.4891	24.9764
164	Galb1-4GlcNAcb1-3Galb1-4Glcb-Sp0	57.5	9.25563	16.0967																109	Gala1-4(Gala1-3)Galb1-4GlcNAcb-Sp8	45.75	15.7136	34.3466
165	Galb1-4GlcNAcb1-3Galb1-4Glcb-Sp8	-3.25	13.0224	-400.69																311	Mana1-2Mana1-6(Mana1-3)Mana1-6(Mana1-2Mana1-2Mana1-3)Mana-Sp9	45.75	27.4029	59.897
166	Galb1-4GlcNAcb1-6(Galb1-3)GalNAca-Sp8	27.25	2.98608	10.9581																462	Glca1-6Glca1-6Glca1-6Glcb-Sp10	45.5	8.66025	19.0335
167	Galb1-4GlcNAcb1-6(Galb1-3)GalNAc-Sp14	39.25	12.0381	30.6704																319	Galb1-3GlcNAcb1-2Mana1-6(Galb1-3GlcNAcb1-2Mana1-3)Manb1-4GlcNAcb1-4GlcNAcb-Sp19	45.25	30.5764	67.5722
168	Galb1-4GlcNAcb-Sp0	27.25	11.6154	42.6252																472	Neu5Aca2-6Galb1-4GlcNAcb1-6GalNAca-Sp14	45.25	12.842	28.3801
169	Galb1-4GlcNAcb-Sp8	57	20.8487	36.5766																296	Galb1-3Galb1-4GlcNAcb-Sp8	45	8.60233	19.1163
170	Galb1-4GlcNAcb-Sp23	2.75	9.60469	349.261																368	Galα1-3(Fucα1-2)Galβ1-3GlcNAcβ1-2Manα1-6(Galα1-3(Fucα1-2)Galβ1-3GlcNAcβ1-2Manα1-3)Manβ1-4GlcNAcβ1-4GlcNAcβ-Sp20	45	7.16473	15.9216
171	Galb1-4Glcb-Sp0	51.25	20.8706	40.7232																538	Galb1-3GlcNAcb1-3Galb1-4GlcNAcb1-2Mana1-6(Galb1-3GlcNAcb1-3Galb1-4GlcNAcb1-2Mana1-3)Manb1-4GlcNAcb1-4GlcNAc-Sp25	44.75	2.87228	6.41851
172	Galb1-4Glcb-Sp8	41.25	31.0309	75.2264																48	Neu5,9Ac2a-Sp8	44.5	33.9067	76.1949
173	GlcNAca1-3Galb1-4GlcNAcb-Sp8	-17.75	9.17878	-51.7114																49	Neu5,9Ac2a2-6Galb1-4GlcNAcb-Sp8	44.5	17.0587	38.3342
174	GlcNAca1-6Galb1-4GlcNAcb-Sp8	18.25	4.19325	22.9767																504	(6S)GalNAcb1-4GlcNAc-Sp8	44.5	25.2256	56.6869
175	GlcNAcb1-2Galb1-3GalNAca-Sp8	65	11.9164	18.3329																514	Gala1-3(Fuca1-2)Galb1-4GlcNAcb1-2Mana-Sp0	44.5	23.8677	53.6353
176	GlcNAcb1-6(GlcNAcb1-3)GalNAca-Sp8	5	9.62635	192.527																584	GlcNAcb1-3Fuca-Sp21	44.5	7.04746	15.837
177	GlcNAcb1-6(GlcNAcb1-3)GalNAca-Sp14	20.25	5.25198	25.9357																460	Gala1-3(Fuca1-2)Galb1-3GalNAca-Sp8	44	8.28654	18.833
178	GlcNAcb1-6(GlcNAcb1-3)Galb1-4GlcNAcb-Sp8	40	6.37704	15.9426																364	GalNAca1-3(Fuca1-2)Galb1-4GlcNAcb1-2Mana1-6(GalNAca1-3(Fuca1-2)Galb1-4GlcNAcb1-2Mana1-3)Manb1-4GlcNAcb1-4GlcNAcb-Sp20	43.75	9.53502	21.7943
179	GlcNAcb1-3GalNAca-Sp8	42	12.5433	29.8649																476	Mana1-6(Mana1-3)Manb1-4GlcNAcb1-4(Fuca1-6)GlcNAcb-Sp19	43.75	9.28709	21.2276
180	GlcNAcb1-3GalNAca-Sp14	22.5	7.23418	32.1519																237	Neu5Aca2-3Galb1-3(Fuca1-4)GlcNAcb1-3Galb1-4(Fuca1-3)GlcNAcb-Sp0	43.5	6.55744	15.0746
181	GlcNAcb1-3Galb-Sp8	61	14.3295	23.4909																496	(3S)GalNAcb1-4(Fuca1-3)GlcNAcb-Sp8	43.25	22.1265	51.1596
182	GlcNAcb1-3Galb1-4GlcNAcb-Sp0	8.5	8.73689	102.787																405	Neu5Aca2-3Galb1-3GalNAcb1-4(Neu5Aca2-8Neu5Aca2-3)Galb1-4Glcb-Sp0	43	2.44949	5.69649
183	GlcNAcb1-3Galb1-4GlcNAcb-Sp8	24.5	8.81287	35.9709																378	Galb1-4GlcNAcb1-6(Fuca1-4(Fuca1-2Galb1-3)GlcNAcb1-3)Galb1-4Glc-Sp21	42.75	2.21736	5.1868
184	GlcNAcb1-3Galb1-4GlcNAcb1-3Galb1-4GlcNAcb-Sp0	14.75	4.57347	31.0066																519	Gala1-3Galb1-3GlcNAcb1-2Mana-Sp0	42.5	15.5027	36.4769
185	GlcNAcb1-3Galb1-4Glcb-Sp0	17.75	5.56028	31.3255																110	Gala1-3GalNAca-Sp8	42.25	8.99537	21.2908
186	GlcNAcb1-4-MDPLys	-3.5	4.43471	-126.706																179	GlcNAcb1-3GalNAca-Sp8	42	12.5433	29.8649
187	GlcNAcb1-6(GlcNAcb1-4)GalNAca-Sp8	86.25	12.4197	14.3997																259	Neu5Aca2-3Galb1-4Glcb-Sp0	42	6.16441	14.6772
188	GlcNAcb1-4Galb1-4GlcNAcb-Sp8	-144.75	65.6677	-45.3663																280	Neu5Gca2-3Galb1-4Glcb-Sp0	42	9.20145	21.9082
189	GlcNAcb1-4GlcNAcb1-4GlcNAcb1-4GlcNAcb1-4GlcNAcb1-4GlcNAcb1-Sp8	-2.75	10.7199	-389.815																121	Gala1-4Galb1-4GlcNAcb-Sp8	41.75	9.63933	23.0882
190	GlcNAcb1-4GlcNAcb1-4GlcNAcb1-4GlcNAcb1-4GlcNAcb1-Sp8	39.25	33.2804	84.7908																203	GlcAb1-3Galb-Sp8	41.5	12.8712	31.0148
191	GlcNAcb1-4GlcNAcb1-4GlcNAcb-Sp8	40	37.3988	93.4969																516	Galb1-3GlcNAcb1-2Mana-Sp0	41.5	5.74456	13.8423
192	GlcNAcb1-6GalNAca-Sp8	46.5	3.31662	7.13253																172	Galb1-4Glcb-Sp8	41.25	31.0309	75.2264
193	GlcNAcb1-6GalNAca-Sp14	12.25	8.95824	73.1285																276	Neu5Gca2-3Galb1-3(Fuca1-4)GlcNAcb-Sp0	41.25	5.61991	13.624
194	GlcNAcb1-6Galb1-4GlcNAcb-Sp8	27	17.6257	65.2805																27	(3S)Galb1-4(6S)Glcb-Sp8	41	19.0263	46.4056
195	Glca1-4Glcb-Sp8	39.25	10.2429	26.0965																554	Galb1-3GlcNAcb1-6(Galb1-3)GalNAc-Sp14	41	15.3406	37.416
196	Glca1-4Glca-Sp8	33.75	29.0675	86.1258																417	GalNAca1-3(Fuca1-2)Galb1-3GlcNAcb1-3GalNAc-Sp14	40.75	6.94622	17.0459
197	Glca1-6Glca1-6Glcb-Sp8	58.75	3.77492	6.42539																498	GalNAca1-3(Fuca1-2)Galb1-3GlcNAcb1-6GalNAca-Sp14	40.25	11.471	28.4993
198	Glcb1-4Glcb-Sp8	50.25	13.7447	27.3526																556	(3S)GlcAb1-3Galb1-4GlcNAcb1-2Mana-Sp0	40.25	25.3295	62.9304
199	Glcb1-6Glcb-Sp8	13.5	33.67	249.407																71	Fuca1-2Galb1-4(Fuca1-3)GlcNAcb-Sp0	40	10.3923	25.9808
200	G-ol-Sp8	-10.25	5.90903	-57.6491																113	Gala1-3Galb1-4(Fuca1-3)GlcNAcb-Sp8	40	4.83046	12.0761
201	GlcAa-Sp8	-56.25	22.809	-40.5493																178	GlcNAcb1-6(GlcNAcb1-3)Galb1-4GlcNAcb-Sp8	40	6.37704	15.9426
202	GlcAb-Sp8	808.75	122.918	15.1986																191	GlcNAcb1-4GlcNAcb1-4GlcNAcb-Sp8	40	37.3988	93.4969
203	GlcAb1-3Galb-Sp8	41.5	12.8712	31.0148																301	Galb1-4GlcNAcb1-6Galb1-4GlcNAcb-Sp0	39.75	19.721	49.6125
204	GlcAb1-6Galb-Sp8	60	29.9221	49.8702																116	Gala1-3Galb1-4Glcb-Sp0	39.5	7.4162	18.7752
205	KDNa2-3Galb1-3GlcNAcb-Sp0	32.5	18.806	57.8647																507	(3S)GalNAcb1-4GlcNAc-Sp8	39.5	13.4288	33.997
206	KDNa2-3Galb1-4GlcNAcb-Sp0	18.5	7.18795	38.8538																124	Gala1-6Glcb-Sp8	39.25	27.4272	69.8782
207	Mana1-2Mana1-2Mana1-3Mana-Sp9	154.75	9.25113	5.97811																167	Galb1-4GlcNAcb1-6(Galb1-3)GalNAc-Sp14	39.25	12.0381	30.6704
208	Mana1-2Mana1-6(Mana1-2Mana1-3)Mana-Sp9	39	6.48074	16.6173																190	GlcNAcb1-4GlcNAcb1-4GlcNAcb1-4GlcNAcb1-4GlcNAcb1-Sp8	39.25	33.2804	84.7908
209	Mana1-2Mana1-3Mana-Sp9	16.25	16.7804	103.264																195	Glca1-4Glcb-Sp8	39.25	10.2429	26.0965
210	Mana1-2Mana1-6(Mana1-2Mana1-3)Mana1-6(Mana1-2Mana1-2Mana1-3)Manb1-4GlcNAcb1-4GlcNAcb-Sp12	49.75	29.6128	59.5232																208	Mana1-2Mana1-6(Mana1-2Mana1-3)Mana-Sp9	39	6.48074	16.6173
211	Mana1-6(Mana1-3)Mana-Sp9	21.75	3.20156	14.7198																28	(3S)Galb1-3(Fuca1-4)GlcNAcb-Sp8	38.75	20.4512	52.7772
212	Mana1-2Mana1-2Mana1-6(Mana1-3)Mana-Sp9	35.75	2.87228	8.03435																74	Fuca1-2Galb1-4GlcNAcb1-3Galb1-4GlcNAcb1-3Galb1-4GlcNAcb-Sp0	38.75	5.25198	13.5535
213	Mana1-6(Mana1-3)Mana1-6(Mana1-2Mana1-3)Manb1-4GlcNAcb1-4GlcNAcb-Sp12	215	10.6771	4.96608																298	Galb1-4GlcNAcb1-6(Galb1-4GlcNAcb1-3)Galb1-4GlcNAc-Sp0	38.75	13.5247	34.9024
214	Mana1-6(Mana1-3)Mana1-6(Mana1-3)Manb1-4GlcNAcb1-4GlcNAcb-Sp12	24.5	8.81287	35.9709																422	Galb1-4GlcNAcb1-6(Fuca1-2Galb1-3GlcNAcb1-3)Galb1-4Glc-Sp21	38.75	21.1088	54.4744
215	Manb1-4GlcNAcb-Sp0	13.25	10.4682	79.0053																357	Gala1-3Galb1-4GlcNAcb1-2Mana1-6(Gala1-3Galb1-4GlcNAcb1-2Mana1-3)Manb1-4GlcNAcb1-4GlcNAcb-Sp20	38.5	6.19139	16.0815
216	Neu5Aca2-3Galb1-4GlcNAcb1-3Galb1-4(Fuca1-3)GlcNAcb-Sp0	3	5.59762	186.587																365	Gala1-3(Fuca1-2)Galb1-4GlcNAcb1-2Mana1-6(Gala1-3(Fuca1-2)Galb1-4GlcNAcb1-2Mana1-3)Manb1-4GlcNAcb1-4GlcNAcb-Sp20	38.5	10.247	26.6155
217	(3S)Galb1-4(Fuca1-3)(6S)GlcNAcb-Sp8	113.25	15.327	13.5338																289	Galb1-4GlcNAcb1-3Galb1-3GlcNAcb-Sp0	38.25	4.57347	11.9568
218	Fuca1-2(6S)Galb1-4GlcNAcb-Sp0	30.25	25.8634	85.4989																377	Galb1-4(Fuca1-3)GlcNAcb1-6(Galb1-3GlcNAcb1-3)Galb1-4Glc-Sp21	38.25	3.77492	9.86906
219	Fuca1-2Galb1-4(6S)GlcNAcb-Sp8	35	10.3602	29.6005																247	Neu5Aca2-3Galb1-4(6S)GlcNAcb-Sp8	37.75	20.3531	53.9156
220	Fuca1-2(6S)Galb1-4(6S)Glcb-Sp0	46.25	10.2103	22.0763																359	Fuca1-4(Galb1-3)GlcNAcb1-2Mana1-6(Fuca1-4(Galb1-3)GlcNAcb1-2Mana1-3)Manb1-4GlcNAcb1-4(Fuca1-6)GlcNAcb-Sp22	37.5	6.60808	17.6215
221	Neu5Aca2-3Galb1-3GalNAca-Sp8	-14	12.7279	-90.9137																93	GalNAca1-4(Fuca1-2)Galb1-4GlcNAcb-Sp8	37.25	12.9968	34.8907
222	Neu5Aca2-3Galb1-3GalNAca-Sp14	88.25	9.94569	11.2699																441	Galb1-4GlcNAcb1-2Mana-Sp0	37.25	9.67385	25.9701
223	GalNAcb1-4(Neu5Aca2-8Neu5Aca2-8Neu5Aca2-8Neu5Aca2-3)Galb1-4Glcb-Sp0	36.5	17.6352	48.3156																117	Gala1-3Galb1-4Glc-Sp10	36.75	17.2119	46.8351
224	GalNAcb1-4(Neu5Aca2-8Neu5Aca2-8Neu5Aca2-3)Galb1-4Glcb-Sp0	54.5	8.58293	15.7485																305	GlcNAcb1-3Man-Sp10	36.75	3.77492	10.2719
225	Neu5Aca2-8Neu5Aca2-8Neu5Aca2-3Galb1-4Glcb-Sp0	18	23.6079	131.155																223	GalNAcb1-4(Neu5Aca2-8Neu5Aca2-8Neu5Aca2-8Neu5Aca2-3)Galb1-4Glcb-Sp0	36.5	17.6352	48.3156
226	GalNAcb1-4(Neu5Aca2-8Neu5Aca2-3)Galb1-4Glcb-Sp0	3.25	5.85235	180.072																350	KDNa2-3Galb1-4(Fuca1-3)GlcNAc-Sp0	36.5	16.8622	46.1978
227	Neu5Aca2-8Neu5Aca2-8Neu5Aca-Sp8	18.75	5.61991	29.9728																145	Galb1-3GalNAcb1-4Galb1-4Glcb-Sp8	36.25	3.30404	9.11459
228	GalNAcb1-4(Neu5Aca2-3)Galb1-4GlcNAcb-Sp0	71.5	7.76745	10.8636																502	Galb1-3(6S)GlcNAcb-Sp8	36.25	30.6961	84.6789
229	GalNAcb1-4(Neu5Aca2-3)Galb1-4GlcNAcb-Sp8	5.5	6.65833	121.061																274	Neu5Acb2-6GalNAca-Sp8	36	10.6145	29.4846
230	GalNAcb1-4(Neu5Aca2-3)Galb1-4Glcb-Sp0	31.5	17.6352	55.9847																212	Mana1-2Mana1-2Mana1-6(Mana1-3)Mana-Sp9	35.75	2.87228	8.03435
231	Neu5Aca2-3Galb1-3GalNAcb1-4(Neu5Aca2-3)Galb1-4Glcb-Sp0	16.25	16.5	101.538																393	Fuca1-2Galb1-4GlcNAcb1-3GalNAca-Sp14	35.75	2.98608	8.35267
232	Neu5Aca2-6(Neu5Aca2-3)GalNAca-Sp8	4.25	4.19325	98.6647																105	Gala1-3(Fuca1-2)Galb1-4GlcNAc-Sp0	35.5	10.3763	29.2289
233	Neu5Aca2-3GalNAca-Sp8	47.25	5.43906	11.5112																402	Gala1-3(Fuca1-2)Galb1-4(Fuca1-3)Glcb-Sp21	35.5	9.98332	28.122
234	Neu5Aca2-3GalNAcb1-4GlcNAcb-Sp0	5	6.37704	127.541																511	GalNAca1-3(Fuca1-2)Galb1-4GlcNAcb1-6GalNAc-Sp14	35.5	19.192	54.062
235	Neu5Aca2-3Galb1-3(6S)GlcNAc-Sp8	401.75	9.21502	2.29372																312	Mana1-2Mana1-6(Mana1-2Mana1-3)Mana1-6(Mana1-2Mana1-2Mana1-3)Mana-Sp9	35.25	5.31507	15.0782
236	Neu5Aca2-3Galb1-3(Fuca1-4)GlcNAcb-Sp8	24	4.83046	20.1269																161	Galb1-4GlcNAcb1-3Galb1-4(Fuca1-3)GlcNAcb1-3Galb1-4(Fuca1-3)GlcNAcb-Sp0	35	3.55903	10.1686
237	Neu5Aca2-3Galb1-3(Fuca1-4)GlcNAcb1-3Galb1-4(Fuca1-3)GlcNAcb-Sp0	43.5	6.55744	15.0746																219	Fuca1-2Galb1-4(6S)GlcNAcb-Sp8	35	10.3602	29.6005
238	Neu5Aca2-3Galb1-4(Neu5Aca2-3Galb1-3)GlcNAcb-Sp8	25.25	3.59398	14.2336																52	GlcNAcb1-2Mana1-6(GlcNAcb1-2Mana1-3)Manb1-4GlcNAcb1-4GlcNAcb-Sp12	34.75	12.4466	35.8174
239	Neu5Aca2-3Galb1-3(6S)GalNAca-Sp8	94.5	36.565	38.6931																82	GalNAca1-3(Fuca1-2)Galb1-3GlcNAcb-Sp0	34.75	7.08872	20.3992
240	Neu5Aca2-6(Neu5Aca2-3Galb1-3)GalNAca-Sp8	15	12.7802	85.2013																446	GalNAcb1-4Galb1-4Glcb-Sp0	34.75	38.9733	112.153
241	Neu5Aca2-6(Neu5Aca2-3Galb1-3)GalNAca-Sp14	146.75	50.8421	34.6454																129	Galb1-3(Fuca1-4)GlcNAc-Sp8	34.5	3.31662	9.61341
242	Neu5Aca2-3Galb-Sp8	28.75	12.9968	45.2062																152	Galb1-4(Fuca1-3)GlcNAcb-Sp8	34.5	6.13732	17.7893
243	Neu5Aca2-3Galb1-3GalNAcb1-3Gala1-4Galb1-4Glcb-Sp0	16.25	6.65207	40.9358																269	Neu5Aca2-6Galb1-4Glcb-Sp8	34.5	23.2451	67.377
244	Neu5Aca2-3Galb1-3GlcNAcb1-3Galb1-4GlcNAcb-Sp0	4.5	2.64575	58.7945																318	Neu5Gcb2-6Galb1-4GlcNAc-Sp8	34.5	11.619	33.6781
245	Fuca1-2(6S)Galb1-4Glcb-Sp0	14.75	14.8183	100.463																431	Galb1-4GlcNAcb1-6(Galb1-4GlcNAcb1-2)Mana1-6(GlcNAcb1-4)(Galb1-4GlcNAcb1-4(Galb1-4GlcNAcb1-2)Mana1-3)Manb1-4GlcNAcb1-4GlcNAc-Sp21	34.5	7.14143	20.6998
246	Neu5Aca2-3Galb1-3GlcNAcb-Sp0	21.5	26.5895	123.672																128	Galb1-3(Fuca1-4)GlcNAc-Sp0	34.25	12.1484	35.4697
247	Neu5Aca2-3Galb1-4(6S)GlcNAcb-Sp8	37.75	20.3531	53.9156																44	(6S)Galb1-4GlcNAcb-Sp8	34	32.7516	96.3282
248	Neu5Aca2-3Galb1-4(Fuca1-3)(6S)GlcNAcb-Sp8	15	3.16228	21.0819																103	Gala1-3(Fuca1-2)Galb1-4(Fuca1-3)GlcNAcb-Sp0	34	4.69042	13.7953
249	Neu5Aca2-3Galb1-4(Fuca1-3)GlcNAcb1-3Galb1-4(Fuca1-3)GlcNAcb1-3Galb1-4(Fuca1-3)GlcNAcb-Sp0	130.75	32.9886	25.2303																126	Galb1-3(Fuca1-4)GlcNAcb1-3Galb1-4(Fuca1-3)GlcNAcb-Sp0	34	22.8765	67.2838
250	Neu5Aca2-3Galb1-4(Fuca1-3)GlcNAcb-Sp0	32.75	6.70199	20.4641																317	Neu5Aca2-8Neu5Aca2-8Neu5Acb-Sp8	34	25.6255	75.3691
251	Neu5Aca2-3Galb1-4(Fuca1-3)GlcNAcb-Sp8	18	11.9164	66.2021																355	Fuca1-2Galb1-4GlcNAcb1-2Mana1-6(Fuca1-2Galb1-4GlcNAcb1-2Mana1-3)Manb1-4GlcNAcb1-4GlcNAcb-Sp20	34	8.28654	24.3722
252	Neu5Aca2-3Galb1-4(Fuca1-3)GlcNAcb1-3Galb-Sp8	22.5	10.6615	47.3843																404	Galb1-3GalNAcb1-4(Neu5Aca2-8Neu5Aca2-3)Galb1-4Glcb-Sp0	34	10.1325	29.8013
253	Neu5Aca2-3Galb1-4(Fuca1-3)GlcNAcb1-3Galb1-4GlcNAcb-Sp8	53	36.1755	68.2557																484	(3S)Galb1-3(Fuca1-4)GlcNAcb-Sp0	34	6.8313	20.0921
254	Neu5Aca2-3Galb1-4GlcNAcb1-3Galb1-4GlcNAcb1-3Galb1-4GlcNAcb-Sp0	4.5	2.51661	55.9247																196	Glca1-4Glca-Sp8	33.75	29.0675	86.1258
255	Neu5Aca2-3Galb1-4GlcNAcb-Sp0	24.5	1.73205	7.0696																262	Neu5Aca2-6GalNAcb1-4GlcNAcb-Sp0	33.75	17.4428	51.6823
256	Neu5Aca2-3Galb1-4GlcNAcb-Sp8	17.25	15.3921	89.2296																436	(6S)Galb1-3GlcNAcb-Sp0	33.75	12.4466	36.8787
257	Neu5Aca2-3Galb1-4GlcNAcb1-3Galb1-4GlcNAcb-Sp0	11.5	23.9513	208.273																463	Glca1-4Glca1-4Glca1-4Glcb-Sp10	33.25	0.957427	2.87948
258	Fuca1-2Galb1-4(6S)Glcb-Sp0	31.25	13.326	42.6433																63	Fuca1-2Galb1-3GalNAcb1-4(Neu5Aca2-3)Galb1-4Glcb-Sp0	32.75	4.34933	13.2804
259	Neu5Aca2-3Galb1-4Glcb-Sp0	42	6.16441	14.6772																151	Galb1-4(Fuca1-3)GlcNAcb-Sp0	32.75	7.80491	23.8318
260	Neu5Aca2-3Galb1-4Glcb-Sp8	21.25	11.3541	53.4313																250	Neu5Aca2-3Galb1-4(Fuca1-3)GlcNAcb-Sp0	32.75	6.70199	20.4641
261	Neu5Aca2-6GalNAca-Sp8	28.5	9.29157	32.602																38	(3S)Galb-Sp8	32.5	19.7062	60.6344
262	Neu5Aca2-6GalNAcb1-4GlcNAcb-Sp0	33.75	17.4428	51.6823																205	KDNa2-3Galb1-3GlcNAcb-Sp0	32.5	18.806	57.8647
263	Neu5Aca2-6Galb1-4(6S)GlcNAcb-Sp8	19	4	21.0526																400	Galb1-3GlcNAca1-6Galb1-4GlcNAcb-Sp0	32.5	29.7825	91.6386
264	Neu5Aca2-6Galb1-4GlcNAcb-Sp0	31	12.3558	39.8575																106	Gala1-3(Fuca1-2)Galb1-4Glcb-Sp0	32.25	9.81071	30.4208
265	Neu5Aca2-6Galb1-4GlcNAcb-Sp8	-3.25	8.5	-261.538																425	GlcNAcb1-2Mana1-6(GlcNAcb1-4)(GlcNAcb1-4(GlcNAcb1-2)Mana1-3)Manb1-4GlcNAcb1-4GlcNAc-Sp21	32.25	7.932	24.5954
266	Neu5Aca2-6Galb1-4GlcNAcb1-3Galb1-4(Fuca1-3)GlcNAcb1-3Galb1-4(Fuca1-3)GlcNAcb-Sp0	26.5	5.8023	21.8955																495	GalNAcb1-4(Fuca1-3)(6S)GlcNAcb-Sp8	32	13.7356	42.9237
267	Neu5Aca2-6Galb1-4GlcNAcb1-3Galb1-4GlcNAcb-Sp0	14.75	13.7447	93.1844																275	Neu5Acb2-6Galb1-4GlcNAcb-Sp8	31.75	3.0957	9.75022
268	Neu5Aca2-6Galb1-4Glcb-Sp0	11	15.9164	144.695																352	KDNa2-3Galb1-4Glc-Sp0	31.75	12.3119	38.7777
269	Neu5Aca2-6Galb1-4Glcb-Sp8	34.5	23.2451	67.377																59	Fuca1-2Galb1-3GalNAcb1-3Gala1-4Galb1-4Glcb-Sp9	31.5	8.81287	27.9774
270	Neu5Aca2-6Galb-Sp8	48.5	9.67815	19.955																230	GalNAcb1-4(Neu5Aca2-3)Galb1-4Glcb-Sp0	31.5	17.6352	55.9847
271	Neu5Aca2-8Neu5Aca-Sp8	24.5	13.2791	54.2002																367	GalNAca1-3(Fuca1-2)Galb1-3GlcNAcb1-2Mana1-6(GalNAca1-3(Fuca1-2)Galb1-3GlcNAcb1-2Mana1-3)Manb1-4GlcNAcb1-4GlcNAcb-Sp20	31.5	9.53939	30.2838
272	Neu5Aca2-8Neu5Aca2-3Galb1-4Glcb-Sp0	-116.25	77.0773	-66.3031																415	Fuca1-2Galb1-3GlcNAcb1-3GalNAc-Sp14	31.5	14.1067	44.7833
273	Galb1-3(Fuca1-4)GlcNAcb1-3Galb1-3(Fuca1-4)GlcNAcb-Sp0	47.25	9.94569	21.0491																520	GalNAcb1-4GlcNAcb1-2Mana-Sp0	31.5	9.60902	30.5048
274	Neu5Acb2-6GalNAca-Sp8	36	10.6145	29.4846																101	Gala1-3(Fuca1-2)Galb1-3GlcNAcb-Sp0	31.25	12.842	41.0944
275	Neu5Acb2-6Galb1-4GlcNAcb-Sp8	31.75	3.0957	9.75022																108	Gala1-3(Fuca1-2)Galb-Sp18	31.25	14.198	45.4336
276	Neu5Gca2-3Galb1-3(Fuca1-4)GlcNAcb-Sp0	41.25	5.61991	13.624																258	Fuca1-2Galb1-4(6S)Glcb-Sp0	31.25	13.326	42.6433
277	Neu5Gca2-3Galb1-3GlcNAcb-Sp0	20.25	10.0457	49.6085																497	Fuca1-2Galb1-3GlcNAcb1-6(Fuca1-2Galb1-3GlcNAcb1-3)GalNAca-Sp14	31.25	12.816	41.0112
278	Neu5Gca2-3Galb1-4(Fuca1-3)GlcNAcb-Sp0	7	10.4243	148.919																518	Neu5Aca2-3Galb1-3GlcNAcb1-2Mana-Sp0	31.25	19.6702	62.9446
279	Neu5Gca2-3Galb1-4GlcNAcb-Sp0	22	8.67948	39.4522																577	Neu5Aca2-6Galb1-4GlcNAcb1-6(Galb1-3)GalNAca-Sp14	31.25	13.4505	43.0417
280	Neu5Gca2-3Galb1-4Glcb-Sp0	42	9.20145	21.9082																68	Fuca1-2Galb1-3GlcNAcb-Sp8	31	4.83046	15.5821
281	Neu5Gca2-6GalNAca-Sp0	61.25	11.2361	18.3447																264	Neu5Aca2-6Galb1-4GlcNAcb-Sp0	31	12.3558	39.8575
282	Neu5Gca2-6Galb1-4GlcNAcb-Sp0	19.25	3.94757	20.5069																67	Fuca1-2Galb1-3GlcNAcb-Sp0	30.5	14.8212	48.594
283	Neu5Gca-Sp8	80.25	7.67572	9.56476																4	GalNAca-Sp8	30.25	32.6943	108.08
284	Neu5Aca2-3Galb1-4GlcNAcb1-6(Galb1-3)GalNAca-Sp14	-40.75	17.2892	-42.4275																218	Fuca1-2(6S)Galb1-4GlcNAcb-Sp0	30.25	25.8634	85.4989
285	Galb1-3GlcNAcb1-3Galb1-3GlcNAcb-Sp0	16	7.48331	46.7707																481	Gala1-3Galb1-3GlcNAcb1-6GalNAca-Sp14	30.25	24.7572	81.8418
286	Galb1-4(Fuca1-3)(6S)GlcNAcb-Sp0	64.25	7.88987	12.2799																322	Galb1-4(Fuca1-3)GlcNAcb1-2Mana1-6(Galb1-4(Fuca1-3)GlcNAcb1-2Mana1-3)Manb1-4GlcNAcb1-4GlcNAcb-Sp20	30	23.5089	78.3629
287	Galb1-4(Fuca1-3)(6S)Glcb-Sp0	66	14.9443	22.6429																576	Neu5Aca2-6Galb1-4GlcNAcb1-3Galb1-4GlcNAcb1-6(Galb1-3)GalNAca-Sp14	30	6.37704	21.2568
288	Galb1-4(Fuca1-3)GlcNAcb1-3Galb1-3(Fuca1-4)GlcNAcb-Sp0	80.25	3.0957	3.85757																33	(3S)Galb1-4(Fuca1-3)GlcNAc-Sp8	29.75	19.2765	64.7949
289	Galb1-4GlcNAcb1-3Galb1-3GlcNAcb-Sp0	38.25	4.57347	11.9568																131	Galb1-4GlcNAcb1-6GalNAca-Sp8	29.25	16.5202	56.4793
290	Neu5Aca2-3Galb1-3GlcNAcb1-3Galb1-3GlcNAcb-Sp0	0.5	10.6301	2126.03																366	Gala1-3Galb1-4(Fuca1-3)GlcNAcb1-2Mana1-6(Gala1-3Galb1-4(Fuca1-3)GlcNAcb1-2Mana1-3)Manb1-4GlcNAcb1-4GlcNAcb-Sp20	29	5.47723	18.887
291	Neu5Aca2-3Galb1-4GlcNAcb1-3Galb1-3GlcNAcb-Sp0	20.5	9.03696	44.0827																522	GlcNAcb1-2 Mana1-6(GlcNAcb1-4)(GlcNAcb1-2Mana1-3)Manb1-4GlcNAcb1-4(Fuca1-6)GlcNAc-Sp21	29	4.32049	14.8983
292	4S(3S)Galb1-4GlcNAcb-Sp0	55	23.8467	43.3577																555	(3S)GlcAb1-3Galb1-4GlcNAcb1-3Galb1-4Glc-Sp0	29	6.58281	22.6993
293	(6S)Galb1-4(6S)GlcNAcb-Sp0	17.25	9.46485	54.8687																137	Neu5Acb2-6(Galb1-3)GalNAca-Sp8	28.75	6.18466	21.5119
294	(6P)Glcb-Sp10	86	14.5831	16.9571																144	Galb1-3GalNAcb1-4(Neu5Aca2-3)Galb1-4Glcb-Sp0	28.75	13.2004	45.9144
295	Neu5Aca2-3Galb1-4(Fuca1-3)GlcNAcb1-6(Galb1-3)GalNAca-Sp14	252.25	6.65207	2.63709																242	Neu5Aca2-3Galb-Sp8	28.75	12.9968	45.2062
296	Galb1-3Galb1-4GlcNAcb-Sp8	45	8.60233	19.1163																299	GlcNAcb1-6(Galb1-4GlcNAcb1-3)Galb1-4GlcNAc-Sp0	28.75	17.8022	61.9205
297	Neu5Aca2-6Galb1-4GlcNAcb1-2Mana1-6(Galb1-4GlcNAcb1-2Mana1-3)Manb1-4GlcNAcb1-4GlcNAcb-Sp12	6.5	3.41565	52.5485																398	Gala1-3Galb1-4GlcNAcb1-3GalNAca-Sp14	28.75	17.4619	60.7369
298	Galb1-4GlcNAcb1-6(Galb1-4GlcNAcb1-3)Galb1-4GlcNAc-Sp0	38.75	13.5247	34.9024																23	6S(3S)Galb1-4GlcNAcb-Sp0	28.5	21.8251	76.5792
299	GlcNAcb1-6(Galb1-4GlcNAcb1-3)Galb1-4GlcNAc-Sp0	28.75	17.8022	61.9205																72	Fuca1-2Galb1-4(Fuca1-3)GlcNAcb-Sp8	28.5	5.91608	20.7582
300	Galb1-4GlcNAca1-6Galb1-4GlcNAcb-Sp0	16.5	14.3875	87.1969																261	Neu5Aca2-6GalNAca-Sp8	28.5	9.29157	32.602
301	Galb1-4GlcNAcb1-6Galb1-4GlcNAcb-Sp0	39.75	19.721	49.6125																443	Gala1-3(Fuca1-2)Galb1-4GlcNAcb1-6(Gala1-3(Fuca1-2)Galb1-4GlcNAcb1-3)GalNAc-Sp14	28.5	24.96	87.5788
302	GalNAcb1-3Galb-Sp8	88.75	27.4757	30.9586																482	Galb1-3(Fuca1-4)GlcNAcb1-6GalNAca-Sp14	28.5	18.6994	65.6118
303	GlcAb1-3GlcNAcb-Sp8	18.75	25.8763	138.007																56	Neu5Aca2-6Galb1-4GlcNAcb1-2Mana1-6(Neu5Aca2-6Galb1-4GlcNAcb1-2Man-a1-3)Manb1-4GlcNAcb1-4GlcNAcb-Sp21	28.25	20.7264	73.3678
304	Neu5Aca2-6Galb1-4GlcNAcb1-2Mana1-6(GlcNAcb1-2Mana1-3)Manb1-4GlcNAcb1-4GlcNAcb-Sp12	47.75	20.5973	43.1358																87	GalNAca1-3(Fuca1-2)Galb1-4Glcb-Sp0	27.5	8.18535	29.7649
305	GlcNAcb1-3Man-Sp10	36.75	3.77492	10.2719																362	Galb1-4(Fuca1-3)GlcNAcb1-6(Fuca1-2Galb1-4GlcNAcb1-3)Galb1-4Glc-Sp21	27.5	4.20317	15.2843
306	GlcNAcb1-4GlcNAcb-Sp10	8.75	4.57347	52.2683																382	GlcNAcb1-2Mana1-6(GlcNAcb1-4(GlcNAcb1-2)Mana1-3)Manb1-4GlcNAcb1-4GlcNAc-Sp21	27.5	8.88819	32.3207
307	GlcNAcb1-4GlcNAcb-Sp12	-24.5	14.2478	-58.1543																25	(3S)Galb1-4Glcb-Sp8	27.25	15.0638	55.2798
308	MurNAcb1-4GlcNAcb-Sp10	24.25	15.1079	62.3008																157	Galb1-4GalNAca1-3(Fuca1-2)Galb1-4GlcNAcb-Sp8	27.25	6.18466	22.696
309	Mana1-6Manb-Sp10	50	4.69042	9.38083																166	Galb1-4GlcNAcb1-6(Galb1-3)GalNAca-Sp8	27.25	2.98608	10.9581
310	Mana1-6(Mana1-3)Mana1-6(Mana1-3)Manb-Sp10	22	6.87992	31.2724																168	Galb1-4GlcNAcb-Sp0	27.25	11.6154	42.6252
311	Mana1-2Mana1-6(Mana1-3)Mana1-6(Mana1-2Mana1-2Mana1-3)Mana-Sp9	45.75	27.4029	59.897																335	GlcNAca1-4Galb1-4GlcNAcb1-3Galb1-4Glcb-Sp0	27.25	1.89297	6.94668
312	Mana1-2Mana1-6(Mana1-2Mana1-3)Mana1-6(Mana1-2Mana1-2Mana1-3)Mana-Sp9	35.25	5.31507	15.0782																442	Fuca1-2Galb1-4GlcNAcb1-6(Fuca1-2Galb1-4GlcNAcb1-3)GalNAc-Sp14	27.25	7.04154	25.8405
313	Neu5Aca2-3Galb1-4GlcNAcb1-6(Neu5Aca2-3Galb1-3)GalNAca-Sp14	-16	3.3665	-21.0406																457	Neu5Aca2-6Galb1-4GlcNAcb1-4Mana1-6(GlcNAcb1-4)(Neu5Aca2-6Galb1-4GlcNAcb1-4(Neu5Aca2-6Galb1-4GlcNAcb1-2)Mana1-3)Manb1-4GlcNAcb1-4GlcNAcb-Sp21	27.25	17.0953	62.7351
314	Neu5Aca2-6Galb1-4GlcNAcb1-2Mana1-6(Neu5Aca2-3Galb1-4GlcNAcb1-2Mana1-3)Manb1-4GlcNAcb1-4GlcNAcb-Sp12	11.75	7.8475	66.7873																541	Neu5Gca2-8Neu5Aca2-3Galb1-4GlcNAc-Sp0	27.25	22.5148	82.6232
315	Galb1-4GlcNAcb1-2Mana1-6(Neu5Aca2-6Galb1-4GlcNAcb1-2Mana1-3)Manb1-4GlcNAcb1-4GlcNAcb-Sp12	26.25	17.2119	65.5692																78	Fuca1-2Galb-Sp8	27	10.4243	38.6086
316	Neu5Aca2-8Neu5Acb-Sp17	46.75	11.8427	25.332																194	GlcNAcb1-6Galb1-4GlcNAcb-Sp8	27	17.6257	65.2805
317	Neu5Aca2-8Neu5Aca2-8Neu5Acb-Sp8	34	25.6255	75.3691																525	Fuca1-4(Galb1-3)GlcNAcb1-2 Mana-Sp0	27	34.3511	127.226
318	Neu5Gcb2-6Galb1-4GlcNAc-Sp8	34.5	11.619	33.6781																69	Fuca1-2Galb1-4(Fuca1-3)GlcNAcb1-3Galb1-4(Fuca1-3)GlcNAcb-Sp0	26.75	2.5	9.34579
319	Galb1-3GlcNAcb1-2Mana1-6(Galb1-3GlcNAcb1-2Mana1-3)Manb1-4GlcNAcb1-4GlcNAcb-Sp19	45.25	30.5764	67.5722																266	Neu5Aca2-6Galb1-4GlcNAcb1-3Galb1-4(Fuca1-3)GlcNAcb1-3Galb1-4(Fuca1-3)GlcNAcb-Sp0	26.5	5.8023	21.8955
320	Neu5Aca2-3Galb1-4GlcNAcb1-2Mana1-6(Neu5Aca2-3Galb1-4GlcNAcb1-2Mana1-3)Manb1-4GlcNAcb1-4GlcNAcb-Sp12	23.5	8.81287	37.5016																410	Gala1-3(Fuca1-2)Galb1-4(Fuca1-3)GlcNAcb1-3GalNAc-Sp14	26.5	4.43471	16.7348
321	Neu5Aca2-3Galb1-4GlcNAcb1-2Mana1-6(Neu5Aca2-6Galb1-4GlcNAcb1-2Mana1-3)Manb1-4GlcNAcb1-4GlcNAcb-Sp12	8.5	9.98332	117.451																154	Galb1-4(Fuca1-3)GlcNAcb1-3Galb1-4(Fuca1-3)GlcNAcb1-3Galb1-4(Fuca1-3)GlcNAcb-Sp0	26.25	26.9985	102.851
322	Galb1-4(Fuca1-3)GlcNAcb1-2Mana1-6(Galb1-4(Fuca1-3)GlcNAcb1-2Mana1-3)Manb1-4GlcNAcb1-4GlcNAcb-Sp20	30	23.5089	78.3629																315	Galb1-4GlcNAcb1-2Mana1-6(Neu5Aca2-6Galb1-4GlcNAcb1-2Mana1-3)Manb1-4GlcNAcb1-4GlcNAcb-Sp12	26.25	17.2119	65.5692
323	Neu5,9Ac2a2-3Galb1-3GlcNAcb-Sp0	-17.25	2.5	-14.4928																340	Mana1-6(Neu5Aca2-6Galb1-4GlcNAcb1-2Mana1-3)Manb1-4GlcNAcb1-4GlcNAc-Sp12	26.25	8.65544	32.9731
324	Neu5Aca2-6Galb1-4GlcNAcb1-3Galb1-3GlcNAcb-Sp0	-17.25	33.5099	-194.261																387	GalNAca1-3(Fuca1-2)Galb1-3GalNAca1-3(Fuca1-2)Galb1-4GlcNAcb-Sp0	26.25	15.3487	58.4713
325	Neu5Aca2-3Galb1-3(Fuca1-4)GlcNAcb1-3Galb1-3(Fuca1-4)GlcNAcb-Sp0	17	14.8549	87.3815																414	GlcNAcb1-2(GlcNAcb1-6)Mana1-6(GlcNAcb1-2Mana1-3)Manb1-4GlcNAcb1-4GlcNAcb-Sp19	26	20.9762	80.6776
326	Neu5Aca2-6Galb1-4GlcNAcb1-3Galb1-4GlcNAcb1-3Galb1-4GlcNAcb-Sp0	17	10.4243	61.3196																509	Galb1-4(6P)GlcNAcb-Sp0	26	16.9706	65.2714
327	Gala1-4Galb1-4GlcNAcb1-3Galb1-4Glcb-Sp0	8.75	5.56028	63.546																77	Fuca1-2Galb1-4Glcb-Sp0	25.5	5.8023	22.7541
328	GalNAcb1-3Gala1-4Galb1-4GlcNAcb1-3Galb1-4Glcb-Sp0	62.25	5.12348	8.23048																130	Fuca1-4(Galb1-3)GlcNAcb-Sp8	25.5	14.4799	56.7838
329	GalNAca1-3(Fuca1-2)Galb1-4GlcNAcb1-3Galb1-4GlcNAcb-Sp0	11.5	4.04145	35.1431																391	Galb1-4GlcNAcb1-2Mana1-6(GlcNAcb1-2Mana1-3)Manb1-4GlcNAcb1-4GlcNAc-Sp12	25.5	7.32575	28.7284
330	GalNAca1-3(Fuca1-2)Galb1-4GlcNAcb1-3Galb1-4GlcNAcb1-3Galb1-4GlcNAcb-Sp0	79.5	5.8023	7.29849																478	Neu5Aca2-3Galb1-3GlcNAcb1-2Mana1-6(GlcNAcb1-4)(Neu5Aca2-3Galb1-3GlcNAcb1-2Mana1-3)Manb1-4GlcNAcb1-4GlcNAc-Sp21	25.5	5.56776	21.8344
331	Neu5Aca2-3Galb1-4(Fuca1-3)GlcNAcb1-6(Neu5Aca2-3Galb1-3)GalNAc-Sp14	49.5	26.0832	52.6933																238	Neu5Aca2-3Galb1-4(Neu5Aca2-3Galb1-3)GlcNAcb-Sp8	25.25	3.59398	14.2336
332	GlcNAca1-4Galb1-4GlcNAcb1-3Galb1-4GlcNAcb1-3Galb1-4GlcNAcb-Sp0	13	5.47723	42.1325																428	Galb1-4GlcNAcb1-2Mana1-6(GlcNAcb1-4)(Galb1-4GlcNAcb1-2Mana1-3)Manb1-4GlcNAcb1-4GlcNAc-Sp21	25	2.58199	10.328
333	GlcNAca1-4Galb1-4GlcNAcb-Sp0	46	11.4891	24.9764																363	Galb1-4GlcNAcb1-2Mana1-6(Galb1-4GlcNAcb1-4(Galb1-4GlcNAcb1-2)Mana1-3)Manb1-4GlcNAcb1-4GlcNAc-Sp21	24.75	5.31507	21.475
334	GlcNAca1-4Galb1-3GlcNAcb-Sp0	19.5	24.0208	123.184																559	Neu5Aca2-8Neu5Aca2-3Galb1-3GalNAcb1-4(Neu5Aca2-3)Galb1-4Glc-Sp21	24.75	15.4137	62.2777
335	GlcNAca1-4Galb1-4GlcNAcb1-3Galb1-4Glcb-Sp0	27.25	1.89297	6.94668																183	GlcNAcb1-3Galb1-4GlcNAcb-Sp8	24.5	8.81287	35.9709
336	GlcNAca1-4Galb1-4GlcNAcb1-3Galb1-4(Fuca1-3)GlcNAcb1-3Galb1-4(Fuca1-3)GlcNAcb-Sp0	237.75	21.6545	9.10809																214	Mana1-6(Mana1-3)Mana1-6(Mana1-3)Manb1-4GlcNAcb1-4GlcNAcb-Sp12	24.5	8.81287	35.9709
337	GlcNAca1-4Galb1-4GlcNAcb1-3Galb1-4GlcNAcb-Sp0	-16.25	20.5487	-126.454																255	Neu5Aca2-3Galb1-4GlcNAcb-Sp0	24.5	1.73205	7.0696
338	GlcNAca1-4Galb1-3GalNAc-Sp14	71.25	7.97392	11.1915																271	Neu5Aca2-8Neu5Aca-Sp8	24.5	13.2791	54.2002
339	Neu5Aca2-6Galb1-4GlcNAcb1-2Mana1-6(Mana1-3)Manb1-4GlcNAcb1-4GlcNAc-Sp12	5.5	0.57735	10.4973																308	MurNAcb1-4GlcNAcb-Sp10	24.25	15.1079	62.3008
340	Mana1-6(Neu5Aca2-6Galb1-4GlcNAcb1-2Mana1-3)Manb1-4GlcNAcb1-4GlcNAc-Sp12	26.25	8.65544	32.9731																508	(4S)GalNAcb-Sp10	24.25	11.1467	45.966
341	Neu5Aca2-6Galb1-4GlcNAcb1-2Mana1-6Manb1-4GlcNAcb1-4GlcNAc-Sp12	13.75	8.69387	63.2281																236	Neu5Aca2-3Galb1-3(Fuca1-4)GlcNAcb-Sp8	24	4.83046	20.1269
342	Neu5Aca2-6Galb1-4GlcNAcb1-2Mana1-3Manb1-4GlcNAcb1-4GlcNAc-Sp12	16.5	13.4784	81.6871																375	Galb1-3GalNAca1-3(Fuca1-2)Galb1-4GlcNAc-Sp0	23.75	4.57347	19.2567
343	Galb1-4GlcNAcb1-2Mana1-3Manb1-4GlcNAcb1-4GlcNAc-Sp12	48.25	2.62996	5.45069																399	Galb1-3GlcNAcb1-6Galb1-4GlcNAcb-Sp0	23.75	15.5858	65.6244
344	Galb1-4GlcNAcb1-2Mana1-6Manb1-4GlcNAcb1-4GlcNAc-Sp12	21.25	15.6924	73.8464																320	Neu5Aca2-3Galb1-4GlcNAcb1-2Mana1-6(Neu5Aca2-3Galb1-4GlcNAcb1-2Mana1-3)Manb1-4GlcNAcb1-4GlcNAcb-Sp12	23.5	8.81287	37.5016
345	Mana1-6(Galb1-4GlcNAcb1-2Mana1-3)Manb1-4GlcNAcb1-4GlcNAcb-Sp12	13.25	9.46485	71.4328																543	Neu5Gca2-8Neu5Gca2-6Galb1-4GlcNAc-Sp0	23.5	12.6623	53.882
346	GlcNAcb1-2Mana1-6(GlcNAcb1-2Mana1-3)Manb1-4GlcNAcb1-4(Fuca1-6)GlcNAcb-Sp22	53.5	9.74679	18.2183																549	GalNAcb1-3GlcNAcb-Sp0	23.5	25.4362	108.239
347	Galb1-4GlcNAcb1-2Mana1-6(Galb1-4GlcNAcb1-2Mana1-3)Manb1-4GlcNAcb1-4(Fuca1-6)GlcNAcb-Sp22	-66.25	101.059	-152.542																485	Galb1-4(Fuca1-3)GlcNAcb1-6(Neu5Aca2-6(Neu5Aca2-3Galb1-3)GlcNAcb1-3)Galb1-4Glc-Sp21	23.25	12.4197	53.4182
348	Galb1-3GlcNAcb1-2Mana1-6(Galb1-3GlcNAcb1-2Mana1-3)Manb1-4GlcNAcb1-4(Fuca1-6)GlcNAcb-Sp22	47.75	12.9196	27.0568																12	Galb-Sp8	22.75	29.8594	131.25
349	(6S)GlcNAcb1-3Galb1-4GlcNAcb-Sp0	86.25	2.36291	2.7396																17	GlcNAcb-Sp8	22.5	32.2955	143.536
350	KDNa2-3Galb1-4(Fuca1-3)GlcNAc-Sp0	36.5	16.8622	46.1978																180	GlcNAcb1-3GalNAca-Sp14	22.5	7.23418	32.1519
351	KDNa2-6Galb1-4GlcNAc-Sp0	18	3.4641	19.245																252	Neu5Aca2-3Galb1-4(Fuca1-3)GlcNAcb1-3Galb-Sp8	22.5	10.6615	47.3843
352	KDNa2-3Galb1-4Glc-Sp0	31.75	12.3119	38.7777																479	Neu5Aca2-6Galb1-4GlcNAcb1-6(Fuca1-2Galb1-4(Fuca1-3)GlcNAcb1-3)Galb1-4Glc-Sp21	22.25	20.8066	93.513
353	KDNa2-3Galb1-3GalNAca-Sp14	8.75	9.74252	111.343																279	Neu5Gca2-3Galb1-4GlcNAcb-Sp0	22	8.67948	39.4522
354	Fuca1-2Galb1-3GlcNAcb1-2Mana1-6(Fuca1-2Galb1-3GlcNAcb1-2Mana1-3)Manb1-4GlcNAcb1-4GlcNAcb-Sp20	50.75	17.5381	34.5577																310	Mana1-6(Mana1-3)Mana1-6(Mana1-3)Manb-Sp10	22	6.87992	31.2724
355	Fuca1-2Galb1-4GlcNAcb1-2Mana1-6(Fuca1-2Galb1-4GlcNAcb1-2Mana1-3)Manb1-4GlcNAcb1-4GlcNAcb-Sp20	34	8.28654	24.3722																426	GlcNAcb1-6(GlcNAcb1-2)Mana1-6(GlcNAcb1-4)(GlcNAcb1-2Mana1-3)Manb1-4GlcNAcb1-4GlcNAc-Sp21	22	5.03322	22.8783
356	Fuca1-2Galb1-4(Fuca1-3)GlcNAcb1-2Mana1-6(Fuca1-2Galb1-4(Fuca1-3)GlcNAcb1-2Mana1-3)Manb1-4GlcNAcb1-4GlcNAb-Sp20	135	17.9258	13.2784																489	Fuca1-2(6S)Galb1-3GlcNAcb-Sp0	22	8.48528	38.5695
357	Gala1-3Galb1-4GlcNAcb1-2Mana1-6(Gala1-3Galb1-4GlcNAcb1-2Mana1-3)Manb1-4GlcNAcb1-4GlcNAcb-Sp20	38.5	6.19139	16.0815																523	Galb1-4GlcNAcb1-2 Mana1-6(GlcNAcb1-4)(Galb1-4GlcNAcb1-2Mana1-3)Manb1-4GlcNAcb1-4(Fuca1-6)GlcNAc-Sp21	22	21.5252	97.8417
358	Galb1-4GlcNAcb1-2Mana1-6(Mana1-3)Manb1-4GlcNAcb1-4GlcNAcb-Sp12	18.75	7.04154	37.5549																114	Gala1-3Galb1-3GlcNAcb-Sp0	21.75	6.29153	28.9266
359	Fuca1-4(Galb1-3)GlcNAcb1-2Mana1-6(Fuca1-4(Galb1-3)GlcNAcb1-2Mana1-3)Manb1-4GlcNAcb1-4(Fuca1-6)GlcNAcb-Sp22	37.5	6.60808	17.6215																211	Mana1-6(Mana1-3)Mana-Sp9	21.75	3.20156	14.7198
360	Neu5Aca2-6GlcNAcb1-4GlcNAc-Sp21	-70	25.0466	-35.7809																570	GlcNAcb1-3Galb1-4GlcNAcb1-6(GlcNAcb1-3Galb1-4GlcNAcb1-3)GalNAca-Sp14	21.75	3.86221	17.7573
361	Neu5Aca2-6GlcNAcb1-4GlcNAcb1-4GlcNAc-Sp21	16.25	9.87843	60.7903																246	Neu5Aca2-3Galb1-3GlcNAcb-Sp0	21.5	26.5895	123.672
362	Galb1-4(Fuca1-3)GlcNAcb1-6(Fuca1-2Galb1-4GlcNAcb1-3)Galb1-4Glc-Sp21	27.5	4.20317	15.2843																379	Galb1-4(Fuca1-3)GlcNAcb1-6(Fuca1-4(Fuca1-2Galb1-3)GlcNAcb1-3)Galb1-4Glc-Sp21	21.5	1.91485	8.9063
363	Galb1-4GlcNAcb1-2Mana1-6(Galb1-4GlcNAcb1-4(Galb1-4GlcNAcb1-2)Mana1-3)Manb1-4GlcNAcb1-4GlcNAc-Sp21	24.75	5.31507	21.475																260	Neu5Aca2-3Galb1-4Glcb-Sp8	21.25	11.3541	53.4313
364	GalNAca1-3(Fuca1-2)Galb1-4GlcNAcb1-2Mana1-6(GalNAca1-3(Fuca1-2)Galb1-4GlcNAcb1-2Mana1-3)Manb1-4GlcNAcb1-4GlcNAcb-Sp20	43.75	9.53502	21.7943																344	Galb1-4GlcNAcb1-2Mana1-6Manb1-4GlcNAcb1-4GlcNAc-Sp12	21.25	15.6924	73.8464
365	Gala1-3(Fuca1-2)Galb1-4GlcNAcb1-2Mana1-6(Gala1-3(Fuca1-2)Galb1-4GlcNAcb1-2Mana1-3)Manb1-4GlcNAcb1-4GlcNAcb-Sp20	38.5	10.247	26.6155																444	GalNAca1-3(Fuca1-2)Galb1-4GlcNAcb1-6(GalNAca1-3(Fuca1-2)Galb1-4GlcNAcb1-3)GalNAc-Sp14	21.25	7.80491	36.729
366	Gala1-3Galb1-4(Fuca1-3)GlcNAcb1-2Mana1-6(Gala1-3Galb1-4(Fuca1-3)GlcNAcb1-2Mana1-3)Manb1-4GlcNAcb1-4GlcNAcb-Sp20	29	5.47723	18.887																435	GalNAcb1-6GalNAcb-Sp8	21	8.60233	40.9635
367	GalNAca1-3(Fuca1-2)Galb1-3GlcNAcb1-2Mana1-6(GalNAca1-3(Fuca1-2)Galb1-3GlcNAcb1-2Mana1-3)Manb1-4GlcNAcb1-4GlcNAcb-Sp20	31.5	9.53939	30.2838																46	Neu5Aca2-3(6S)Galb1-4GlcNAcb-Sp8	20.5	12.2338	59.6772
368	Galα1-3(Fucα1-2)Galβ1-3GlcNAcβ1-2Manα1-6(Galα1-3(Fucα1-2)Galβ1-3GlcNAcβ1-2Manα1-3)Manβ1-4GlcNAcβ1-4GlcNAcβ-Sp20	45	7.16473	15.9216																291	Neu5Aca2-3Galb1-4GlcNAcb1-3Galb1-3GlcNAcb-Sp0	20.5	9.03696	44.0827
369	Fuca1-4(Fuca1-2Galb1-3)GlcNAcb1-2Mana1-3(Fuca1-4(Fuca1-2Galb1-3)GlcNAcb1-2Mana1-3)Manb1-4GlcNAcb1-4GlcNAcb-Sp19	-23.25	11.9548	-51.4184																65	Fuca1-2Galb1-3GlcNAcb1-3Galb1-4Glcb-Sp8	20.25	22.6918	112.058
370	Neu5Aca2-3Galb1-4GlcNAcb1-3GalNAc-Sp14	-2	4.96655	-248.328																79	Fuca1-3GlcNAcb-Sp8	20.25	20.2546	100.023
371	Neu5Aca2-6Galb1-4GlcNAcb1-3GalNAc-Sp14	14.25	11.3541	79.6782																177	GlcNAcb1-6(GlcNAcb1-3)GalNAca-Sp14	20.25	5.25198	25.9357
372	Neu5Aca2-3Galb1-4(Fuca1-3)GlcNAcb1-3GalNAca-Sp14	74.25	17.7271	23.8749																277	Neu5Gca2-3Galb1-3GlcNAcb-Sp0	20.25	10.0457	49.6085
373	GalNAcb1-4GlcNAcb1-2Mana1-6(GalNAcb1-4GlcNAcb1-2Mana1-3)Manb1-4GlcNAcb1-4GlcNAc-Sp12	1113.5	23.6995	2.12838																418	Gala1-3Galb1-3GlcNAcb1-3GalNAc-Sp14	20.25	12.9968	64.1817
374	Galb1-3GalNAca1-3(Fuca1-2)Galb1-4Glc-Sp0	-8.5	10.9697	-129.055																536	GlcNAcb1-3Galb1-4GlcNAcb1-3Galb1-4GlcNAcb1-2Mana1-6(GlcNAcb1-3Galb1-4GlcNAcb1-3Galb1-4GlcNAcb1-2Mana1-3)Manb1-4GlcNAcb1-4GlcNAcb-Sp25	20.25	5.5	27.1605
375	Galb1-3GalNAca1-3(Fuca1-2)Galb1-4GlcNAc-Sp0	23.75	4.57347	19.2567																1	Gala-Sp8	20	13.3417	66.7083
376	Galb1-3GlcNAcb1-3Galb1-4GlcNAcb1-6(Galb1-3GlcNAcb1-3)Galb1-4Glcb-Sp0	14.5	11.0303	76.0708																380	Galb1-3GlcNAcb1-3Galb1-4(Fuca1-3)GlcNAcb1-6(Galb1-3GlcNAcb1-3)Galb1-4Glc-Sp21	19.75	5.31507	26.9118
377	Galb1-4(Fuca1-3)GlcNAcb1-6(Galb1-3GlcNAcb1-3)Galb1-4Glc-Sp21	38.25	3.77492	9.86906																487	Gala1-3Galb1-4GlcNAcb1-6GalNAca-Sp14	19.75	15.4569	78.2629
378	Galb1-4GlcNAcb1-6(Fuca1-4(Fuca1-2Galb1-3)GlcNAcb1-3)Galb1-4Glc-Sp21	42.75	2.21736	5.1868																73	Fuca1-2Galb1-4GlcNAcb1-3Galb1-4GlcNAcb-Sp0	19.5	7.76745	39.8331
379	Galb1-4(Fuca1-3)GlcNAcb1-6(Fuca1-4(Fuca1-2Galb1-3)GlcNAcb1-3)Galb1-4Glc-Sp21	21.5	1.91485	8.9063																334	GlcNAca1-4Galb1-3GlcNAcb-Sp0	19.5	24.0208	123.184
380	Galb1-3GlcNAcb1-3Galb1-4(Fuca1-3)GlcNAcb1-6(Galb1-3GlcNAcb1-3)Galb1-4Glc-Sp21	19.75	5.31507	26.9118																550	GalNAcb1-4GlcNAcb1-3GalNAcb1-4GlcNAcb-Sp0	19.5	20.3715	104.469
381	Galb1-4GlcNAcb1-6(Galb1-4GlcNAcb1-2)Mana1-6(Galb1-4GlcNAcb1-4(Galb1-4GlcNAcb1-2)Mana1-3)Manb1-4GlcNAcb1-4GlcNAcb-Sp21	8.75	2.87228	32.8261																282	Neu5Gca2-6Galb1-4GlcNAcb-Sp0	19.25	3.94757	20.5069
382	GlcNAcb1-2Mana1-6(GlcNAcb1-4(GlcNAcb1-2)Mana1-3)Manb1-4GlcNAcb1-4GlcNAc-Sp21	27.5	8.88819	32.3207																473	Neu5Aca2-6Galb1-4 GlcNAcb1-6(Neu5Aca2-6Galb1-4GlcNAcb1-3)GalNAca-Sp14	19.25	14.3149	74.3632
383	Fuca1-2Galb1-3GalNAca1-3(Fuca1-2)Galb1-4Glcb-Sp0	74	13.687	18.4959																13	Glcb-Sp8	19	6.97615	36.7166
384	Fuca1-2Galb1-3GalNAca1-3(Fuca1-2)Galb1-4GlcNAcb-Sp0	11.25	7.27438	64.6612																263	Neu5Aca2-6Galb1-4(6S)GlcNAcb-Sp8	19	4	21.0526
385	Galb1-3GlcNAcb1-3GalNAca-Sp14	62.5	24.6644	39.4631																580	Neu5Aca2-6Galb1-4GlcNAcb1-3Galb1-4GlcNAcb1-6(Neu5Aca2-6Galb1-4GlcNAcb1-3Galb1-4GlcNAcb1-3)GalNAca-Sp14	19	13.3417	70.2193
386	GalNAcb1-4(Neu5Aca2-3)Galb1-4GlcNAcb1-3GalNAca-Sp14	122.75	11.3248	9.22587																227	Neu5Aca2-8Neu5Aca2-8Neu5Aca-Sp8	18.75	5.61991	29.9728
387	GalNAca1-3(Fuca1-2)Galb1-3GalNAca1-3(Fuca1-2)Galb1-4GlcNAcb-Sp0	26.25	15.3487	58.4713																303	GlcAb1-3GlcNAcb-Sp8	18.75	25.8763	138.007
388	Gala1-3Galb1-3GlcNAcb1-2Mana1-6(Gala1-3Galb1-3GlcNAcb1-2Mana1-3)Manb1-4GlcNAcb1-4GlcNAc-Sp19	76	10.328	13.5894																358	Galb1-4GlcNAcb1-2Mana1-6(Mana1-3)Manb1-4GlcNAcb1-4GlcNAcb-Sp12	18.75	7.04154	37.5549
389	Gala1-3Galb1-3(Fuca1-4)GlcNAcb1-2Mana1-6(Gala1-3Galb1-3(Fuca1-4)GlcNAcb1-2Mana1-3)Manb1-4GlcNAcb1-4GlcNAc-Sp19	10.5	23.2737	221.655																449	Neu5Aca2-6Galb1-4GlcNAcb1-6(Fuca1-2Galb1-3GlcNAcb1-3)Galb1-4Glc-Sp21	18.75	7.63217	40.7049
390	GlcNAcb1-2Mana1-6(Galb1-4GlcNAcb1-2Mana1-3)Manb1-4GlcNAcb1-4GlcNAc-Sp12	10	2.44949	24.4949																148	Galb1-3GlcNAcb1-3Galb1-4Glcb-Sp10	18.5	10.504	56.7782
391	Galb1-4GlcNAcb1-2Mana1-6(GlcNAcb1-2Mana1-3)Manb1-4GlcNAcb1-4GlcNAc-Sp12	25.5	7.32575	28.7284																206	KDNa2-3Galb1-4GlcNAcb-Sp0	18.5	7.18795	38.8538
392	Neu5Aca2-3Galb1-3GlcNAcb1-3GalNAca-Sp14	-41.75	20.662	-49.4897																515	GalNAca1-3(Fuca1-2)Galb1-4 GlcNAcb1-2Mana-Sp0	18.5	17.3877	93.9878
393	Fuca1-2Galb1-4GlcNAcb1-3GalNAca-Sp14	35.75	2.98608	8.35267																15	GalNAcb-Sp8	18.25	18.0069	98.6682
394	Galb1-4(Fuca1-3)GlcNAcb1-3GalNAca-Sp14	13.75	8.34166	60.6666																174	GlcNAca1-6Galb1-4GlcNAcb-Sp8	18.25	4.19325	22.9767
395	GalNAca1-3GalNAcb1-3Gala1-4Galb1-4GlcNAcb-Sp0	6	6.0553	100.922																20	Galb1-4GlcNAcb1-6(Galb1-4GlcNAcb1-3)GalNAc-Sp14	18	17.359	96.4386
396	Gala1-4Galb1-3GlcNAcb1-2Mana1-6(Gala1-4Galb1-3GlcNAcb1-2Mana1-3)Manb1-4GlcNAcb1-4GlcNAcb-Sp19	131.75	70.3628	53.4063																143	Galb1-3GalNAcb1-3Gala1-4Galb1-4Glcb-Sp0	18	6.21825	34.5458
397	Gala1-4Galb1-4GlcNAcb1-2Mana1-6(Gala1-4Galb1-4GlcNAcb1-2Mana1-3)Manb1-4GlcNAcb1-4GlcNAcb-Sp24	66	11.9443	18.0974																225	Neu5Aca2-8Neu5Aca2-8Neu5Aca2-3Galb1-4Glcb-Sp0	18	23.6079	131.155
398	Gala1-3Galb1-4GlcNAcb1-3GalNAca-Sp14	28.75	17.4619	60.7369																251	Neu5Aca2-3Galb1-4(Fuca1-3)GlcNAcb-Sp8	18	11.9164	66.2021
399	Galb1-3GlcNAcb1-6Galb1-4GlcNAcb-Sp0	23.75	15.5858	65.6244																351	KDNa2-6Galb1-4GlcNAc-Sp0	18	3.4641	19.245
400	Galb1-3GlcNAca1-6Galb1-4GlcNAcb-Sp0	32.5	29.7825	91.6386																185	GlcNAcb1-3Galb1-4Glcb-Sp0	17.75	5.56028	31.3255
401	GalNAcb1-3Gala1-6Galb1-4Glcb-Sp8	51	3.91578	7.678																406	Gala1-3(Fuca1-2)Galb1-4GlcNAcb1-3GalNAca-Sp14	17.75	6.94622	39.1336
402	Gala1-3(Fuca1-2)Galb1-4(Fuca1-3)Glcb-Sp21	35.5	9.98332	28.122																421	Galb1-3GlcNAcb1-6(Galb1-3GlcNAcb1-2)Mana1-6(Galb1-3GlcNAcb1-2Mana1-3)Manb1-4GlcNAcb1-4GlcNAcb-Sp19	17.5	12.5033	71.4476
403	Galb1-4GlcNAcb1-6(Neu5Aca2-6Galb1-3GlcNAcb1-3)Galb1-4Glc-Sp21	16.5	7.32575	44.3985																493	Fuca1-2(6S)Galb1-3(6S)GlcNAcb-Sp0	17.5	13.772	78.6969
404	Galb1-3GalNAcb1-4(Neu5Aca2-8Neu5Aca2-3)Galb1-4Glcb-Sp0	34	10.1325	29.8013																97	GalNAcb1-4(Fuca1-3)GlcNAcb-Sp0	17.25	12.659	73.3854
405	Neu5Aca2-3Galb1-3GalNAcb1-4(Neu5Aca2-8Neu5Aca2-3)Galb1-4Glcb-Sp0	43	2.44949	5.69649																256	Neu5Aca2-3Galb1-4GlcNAcb-Sp8	17.25	15.3921	89.2296
406	Gala1-3(Fuca1-2)Galb1-4GlcNAcb1-3GalNAca-Sp14	17.75	6.94622	39.1336																293	(6S)Galb1-4(6S)GlcNAcb-Sp0	17.25	9.46485	54.8687
407	GalNAca1-3(Fuca1-2)Galb1-4GlcNAcb1-3GalNAca-Sp14	8.5	10.8474	127.617																86	GalNAca1-3(Fuca1-2)Galb1-4GlcNAcb-Sp8	17	9.20145	54.1262
408	GalNAca1-3GalNAcb1-3Gala1-4Galb1-4Glcb-Sp0	15.5	8.1035	52.2806																325	Neu5Aca2-3Galb1-3(Fuca1-4)GlcNAcb1-3Galb1-3(Fuca1-4)GlcNAcb-Sp0	17	14.8549	87.3815
409	Fuca1-2Galb1-4(Fuca1-3)GlcNAcb1-3GalNAca-Sp14	88	7.16473	8.14174																326	Neu5Aca2-6Galb1-4GlcNAcb1-3Galb1-4GlcNAcb1-3Galb1-4GlcNAcb-Sp0	17	10.4243	61.3196
410	Gala1-3(Fuca1-2)Galb1-4(Fuca1-3)GlcNAcb1-3GalNAc-Sp14	26.5	4.43471	16.7348																149	Galb1-3GlcNAcb-Sp0	16.75	21.469	128.173
411	GalNAca1-3(Fuca1-2)Galb1-4(Fuca1-3)GlcNAcb1-3GalNAc-Sp14	61.5	11.8181	19.2164																438	Fuca1-2Galb1-4 GlcNAcb1-2Mana1-6(Fuca1-2Galb1-4GlcNAcb1-2(Fuca1-2Galb1-4GlcNAcb1-4)Mana1-3)Manb1-4GlcNAcb1-4GlcNAcb-Sp12	16.75	9.74252	58.1643
412	Galb1-4(Fuca1-3)GlcNAcb1-2Mana1-6(Galb1-4(Fuca1-3)GlcNAcb1-2Mana1-3)Manb1-4GlcNAcb1-4(Fuca1-6)GlcNAcb-Sp22	-44.75	23.4147	-52.3234																300	Galb1-4GlcNAca1-6Galb1-4GlcNAcb-Sp0	16.5	14.3875	87.1969
413	Fuca1-2Galb1-4GlcNAcb1-2Mana1-6(Fuca1-2Galb1-4GlcNAcb1-2Mana1-3)Manb1-4GlcNAcb1-4(Fuca1-6)GlcNAcb-Sp22	69.5	7.18795	10.3424																342	Neu5Aca2-6Galb1-4GlcNAcb1-2Mana1-3Manb1-4GlcNAcb1-4GlcNAc-Sp12	16.5	13.4784	81.6871
414	GlcNAcb1-2(GlcNAcb1-6)Mana1-6(GlcNAcb1-2Mana1-3)Manb1-4GlcNAcb1-4GlcNAcb-Sp19	26	20.9762	80.6776																403	Galb1-4GlcNAcb1-6(Neu5Aca2-6Galb1-3GlcNAcb1-3)Galb1-4Glc-Sp21	16.5	7.32575	44.3985
415	Fuca1-2Galb1-3GlcNAcb1-3GalNAc-Sp14	31.5	14.1067	44.7833																40	(4S)Galb1-4GlcNAcb-Sp8	16.25	12.842	79.0276
416	Gala1-3(Fuca1-2)Galb1-3GlcNAcb1-3GalNAc-Sp14	-1.5	8.34666	-556.444																209	Mana1-2Mana1-3Mana-Sp9	16.25	16.7804	103.264
417	GalNAca1-3(Fuca1-2)Galb1-3GlcNAcb1-3GalNAc-Sp14	40.75	6.94622	17.0459																231	Neu5Aca2-3Galb1-3GalNAcb1-4(Neu5Aca2-3)Galb1-4Glcb-Sp0	16.25	16.5	101.538
418	Gala1-3Galb1-3GlcNAcb1-3GalNAc-Sp14	20.25	12.9968	64.1817																243	Neu5Aca2-3Galb1-3GalNAcb1-3Gala1-4Galb1-4Glcb-Sp0	16.25	6.65207	40.9358
419	Fuca1-2Galb1-3GlcNAcb1-2Mana1-6(Fuca1-2Galb1-3GlcNAcb1-2Mana1-3)Manb1-4GlcNAcb1-4(Fuca1-6)GlcNAcb-Sp22	48.5	5.44671	11.2303																361	Neu5Aca2-6GlcNAcb1-4GlcNAcb1-4GlcNAc-Sp21	16.25	9.87843	60.7903
420	Gala1-3(Fuca1-2)Galb1-4GlcNAcb1-2Mana1-6(Gala1-3(Fuca1-2)Galb1-4GlcNAcb1-2Mana1-3)Manb1-4GlcNAcb1-4(Fuca1-6)GlcNAcb-Sp22	54.25	6.34429	11.6945																285	Galb1-3GlcNAcb1-3Galb1-3GlcNAcb-Sp0	16	7.48331	46.7707
421	Galb1-3GlcNAcb1-6(Galb1-3GlcNAcb1-2)Mana1-6(Galb1-3GlcNAcb1-2Mana1-3)Manb1-4GlcNAcb1-4GlcNAcb-Sp19	17.5	12.5033	71.4476																159	Galb1-4GlcNAcb1-3GalNAca-Sp8	15.75	16.9779	107.796
422	Galb1-4GlcNAcb1-6(Fuca1-2Galb1-3GlcNAcb1-3)Galb1-4Glc-Sp21	38.75	21.1088	54.4744																408	GalNAca1-3GalNAcb1-3Gala1-4Galb1-4Glcb-Sp0	15.5	8.1035	52.2806
423	Fuca1-3GlcNAcb1-6(Galb1-4GlcNAcb1-3)Galb1-4Glc-Sp21	80.5	21.2053	26.342																532	GlcNAcb1-3Galb1-4GlcNAcb1-2Mana1-6(GlcNAcb1-3Galb1-4GlcNAcb1-2Mana1-3)Manb1-4GlcNAcb1-4GlcNAcb-Sp25	15.5	4.20317	27.1172
424	GlcNAcb1-2Mana1-6(GlcNAcb1-4)(GlcNAcb1-2Mana1-3)Manb1-4GlcNAcb1-4GlcNAc-Sp21	6.75	5.43906	80.5786																572	Neu5Aca2-6Galb1-4GlcNAcb1-3Galb1-4GlcNAcb1-3GalNAca-Sp14	15.5	6.35085	40.9732
425	GlcNAcb1-2Mana1-6(GlcNAcb1-4)(GlcNAcb1-4(GlcNAcb1-2)Mana1-3)Manb1-4GlcNAcb1-4GlcNAc-Sp21	32.25	7.932	24.5954																99	GalNAcb1-4GlcNAcb-Sp8	15.25	11.0265	72.3048
426	GlcNAcb1-6(GlcNAcb1-2)Mana1-6(GlcNAcb1-4)(GlcNAcb1-2Mana1-3)Manb1-4GlcNAcb1-4GlcNAc-Sp21	22	5.03322	22.8783																499	GlcNAcb1-6(GlcNAcb1-2)Mana1-6(GlcNAcb1-4)(GlcNAcb1-4(GlcNAcb1-2)Mana1-3)Manb1-4GlcNAcb1-4(Fuca1-6)GlcNAc-Sp21	15.25	4.19325	27.4967
427	GlcNAcb1-6(GlcNAcb1-2)Mana1-6(GlcNAcb1-4)(GlcNAcb1-4(GlcNAcb1-2)Mana1-3)Manb1-4GlcNAcb1-4GlcNAc-Sp21	-33	11.6333	-35.2524																539	Neu5Gca2-8Neu5Gca2-3Galb1-4GlcNAc-Sp0	15.25	11.4419	75.0287
428	Galb1-4GlcNAcb1-2Mana1-6(GlcNAcb1-4)(Galb1-4GlcNAcb1-2Mana1-3)Manb1-4GlcNAcb1-4GlcNAc-Sp21	25	2.58199	10.328																553	GlcNAb1-3Galb1-3GalNAc-Sp14	15.25	5.12348	33.5966
429	Galb1-4GlcNAcb1-2Mana1-6(GlcNAcb1-4)(Galb1-4GlcNAcb1-4(Galb1-4GlcNAcb1-2)Mana1-3)Manb1-4GlcNAcb1-4GlcNAc-Sp21	50.75	51.3898	101.261																240	Neu5Aca2-6(Neu5Aca2-3Galb1-3)GalNAca-Sp8	15	12.7802	85.2013
430	Galb1-4GlcNAcb1-6(Galb1-4GlcNAcb1-2)Mana1-6(GlcNAcb1-4)(Galb1-4GlcNAcb1-2Mana1-3)Manb1-4GlcNAcb1-4GlcNAc-Sp21	52.25	6.94622	13.2942																248	Neu5Aca2-3Galb1-4(Fuca1-3)(6S)GlcNAcb-Sp8	15	3.16228	21.0819
431	Galb1-4GlcNAcb1-6(Galb1-4GlcNAcb1-2)Mana1-6(GlcNAcb1-4)(Galb1-4GlcNAcb1-4(Galb1-4GlcNAcb1-2)Mana1-3)Manb1-4GlcNAcb1-4GlcNAc-Sp21	34.5	7.14143	20.6998																492	Fuca1-2Galb1-3(6S)GlcNAcb-Sp0	15	4.69042	31.2694
432	Galb1-4Galb-Sp10	50.5	11.2694	22.3157																575	Neu5Aca2-3Galb1-4GlcNAcb1-3Galb1-4GlcNAcb1-6(Galb1-3)GalNAca-Sp14	15	9.93311	66.2207
433	Galb1-6Galb-Sp10	106.25	24.8646	23.402																35	(3S)Galb1-4(6S)GlcNAcb-Sp8	14.75	9.06918	61.486
434	Neu5Aca2-3Galb1-4GlcNAcb1-3Galb-Sp8	66.75	12.0104	17.9931																184	GlcNAcb1-3Galb1-4GlcNAcb1-3Galb1-4GlcNAcb-Sp0	14.75	4.57347	31.0066
435	GalNAcb1-6GalNAcb-Sp8	21	8.60233	40.9635																245	Fuca1-2(6S)Galb1-4Glcb-Sp0	14.75	14.8183	100.463
436	(6S)Galb1-3GlcNAcb-Sp0	33.75	12.4466	36.8787																267	Neu5Aca2-6Galb1-4GlcNAcb1-3Galb1-4GlcNAcb-Sp0	14.75	13.7447	93.1844
437	(6S)Galb1-3(6S)GlcNAc-Sp0	-10	16.0624	-160.624																500	Galb1-4GlcNAcb1-6(Galb1-4GlcNAcb1-2)Mana1-6(GlcNAcb1-4)Galb1-4GlcNAcb1-4(Gal b1-4GlcNAcb1-2)Mana1-3)Manb1-4GlcNAcb1-4(Fuca1-6)GlcNAc-Sp21	14.75	11.0265	74.7558
438	Fuca1-2Galb1-4 GlcNAcb1-2Mana1-6(Fuca1-2Galb1-4GlcNAcb1-2(Fuca1-2Galb1-4GlcNAcb1-4)Mana1-3)Manb1-4GlcNAcb1-4GlcNAcb-Sp12	16.75	9.74252	58.1643																376	Galb1-3GlcNAcb1-3Galb1-4GlcNAcb1-6(Galb1-3GlcNAcb1-3)Galb1-4Glcb-Sp0	14.5	11.0303	76.0708
439	Fuca1-2Galb1-4(Fuca1-3)GlcNAcb1-2Mana1-6(Fuca1-2Galb1-4(Fuca1-3)GlcNAcb1-4(Fuca1-2Galb1-4(Fuca1-3)GlcNAcb1-2)Mana1-3)Manb1-4GlcNAcb1-4GlcNAcb-Sp12	87.5	9.11043	10.4119																371	Neu5Aca2-6Galb1-4GlcNAcb1-3GalNAc-Sp14	14.25	11.3541	79.6782
440	Galb1-4(Fuca1-3)GlcNAcb1-6GalNAc-Sp14	53.5	3.69685	6.90999																62	Fuca1-2Galb1-3GalNAca-Sp14	14	4.08248	29.1606
441	Galb1-4GlcNAcb1-2Mana-Sp0	37.25	9.67385	25.9701																341	Neu5Aca2-6Galb1-4GlcNAcb1-2Mana1-6Manb1-4GlcNAcb1-4GlcNAc-Sp12	13.75	8.69387	63.2281
442	Fuca1-2Galb1-4GlcNAcb1-6(Fuca1-2Galb1-4GlcNAcb1-3)GalNAc-Sp14	27.25	7.04154	25.8405																394	Galb1-4(Fuca1-3)GlcNAcb1-3GalNAca-Sp14	13.75	8.34166	60.6666
443	Gala1-3(Fuca1-2)Galb1-4GlcNAcb1-6(Gala1-3(Fuca1-2)Galb1-4GlcNAcb1-3)GalNAc-Sp14	28.5	24.96	87.5788																3	Mana-Sp8	13.5	7.59386	56.2508
444	GalNAca1-3(Fuca1-2)Galb1-4GlcNAcb1-6(GalNAca1-3(Fuca1-2)Galb1-4GlcNAcb1-3)GalNAc-Sp14	21.25	7.80491	36.729																21	GlcNAcb1-6(GlcNAcb1-4)(GlcNAcb1-3)GlcNAc-Sp8	13.5	9.11043	67.4847
445	Neu5Aca2-8Neu5Aca2-3Galb1-3GalNAcb1-4(Neu5Aca2-8Neu5Aca2-3)Galb1-4Glcb-Sp0	12.75	37.9155	297.376																199	Glcb1-6Glcb-Sp8	13.5	33.67	249.407
446	GalNAcb1-4Galb1-4Glcb-Sp0	34.75	38.9733	112.153																528	GalNAca1-3(Fuca1-2)Galb1-3GalNAcb1-3Gala1-4Galb1-4Glc-Sp21	13.5	12.5033	92.6173
447	GalNAca1-3(Fuca1-2)Galb1-4GlcNAcb1-2Mana1-6(GalNAca1-3(Fuca1-2)Galb1-4GlcNAcb1-2Mana1-3)Manb1-4GlcNAcb1-4(Fuca1-6)GlcNAcb-Sp22	52.25	8.05709	15.4203																215	Manb1-4GlcNAcb-Sp0	13.25	10.4682	79.0053
448	Gala1-3(Fuca1-2)Galb1-3GlcNAcb1-2Mana1-6(Gala1-3(Fuca1-2)Galb1-3GlcNAcb1-2Mana1-3)Manb1-4GlcNAcb1-4(Fuca1-6)GlcNAcb-Sp22	81	21.9545	27.1043																345	Mana1-6(Galb1-4GlcNAcb1-2Mana1-3)Manb1-4GlcNAcb1-4GlcNAcb-Sp12	13.25	9.46485	71.4328
449	Neu5Aca2-6Galb1-4GlcNAcb1-6(Fuca1-2Galb1-3GlcNAcb1-3)Galb1-4Glc-Sp21	18.75	7.63217	40.7049																332	GlcNAca1-4Galb1-4GlcNAcb1-3Galb1-4GlcNAcb1-3Galb1-4GlcNAcb-Sp0	13	5.47723	42.1325
450	GalNAca1-3(Fuca1-2)Galb1-3GlcNAcb1-2Mana1-6(GalNAca1-3(Fuca1-2)Galb1-3GlcNAcb1-2Mana1-3)Manb1-4GlcNAcb1-4(Fuca1-6)GlcNAcb-Sp22	66	10.3602	15.6972																579	GlcNAcb1-6(Neu5Aca2-3Galb1-3)GalNAca-Sp14	13	10.2307	78.6975
451	Galb1-4GlcNAcb1-6(Galb1-4GlcNAcb1-2)Mana1-6(Galb1-4GlcNAcb1-2Mana1-3)Manb1-4GlcNAcb1-4GlcNAcb-Sp19	-6.5	13.2791	-204.293																140	Galb1-3GalNAca-Sp14	12.75	9.74252	76.4119
452	Neu5Aca2-3Galb1-4GlcNAcb1-2Mana1-6(GlcNAcb1-4)(Neu5Aca2-3Galb1-4GlcNAcb1-2Mana1-3)Manb1-4GlcNAcb1-4GlcNAcb-Sp21	5.5	7.14143	129.844																445	Neu5Aca2-8Neu5Aca2-3Galb1-3GalNAcb1-4(Neu5Aca2-8Neu5Aca2-3)Galb1-4Glcb-Sp0	12.75	37.9155	297.376
453	Neu5Aca2-3Galb1-4GlcNAcb1-4Mana1-6(GlcNAcb1-4)(Neu5Aca2-3Galb1-4GlcNAcb1-4(Neu5Aca2-3Galb1-4GlcNAcb1-2)Mana1-3)Manb1-4GlcNAcb1-4GlcNAcb-Sp21	-14.75	5.5	-37.2881																43	(6S)Galb1-4Glcb-Sp8	12.5	12.1244	96.9948
454	Neu5Aca2-3Galb1-4GlcNAcb1-6(Neu5Aca2-3Galb1-4GlcNAcb1-2)Mana1-6(GlcNAcb1-4)(Neu5Aca2-3Galb1-4GlcNAcb1-2Mana1-3)Manb1-4GlcNAcb1-4GlcNAcb-Sp21	-6.25	3.20156	-51.225																132	Galb1-4GlcNAcb1-6GalNAc-Sp14	12.5	7.04746	56.3797
455	Neu5Aca2-3Galb1-4GlcNAcb1-6(Neu5Aca2-3Galb1-4GlcNAcb1-2)Mana1-6(GlcNAcb1-4)(Neu5Aca2-3Galb1-4GlcNAcb1-4(Neu5Aca2-3Galb1-4GlcNAcb1-2)Mana1-3)Manb1-4GlcNAcb1-4GlcNAcb-Sp21	-12	1.41421	-11.7851																193	GlcNAcb1-6GalNAca-Sp14	12.25	8.95824	73.1285
456	Neu5Aca2-6Galb1-4GlcNAcb1-2Mana1-6(GlcNAcb1-4)(Neu5Aca2-6Galb1-4GlcNAcb1-2Mana1-3)Manb1-4GlcNAcb1-4GlcNAcb-Sp21	4.25	2.87228	67.5831																512	Neu5Aca2-6Galb1-4GlcNAcb1-2Man-Sp0	12.25	5.56028	45.39
457	Neu5Aca2-6Galb1-4GlcNAcb1-4Mana1-6(GlcNAcb1-4)(Neu5Aca2-6Galb1-4GlcNAcb1-4(Neu5Aca2-6Galb1-4GlcNAcb1-2)Mana1-3)Manb1-4GlcNAcb1-4GlcNAcb-Sp21	27.25	17.0953	62.7351																501	Galb1-3GlcNAca1-3Galb1-4GlcNAcb-Sp8	12	6.97615	58.1346
458	Neu5Aca2-6Galb1-4GlcNAcb1-6(Neu5Aca2-6Galb1-4GlcNAcb1-2)Mana1-6(GlcNAcb1-4)(Neu5Aca2-6Galb1-4GlcNAcb1-2Mana1-3)Manb1-4GlcNAcb1-4GlcNAcb-Sp21	9.75	3.40343	34.907																55	Neu5Aca2-6Galb1-4GlcNAcb1-2Mana1-6(Neu5Aca2-6Galb1-4GlcNAcb1-2Mana1-3)Manb1-4GlcNAcb1-4GlcNAcb-Sp12	11.75	5.56028	47.3215
459	Neu5Aca2-6Galb1-4GlcNAcb1-6(Neu5Aca2-6Galb1-4GlcNAcb1-2)Mana1-6(GlcNAcb1-4)(Neu5Aca2-6Galb1-4GlcNAcb1-4(Neu5Aca2-6Galb1-4GlcNAcb1-2)Mana1-3)Manb1-4GlcNAcb1-4GlcNAcb-Sp21	47.5	47.4517	99.8984																314	Neu5Aca2-6Galb1-4GlcNAcb1-2Mana1-6(Neu5Aca2-3Galb1-4GlcNAcb1-2Mana1-3)Manb1-4GlcNAcb1-4GlcNAcb-Sp12	11.75	7.8475	66.7873
460	Gala1-3(Fuca1-2)Galb1-3GalNAca-Sp8	44	8.28654	18.833																486	Fuca1-2Galb1-4GlcNAcb1-6GalNAca-Sp14	11.75	6.5	55.3191
461	Gala1-3(Fuca1-2)Galb1-3GalNAcb-Sp8	-4.25	4.85627	-114.265																257	Neu5Aca2-3Galb1-4GlcNAcb1-3Galb1-4GlcNAcb-Sp0	11.5	23.9513	208.273
462	Glca1-6Glca1-6Glca1-6Glcb-Sp10	45.5	8.66025	19.0335																329	GalNAca1-3(Fuca1-2)Galb1-4GlcNAcb1-3Galb1-4GlcNAcb-Sp0	11.5	4.04145	35.1431
463	Glca1-4Glca1-4Glca1-4Glcb-Sp10	33.25	0.957427	2.87948																384	Fuca1-2Galb1-3GalNAca1-3(Fuca1-2)Galb1-4GlcNAcb-Sp0	11.25	7.27438	64.6612
464	Neu5Aca2-3Galb1-4GlcNAcb1-6(Neu5Aca2-3Galb1-4GlcNAcb1-3)GalNAca-Sp14	-3.75	4.03113	-107.497																521	Neu5Aca2-3Galb1-3GalNAcb1-4Galb1-4Glcb-Sp0	11.25	13.1751	117.112
465	Fuca1-2Galb1-4(Fuca1-3)GlcNAcb1-2Mana1-6(Fuca1-2Galb1-4(Fuca1-3)GlcNAcb1-2Mana1-3)Manb1-4GlcNAcb1-4(Fuca1-6)GlcNAcb-Sp24	158	17.6635	11.1794																133	GlcNAcb1-6(Galb1-3)GalNAca-Sp8	11	9.62635	87.5123
466	Fuca1-2Galb1-3(Fuca1-4)GlcNAcb1-2Mana1-6(Fuca1-2Galb1-3(Fuca1-4)GlcNAcb1-2Mana1-3)Manb1-4GlcNAcb1-4(Fuca1-6)GlcNAcb1-4(Fuca1-6)GlcNAcb-Sp19	50.75	21.0614	41.5003																268	Neu5Aca2-6Galb1-4Glcb-Sp0	11	15.9164	144.695
467	GlcNAcb1-6(GlcNAcb1-2)Mana1-6(GlcNAcb1-2Mana1-3)Manb1-4GlcNAcb1-4(Fuca1-6)GlcNAcb-Sp24	128.5	16.9017	13.1531																84	(3S)Galb1-4(Fuca1-3)Glcb-Sp0	10.75	43.7064	406.571
468	Galb1-3GlcNAcb1-2Mana1-6(GlcNAcb1-4)(Galb1-3GlcNAcb1-2Mana1-3)Manb1-4GlcNAcb1-4GlcNAcb-Sp21	55.5	10.7238	19.3222																122	Gala1-4Galb1-4Glcb-Sp0	10.75	8.65544	80.5157
469	Neu5Aca2-6Galb1-4GlcNAcb1-6(Galb1-3GlcNAcb1-3)Galb1-4Glcb-Sp21	10.25	8.09835	79.0083																389	Gala1-3Galb1-3(Fuca1-4)GlcNAcb1-2Mana1-6(Gala1-3Galb1-3(Fuca1-4)GlcNAcb1-2Mana1-3)Manb1-4GlcNAcb1-4GlcNAc-Sp19	10.5	23.2737	221.655
470	Neu5Aca2-3Galb1-4GlcNAcb1-2Mana-Sp0	94	66.2168	70.4434																469	Neu5Aca2-6Galb1-4GlcNAcb1-6(Galb1-3GlcNAcb1-3)Galb1-4Glcb-Sp21	10.25	8.09835	79.0083
471	Neu5Aca2-3Galb1-4GlcNAcb1-6GalNAca-Sp14	-1.75	3.77492	-215.71																490	Gala1-3(Fuca1-2)Galb1-4GlcNAcb1-6GalNAca-Sp14	10.25	16.5806	161.762
472	Neu5Aca2-6Galb1-4GlcNAcb1-6GalNAca-Sp14	45.25	12.842	28.3801																506	GalNAcb1-4(6S)GlcNAc-Sp8	10.25	24.6357	240.348
473	Neu5Aca2-6Galb1-4 GlcNAcb1-6(Neu5Aca2-6Galb1-4GlcNAcb1-3)GalNAca-Sp14	19.25	14.3149	74.3632																529	Gala1-3(Fuca1-2)Galb1-3GalNAcb1-3Gala1-4Galb1-4Glc-Sp21	10.25	3.77492	36.8285
474	Neu5Aca2-6Galb1-4GlcNAcb1-2Mana1-6(Neu5Aca2-6Galb1-4GlcNAcb1-2Mana1-3)Manb1-4GlcNAcb1-4(Fuca1-6)GlcNAcb-Sp24	64.5	7.72442	11.9758																36	(3S)Galb1-4GlcNAcb-Sp0	10	17.1659	171.659
475	Neu5Aca2-3Galb1-4GlcNAcb1-2Mana1-6(Neu5Aca2-3Galb1-4GlcNAcb1-2Mana1-3)Manb1-4GlcNAcb1-4(Fuca1-6)GlcNAcb-Sp24	66	52.5928	79.686																390	GlcNAcb1-2Mana1-6(Galb1-4GlcNAcb1-2Mana1-3)Manb1-4GlcNAcb1-4GlcNAc-Sp12	10	2.44949	24.4949
476	Mana1-6(Mana1-3)Manb1-4GlcNAcb1-4(Fuca1-6)GlcNAcb-Sp19	43.75	9.28709	21.2276																16	GlcNAcb-Sp0	9.75	15.6498	160.511
477	Galb1-4GlcNAcb1-6(Galb1-4GlcNAcb1-2)Mana1-6(Galb1-4GlcNAcb1-2Mana1-3)Manb1-4GlcNAcb1-4(Fuca1-6)GlcNAcb-Sp24	97	22.5536	23.2512																458	Neu5Aca2-6Galb1-4GlcNAcb1-6(Neu5Aca2-6Galb1-4GlcNAcb1-2)Mana1-6(GlcNAcb1-4)(Neu5Aca2-6Galb1-4GlcNAcb1-2Mana1-3)Manb1-4GlcNAcb1-4GlcNAcb-Sp21	9.75	3.40343	34.907
478	Neu5Aca2-3Galb1-3GlcNAcb1-2Mana1-6(GlcNAcb1-4)(Neu5Aca2-3Galb1-3GlcNAcb1-2Mana1-3)Manb1-4GlcNAcb1-4GlcNAc-Sp21	25.5	5.56776	21.8344																548	GlcNAcb1-3Galb1-4GlcNAcb1-6(GlcNAcb1-3Galb1-3)GalNAca-Sp14	9.75	2.87228	29.4593
479	Neu5Aca2-6Galb1-4GlcNAcb1-6(Fuca1-2Galb1-4(Fuca1-3)GlcNAcb1-3)Galb1-4Glc-Sp21	22.25	20.8066	93.513																10	Neu5Aca-Sp11	9.5	8.96289	94.3462
480	Galb1-3GlcNAcb1-6GalNAca-Sp14	8.5	2.38048	28.0056																30	(3S)Galb1-3GlcNAcb-Sp0	9.25	11.7011	126.499
481	Gala1-3Galb1-3GlcNAcb1-6GalNAca-Sp14	30.25	24.7572	81.8418																574	Galb1-4GlcNAcb1-3Galb1-3GalNAca-Sp14	9.25	8.77021	94.8131
482	Galb1-3(Fuca1-4)GlcNAcb1-6GalNAca-Sp14	28.5	18.6994	65.6118																42	(6S)Galb1-4Glcb-Sp0	9	10.4243	115.826
483	Neu5Aca2-3Galb1-3GlcNAcb1-6GalNAca-Sp14	-22.5	1	-4.44444																64	Fuca1-2Galb1-3GalNAcb1-4(Neu5Aca2-3)Galb1-4Glcb-Sp9	9	6.733	74.8111
484	(3S)Galb1-3(Fuca1-4)GlcNAcb-Sp0	34	6.8313	20.0921																306	GlcNAcb1-4GlcNAcb-Sp10	8.75	4.57347	52.2683
485	Galb1-4(Fuca1-3)GlcNAcb1-6(Neu5Aca2-6(Neu5Aca2-3Galb1-3)GlcNAcb1-3)Galb1-4Glc-Sp21	23.25	12.4197	53.4182																327	Gala1-4Galb1-4GlcNAcb1-3Galb1-4Glcb-Sp0	8.75	5.56028	63.546
486	Fuca1-2Galb1-4GlcNAcb1-6GalNAca-Sp14	11.75	6.5	55.3191																353	KDNa2-3Galb1-3GalNAca-Sp14	8.75	9.74252	111.343
487	Gala1-3Galb1-4GlcNAcb1-6GalNAca-Sp14	19.75	15.4569	78.2629																381	Galb1-4GlcNAcb1-6(Galb1-4GlcNAcb1-2)Mana1-6(Galb1-4GlcNAcb1-4(Galb1-4GlcNAcb1-2)Mana1-3)Manb1-4GlcNAcb1-4GlcNAcb-Sp21	8.75	2.87228	32.8261
488	Galb1-4(Fuca1-3)GlcNAcb1-2Mana-Sp0	70.5	27.3435	38.7851																80	Fuca1-4GlcNAcb-Sp8	8.5	30.4686	358.454
489	Fuca1-2(6S)Galb1-3GlcNAcb-Sp0	22	8.48528	38.5695																90	GalNAca1-3(Fuca1-2)Galb-Sp18	8.5	19.0175	223.736
490	Gala1-3(Fuca1-2)Galb1-4GlcNAcb1-6GalNAca-Sp14	10.25	16.5806	161.762																182	GlcNAcb1-3Galb1-4GlcNAcb-Sp0	8.5	8.73689	102.787
491	Fuca1-2Galb1-4GlcNAcb1-2Mana-Sp0	59.75	25.7083	43.0264																321	Neu5Aca2-3Galb1-4GlcNAcb1-2Mana1-6(Neu5Aca2-6Galb1-4GlcNAcb1-2Mana1-3)Manb1-4GlcNAcb1-4GlcNAcb-Sp12	8.5	9.98332	117.451
492	Fuca1-2Galb1-3(6S)GlcNAcb-Sp0	15	4.69042	31.2694																407	GalNAca1-3(Fuca1-2)Galb1-4GlcNAcb1-3GalNAca-Sp14	8.5	10.8474	127.617
493	Fuca1-2(6S)Galb1-3(6S)GlcNAcb-Sp0	17.5	13.772	78.6969																480	Galb1-3GlcNAcb1-6GalNAca-Sp14	8.5	2.38048	28.0056
494	Neu5Aca2-6GalNAcb1-4(6S)GlcNAcb-Sp8	-2.5	6.02771	-241.109																544	Neu5Aca2-8Neu5Aca2-3Galb1-4GlcNAc-Sp0	8.5	10.7238	126.162
495	GalNAcb1-4(Fuca1-3)(6S)GlcNAcb-Sp8	32	13.7356	42.9237																505	(3S)GalNAcb1-4(3S)GlcNAc-Sp8	7.75	13.326	171.949
496	(3S)GalNAcb1-4(Fuca1-3)GlcNAcb-Sp8	43.25	22.1265	51.1596																98	GalNAcb1-4GlcNAcb-Sp0	7.5	3.69685	49.2913
497	Fuca1-2Galb1-3GlcNAcb1-6(Fuca1-2Galb1-3GlcNAcb1-3)GalNAca-Sp14	31.25	12.816	41.0112																34	(3S)Galb1-4(6S)GlcNAcb-Sp0	7.25	10.8128	149.142
498	GalNAca1-3(Fuca1-2)Galb1-3GlcNAcb1-6GalNAca-Sp14	40.25	11.471	28.4993																517	Gala1-3(Fuca1-2)Galb1-3GlcNAcb1-6GalNAc-Sp14	7.25	10.8128	149.142
499	GlcNAcb1-6(GlcNAcb1-2)Mana1-6(GlcNAcb1-4)(GlcNAcb1-4(GlcNAcb1-2)Mana1-3)Manb1-4GlcNAcb1-4(Fuca1-6)GlcNAc-Sp21	15.25	4.19325	27.4967																278	Neu5Gca2-3Galb1-4(Fuca1-3)GlcNAcb-Sp0	7	10.4243	148.919
500	Galb1-4GlcNAcb1-6(Galb1-4GlcNAcb1-2)Mana1-6(GlcNAcb1-4)Galb1-4GlcNAcb1-4(Gal b1-4GlcNAcb1-2)Mana1-3)Manb1-4GlcNAcb1-4(Fuca1-6)GlcNAc-Sp21	14.75	11.0265	74.7558																7	Fuca-Sp9	6.75	15.5858	230.901
501	Galb1-3GlcNAca1-3Galb1-4GlcNAcb-Sp8	12	6.97615	58.1346																424	GlcNAcb1-2Mana1-6(GlcNAcb1-4)(GlcNAcb1-2Mana1-3)Manb1-4GlcNAcb1-4GlcNAc-Sp21	6.75	5.43906	80.5786
502	Galb1-3(6S)GlcNAcb-Sp8	36.25	30.6961	84.6789																540	Neu5Aca2-8Neu5Gca2-3Galb1-4GlcNAc-Sp0	6.75	2.21736	32.8497
503	(6S)(4S)GalNAcb1-4GlcNAc-Sp8	46.5	5.8023	12.4781																96	GalNAcb1-3Gala1-4Galb1-4GlcNAcb-Sp0	6.5	9.60902	147.831
504	(6S)GalNAcb1-4GlcNAc-Sp8	44.5	25.2256	56.6869																297	Neu5Aca2-6Galb1-4GlcNAcb1-2Mana1-6(Galb1-4GlcNAcb1-2Mana1-3)Manb1-4GlcNAcb1-4GlcNAcb-Sp12	6.5	3.41565	52.5485
505	(3S)GalNAcb1-4(3S)GlcNAc-Sp8	7.75	13.326	171.949																147	Galb1-3GlcNAcb1-3Galb1-4GlcNAcb-Sp0	6.25	3.40343	54.4549
506	GalNAcb1-4(6S)GlcNAc-Sp8	10.25	24.6357	240.348																395	GalNAca1-3GalNAcb1-3Gala1-4Galb1-4GlcNAcb-Sp0	6	6.0553	100.922
507	(3S)GalNAcb1-4GlcNAc-Sp8	39.5	13.4288	33.997																229	GalNAcb1-4(Neu5Aca2-3)Galb1-4GlcNAcb-Sp8	5.5	6.65833	121.061
508	(4S)GalNAcb-Sp10	24.25	11.1467	45.966																339	Neu5Aca2-6Galb1-4GlcNAcb1-2Mana1-6(Mana1-3)Manb1-4GlcNAcb1-4GlcNAc-Sp12	5.5	0.57735	10.4973
509	Galb1-4(6P)GlcNAcb-Sp0	26	16.9706	65.2714																452	Neu5Aca2-3Galb1-4GlcNAcb1-2Mana1-6(GlcNAcb1-4)(Neu5Aca2-3Galb1-4GlcNAcb1-2Mana1-3)Manb1-4GlcNAcb1-4GlcNAcb-Sp21	5.5	7.14143	129.844
510	(6P)Galb1-4GlcNAcb-SP0	0	4.08248	#DIV/0!																120	Gala1-4Galb1-4GlcNAcb-Sp0	5.25	5.90903	112.553
511	GalNAca1-3(Fuca1-2)Galb1-4GlcNAcb1-6GalNAc-Sp14	35.5	19.192	54.062																527	GlcNAcb1-3Galb1-4GlcNAcb1-6(GlcNAcb1-3)Galb1-4GlcNAc-Sp0	5.25	6.13052	116.772
512	Neu5Aca2-6Galb1-4GlcNAcb1-2Man-Sp0	12.25	5.56028	45.39																176	GlcNAcb1-6(GlcNAcb1-3)GalNAca-Sp8	5	9.62635	192.527
513	Gala1-3Galb1-4GlcNAcb1-2Mana-Sp0	-2.5	10.083	-403.32																234	Neu5Aca2-3GalNAcb1-4GlcNAcb-Sp0	5	6.37704	127.541
514	Gala1-3(Fuca1-2)Galb1-4GlcNAcb1-2Mana-Sp0	44.5	23.8677	53.6353																567	Neu5Aca2-3Galb1-4GlcNAcb1-3Galb1-4GlcNAcb1-3GalNAca-Sp14	5	13.0894	261.789
515	GalNAca1-3(Fuca1-2)Galb1-4 GlcNAcb1-2Mana-Sp0	18.5	17.3877	93.9878																53	GlcNAcb1-2Mana1-6(GlcNAcb1-2Mana1-3)Manb1-4GlcNAcb1-4GlcNAcb-Sp13	4.75	6.5	136.842
516	Galb1-3GlcNAcb1-2Mana-Sp0	41.5	5.74456	13.8423																244	Neu5Aca2-3Galb1-3GlcNAcb1-3Galb1-4GlcNAcb-Sp0	4.5	2.64575	58.7945
517	Gala1-3(Fuca1-2)Galb1-3GlcNAcb1-6GalNAc-Sp14	7.25	10.8128	149.142																254	Neu5Aca2-3Galb1-4GlcNAcb1-3Galb1-4GlcNAcb1-3Galb1-4GlcNAcb-Sp0	4.5	2.51661	55.9247
518	Neu5Aca2-3Galb1-3GlcNAcb1-2Mana-Sp0	31.25	19.6702	62.9446																232	Neu5Aca2-6(Neu5Aca2-3)GalNAca-Sp8	4.25	4.19325	98.6647
519	Gala1-3Galb1-3GlcNAcb1-2Mana-Sp0	42.5	15.5027	36.4769																456	Neu5Aca2-6Galb1-4GlcNAcb1-2Mana1-6(GlcNAcb1-4)(Neu5Aca2-6Galb1-4GlcNAcb1-2Mana1-3)Manb1-4GlcNAcb1-4GlcNAcb-Sp21	4.25	2.87228	67.5831
520	GalNAcb1-4GlcNAcb1-2Mana-Sp0	31.5	9.60902	30.5048																19	Galb1-4GlcNAcb1-6(Galb1-4GlcNAcb1-3)GalNAca-Sp8	4	6.48074	162.019
521	Neu5Aca2-3Galb1-3GalNAcb1-4Galb1-4Glcb-Sp0	11.25	13.1751	117.112																524	Galb1-4GlcNAcb1-2 Mana1-6(Galb1-4GlcNAcb1-4)(Galb1-4GlcNAcb1-2Mana1-3)Manb1-4GlcNAcb1-4(Fuca1-6)GlcNAc-Sp21	3.75	3.30404	88.1077
522	GlcNAcb1-2 Mana1-6(GlcNAcb1-4)(GlcNAcb1-2Mana1-3)Manb1-4GlcNAcb1-4(Fuca1-6)GlcNAc-Sp21	29	4.32049	14.8983																138	Neu5Aca2-6(Galb1-3)GlcNAcb1-4Galb1-4Glcb-Sp10	3.5	4.50925	128.836
523	Galb1-4GlcNAcb1-2 Mana1-6(GlcNAcb1-4)(Galb1-4GlcNAcb1-2Mana1-3)Manb1-4GlcNAcb1-4(Fuca1-6)GlcNAc-Sp21	22	21.5252	97.8417																76	Fuca1-2Galb1-4GlcNAcb-Sp8	3.25	2.5	76.9231
524	Galb1-4GlcNAcb1-2 Mana1-6(Galb1-4GlcNAcb1-4)(Galb1-4GlcNAcb1-2Mana1-3)Manb1-4GlcNAcb1-4(Fuca1-6)GlcNAc-Sp21	3.75	3.30404	88.1077																226	GalNAcb1-4(Neu5Aca2-8Neu5Aca2-3)Galb1-4Glcb-Sp0	3.25	5.85235	180.072
525	Fuca1-4(Galb1-3)GlcNAcb1-2 Mana-Sp0	27	34.3511	127.226																216	Neu5Aca2-3Galb1-4GlcNAcb1-3Galb1-4(Fuca1-3)GlcNAcb-Sp0	3	5.59762	186.587
526	Neu5Aca2-3Galb1-4(Fuca1-3)GlcNAcb1-2Mana-Sp0	61.5	6.45497	10.4959																569	GlcNAcb1-3Galb1-4GlcNAcb1-6(Galb1-3)GalNAca-Sp14	3	3.65148	121.716
527	GlcNAcb1-3Galb1-4GlcNAcb1-6(GlcNAcb1-3)Galb1-4GlcNAc-Sp0	5.25	6.13052	116.772																18	GlcN(Gc)b-Sp8	2.75	2.21736	80.6311
528	GalNAca1-3(Fuca1-2)Galb1-3GalNAcb1-3Gala1-4Galb1-4Glc-Sp21	13.5	12.5033	92.6173																170	Galb1-4GlcNAcb-Sp23	2.75	9.60469	349.261
529	Gala1-3(Fuca1-2)Galb1-3GalNAcb1-3Gala1-4Galb1-4Glc-Sp21	10.25	3.77492	36.8285																6	Fuca-Sp8	2.5	11.6762	467.047
530	Galb1-3GalNAcb1-3Gal-Sp21	68.25	6.99405	10.2477																45	(6S)Galb1-4(6S)Glcb-Sp8	2.25	11.5866	514.961
531	GlcNAcb1-3Galb1-4GlcNAcb1-2Mana1-6(GlcNAcb1-3Galb1-4GlcNAcb1-2Mana1-3)Manb1-4GlcNAcb1-4GlcNAcb-Sp12	667.25	53.9714	8.08864																542	Neu5Gca2-8Neu5Gca2-3Galb1-4GlcNAcb1-3Galb1-4GlcNAc-Sp0	1.25	2.62996	210.396
532	GlcNAcb1-3Galb1-4GlcNAcb1-2Mana1-6(GlcNAcb1-3Galb1-4GlcNAcb1-2Mana1-3)Manb1-4GlcNAcb1-4GlcNAcb-Sp25	15.5	4.20317	27.1172																290	Neu5Aca2-3Galb1-3GlcNAcb1-3Galb1-3GlcNAcb-Sp0	0.5	10.6301	2126.03
533	Galβ1-4GlcNAcβ1-3Galβ1-4GlcNAcβ1-2Manα1-6(Galβ1-4GlcNAcβ1-3Galβ1-4GlcNAcβ1-2Manα1-3)Manβ1-4GlcNAcβ1-4GlcNAcβ-Sp12	71.5	6.55744	9.17124																107	Gala1-3(Fuca1-2)Galb-Sp8	0.25	10.5948	4237.92
534	Fuca1-2Galb1-4GlcNAcb1-3Galb1-4GlcNAcb1-2Mana1-6(Fuca1-2Galb1-4GlcNAcb1-3Galb1-4GlcNAcb1-2Mana1-3)Manb1-4GlcNAcb1-4GlcNAcb-Sp24	102.5	12.8712	12.5572																26	(3S)Galb1-4(6S)Glcb-Sp0	0	6.48074	#DIV/0!
535	GlcNAcb1-3Galb1-4GlcNAcb1-3Galb1-4GlcNAcb1-2Mana1-6(GlcNAcb1-3Galb1-4GlcNAcb1-3Galb1-4GlcNAcb1-2Mana1-3)Manb1-4GlcNAcb1-4GlcNAcb-Sp12	358.25	47.5911	13.2843																510	(6P)Galb1-4GlcNAcb-SP0	0	4.08248	#DIV/0!
536	GlcNAcb1-3Galb1-4GlcNAcb1-3Galb1-4GlcNAcb1-2Mana1-6(GlcNAcb1-3Galb1-4GlcNAcb1-3Galb1-4GlcNAcb1-2Mana1-3)Manb1-4GlcNAcb1-4GlcNAcb-Sp25	20.25	5.5	27.1605																119	Gala1-4(Fuca1-2)Galb1-4GlcNAcb-Sp8	-0.25	21.2348	-8493.92
537	Galb1-4GlcNAcb1-3Galb1-4GlcNAcb1-3Galb1-4GlcNAcb1-2Mana1-6(Galb1-4GlcNAcb1-3Galb1-4GlcNAcb1-3Galb1-4GlcNAcb1-2Mana1-3)Manb1-4GlcNAcb1-4GlcNAcb-Sp12	445.5	50.07	11.239																39	(6S)(4S)Galb1-4GlcNAcb-Sp0	-1	2.94392	-294.392
538	Galb1-3GlcNAcb1-3Galb1-4GlcNAcb1-2Mana1-6(Galb1-3GlcNAcb1-3Galb1-4GlcNAcb1-2Mana1-3)Manb1-4GlcNAcb1-4GlcNAc-Sp25	44.75	2.87228	6.41851																573	GlcNAcb1-3Galb1-4GlcNAcb1-3Galb1-4GlcNAcb1-3GalNAca-Sp14	-1.25	8.22091	-657.673
539	Neu5Gca2-8Neu5Gca2-3Galb1-4GlcNAc-Sp0	15.25	11.4419	75.0287																416	Gala1-3(Fuca1-2)Galb1-3GlcNAcb1-3GalNAc-Sp14	-1.5	8.34666	-556.444
540	Neu5Aca2-8Neu5Gca2-3Galb1-4GlcNAc-Sp0	6.75	2.21736	32.8497																471	Neu5Aca2-3Galb1-4GlcNAcb1-6GalNAca-Sp14	-1.75	3.77492	-215.71
541	Neu5Gca2-8Neu5Aca2-3Galb1-4GlcNAc-Sp0	27.25	22.5148	82.6232																370	Neu5Aca2-3Galb1-4GlcNAcb1-3GalNAc-Sp14	-2	4.96655	-248.328
542	Neu5Gca2-8Neu5Gca2-3Galb1-4GlcNAcb1-3Galb1-4GlcNAc-Sp0	1.25	2.62996	210.396																494	Neu5Aca2-6GalNAcb1-4(6S)GlcNAcb-Sp8	-2.5	6.02771	-241.109
543	Neu5Gca2-8Neu5Gca2-6Galb1-4GlcNAc-Sp0	23.5	12.6623	53.882																513	Gala1-3Galb1-4GlcNAcb1-2Mana-Sp0	-2.5	10.083	-403.32
544	Neu5Aca2-8Neu5Aca2-3Galb1-4GlcNAc-Sp0	8.5	10.7238	126.162																189	GlcNAcb1-4GlcNAcb1-4GlcNAcb1-4GlcNAcb1-4GlcNAcb1-4GlcNAcb1-Sp8	-2.75	10.7199	-389.815
545	GlcNAcb1-3Galb1-4GlcNAcb1-6(GlcNAcb1-3Galb1-4GlcNAcb1-2)Mana1-6(GlcNAcb1-3Galb1-4GlcNAcb1-2Man a1-3)Manb1-4GlcNAcb1-4GlcNAc-Sp24	123	16.8127	13.6689																165	Galb1-4GlcNAcb1-3Galb1-4Glcb-Sp8	-3.25	13.0224	-400.69
546	Galb1-4GlcNAcb1-3Galb1-4GlcNAcb1-6(Galb1-4GlcNAcb1-3Galb1-4GlcNAcb1-2)Mana1-6(Galb1-4GlcNAcb1-3Galb1-4GlcNAcb1-2Mana1-3)Mana1-4GlcNAcb1-4GlcNAc-Sp24	79.75	44.1692	55.3846																265	Neu5Aca2-6Galb1-4GlcNAcb-Sp8	-3.25	8.5	-261.538
547	Gala1-3Galb1-4GlcNAcb1-2Mana1-6(Gala1-3Galb1-4GlcNAcb1-2Mana1-3)Manb1-4GlcNAcb1-4GlcNAc-Sp24	192.75	11.2361	5.82937																186	GlcNAcb1-4-MDPLys	-3.5	4.43471	-126.706
548	GlcNAcb1-3Galb1-4GlcNAcb1-6(GlcNAcb1-3Galb1-3)GalNAca-Sp14	9.75	2.87228	29.4593																2	Glca-Sp8	-3.75	6.84957	-182.655
549	GalNAcb1-3GlcNAcb-Sp0	23.5	25.4362	108.239																464	Neu5Aca2-3Galb1-4GlcNAcb1-6(Neu5Aca2-3Galb1-4GlcNAcb1-3)GalNAca-Sp14	-3.75	4.03113	-107.497
550	GalNAcb1-4GlcNAcb1-3GalNAcb1-4GlcNAcb-Sp0	19.5	20.3715	104.469																66	Fuca1-2Galb1-3GlcNAcb1-3Galb1-4Glcb-Sp10	-4	6.97615	-174.404
551	GlcNAcb1-3Galb1-4GlcNAcb1-3Galb1-4GlcNAcb1-3Galb1-4GlcNAcb1-3Galb1-4GlcNAcb1-2Mana1-6(GlcNAcb1-3Galb1-4GlcNAcb1-3Galb1-4GlcNAcb1-3Galb1-4GlcNAcb1-3Galb1-4GlcNAcb1-2Mana1-3)Manb1-4GlcNAcb1-4GlcNAcb-Sp25	79.5	3.10913	3.91085																461	Gala1-3(Fuca1-2)Galb1-3GalNAcb-Sp8	-4.25	4.85627	-114.265
552	Galb1-4GlcNAcb1-3Galb1-4GlcNAcb1-3Galb1-4GlcNAcb1-3Galb1-4GlcNAcb1-3Galb1-4GlcNAcb1-2Mana1-6(Galb1-4GlcNAcb1-3Galb1-4GlcNAcb1-3Galb1-4GlcNAcb1-3Galb1-4GlcNAcb1-3Galb1-4GlcNAcb1-2Mana1-3)Manb1-4GlcNAcb1-4GlcNAcb-Sp25	60	7.52773	12.5462																454	Neu5Aca2-3Galb1-4GlcNAcb1-6(Neu5Aca2-3Galb1-4GlcNAcb1-2)Mana1-6(GlcNAcb1-4)(Neu5Aca2-3Galb1-4GlcNAcb1-2Mana1-3)Manb1-4GlcNAcb1-4GlcNAcb-Sp21	-6.25	3.20156	-51.225
553	GlcNAb1-3Galb1-3GalNAc-Sp14	15.25	5.12348	33.5966																451	Galb1-4GlcNAcb1-6(Galb1-4GlcNAcb1-2)Mana1-6(Galb1-4GlcNAcb1-2Mana1-3)Manb1-4GlcNAcb1-4GlcNAcb-Sp19	-6.5	13.2791	-204.293
554	Galb1-3GlcNAcb1-6(Galb1-3)GalNAc-Sp14	41	15.3406	37.416																5	GalNAca-Sp15	-6.75	22.4258	-332.234
555	(3S)GlcAb1-3Galb1-4GlcNAcb1-3Galb1-4Glc-Sp0	29	6.58281	22.6993																32	(3S)Galb1-4(Fuca1-3)GlcNAc-Sp0	-6.75	2.06155	-30.5415
556	(3S)GlcAb1-3Galb1-4GlcNAcb1-2Mana-Sp0	40.25	25.3295	62.9304																374	Galb1-3GalNAca1-3(Fuca1-2)Galb1-4Glc-Sp0	-8.5	10.9697	-129.055
557	Galb1-3GlcNAcb1-3Galb1-4GlcNAcb1-3Galb1-4GlcNAcb1-6(Galb1-3GlcNAcb1-3Galb1-4GlcNAcb1-3Galb1-4GlcNAb1-2)Mana1-6(Galb1-3GlcNAcb1-3Galb1-4GlcNAcb1-3Galb1-4GlcNAcb1-2Mana1-3)Manb1-4GlcNAcb1-4(Fuca1-6)GlcNAcb-Sp24	76.25	17.4809	22.9258																437	(6S)Galb1-3(6S)GlcNAc-Sp0	-10	16.0624	-160.624
558	Galb1-3GlcNAcb1-3Galb1-4GlcNAcb1-6(Galb1-3GlcNAcb1-3Galb1-4GlcNAb1-2)Mana1-6(Galb1-3GlcNAcb1-3Galb1-4GlcNAcb1-2Mana1-3)Manb1-4GlcNAcb1-4(Fuca1-6)GlcNAcb-Sp24	97	4.83046	4.97985																200	G-ol-Sp8	-10.25	5.90903	-57.6491
559	Neu5Aca2-8Neu5Aca2-3Galb1-3GalNAcb1-4(Neu5Aca2-3)Galb1-4Glc-Sp21	24.75	15.4137	62.2777																8	Rhaa-Sp8	-11.75	3.20156	-27.2473
560	Galb1-4GlcNAcb1-3Galb1-4GlcNAcb1-2Mana1-6(Galb1-4GlcNAcb1-3Galb1-4GlcNAcb1-2Mana1-3)Manb1-4GlcNAcb1-4(Fuca1-6)GlcNAcb-Sp24	187	5.47723	2.929																455	Neu5Aca2-3Galb1-4GlcNAcb1-6(Neu5Aca2-3Galb1-4GlcNAcb1-2)Mana1-6(GlcNAcb1-4)(Neu5Aca2-3Galb1-4GlcNAcb1-4(Neu5Aca2-3Galb1-4GlcNAcb1-2)Mana1-3)Manb1-4GlcNAcb1-4GlcNAcb-Sp21	-12	1.41421	-11.7851
561	GlcNAcb1-3Galb1-4GlcNAcb1-3Galb1-4GlcNAcb1-2Mana1-6(GlcNAcb1-3Galb1-4GlcNAcb1-3Galb1-4GlcNAcb1-2Mana1-3)Manb1-4GlcNAcb1-4(Fuca1-6)GlcNAcb-Sp24	137.25	11.3541	8.2726																571	Neu5Aca2-3Galb1-4GlcNAcb1-3Galb1-4GlcNAcb1-6(Neu5Aca2-3Galb1-4GlcNAcb1-3Galb1-4GlcNAcb1-3)GalNAca-Sp14	-12.25	4.11299	-33.5754
562	Galb1-4GlcNAcb1-3Galb1-4GlcNAcb1-6(Galb1-4GlcNAcb1-3Galb1-4GlcNAb1-2)Mana1-6(Galb1-4GlcNAcb1-3Galb1-4GlcNAcb1-2Mana1-3)Manb1-4GlcNAcb1-4(Fuca1-6)GlcNAcb-Sp24	115.25	6.18466	5.3663																162	Galb1-4GlcNAcb1-3Galb1-4GlcNAcb1-3Galb1-4GlcNAcb-Sp0	-13.5	4.43471	-32.8497
563	Galb1-4GlcNAcb1-3Galb1-4GlcNAcb1-3Galb1-4GlcNAcb1-6(Galb1-4GlcNAcb1-3Galb1-4GlcNAcb1-3Galb1-4GlcNAb1-2)Mana1-6(Galb1-4GlcNAcb1-3Galb1-4GlcNAcb1-3Galb1-4GlcNAcb1-2Mana1-3)Manb1-4GlcNAcb1-4(Fuca1-6)GlcNAcb-Sp24	117.5	21.5793	18.3654																221	Neu5Aca2-3Galb1-3GalNAca-Sp8	-14	12.7279	-90.9137
564	Galb1-4GlcNAcb1-3Galb1-4GlcNAcb1-3GalNAca-Sp14	97.5	28.9885	29.7318																453	Neu5Aca2-3Galb1-4GlcNAcb1-4Mana1-6(GlcNAcb1-4)(Neu5Aca2-3Galb1-4GlcNAcb1-4(Neu5Aca2-3Galb1-4GlcNAcb1-2)Mana1-3)Manb1-4GlcNAcb1-4GlcNAcb-Sp21	-14.75	5.5	-37.2881
565	Galb1-4GlcNAcb1-3Galb1-4GlcNAcb1-6(Galb1-3)GalNAca-Sp14	175	38.9444	22.2539																313	Neu5Aca2-3Galb1-4GlcNAcb1-6(Neu5Aca2-3Galb1-3)GalNAca-Sp14	-16	3.3665	-21.0406
566	Galb1-4GlcNAcb1-3Galb1-4GlcNAcb1-6(Galb1-4GlcNAcb1-3Galb1-4GlcNAcb1-3)GalNAca-Sp14	149	13.5154	9.07075																337	GlcNAca1-4Galb1-4GlcNAcb1-3Galb1-4GlcNAcb-Sp0	-16.25	20.5487	-126.454
567	Neu5Aca2-3Galb1-4GlcNAcb1-3Galb1-4GlcNAcb1-3GalNAca-Sp14	5	13.0894	261.789																323	Neu5,9Ac2a2-3Galb1-3GlcNAcb-Sp0	-17.25	2.5	-14.4928
568	GlcNAcb1-3Galb1-4GlcNAcb1-3GalNAca-Sp14	-18.75	9.06918	-48.369																324	Neu5Aca2-6Galb1-4GlcNAcb1-3Galb1-3GlcNAcb-Sp0	-17.25	33.5099	-194.261
569	GlcNAcb1-3Galb1-4GlcNAcb1-6(Galb1-3)GalNAca-Sp14	3	3.65148	121.716																173	GlcNAca1-3Galb1-4GlcNAcb-Sp8	-17.75	9.17878	-51.7114
570	GlcNAcb1-3Galb1-4GlcNAcb1-6(GlcNAcb1-3Galb1-4GlcNAcb1-3)GalNAca-Sp14	21.75	3.86221	17.7573																568	GlcNAcb1-3Galb1-4GlcNAcb1-3GalNAca-Sp14	-18.75	9.06918	-48.369
571	Neu5Aca2-3Galb1-4GlcNAcb1-3Galb1-4GlcNAcb1-6(Neu5Aca2-3Galb1-4GlcNAcb1-3Galb1-4GlcNAcb1-3)GalNAca-Sp14	-12.25	4.11299	-33.5754																483	Neu5Aca2-3Galb1-3GlcNAcb1-6GalNAca-Sp14	-22.5	1	-4.44444
572	Neu5Aca2-6Galb1-4GlcNAcb1-3Galb1-4GlcNAcb1-3GalNAca-Sp14	15.5	6.35085	40.9732																369	Fuca1-4(Fuca1-2Galb1-3)GlcNAcb1-2Mana1-3(Fuca1-4(Fuca1-2Galb1-3)GlcNAcb1-2Mana1-3)Manb1-4GlcNAcb1-4GlcNAcb-Sp19	-23.25	11.9548	-51.4184
573	GlcNAcb1-3Galb1-4GlcNAcb1-3Galb1-4GlcNAcb1-3GalNAca-Sp14	-1.25	8.22091	-657.673																307	GlcNAcb1-4GlcNAcb-Sp12	-24.5	14.2478	-58.1543
574	Galb1-4GlcNAcb1-3Galb1-3GalNAca-Sp14	9.25	8.77021	94.8131																142	Galb1-3GalNAcb-Sp8	-30.5	13.2288	-43.373
575	Neu5Aca2-3Galb1-4GlcNAcb1-3Galb1-4GlcNAcb1-6(Galb1-3)GalNAca-Sp14	15	9.93311	66.2207																427	GlcNAcb1-6(GlcNAcb1-2)Mana1-6(GlcNAcb1-4)(GlcNAcb1-4(GlcNAcb1-2)Mana1-3)Manb1-4GlcNAcb1-4GlcNAc-Sp21	-33	11.6333	-35.2524
576	Neu5Aca2-6Galb1-4GlcNAcb1-3Galb1-4GlcNAcb1-6(Galb1-3)GalNAca-Sp14	30	6.37704	21.2568																284	Neu5Aca2-3Galb1-4GlcNAcb1-6(Galb1-3)GalNAca-Sp14	-40.75	17.2892	-42.4275
577	Neu5Aca2-6Galb1-4GlcNAcb1-6(Galb1-3)GalNAca-Sp14	31.25	13.4505	43.0417																392	Neu5Aca2-3Galb1-3GlcNAcb1-3GalNAca-Sp14	-41.75	20.662	-49.4897
578	Neu5Aca2-3Galb1-4GlcNAcb1-3Galb1-4GlcNAcb1-2Mana1-6(Neu5Aca2-3Galb1-4GlcNAcb1-3Galb1-4GlcNAcb1-2Mana1-3)Manb1-4GlcNAcb1-4GlcNAcb-Sp12	92.5	21.7025	23.4622																412	Galb1-4(Fuca1-3)GlcNAcb1-2Mana1-6(Galb1-4(Fuca1-3)GlcNAcb1-2Mana1-3)Manb1-4GlcNAcb1-4(Fuca1-6)GlcNAcb-Sp22	-44.75	23.4147	-52.3234
579	GlcNAcb1-6(Neu5Aca2-3Galb1-3)GalNAca-Sp14	13	10.2307	78.6975																201	GlcAa-Sp8	-56.25	22.809	-40.5493
580	Neu5Aca2-6Galb1-4GlcNAcb1-3Galb1-4GlcNAcb1-6(Neu5Aca2-6Galb1-4GlcNAcb1-3Galb1-4GlcNAcb1-3)GalNAca-Sp14	19	13.3417	70.2193																347	Galb1-4GlcNAcb1-2Mana1-6(Galb1-4GlcNAcb1-2Mana1-3)Manb1-4GlcNAcb1-4(Fuca1-6)GlcNAcb-Sp22	-66.25	101.059	-152.542
581	Neu5Aca2-6Galb1-4GlcNAcb1-3Galb1-4GlcNAcb1-3Galb1-4GlcNAcb1-2Mana1-6(Neu5Aca2-6Galb1-4GlcNAcb1-3Galb1-4GlcNAcb1-3Galb1-4GlcNAcb1-2Mana1-3)Manb1-4GlcNAcb1-4GlcNAcb-Sp12	354	59.7495	16.8784																134	GlcNAcb1-6(Galb1-3)GalNAca-Sp14	-66.75	41.9553	-62.8544
582	Neu5Aca2-3Galb1-4GlcNAcb1-3Galb1-4GlcNAcb1-3Galb1-4GlcNAcb1-2Mana1-6(Neu5Aca2-3Galb1-4GlcNAcb1-3Galb1-4GlcNAcb1-3Galb1-4GlcNAcb1-2Mana1-3)Manb1-4GlcNAcb1-4GlcNAcb-Sp12	400.25	84.0967	21.011																360	Neu5Aca2-6GlcNAcb1-4GlcNAc-Sp21	-70	25.0466	-35.7809
583	Neu5Aca2-6Galb1-4GlcNAcb1-3Galb1-4GlcNAcb1-2Mana1-6(Neu5Aca2-6Galb1-4GlcNAcb1-3Galb1-4GlcNAcb1-2Mana1-3)Manb1-4GlcNAcb1-4GlcNAcb-Sp12	50.5	7.59386	15.0373																272	Neu5Aca2-8Neu5Aca2-3Galb1-4Glcb-Sp0	-116.25	77.0773	-66.3031
584	GlcNAcb1-3Fuca-Sp21	44.5	7.04746	15.837																111	Gala1-3GalNAca-Sp16	-121.25	43.3695	-35.7687
585	Galb1-3GalNAcb1-4(Neu5Aca2-8Neu5Aca2-8Neu5Aca2-3)Galb1-4Glcb-Sp21	50.5	8.73689	17.3008																188	GlcNAcb1-4Galb1-4GlcNAcb-Sp8	-144.75	65.6677	-45.3663

## Sheet: raw_data_JM-b_5 ug
Chart ID	Sample (conc.) Secondary (conc.) Barcode# Slide # Request # Date Initials	Average RFU	StDev	%CV																Chart ID	Sample (conc.) Secondary (conc.) Barcode# Slide # Request # Date Initials	Average RFU	StDev	%CV
1	Gala-Sp8	4	1.82574	45.6435																202	GlcAb-Sp8	291.75	37.8715	12.9808
2	Glca-Sp8	22	15.8114	71.8699																531	GlcNAcb1-3Galb1-4GlcNAcb1-2Mana1-6(GlcNAcb1-3Galb1-4GlcNAcb1-2Mana1-3)Manb1-4GlcNAcb1-4GlcNAcb-Sp12	243	20.6074	8.48043
3	Mana-Sp8	7.25	1.70783	23.5562																235	Neu5Aca2-3Galb1-3(6S)GlcNAc-Sp8	206.75	12.0934	5.84928
4	GalNAca-Sp8	7.75	4.92443	63.541																582	Neu5Aca2-3Galb1-4GlcNAcb1-3Galb1-4GlcNAcb1-3Galb1-4GlcNAcb1-2Mana1-6(Neu5Aca2-3Galb1-4GlcNAcb1-3Galb1-4GlcNAcb1-3Galb1-4GlcNAcb1-2Mana1-3)Manb1-4GlcNAcb1-4GlcNAcb-Sp12	178.25	7.41058	4.15741
5	GalNAca-Sp15	-8.5	8.42615	-99.1312																537	Galb1-4GlcNAcb1-3Galb1-4GlcNAcb1-3Galb1-4GlcNAcb1-2Mana1-6(Galb1-4GlcNAcb1-3Galb1-4GlcNAcb1-3Galb1-4GlcNAcb1-2Mana1-3)Manb1-4GlcNAcb1-4GlcNAcb-Sp12	173.25	26.056	15.0396
6	Fuca-Sp8	6.25	2.21736	35.4777																535	GlcNAcb1-3Galb1-4GlcNAcb1-3Galb1-4GlcNAcb1-2Mana1-6(GlcNAcb1-3Galb1-4GlcNAcb1-3Galb1-4GlcNAcb1-2Mana1-3)Manb1-4GlcNAcb1-4GlcNAcb-Sp12	136.75	11.1766	8.17303
7	Fuca-Sp9	13.25	6.44851	48.668																581	Neu5Aca2-6Galb1-4GlcNAcb1-3Galb1-4GlcNAcb1-3Galb1-4GlcNAcb1-2Mana1-6(Neu5Aca2-6Galb1-4GlcNAcb1-3Galb1-4GlcNAcb1-3Galb1-4GlcNAcb1-2Mana1-3)Manb1-4GlcNAcb1-4GlcNAcb-Sp12	108	8.20569	7.59786
8	Rhaa-Sp8	1.5	1	66.6667																213	Mana1-6(Mana1-3)Mana1-6(Mana1-2Mana1-3)Manb1-4GlcNAcb1-4GlcNAcb-Sp12	100.75	58.6934	58.2565
9	Neu5Aca-Sp8	23.5	18.6994	79.5718																146	Galb1-3Galb-Sp8	64	26.8949	42.0232
10	Neu5Aca-Sp11	7.5	4.79583	63.9444																295	Neu5Aca2-3Galb1-4(Fuca1-3)GlcNAcb1-6(Galb1-3)GalNAca-Sp14	59.75	4.92443	8.24172
11	Neu5Acb-Sp8	17	1.1547	6.79236																566	Galb1-4GlcNAcb1-3Galb1-4GlcNAcb1-6(Galb1-4GlcNAcb1-3Galb1-4GlcNAcb1-3)GalNAca-Sp14	55.75	9.70824	17.4139
12	Galb-Sp8	5.75	4.85627	84.4568																386	GalNAcb1-4(Neu5Aca2-3)Galb1-4GlcNAcb1-3GalNAca-Sp14	53.25	7.08872	13.3122
13	Glcb-Sp8	12	0	0																373	GalNAcb1-4GlcNAcb1-2Mana1-6(GalNAcb1-4GlcNAcb1-2Mana1-3)Manb1-4GlcNAcb1-4GlcNAc-Sp12	52.5	3.31662	6.31738
14	Manb-Sp8	21	3.16228	15.0585																565	Galb1-4GlcNAcb1-3Galb1-4GlcNAcb1-6(Galb1-3)GalNAca-Sp14	52	5.22813	10.0541
15	GalNAcb-Sp8	19.75	5.12348	25.9416																31	(3S)Galb1-3GlcNAcb-Sp8	50.25	2.62996	5.23374
16	GlcNAcb-Sp0	14.5	3.69685	25.4955																465	Fuca1-2Galb1-4(Fuca1-3)GlcNAcb1-2Mana1-6(Fuca1-2Galb1-4(Fuca1-3)GlcNAcb1-2Mana1-3)Manb1-4GlcNAcb1-4(Fuca1-6)GlcNAcb-Sp24	46.75	6.18466	13.2292
17	GlcNAcb-Sp8	10.25	3.68556	35.9567																423	Fuca1-3GlcNAcb1-6(Galb1-4GlcNAcb1-3)Galb1-4Glc-Sp21	45.5	2.51661	5.53101
18	GlcN(Gc)b-Sp8	11.75	6.99405	59.5238																57	Neu5Aca2-6Galb1-4GlcNAcb1-2Mana1-6(Neu5Aca2-6Galb1-4GlcNAcb1-2Mana1-3)Manb1-4GlcNAcb1-4GlcNAcb-Sp24	43.25	2.21736	5.12683
19	Galb1-4GlcNAcb1-6(Galb1-4GlcNAcb1-3)GalNAca-Sp8	8.75	2.21736	25.3412																136	Neu5Aca2-6(Galb1-3)GalNAca-Sp14	43.25	5.56028	12.8561
20	Galb1-4GlcNAcb1-6(Galb1-4GlcNAcb1-3)GalNAc-Sp14	18.25	2.5	13.6986																155	Galb1-4(6S)Glcb-Sp0	41.75	2.98608	7.15228
21	GlcNAcb1-6(GlcNAcb1-4)(GlcNAcb1-3)GlcNAc-Sp8	2.75	6.18466	224.897																50	Mana1-6(Mana1-3)Manb1-4GlcNAcb1-4GlcNAcb-Sp12	40.75	1.5	3.68098
22	6S(3S)Galb1-4(6S)GlcNAcb-Sp0	23.25	2.06155	8.86689																217	(3S)Galb1-4(Fuca1-3)(6S)GlcNAcb-Sp8	40.5	5.74456	14.1841
23	6S(3S)Galb1-4GlcNAcb-Sp0	24	2.58199	10.7583																249	Neu5Aca2-3Galb1-4(Fuca1-3)GlcNAcb1-3Galb1-4(Fuca1-3)GlcNAcb1-3Galb1-4(Fuca1-3)GlcNAcb-Sp0	40	8.83176	22.0794
24	(3S)Galb1-4(Fuca1-3)(6S)Glc-Sp0	35	2.16025	6.17213																349	(6S)GlcNAcb1-3Galb1-4GlcNAcb-Sp0	40	2.16025	5.40062
25	(3S)Galb1-4Glcb-Sp8	6.25	3.77492	60.3987																547	Gala1-3Galb1-4GlcNAcb1-2Mana1-6(Gala1-3Galb1-4GlcNAcb1-2Mana1-3)Manb1-4GlcNAcb1-4GlcNAc-Sp24	37.25	3.0957	8.31059
26	(3S)Galb1-4(6S)Glcb-Sp0	21.5	11.619	54.0416																283	Neu5Gca-Sp8	36.75	12.7639	34.7316
27	(3S)Galb1-4(6S)Glcb-Sp8	21.25	2.87228	13.5166																47	(6S)GlcNAcb-Sp8	36.25	5.79511	15.9865
28	(3S)Galb1-3(Fuca1-4)GlcNAcb-Sp8	10.75	3.30404	30.7352																389	Gala1-3Galb1-3(Fuca1-4)GlcNAcb1-2Mana1-6(Gala1-3Galb1-3(Fuca1-4)GlcNAcb1-2Mana1-3)Manb1-4GlcNAcb1-4GlcNAc-Sp19	36	2.16025	6.00069
29	(3S)Galb1-3GalNAca-Sp8	32	9.76388	30.5121																560	Galb1-4GlcNAcb1-3Galb1-4GlcNAcb1-2Mana1-6(Galb1-4GlcNAcb1-3Galb1-4GlcNAcb1-2Mana1-3)Manb1-4GlcNAcb1-4(Fuca1-6)GlcNAcb-Sp24	35.75	1.70783	4.77713
30	(3S)Galb1-3GlcNAcb-Sp0	8.5	2.38048	28.0056																336	GlcNAca1-4Galb1-4GlcNAcb1-3Galb1-4(Fuca1-3)GlcNAcb1-3Galb1-4(Fuca1-3)GlcNAcb-Sp0	35.25	12.3929	35.1571
31	(3S)Galb1-3GlcNAcb-Sp8	50.25	2.62996	5.23374																24	(3S)Galb1-4(Fuca1-3)(6S)Glc-Sp0	35	2.16025	6.17213
32	(3S)Galb1-4(Fuca1-3)GlcNAc-Sp0	11.25	1.25831	11.1849																585	Galb1-3GalNAcb1-4(Neu5Aca2-8Neu5Aca2-8Neu5Aca2-3)Galb1-4Glcb-Sp21	35	5.59762	15.9932
33	(3S)Galb1-4(Fuca1-3)GlcNAc-Sp8	15.75	7.41058	47.0513																578	Neu5Aca2-3Galb1-4GlcNAcb1-3Galb1-4GlcNAcb1-2Mana1-6(Neu5Aca2-3Galb1-4GlcNAcb1-3Galb1-4GlcNAcb1-2Mana1-3)Manb1-4GlcNAcb1-4GlcNAcb-Sp12	34.25	22.4555	65.5635
34	(3S)Galb1-4(6S)GlcNAcb-Sp0	17.25	8.38153	48.5886																37	(3S)Galb1-4GlcNAcb-Sp8	34	11.5758	34.0466
35	(3S)Galb1-4(6S)GlcNAcb-Sp8	14.75	2.87228	19.4731																102	Gala1-3(Fuca1-2)Galb1-3GlcNAcb-Sp8	33.75	3.59398	10.6488
36	(3S)Galb1-4GlcNAcb-Sp0	8.5	4.43471	52.1731																564	Galb1-4GlcNAcb1-3Galb1-4GlcNAcb1-3GalNAca-Sp14	33.5	19.841	59.227
37	(3S)Galb1-4GlcNAcb-Sp8	34	11.5758	34.0466																270	Neu5Aca2-6Galb-Sp8	32.25	3.68556	11.4281
38	(3S)Galb-Sp8	24.5	9.84886	40.1994																29	(3S)Galb1-3GalNAca-Sp8	32	9.76388	30.5121
39	(6S)(4S)Galb1-4GlcNAcb-Sp0	10	6.0553	60.553																563	Galb1-4GlcNAcb1-3Galb1-4GlcNAcb1-3Galb1-4GlcNAcb1-6(Galb1-4GlcNAcb1-3Galb1-4GlcNAcb1-3Galb1-4GlcNAb1-2)Mana1-6(Galb1-4GlcNAcb1-3Galb1-4GlcNAcb1-3Galb1-4GlcNAcb1-2Mana1-3)Manb1-4GlcNAcb1-4(Fuca1-6)GlcNAcb-Sp24	32	4.54606	14.2064
40	(4S)Galb1-4GlcNAcb-Sp8	17.75	5.18813	29.2289																239	Neu5Aca2-3Galb1-3(6S)GalNAca-Sp8	31.75	0.957427	3.01552
41	(6P)Mana-Sp8	15.75	0.957427	6.0789																446	GalNAcb1-4Galb1-4Glcb-Sp0	31.75	17.8396	56.1876
42	(6S)Galb1-4Glcb-Sp0	16.5	1.91485	11.6052																48	Neu5,9Ac2a-Sp8	31	4.16333	13.4301
43	(6S)Galb1-4Glcb-Sp8	17.5	1.73205	9.89743																83	GalNAca1-3(Fuca1-2)Galb1-4(Fuca1-3)GlcNAcb-Sp0	31	2.58199	8.329
44	(6S)Galb1-4GlcNAcb-Sp8	23.25	4.57347	19.6709																222	Neu5Aca2-3Galb1-3GalNAca-Sp14	30.5	13.5277	44.3533
45	(6S)Galb1-4(6S)Glcb-Sp8	26.25	3.40343	12.9654																224	GalNAcb1-4(Neu5Aca2-8Neu5Aca2-8Neu5Aca2-3)Galb1-4Glcb-Sp0	30.5	4.50925	14.7844
46	Neu5Aca2-3(6S)Galb1-4GlcNAcb-Sp8	18.5	4.79583	25.9234																372	Neu5Aca2-3Galb1-4(Fuca1-3)GlcNAcb1-3GalNAca-Sp14	30.5	2.38048	7.80484
47	(6S)GlcNAcb-Sp8	36.25	5.79511	15.9865																246	Neu5Aca2-3Galb1-3GlcNAcb-Sp0	30.25	13.2256	43.721
48	Neu5,9Ac2a-Sp8	31	4.16333	13.4301																210	Mana1-2Mana1-6(Mana1-2Mana1-3)Mana1-6(Mana1-2Mana1-2Mana1-3)Manb1-4GlcNAcb1-4GlcNAcb-Sp12	30	5.71548	19.0516
49	Neu5,9Ac2a2-6Galb1-4GlcNAcb-Sp8	18.25	2.75379	15.0892																100	Gala1-2Galb-Sp8	29.75	7.932	26.6622
50	Mana1-6(Mana1-3)Manb1-4GlcNAcb1-4GlcNAcb-Sp12	40.75	1.5	3.68098																413	Fuca1-2Galb1-4GlcNAcb1-2Mana1-6(Fuca1-2Galb1-4GlcNAcb1-2Mana1-3)Manb1-4GlcNAcb1-4(Fuca1-6)GlcNAcb-Sp22	29.5	4.43471	15.0329
51	Mana1-6(Mana1-3)Manb1-4GlcNAcb1-4GlcNAcb-Sp13	21.5	1.29099	6.00463																112	Gala1-3GalNAcb-Sp8	29	2.16025	7.44913
52	GlcNAcb1-2Mana1-6(GlcNAcb1-2Mana1-3)Manb1-4GlcNAcb1-4GlcNAcb-Sp12	14	1.1547	8.24786																197	Glca1-6Glca1-6Glcb-Sp8	29	8.86942	30.5842
53	GlcNAcb1-2Mana1-6(GlcNAcb1-2Mana1-3)Manb1-4GlcNAcb1-4GlcNAcb-Sp13	6	7.57188	126.198																228	GalNAcb1-4(Neu5Aca2-3)Galb1-4GlcNAcb-Sp0	28.75	3.20156	11.1359
54	Galb1-4GlcNAcb1-2Mana1-6(Galb1-4GlcNAcb1-2Mana1-3)Manb1-4GlcNAcb1-4GlcNAcb-Sp12	11.5	0.57735	5.02044																330	GalNAca1-3(Fuca1-2)Galb1-4GlcNAcb1-3Galb1-4GlcNAcb1-3Galb1-4GlcNAcb-Sp0	28.75	2.75379	9.57838
55	Neu5Aca2-6Galb1-4GlcNAcb1-2Mana1-6(Neu5Aca2-6Galb1-4GlcNAcb1-2Mana1-3)Manb1-4GlcNAcb1-4GlcNAcb-Sp12	13.25	1.5	11.3208																91	GalNAca1-3GalNAcb-Sp8	28.5	2.64575	9.28334
56	Neu5Aca2-6Galb1-4GlcNAcb1-2Mana1-6(Neu5Aca2-6Galb1-4GlcNAcb1-2Man-a1-3)Manb1-4GlcNAcb1-4GlcNAcb-Sp21	13	2.16025	16.6173																160	Galb1-4GlcNAcb1-3GalNAc-Sp14	28	2.3094	8.24786
57	Neu5Aca2-6Galb1-4GlcNAcb1-2Mana1-6(Neu5Aca2-6Galb1-4GlcNAcb1-2Mana1-3)Manb1-4GlcNAcb1-4GlcNAcb-Sp24	43.25	2.21736	5.12683																169	Galb1-4GlcNAcb-Sp8	28	3.16228	11.2938
58	Fuca1-2Galb1-3GalNAcb1-3Gala-Sp9	19	1.1547	6.07737																477	Galb1-4GlcNAcb1-6(Galb1-4GlcNAcb1-2)Mana1-6(Galb1-4GlcNAcb1-2Mana1-3)Manb1-4GlcNAcb1-4(Fuca1-6)GlcNAcb-Sp24	28	6.16441	22.0158
59	Fuca1-2Galb1-3GalNAcb1-3Gala1-4Galb1-4Glcb-Sp9	14.5	8.5049	58.6545																466	Fuca1-2Galb1-3(Fuca1-4)GlcNAcb1-2Mana1-6(Fuca1-2Galb1-3(Fuca1-4)GlcNAcb1-2Mana1-3)Manb1-4GlcNAcb1-4(Fuca1-6)GlcNAcb1-4(Fuca1-6)GlcNAcb-Sp19	27.75	4.03113	14.5266
60	Fuca1-2Galb1-3(Fuca1-4)GlcNAcb-Sp8	21.25	2.87228	13.5166																467	GlcNAcb1-6(GlcNAcb1-2)Mana1-6(GlcNAcb1-2Mana1-3)Manb1-4GlcNAcb1-4(Fuca1-6)GlcNAcb-Sp24	27.25	4.03113	14.7931
61	Fuca1-2Galb1-3GalNAca-Sp8	18	2.94392	16.3551																562	Galb1-4GlcNAcb1-3Galb1-4GlcNAcb1-6(Galb1-4GlcNAcb1-3Galb1-4GlcNAb1-2)Mana1-6(Galb1-4GlcNAcb1-3Galb1-4GlcNAcb1-2Mana1-3)Manb1-4GlcNAcb1-4(Fuca1-6)GlcNAcb-Sp24	27.25	2.21736	8.13709
62	Fuca1-2Galb1-3GalNAca-Sp14	9	2.82843	31.427																409	Fuca1-2Galb1-4(Fuca1-3)GlcNAcb1-3GalNAca-Sp14	27	2.16025	8.00091
63	Fuca1-2Galb1-3GalNAcb1-4(Neu5Aca2-3)Galb1-4Glcb-Sp0	14.5	1.73205	11.9452																356	Fuca1-2Galb1-4(Fuca1-3)GlcNAcb1-2Mana1-6(Fuca1-2Galb1-4(Fuca1-3)GlcNAcb1-2Mana1-3)Manb1-4GlcNAcb1-4GlcNAb-Sp20	26.75	1.25831	4.70395
64	Fuca1-2Galb1-3GalNAcb1-4(Neu5Aca2-3)Galb1-4Glcb-Sp9	10	1.41421	14.1421																404	Galb1-3GalNAcb1-4(Neu5Aca2-8Neu5Aca2-3)Galb1-4Glcb-Sp0	26.75	3.86221	14.4382
65	Fuca1-2Galb1-3GlcNAcb1-3Galb1-4Glcb-Sp8	6.25	5.058	80.928																448	Gala1-3(Fuca1-2)Galb1-3GlcNAcb1-2Mana1-6(Gala1-3(Fuca1-2)Galb1-3GlcNAcb1-2Mana1-3)Manb1-4GlcNAcb1-4(Fuca1-6)GlcNAcb-Sp22	26.75	8.53913	31.922
66	Fuca1-2Galb1-3GlcNAcb1-3Galb1-4Glcb-Sp10	12	8.04156	67.013																488	Galb1-4(Fuca1-3)GlcNAcb1-2Mana-Sp0	26.5	5.97216	22.5364
67	Fuca1-2Galb1-3GlcNAcb-Sp0	25.5	0.57735	2.26412																525	Fuca1-4(Galb1-3)GlcNAcb1-2 Mana-Sp0	26.5	1.29099	4.87168
68	Fuca1-2Galb1-3GlcNAcb-Sp8	14.75	2.5	16.9492																45	(6S)Galb1-4(6S)Glcb-Sp8	26.25	3.40343	12.9654
69	Fuca1-2Galb1-4(Fuca1-3)GlcNAcb1-3Galb1-4(Fuca1-3)GlcNAcb-Sp0	13.75	1.25831	9.15131																92	GalNAca1-3Galb-Sp8	26.25	2.62996	10.0189
70	Fuca1-2Galb1-4(Fuca1-3)GlcNAcb1-3Galb1-4(Fuca1-3)GlcNAcb1-3Galb1-4(Fuca1-3)GlcNAcb-Sp0	16.75	1.5	8.95522																583	Neu5Aca2-6Galb1-4GlcNAcb1-3Galb1-4GlcNAcb1-2Mana1-6(Neu5Aca2-6Galb1-4GlcNAcb1-3Galb1-4GlcNAcb1-2Mana1-3)Manb1-4GlcNAcb1-4GlcNAcb-Sp12	26.25	2.06155	7.85353
71	Fuca1-2Galb1-4(Fuca1-3)GlcNAcb-Sp0	13	3.55903	27.3771																118	Gala1-3Galb-Sp8	26	5.03322	19.3585
72	Fuca1-2Galb1-4(Fuca1-3)GlcNAcb-Sp8	12.25	0.5	4.08163																420	Gala1-3(Fuca1-2)Galb1-4GlcNAcb1-2Mana1-6(Gala1-3(Fuca1-2)Galb1-4GlcNAcb1-2Mana1-3)Manb1-4GlcNAcb1-4(Fuca1-6)GlcNAcb-Sp22	26	1.41421	5.43928
73	Fuca1-2Galb1-4GlcNAcb1-3Galb1-4GlcNAcb-Sp0	9.75	2.06155	21.1441																187	GlcNAcb1-6(GlcNAcb1-4)GalNAca-Sp8	25.75	9.03235	35.0771
74	Fuca1-2Galb1-4GlcNAcb1-3Galb1-4GlcNAcb1-3Galb1-4GlcNAcb-Sp0	12.5	1.29099	10.328																67	Fuca1-2Galb1-3GlcNAcb-Sp0	25.5	0.57735	2.26412
75	Fuca1-2Galb1-4GlcNAcb-Sp0	19.5	2.88675	14.8039																294	(6P)Glcb-Sp10	25.5	1.73205	6.79236
76	Fuca1-2Galb1-4GlcNAcb-Sp8	1.25	0.5	40																141	Galb1-3GalNAca-Sp16	25	4.08248	16.3299
77	Fuca1-2Galb1-4Glcb-Sp0	15	3.16228	21.0819																385	Galb1-3GlcNAcb1-3GalNAca-Sp14	25	17.6635	70.6541
78	Fuca1-2Galb-Sp8	24.5	5.97216	24.3762																433	Galb1-6Galb-Sp10	25	4.69042	18.7617
79	Fuca1-3GlcNAcb-Sp8	14.5	2.64575	18.2466																436	(6S)Galb1-3GlcNAcb-Sp0	25	7.57188	30.2875
80	Fuca1-4GlcNAcb-Sp8	14.25	14.8408	104.146																104	Gala1-3(Fuca1-2)Galb1-4(Fuca1-3)GlcNAcb-Sp8	24.75	2.98608	12.065
81	Fucb1-3GlcNAcb-Sp8	22.75	0.957427	4.20847																561	GlcNAcb1-3Galb1-4GlcNAcb1-3Galb1-4GlcNAcb1-2Mana1-6(GlcNAcb1-3Galb1-4GlcNAcb1-3Galb1-4GlcNAcb1-2Mana1-3)Manb1-4GlcNAcb1-4(Fuca1-6)GlcNAcb-Sp24	24.75	2.87228	11.6052
82	GalNAca1-3(Fuca1-2)Galb1-3GlcNAcb-Sp0	17	0.816497	4.80292																38	(3S)Galb-Sp8	24.5	9.84886	40.1994
83	GalNAca1-3(Fuca1-2)Galb1-4(Fuca1-3)GlcNAcb-Sp0	31	2.58199	8.329																78	Fuca1-2Galb-Sp8	24.5	5.97216	24.3762
84	(3S)Galb1-4(Fuca1-3)Glcb-Sp0	7.5	13.9164	185.552																94	GalNAcb1-3GalNAca-Sp8	24.5	3.78594	15.4528
85	GalNAca1-3(Fuca1-2)Galb1-4GlcNAcb-Sp0	15.25	2.21736	14.54																204	GlcAb1-6Galb-Sp8	24.5	2.88675	11.7827
86	GalNAca1-3(Fuca1-2)Galb1-4GlcNAcb-Sp8	10.75	0.957427	8.9063																503	(6S)(4S)GalNAcb1-4GlcNAc-Sp8	24.5	8.66025	35.348
87	GalNAca1-3(Fuca1-2)Galb1-4Glcb-Sp0	14.5	2.38048	16.4171																470	Neu5Aca2-3Galb1-4GlcNAcb1-2Mana-Sp0	24.25	6.13052	25.2805
88	GlcNAcb1-3Galb1-3GalNAca-Sp8	16.5	1	6.06061																23	6S(3S)Galb1-4GlcNAcb-Sp0	24	2.58199	10.7583
89	GalNAca1-3(Fuca1-2)Galb-Sp8	18.75	2.21736	11.8259																245	Fuca1-2(6S)Galb1-4Glcb-Sp0	24	1.63299	6.80414
90	GalNAca1-3(Fuca1-2)Galb-Sp18	17	5.03322	29.6072																281	Neu5Gca2-6GalNAca-Sp0	24	5.2915	22.0479
91	GalNAca1-3GalNAcb-Sp8	28.5	2.64575	9.28334																348	Galb1-3GlcNAcb1-2Mana1-6(Galb1-3GlcNAcb1-2Mana1-3)Manb1-4GlcNAcb1-4(Fuca1-6)GlcNAcb-Sp22	24	4.69042	19.5434
92	GalNAca1-3Galb-Sp8	26.25	2.62996	10.0189																163	Galb1-4GlcNAcb1-3Galb1-4GlcNAcb-Sp0	23.75	3.40343	14.3302
93	GalNAca1-4(Fuca1-2)Galb1-4GlcNAcb-Sp8	21.75	0.957427	4.40196																9	Neu5Aca-Sp8	23.5	18.6994	79.5718
94	GalNAcb1-3GalNAca-Sp8	24.5	3.78594	15.4528																203	GlcAb1-3Galb-Sp8	23.5	6.65833	28.3333
95	GalNAcb1-3(Fuca1-2)Galb-Sp8	13.75	0.5	3.63636																545	GlcNAcb1-3Galb1-4GlcNAcb1-6(GlcNAcb1-3Galb1-4GlcNAcb1-2)Mana1-6(GlcNAcb1-3Galb1-4GlcNAcb1-2Man a1-3)Manb1-4GlcNAcb1-4GlcNAc-Sp24	23.5	2.38048	10.1297
96	GalNAcb1-3Gala1-4Galb1-4GlcNAcb-Sp0	7.25	2.62996	36.2753																22	6S(3S)Galb1-4(6S)GlcNAcb-Sp0	23.25	2.06155	8.86689
97	GalNAcb1-4(Fuca1-3)GlcNAcb-Sp0	15	1.41421	9.42809																44	(6S)Galb1-4GlcNAcb-Sp8	23.25	4.57347	19.6709
98	GalNAcb1-4GlcNAcb-Sp0	6.5	4.04145	62.1762																181	GlcNAcb1-3Galb-Sp8	23	7.16473	31.151
99	GalNAcb1-4GlcNAcb-Sp8	10.5	4.79583	45.6746																81	Fucb1-3GlcNAcb-Sp8	22.75	0.957427	4.20847
100	Gala1-2Galb-Sp8	29.75	7.932	26.6622																247	Neu5Aca2-3Galb1-4(6S)GlcNAcb-Sp8	22.75	2.62996	11.5602
101	Gala1-3(Fuca1-2)Galb1-3GlcNAcb-Sp0	17.5	2.88675	16.4957																530	Galb1-3GalNAcb1-3Gal-Sp21	22.75	5.5	24.1758
102	Gala1-3(Fuca1-2)Galb1-3GlcNAcb-Sp8	33.75	3.59398	10.6488																288	Galb1-4(Fuca1-3)GlcNAcb1-3Galb1-3(Fuca1-4)GlcNAcb-Sp0	22.5	1.91485	8.51046
103	Gala1-3(Fuca1-2)Galb1-4(Fuca1-3)GlcNAcb-Sp0	15.25	3.40343	22.3176																286	Galb1-4(Fuca1-3)(6S)GlcNAcb-Sp0	22.25	2.06155	9.26541
104	Gala1-3(Fuca1-2)Galb1-4(Fuca1-3)GlcNAcb-Sp8	24.75	2.98608	12.065																2	Glca-Sp8	22	15.8114	71.8699
105	Gala1-3(Fuca1-2)Galb1-4GlcNAc-Sp0	10.5	0.57735	5.49857																196	Glca1-4Glca-Sp8	22	12.9872	59.0326
106	Gala1-3(Fuca1-2)Galb1-4Glcb-Sp0	17.25	5.67891	32.9212																346	GlcNAcb1-2Mana1-6(GlcNAcb1-2Mana1-3)Manb1-4GlcNAcb1-4(Fuca1-6)GlcNAcb-Sp22	22	1.41421	6.42824
107	Gala1-3(Fuca1-2)Galb-Sp8	14	9.4163	67.2593																93	GalNAca1-4(Fuca1-2)Galb1-4GlcNAcb-Sp8	21.75	0.957427	4.40196
108	Gala1-3(Fuca1-2)Galb-Sp18	14.75	1.70783	11.5785																170	Galb1-4GlcNAcb-Sp23	21.75	8.73212	40.1477
109	Gala1-4(Gala1-3)Galb1-4GlcNAcb-Sp8	13	2.82843	21.7571																334	GlcNAca1-4Galb1-3GlcNAcb-Sp0	21.75	4.272	19.6414
110	Gala1-3GalNAca-Sp8	13.25	1.89297	14.2866																26	(3S)Galb1-4(6S)Glcb-Sp0	21.5	11.619	54.0416
111	Gala1-3GalNAca-Sp16	-31.5	14.4338	-45.8214																51	Mana1-6(Mana1-3)Manb1-4GlcNAcb1-4GlcNAcb-Sp13	21.5	1.29099	6.00463
112	Gala1-3GalNAcb-Sp8	29	2.16025	7.44913																166	Galb1-4GlcNAcb1-6(Galb1-3)GalNAca-Sp8	21.5	2.38048	11.072
113	Gala1-3Galb1-4(Fuca1-3)GlcNAcb-Sp8	14.25	3.20156	22.4671																302	GalNAcb1-3Galb-Sp8	21.5	5.91608	27.5167
114	Gala1-3Galb1-3GlcNAcb-Sp0	12.75	1.70783	13.3947																318	Neu5Gcb2-6Galb1-4GlcNAc-Sp8	21.5	3.51188	16.3343
115	Gala1-3Galb1-4GlcNAcb-Sp8	14.25	6.84957	48.0672																27	(3S)Galb1-4(6S)Glcb-Sp8	21.25	2.87228	13.5166
116	Gala1-3Galb1-4Glcb-Sp0	17.5	2.38048	13.6027																60	Fuca1-2Galb1-3(Fuca1-4)GlcNAcb-Sp8	21.25	2.87228	13.5166
117	Gala1-3Galb1-4Glc-Sp10	17.75	0.957427	5.39396																124	Gala1-6Glcb-Sp8	21.25	4.64579	21.8625
118	Gala1-3Galb-Sp8	26	5.03322	19.3585																492	Fuca1-2Galb1-3(6S)GlcNAcb-Sp0	21.25	7.58837	35.71
119	Gala1-4(Fuca1-2)Galb1-4GlcNAcb-Sp8	2.75	13.5247	491.806																14	Manb-Sp8	21	3.16228	15.0585
120	Gala1-4Galb1-4GlcNAcb-Sp0	10	6.32456	63.2456																304	Neu5Aca2-6Galb1-4GlcNAcb1-2Mana1-6(GlcNAcb1-2Mana1-3)Manb1-4GlcNAcb1-4GlcNAcb-Sp12	21	2.16025	10.2869
121	Gala1-4Galb1-4GlcNAcb-Sp8	16.75	0.5	2.98507																325	Neu5Aca2-3Galb1-3(Fuca1-4)GlcNAcb1-3Galb1-3(Fuca1-4)GlcNAcb-Sp0	21	9.0185	42.9452
122	Gala1-4Galb1-4Glcb-Sp0	10.75	2.87228	26.7189																388	Gala1-3Galb1-3GlcNAcb1-2Mana1-6(Gala1-3Galb1-3GlcNAcb1-2Mana1-3)Manb1-4GlcNAcb1-4GlcNAc-Sp19	21	2.94392	14.0187
123	Gala1-4GlcNAcb-Sp8	16.75	1.5	8.95522																398	Gala1-3Galb1-4GlcNAcb1-3GalNAca-Sp14	21	2.82843	13.4687
124	Gala1-6Glcb-Sp8	21.25	4.64579	21.8625																411	GalNAca1-3(Fuca1-2)Galb1-4(Fuca1-3)GlcNAcb1-3GalNAc-Sp14	21	2	9.52381
125	Galb1-2Galb-Sp8	19.25	1.70783	8.87182																576	Neu5Aca2-6Galb1-4GlcNAcb1-3Galb1-4GlcNAcb1-6(Galb1-3)GalNAca-Sp14	21	7.61577	36.2656
126	Galb1-3(Fuca1-4)GlcNAcb1-3Galb1-4(Fuca1-3)GlcNAcb-Sp0	11.5	1	8.69565																156	Galb1-4(6S)Glcb-Sp8	20.5	8.06226	39.3281
127	Galb1-3GlcNAcb1-3Galb1-4(Fuca1-3)GlcNAcb-Sp0	12.75	1.89297	14.8468																439	Fuca1-2Galb1-4(Fuca1-3)GlcNAcb1-2Mana1-6(Fuca1-2Galb1-4(Fuca1-3)GlcNAcb1-4(Fuca1-2Galb1-4(Fuca1-3)GlcNAcb1-2)Mana1-3)Manb1-4GlcNAcb1-4GlcNAcb-Sp12	20.5	1.29099	6.29753
128	Galb1-3(Fuca1-4)GlcNAc-Sp0	14.25	1.5	10.5263																518	Neu5Aca2-3Galb1-3GlcNAcb1-2Mana-Sp0	20.5	3.69685	18.0334
129	Galb1-3(Fuca1-4)GlcNAc-Sp8	16.5	0.57735	3.49909																378	Galb1-4GlcNAcb1-6(Fuca1-4(Fuca1-2Galb1-3)GlcNAcb1-3)Galb1-4Glc-Sp21	20.25	3.40343	16.8071
130	Fuca1-4(Galb1-3)GlcNAcb-Sp8	13.75	1.5	10.9091																447	GalNAca1-3(Fuca1-2)Galb1-4GlcNAcb1-2Mana1-6(GalNAca1-3(Fuca1-2)Galb1-4GlcNAcb1-2Mana1-3)Manb1-4GlcNAcb1-4(Fuca1-6)GlcNAcb-Sp22	20.25	4.85627	23.9816
131	Galb1-4GlcNAcb1-6GalNAca-Sp8	13.5	1.29099	9.56292																534	Fuca1-2Galb1-4GlcNAcb1-3Galb1-4GlcNAcb1-2Mana1-6(Fuca1-2Galb1-4GlcNAcb1-3Galb1-4GlcNAcb1-2Mana1-3)Manb1-4GlcNAcb1-4GlcNAcb-Sp24	20.25	0.957427	4.72804
132	Galb1-4GlcNAcb1-6GalNAc-Sp14	8.25	2.5	30.303																557	Galb1-3GlcNAcb1-3Galb1-4GlcNAcb1-3Galb1-4GlcNAcb1-6(Galb1-3GlcNAcb1-3Galb1-4GlcNAcb1-3Galb1-4GlcNAb1-2)Mana1-6(Galb1-3GlcNAcb1-3Galb1-4GlcNAcb1-3Galb1-4GlcNAcb1-2Mana1-3)Manb1-4GlcNAcb1-4(Fuca1-6)GlcNAcb-Sp24	20.25	3.20156	15.8102
133	GlcNAcb1-6(Galb1-3)GalNAca-Sp8	12.75	2.21736	17.391																507	(3S)GalNAcb1-4GlcNAc-Sp8	20	2.16025	10.8012
134	GlcNAcb1-6(Galb1-3)GalNAca-Sp14	-14.25	14.2449	-99.9641																15	GalNAcb-Sp8	19.75	5.12348	25.9416
135	Neu5Aca2-6(Galb1-3)GalNAca-Sp8	19.75	1.25831	6.37117																135	Neu5Aca2-6(Galb1-3)GalNAca-Sp8	19.75	1.25831	6.37117
136	Neu5Aca2-6(Galb1-3)GalNAca-Sp14	43.25	5.56028	12.8561																220	Fuca1-2(6S)Galb1-4(6S)Glcb-Sp0	19.75	1.70783	8.64722
137	Neu5Acb2-6(Galb1-3)GalNAca-Sp8	11.75	1.89297	16.1104																287	Galb1-4(Fuca1-3)(6S)Glcb-Sp0	19.75	1.25831	6.37117
138	Neu5Aca2-6(Galb1-3)GlcNAcb1-4Galb1-4Glcb-Sp10	2.25	2.62996	116.887																377	Galb1-4(Fuca1-3)GlcNAcb1-6(Galb1-3GlcNAcb1-3)Galb1-4Glc-Sp21	19.75	3.30404	16.7293
139	Galb1-3GalNAca-Sp8	18.25	1.70783	9.35795																401	GalNAcb1-3Gala1-6Galb1-4Glcb-Sp8	19.75	6.23832	31.5864
140	Galb1-3GalNAca-Sp14	12.75	1.5	11.7647																486	Fuca1-2Galb1-4GlcNAcb1-6GalNAca-Sp14	19.75	4.5	22.7848
141	Galb1-3GalNAca-Sp16	25	4.08248	16.3299																551	GlcNAcb1-3Galb1-4GlcNAcb1-3Galb1-4GlcNAcb1-3Galb1-4GlcNAcb1-3Galb1-4GlcNAcb1-2Mana1-6(GlcNAcb1-3Galb1-4GlcNAcb1-3Galb1-4GlcNAcb1-3Galb1-4GlcNAcb1-3Galb1-4GlcNAcb1-2Mana1-3)Manb1-4GlcNAcb1-4GlcNAcb-Sp25	19.75	3.40343	17.2326
142	Galb1-3GalNAcb-Sp8	-25	6.68331	-26.7333																75	Fuca1-2Galb1-4GlcNAcb-Sp0	19.5	2.88675	14.8039
143	Galb1-3GalNAcb1-3Gala1-4Galb1-4Glcb-Sp0	17.25	8.26136	47.8919																243	Neu5Aca2-3Galb1-3GalNAcb1-3Gala1-4Galb1-4Glcb-Sp0	19.5	4.79583	24.594
144	Galb1-3GalNAcb1-4(Neu5Aca2-3)Galb1-4Glcb-Sp0	9.5	1	10.5263																338	GlcNAca1-4Galb1-3GalNAc-Sp14	19.5	4.12311	21.1441
145	Galb1-3GalNAcb1-4Galb1-4Glcb-Sp8	17.5	4.65475	26.5986																125	Galb1-2Galb-Sp8	19.25	1.70783	8.87182
146	Galb1-3Galb-Sp8	64	26.8949	42.0232																212	Mana1-2Mana1-2Mana1-6(Mana1-3)Mana-Sp9	19.25	6.55108	34.0316
147	Galb1-3GlcNAcb1-3Galb1-4GlcNAcb-Sp0	2.25	6.60177	293.412																218	Fuca1-2(6S)Galb1-4GlcNAcb-Sp0	19.25	3.30404	17.1638
148	Galb1-3GlcNAcb1-3Galb1-4Glcb-Sp10	8.75	2.5	28.5714																444	GalNAca1-3(Fuca1-2)Galb1-4GlcNAcb1-6(GalNAca1-3(Fuca1-2)Galb1-4GlcNAcb1-3)GalNAc-Sp14	19.25	3.30404	17.1638
149	Galb1-3GlcNAcb-Sp0	10.75	10.7199	99.7202																474	Neu5Aca2-6Galb1-4GlcNAcb1-2Mana1-6(Neu5Aca2-6Galb1-4GlcNAcb1-2Mana1-3)Manb1-4GlcNAcb1-4(Fuca1-6)GlcNAcb-Sp24	19.25	3.0957	16.0815
150	Galb1-3GlcNAcb-Sp8	5.25	13.048	248.533																58	Fuca1-2Galb1-3GalNAcb1-3Gala-Sp9	19	1.1547	6.07737
151	Galb1-4(Fuca1-3)GlcNAcb-Sp0	13.25	0.957427	7.22586																342	Neu5Aca2-6Galb1-4GlcNAcb1-2Mana1-3Manb1-4GlcNAcb1-4GlcNAc-Sp12	19	7.11805	37.4634
152	Galb1-4(Fuca1-3)GlcNAcb-Sp8	16.75	2.62996	15.7012																422	Galb1-4GlcNAcb1-6(Fuca1-2Galb1-3GlcNAcb1-3)Galb1-4Glc-Sp21	19	3.4641	18.2321
153	Galb1-4(Fuca1-3)GlcNAcb1-3Galb1-4(Fuca1-3)GlcNAcb-Sp0	17.5	2.38048	13.6027																450	GalNAca1-3(Fuca1-2)Galb1-3GlcNAcb1-2Mana1-6(GalNAca1-3(Fuca1-2)Galb1-3GlcNAcb1-2Mana1-3)Manb1-4GlcNAcb1-4(Fuca1-6)GlcNAcb-Sp22	19	1.41421	7.44323
154	Galb1-4(Fuca1-3)GlcNAcb1-3Galb1-4(Fuca1-3)GlcNAcb1-3Galb1-4(Fuca1-3)GlcNAcb-Sp0	14	2.70801	19.3429																468	Galb1-3GlcNAcb1-2Mana1-6(GlcNAcb1-4)(Galb1-3GlcNAcb1-2Mana1-3)Manb1-4GlcNAcb1-4GlcNAcb-Sp21	19	1.1547	6.07737
155	Galb1-4(6S)Glcb-Sp0	41.75	2.98608	7.15228																509	Galb1-4(6P)GlcNAcb-Sp0	19	8.83176	46.483
156	Galb1-4(6S)Glcb-Sp8	20.5	8.06226	39.3281																89	GalNAca1-3(Fuca1-2)Galb-Sp8	18.75	2.21736	11.8259
157	Galb1-4GalNAca1-3(Fuca1-2)Galb1-4GlcNAcb-Sp8	13.75	2.21736	16.1262																242	Neu5Aca2-3Galb-Sp8	18.75	4.272	22.784
158	Galb1-4GalNAcb1-3(Fuca1-2)Galb1-4GlcNAcb-Sp8	15.5	1.29099	8.329																309	Mana1-6Manb-Sp10	18.75	5.7373	30.599
159	Galb1-4GlcNAcb1-3GalNAca-Sp8	18.25	0.957427	5.24618																350	KDNa2-3Galb1-4(Fuca1-3)GlcNAc-Sp0	18.75	1.5	8
160	Galb1-4GlcNAcb1-3GalNAc-Sp14	28	2.3094	8.24786																538	Galb1-3GlcNAcb1-3Galb1-4GlcNAcb1-2Mana1-6(Galb1-3GlcNAcb1-3Galb1-4GlcNAcb1-2Mana1-3)Manb1-4GlcNAcb1-4GlcNAc-Sp25	18.75	3.30404	17.6215
161	Galb1-4GlcNAcb1-3Galb1-4(Fuca1-3)GlcNAcb1-3Galb1-4(Fuca1-3)GlcNAcb-Sp0	15.5	2.51661	16.2362																46	Neu5Aca2-3(6S)Galb1-4GlcNAcb-Sp8	18.5	4.79583	25.9234
162	Galb1-4GlcNAcb1-3Galb1-4GlcNAcb1-3Galb1-4GlcNAcb-Sp0	7	1.41421	20.2031																292	4S(3S)Galb1-4GlcNAcb-Sp0	18.5	1.73205	9.36244
163	Galb1-4GlcNAcb1-3Galb1-4GlcNAcb-Sp0	23.75	3.40343	14.3302																419	Fuca1-2Galb1-3GlcNAcb1-2Mana1-6(Fuca1-2Galb1-3GlcNAcb1-2Mana1-3)Manb1-4GlcNAcb1-4(Fuca1-6)GlcNAcb-Sp22	18.5	2.38048	12.8674
164	Galb1-4GlcNAcb1-3Galb1-4Glcb-Sp0	15.75	2.21736	14.0784																445	Neu5Aca2-8Neu5Aca2-3Galb1-3GalNAcb1-4(Neu5Aca2-8Neu5Aca2-3)Galb1-4Glcb-Sp0	18.5	12.1518	65.6855
165	Galb1-4GlcNAcb1-3Galb1-4Glcb-Sp8	-3.75	3.59398	-95.8394																504	(6S)GalNAcb1-4GlcNAc-Sp8	18.5	4.79583	25.9234
166	Galb1-4GlcNAcb1-6(Galb1-3)GalNAca-Sp8	21.5	2.38048	11.072																549	GalNAcb1-3GlcNAcb-Sp0	18.5	7.4162	40.0876
167	Galb1-4GlcNAcb1-6(Galb1-3)GalNAc-Sp14	18	2.16025	12.0014																20	Galb1-4GlcNAcb1-6(Galb1-4GlcNAcb1-3)GalNAc-Sp14	18.25	2.5	13.6986
168	Galb1-4GlcNAcb-Sp0	13	2.70801	20.8309																49	Neu5,9Ac2a2-6Galb1-4GlcNAcb-Sp8	18.25	2.75379	15.0892
169	Galb1-4GlcNAcb-Sp8	28	3.16228	11.2938																139	Galb1-3GalNAca-Sp8	18.25	1.70783	9.35795
170	Galb1-4GlcNAcb-Sp23	21.75	8.73212	40.1477																159	Galb1-4GlcNAcb1-3GalNAca-Sp8	18.25	0.957427	5.24618
171	Galb1-4Glcb-Sp0	15	1.63299	10.8866																258	Fuca1-2Galb1-4(6S)Glcb-Sp0	18.25	4.78714	26.2309
172	Galb1-4Glcb-Sp8	8.75	8.61684	98.4782																319	Galb1-3GlcNAcb1-2Mana1-6(Galb1-3GlcNAcb1-2Mana1-3)Manb1-4GlcNAcb1-4GlcNAcb-Sp19	18.25	2.87228	15.7385
173	GlcNAca1-3Galb1-4GlcNAcb-Sp8	-19	9.4163	-49.5595																333	GlcNAca1-4Galb1-4GlcNAcb-Sp0	18.25	3.40343	18.6489
174	GlcNAca1-6Galb1-4GlcNAcb-Sp8	12.5	1.29099	10.328																61	Fuca1-2Galb1-3GalNAca-Sp8	18	2.94392	16.3551
175	GlcNAcb1-2Galb1-3GalNAca-Sp8	6.5	7	107.692																167	Galb1-4GlcNAcb1-6(Galb1-3)GalNAc-Sp14	18	2.16025	12.0014
176	GlcNAcb1-6(GlcNAcb1-3)GalNAca-Sp8	10	5.03322	50.3322																290	Neu5Aca2-3Galb1-3GlcNAcb1-3Galb1-3GlcNAcb-Sp0	18	1.63299	9.07218
177	GlcNAcb1-6(GlcNAcb1-3)GalNAca-Sp14	16	4.69042	29.3151																328	GalNAcb1-3Gala1-4Galb1-4GlcNAcb1-3Galb1-4Glcb-Sp0	18	5.47723	30.429
178	GlcNAcb1-6(GlcNAcb1-3)Galb1-4GlcNAcb-Sp8	16.25	6.70199	41.243																340	Mana1-6(Neu5Aca2-6Galb1-4GlcNAcb1-2Mana1-3)Manb1-4GlcNAcb1-4GlcNAc-Sp12	18	5.35413	29.7451
179	GlcNAcb1-3GalNAca-Sp8	14	3.91578	27.9699																383	Fuca1-2Galb1-3GalNAca1-3(Fuca1-2)Galb1-4Glcb-Sp0	18	5.71548	31.7526
180	GlcNAcb1-3GalNAca-Sp14	14.75	3.20156	21.7055																554	Galb1-3GlcNAcb1-6(Galb1-3)GalNAc-Sp14	18	1.82574	10.143
181	GlcNAcb1-3Galb-Sp8	23	7.16473	31.151																40	(4S)Galb1-4GlcNAcb-Sp8	17.75	5.18813	29.2289
182	GlcNAcb1-3Galb1-4GlcNAcb-Sp0	11	3.55903	32.3548																117	Gala1-3Galb1-4Glc-Sp10	17.75	0.957427	5.39396
183	GlcNAcb1-3Galb1-4GlcNAcb-Sp8	11.75	0.957427	8.14832																305	GlcNAcb1-3Man-Sp10	17.75	3.77492	21.2671
184	GlcNAcb1-3Galb1-4GlcNAcb1-3Galb1-4GlcNAcb-Sp0	11.25	1.5	13.3333																316	Neu5Aca2-8Neu5Acb-Sp17	17.75	2.06155	11.6144
185	GlcNAcb1-3Galb1-4Glcb-Sp0	16	2	12.5																505	(3S)GalNAcb1-4(3S)GlcNAc-Sp8	17.75	4.85627	27.3593
186	GlcNAcb1-4-MDPLys	14.75	1.70783	11.5785																43	(6S)Galb1-4Glcb-Sp8	17.5	1.73205	9.89743
187	GlcNAcb1-6(GlcNAcb1-4)GalNAca-Sp8	25.75	9.03235	35.0771																101	Gala1-3(Fuca1-2)Galb1-3GlcNAcb-Sp0	17.5	2.88675	16.4957
188	GlcNAcb1-4Galb1-4GlcNAcb-Sp8	-92.5	35.9119	-38.8237																116	Gala1-3Galb1-4Glcb-Sp0	17.5	2.38048	13.6027
189	GlcNAcb1-4GlcNAcb1-4GlcNAcb1-4GlcNAcb1-4GlcNAcb1-4GlcNAcb1-Sp8	13.75	5.31507	38.6551																145	Galb1-3GalNAcb1-4Galb1-4Glcb-Sp8	17.5	4.65475	26.5986
190	GlcNAcb1-4GlcNAcb1-4GlcNAcb1-4GlcNAcb1-4GlcNAcb1-Sp8	6.75	4.272	63.2889																153	Galb1-4(Fuca1-3)GlcNAcb1-3Galb1-4(Fuca1-3)GlcNAcb-Sp0	17.5	2.38048	13.6027
191	GlcNAcb1-4GlcNAcb1-4GlcNAcb-Sp8	8.75	1.5	17.1429																192	GlcNAcb1-6GalNAca-Sp8	17.5	3.87298	22.1313
192	GlcNAcb1-6GalNAca-Sp8	17.5	3.87298	22.1313																241	Neu5Aca2-6(Neu5Aca2-3Galb1-3)GalNAca-Sp14	17.5	1.91485	10.942
193	GlcNAcb1-6GalNAca-Sp14	10.25	1.5	14.6341																310	Mana1-6(Mana1-3)Mana1-6(Mana1-3)Manb-Sp10	17.5	4.65475	26.5986
194	GlcNAcb1-6Galb1-4GlcNAcb-Sp8	4	8.16497	204.124																367	GalNAca1-3(Fuca1-2)Galb1-3GlcNAcb1-2Mana1-6(GalNAca1-3(Fuca1-2)Galb1-3GlcNAcb1-2Mana1-3)Manb1-4GlcNAcb1-4GlcNAcb-Sp20	17.5	1.73205	9.89743
195	Glca1-4Glcb-Sp8	14.75	2.75379	18.6697																462	Glca1-6Glca1-6Glca1-6Glcb-Sp10	17.5	3.87298	22.1313
196	Glca1-4Glca-Sp8	22	12.9872	59.0326																471	Neu5Aca2-3Galb1-4GlcNAcb1-6GalNAca-Sp14	17.5	5.68624	32.4928
197	Glca1-6Glca1-6Glcb-Sp8	29	8.86942	30.5842																511	GalNAca1-3(Fuca1-2)Galb1-4GlcNAcb1-6GalNAc-Sp14	17.5	3.69685	21.1248
198	Glcb1-4Glcb-Sp8	15.75	4.03113	25.5945																558	Galb1-3GlcNAcb1-3Galb1-4GlcNAcb1-6(Galb1-3GlcNAcb1-3Galb1-4GlcNAb1-2)Mana1-6(Galb1-3GlcNAcb1-3Galb1-4GlcNAcb1-2Mana1-3)Manb1-4GlcNAcb1-4(Fuca1-6)GlcNAcb-Sp24	17.5	0.57735	3.29914
199	Glcb1-6Glcb-Sp8	14.5	1.29099	8.90341																34	(3S)Galb1-4(6S)GlcNAcb-Sp0	17.25	8.38153	48.5886
200	G-ol-Sp8	0	4.96655	#DIV/0!																106	Gala1-3(Fuca1-2)Galb1-4Glcb-Sp0	17.25	5.67891	32.9212
201	GlcAa-Sp8	-12	12.4365	-103.638																143	Galb1-3GalNAcb1-3Gala1-4Galb1-4Glcb-Sp0	17.25	8.26136	47.8919
202	GlcAb-Sp8	291.75	37.8715	12.9808																259	Neu5Aca2-3Galb1-4Glcb-Sp0	17.25	1.5	8.69565
203	GlcAb1-3Galb-Sp8	23.5	6.65833	28.3333																264	Neu5Aca2-6Galb1-4GlcNAcb-Sp0	17.25	5.56028	32.2335
204	GlcAb1-6Galb-Sp8	24.5	2.88675	11.7827																368	Galα1-3(Fucα1-2)Galβ1-3GlcNAcβ1-2Manα1-6(Galα1-3(Fucα1-2)Galβ1-3GlcNAcβ1-2Manα1-3)Manβ1-4GlcNAcβ1-4GlcNAcβ-Sp20	17.25	0.5	2.89855
205	KDNa2-3Galb1-3GlcNAcb-Sp0	15.5	1.29099	8.329																481	Gala1-3Galb1-3GlcNAcb1-6GalNAca-Sp14	17.25	6.65207	38.5627
206	KDNa2-3Galb1-4GlcNAcb-Sp0	13.25	3.30404	24.9361																546	Galb1-4GlcNAcb1-3Galb1-4GlcNAcb1-6(Galb1-4GlcNAcb1-3Galb1-4GlcNAcb1-2)Mana1-6(Galb1-4GlcNAcb1-3Galb1-4GlcNAcb1-2Mana1-3)Mana1-4GlcNAcb1-4GlcNAc-Sp24	17.25	4.92443	28.5474
207	Mana1-2Mana1-2Mana1-3Mana-Sp9	11	4.08248	37.1135																11	Neu5Acb-Sp8	17	1.1547	6.79236
208	Mana1-2Mana1-6(Mana1-2Mana1-3)Mana-Sp9	12.25	1.5	12.2449																82	GalNAca1-3(Fuca1-2)Galb1-3GlcNAcb-Sp0	17	0.816497	4.80292
209	Mana1-2Mana1-3Mana-Sp9	12.25	6.84957	55.9149																90	GalNAca1-3(Fuca1-2)Galb-Sp18	17	5.03322	29.6072
210	Mana1-2Mana1-6(Mana1-2Mana1-3)Mana1-6(Mana1-2Mana1-2Mana1-3)Manb1-4GlcNAcb1-4GlcNAcb-Sp12	30	5.71548	19.0516																275	Neu5Acb2-6Galb1-4GlcNAcb-Sp8	17	2.82843	16.6378
211	Mana1-6(Mana1-3)Mana-Sp9	10.75	1.5	13.9535																405	Neu5Aca2-3Galb1-3GalNAcb1-4(Neu5Aca2-8Neu5Aca2-3)Galb1-4Glcb-Sp0	17	2.16025	12.7073
212	Mana1-2Mana1-2Mana1-6(Mana1-3)Mana-Sp9	19.25	6.55108	34.0316																70	Fuca1-2Galb1-4(Fuca1-3)GlcNAcb1-3Galb1-4(Fuca1-3)GlcNAcb1-3Galb1-4(Fuca1-3)GlcNAcb-Sp0	16.75	1.5	8.95522
213	Mana1-6(Mana1-3)Mana1-6(Mana1-2Mana1-3)Manb1-4GlcNAcb1-4GlcNAcb-Sp12	100.75	58.6934	58.2565																121	Gala1-4Galb1-4GlcNAcb-Sp8	16.75	0.5	2.98507
214	Mana1-6(Mana1-3)Mana1-6(Mana1-3)Manb1-4GlcNAcb1-4GlcNAcb-Sp12	11	1.41421	12.8565																123	Gala1-4GlcNAcb-Sp8	16.75	1.5	8.95522
215	Manb1-4GlcNAcb-Sp0	-4.5	3.41565	-75.9033																152	Galb1-4(Fuca1-3)GlcNAcb-Sp8	16.75	2.62996	15.7012
216	Neu5Aca2-3Galb1-4GlcNAcb1-3Galb1-4(Fuca1-3)GlcNAcb-Sp0	2.5	2.88675	115.47																476	Mana1-6(Mana1-3)Manb1-4GlcNAcb1-4(Fuca1-6)GlcNAcb-Sp19	16.75	4.85627	28.9926
217	(3S)Galb1-4(Fuca1-3)(6S)GlcNAcb-Sp8	40.5	5.74456	14.1841																573	GlcNAcb1-3Galb1-4GlcNAcb1-3Galb1-4GlcNAcb1-3GalNAca-Sp14	16.75	7.63217	45.5652
218	Fuca1-2(6S)Galb1-4GlcNAcb-Sp0	19.25	3.30404	17.1638																42	(6S)Galb1-4Glcb-Sp0	16.5	1.91485	11.6052
219	Fuca1-2Galb1-4(6S)GlcNAcb-Sp8	15.75	0.957427	6.0789																88	GlcNAcb1-3Galb1-3GalNAca-Sp8	16.5	1	6.06061
220	Fuca1-2(6S)Galb1-4(6S)Glcb-Sp0	19.75	1.70783	8.64722																129	Galb1-3(Fuca1-4)GlcNAc-Sp8	16.5	0.57735	3.49909
221	Neu5Aca2-3Galb1-3GalNAca-Sp8	-6.5	4.50925	-69.3731																293	(6S)Galb1-4(6S)GlcNAcb-Sp0	16.5	2.38048	14.4271
222	Neu5Aca2-3Galb1-3GalNAca-Sp14	30.5	13.5277	44.3533																322	Galb1-4(Fuca1-3)GlcNAcb1-2Mana1-6(Galb1-4(Fuca1-3)GlcNAcb1-2Mana1-3)Manb1-4GlcNAcb1-4GlcNAcb-Sp20	16.5	4.20317	25.4738
223	GalNAcb1-4(Neu5Aca2-8Neu5Aca2-8Neu5Aca2-8Neu5Aca2-3)Galb1-4Glcb-Sp0	13.25	1.70783	12.8892																457	Neu5Aca2-6Galb1-4GlcNAcb1-4Mana1-6(GlcNAcb1-4)(Neu5Aca2-6Galb1-4GlcNAcb1-4(Neu5Aca2-6Galb1-4GlcNAcb1-2)Mana1-3)Manb1-4GlcNAcb1-4GlcNAcb-Sp21	16.5	2.08167	12.6162
224	GalNAcb1-4(Neu5Aca2-8Neu5Aca2-8Neu5Aca2-3)Galb1-4Glcb-Sp0	30.5	4.50925	14.7844																463	Glca1-4Glca1-4Glca1-4Glcb-Sp10	16.5	3.78594	22.9451
225	Neu5Aca2-8Neu5Aca2-8Neu5Aca2-3Galb1-4Glcb-Sp0	11.25	0.957427	8.51046																497	Fuca1-2Galb1-3GlcNAcb1-6(Fuca1-2Galb1-3GlcNAcb1-3)GalNAca-Sp14	16.5	4.20317	25.4738
226	GalNAcb1-4(Neu5Aca2-8Neu5Aca2-3)Galb1-4Glcb-Sp0	9.5	1	10.5263																178	GlcNAcb1-6(GlcNAcb1-3)Galb1-4GlcNAcb-Sp8	16.25	6.70199	41.243
227	Neu5Aca2-8Neu5Aca2-8Neu5Aca-Sp8	13	3.4641	26.6469																253	Neu5Aca2-3Galb1-4(Fuca1-3)GlcNAcb1-3Galb1-4GlcNAcb-Sp8	16.25	12.9711	79.8223
228	GalNAcb1-4(Neu5Aca2-3)Galb1-4GlcNAcb-Sp0	28.75	3.20156	11.1359																266	Neu5Aca2-6Galb1-4GlcNAcb1-3Galb1-4(Fuca1-3)GlcNAcb1-3Galb1-4(Fuca1-3)GlcNAcb-Sp0	16.25	1.5	9.23077
229	GalNAcb1-4(Neu5Aca2-3)Galb1-4GlcNAcb-Sp8	10.5	7.04746	67.1186																301	Galb1-4GlcNAcb1-6Galb1-4GlcNAcb-Sp0	16.25	11.1766	68.7792
230	GalNAcb1-4(Neu5Aca2-3)Galb1-4Glcb-Sp0	12.25	0.5	4.08163																361	Neu5Aca2-6GlcNAcb1-4GlcNAcb1-4GlcNAc-Sp21	16.25	4.92443	30.3042
231	Neu5Aca2-3Galb1-3GalNAcb1-4(Neu5Aca2-3)Galb1-4Glcb-Sp0	4.25	2.98608	70.2607																424	GlcNAcb1-2Mana1-6(GlcNAcb1-4)(GlcNAcb1-2Mana1-3)Manb1-4GlcNAcb1-4GlcNAc-Sp21	16.25	11.1766	68.7792
232	Neu5Aca2-6(Neu5Aca2-3)GalNAca-Sp8	11.75	5.67891	48.3311																520	GalNAcb1-4GlcNAcb1-2Mana-Sp0	16.25	3.59398	22.1168
233	Neu5Aca2-3GalNAca-Sp8	10.25	1.70783	16.6617																552	Galb1-4GlcNAcb1-3Galb1-4GlcNAcb1-3Galb1-4GlcNAcb1-3Galb1-4GlcNAcb1-3Galb1-4GlcNAcb1-2Mana1-6(Galb1-4GlcNAcb1-3Galb1-4GlcNAcb1-3Galb1-4GlcNAcb1-3Galb1-4GlcNAcb1-3Galb1-4GlcNAcb1-2Mana1-3)Manb1-4GlcNAcb1-4GlcNAcb-Sp25	16.25	0.5	3.07692
234	Neu5Aca2-3GalNAcb1-4GlcNAcb-Sp0	11	7.87401	71.5819																567	Neu5Aca2-3Galb1-4GlcNAcb1-3Galb1-4GlcNAcb1-3GalNAca-Sp14	16.25	4.64579	28.5895
235	Neu5Aca2-3Galb1-3(6S)GlcNAc-Sp8	206.75	12.0934	5.84928																177	GlcNAcb1-6(GlcNAcb1-3)GalNAca-Sp14	16	4.69042	29.3151
236	Neu5Aca2-3Galb1-3(Fuca1-4)GlcNAcb-Sp8	15.25	2.06155	13.5184																185	GlcNAcb1-3Galb1-4Glcb-Sp0	16	2	12.5
237	Neu5Aca2-3Galb1-3(Fuca1-4)GlcNAcb1-3Galb1-4(Fuca1-3)GlcNAcb-Sp0	13.75	1.25831	9.15131																262	Neu5Aca2-6GalNAcb1-4GlcNAcb-Sp0	16	4.76095	29.756
238	Neu5Aca2-3Galb1-4(Neu5Aca2-3Galb1-3)GlcNAcb-Sp8	11.75	4.85627	41.3299																435	GalNAcb1-6GalNAcb-Sp8	16	2.16025	13.5015
239	Neu5Aca2-3Galb1-3(6S)GalNAca-Sp8	31.75	0.957427	3.01552																521	Neu5Aca2-3Galb1-3GalNAcb1-4Galb1-4Glcb-Sp0	16	3.91578	24.4736
240	Neu5Aca2-6(Neu5Aca2-3Galb1-3)GalNAca-Sp8	15.5	4.50925	29.0919																33	(3S)Galb1-4(Fuca1-3)GlcNAc-Sp8	15.75	7.41058	47.0513
241	Neu5Aca2-6(Neu5Aca2-3Galb1-3)GalNAca-Sp14	17.5	1.91485	10.942																41	(6P)Mana-Sp8	15.75	0.957427	6.0789
242	Neu5Aca2-3Galb-Sp8	18.75	4.272	22.784																164	Galb1-4GlcNAcb1-3Galb1-4Glcb-Sp0	15.75	2.21736	14.0784
243	Neu5Aca2-3Galb1-3GalNAcb1-3Gala1-4Galb1-4Glcb-Sp0	19.5	4.79583	24.594																198	Glcb1-4Glcb-Sp8	15.75	4.03113	25.5945
244	Neu5Aca2-3Galb1-3GlcNAcb1-3Galb1-4GlcNAcb-Sp0	9.5	1.29099	13.5894																219	Fuca1-2Galb1-4(6S)GlcNAcb-Sp8	15.75	0.957427	6.0789
245	Fuca1-2(6S)Galb1-4Glcb-Sp0	24	1.63299	6.80414																261	Neu5Aca2-6GalNAca-Sp8	15.75	2.06155	13.0892
246	Neu5Aca2-3Galb1-3GlcNAcb-Sp0	30.25	13.2256	43.721																296	Galb1-3Galb1-4GlcNAcb-Sp8	15.75	4.03113	25.5945
247	Neu5Aca2-3Galb1-4(6S)GlcNAcb-Sp8	22.75	2.62996	11.5602																320	Neu5Aca2-3Galb1-4GlcNAcb1-2Mana1-6(Neu5Aca2-3Galb1-4GlcNAcb1-2Mana1-3)Manb1-4GlcNAcb1-4GlcNAcb-Sp12	15.75	5.12348	32.53
248	Neu5Aca2-3Galb1-4(Fuca1-3)(6S)GlcNAcb-Sp8	11.75	3.30404	28.1195																375	Galb1-3GalNAca1-3(Fuca1-2)Galb1-4GlcNAc-Sp0	15.75	5.7373	36.4273
249	Neu5Aca2-3Galb1-4(Fuca1-3)GlcNAcb1-3Galb1-4(Fuca1-3)GlcNAcb1-3Galb1-4(Fuca1-3)GlcNAcb-Sp0	40	8.83176	22.0794																400	Galb1-3GlcNAca1-6Galb1-4GlcNAcb-Sp0	15.75	2.36291	15.0026
250	Neu5Aca2-3Galb1-4(Fuca1-3)GlcNAcb-Sp0	13	2.16025	16.6173																472	Neu5Aca2-6Galb1-4GlcNAcb1-6GalNAca-Sp14	15.75	3.86221	24.522
251	Neu5Aca2-3Galb1-4(Fuca1-3)GlcNAcb-Sp8	15	3.65148	24.3432																158	Galb1-4GalNAcb1-3(Fuca1-2)Galb1-4GlcNAcb-Sp8	15.5	1.29099	8.329
252	Neu5Aca2-3Galb1-4(Fuca1-3)GlcNAcb1-3Galb-Sp8	13.75	2.87228	20.8893																161	Galb1-4GlcNAcb1-3Galb1-4(Fuca1-3)GlcNAcb1-3Galb1-4(Fuca1-3)GlcNAcb-Sp0	15.5	2.51661	16.2362
253	Neu5Aca2-3Galb1-4(Fuca1-3)GlcNAcb1-3Galb1-4GlcNAcb-Sp8	16.25	12.9711	79.8223																205	KDNa2-3Galb1-3GlcNAcb-Sp0	15.5	1.29099	8.329
254	Neu5Aca2-3Galb1-4GlcNAcb1-3Galb1-4GlcNAcb1-3Galb1-4GlcNAcb-Sp0	9.25	1.5	16.2162																240	Neu5Aca2-6(Neu5Aca2-3Galb1-3)GalNAca-Sp8	15.5	4.50925	29.0919
255	Neu5Aca2-3Galb1-4GlcNAcb-Sp0	14.25	0.5	3.50877																273	Galb1-3(Fuca1-4)GlcNAcb1-3Galb1-3(Fuca1-4)GlcNAcb-Sp0	15.5	1.73205	11.1745
256	Neu5Aca2-3Galb1-4GlcNAcb-Sp8	9	4.96655	55.1839																343	Galb1-4GlcNAcb1-2Mana1-3Manb1-4GlcNAcb1-4GlcNAc-Sp12	15.5	1.73205	11.1745
257	Neu5Aca2-3Galb1-4GlcNAcb1-3Galb1-4GlcNAcb-Sp0	-3.75	9.39415	-250.511																364	GalNAca1-3(Fuca1-2)Galb1-4GlcNAcb1-2Mana1-6(GalNAca1-3(Fuca1-2)Galb1-4GlcNAcb1-2Mana1-3)Manb1-4GlcNAcb1-4GlcNAcb-Sp20	15.5	1	6.45161
258	Fuca1-2Galb1-4(6S)Glcb-Sp0	18.25	4.78714	26.2309																365	Gala1-3(Fuca1-2)Galb1-4GlcNAcb1-2Mana1-6(Gala1-3(Fuca1-2)Galb1-4GlcNAcb1-2Mana1-3)Manb1-4GlcNAcb1-4GlcNAcb-Sp20	15.5	2.08167	13.4301
259	Neu5Aca2-3Galb1-4Glcb-Sp0	17.25	1.5	8.69565																402	Gala1-3(Fuca1-2)Galb1-4(Fuca1-3)Glcb-Sp21	15.5	3	19.3548
260	Neu5Aca2-3Galb1-4Glcb-Sp8	10.75	2.62996	24.4647																442	Fuca1-2Galb1-4GlcNAcb1-6(Fuca1-2Galb1-4GlcNAcb1-3)GalNAc-Sp14	15.5	1.73205	11.1745
261	Neu5Aca2-6GalNAca-Sp8	15.75	2.06155	13.0892																482	Galb1-3(Fuca1-4)GlcNAcb1-6GalNAca-Sp14	15.5	1.73205	11.1745
262	Neu5Aca2-6GalNAcb1-4GlcNAcb-Sp0	16	4.76095	29.756																502	Galb1-3(6S)GlcNAcb-Sp8	15.5	6.02771	38.8885
263	Neu5Aca2-6Galb1-4(6S)GlcNAcb-Sp8	13	2.70801	20.8309																575	Neu5Aca2-3Galb1-4GlcNAcb1-3Galb1-4GlcNAcb1-6(Galb1-3)GalNAca-Sp14	15.5	3.41565	22.0365
264	Neu5Aca2-6Galb1-4GlcNAcb-Sp0	17.25	5.56028	32.2335																85	GalNAca1-3(Fuca1-2)Galb1-4GlcNAcb-Sp0	15.25	2.21736	14.54
265	Neu5Aca2-6Galb1-4GlcNAcb-Sp8	14.25	6.29153	44.1511																103	Gala1-3(Fuca1-2)Galb1-4(Fuca1-3)GlcNAcb-Sp0	15.25	3.40343	22.3176
266	Neu5Aca2-6Galb1-4GlcNAcb1-3Galb1-4(Fuca1-3)GlcNAcb1-3Galb1-4(Fuca1-3)GlcNAcb-Sp0	16.25	1.5	9.23077																236	Neu5Aca2-3Galb1-3(Fuca1-4)GlcNAcb-Sp8	15.25	2.06155	13.5184
267	Neu5Aca2-6Galb1-4GlcNAcb1-3Galb1-4GlcNAcb-Sp0	9.5	0.57735	6.07737																289	Galb1-4GlcNAcb1-3Galb1-3GlcNAcb-Sp0	15.25	3.94757	25.8857
268	Neu5Aca2-6Galb1-4Glcb-Sp0	10.5	4.79583	45.6746																77	Fuca1-2Galb1-4Glcb-Sp0	15	3.16228	21.0819
269	Neu5Aca2-6Galb1-4Glcb-Sp8	12.25	1.89297	15.4528																97	GalNAcb1-4(Fuca1-3)GlcNAcb-Sp0	15	1.41421	9.42809
270	Neu5Aca2-6Galb-Sp8	32.25	3.68556	11.4281																171	Galb1-4Glcb-Sp0	15	1.63299	10.8866
271	Neu5Aca2-8Neu5Aca-Sp8	14.75	2.5	16.9492																251	Neu5Aca2-3Galb1-4(Fuca1-3)GlcNAcb-Sp8	15	3.65148	24.3432
272	Neu5Aca2-8Neu5Aca2-3Galb1-4Glcb-Sp0	-26.25	21.4534	-81.7274																35	(3S)Galb1-4(6S)GlcNAcb-Sp8	14.75	2.87228	19.4731
273	Galb1-3(Fuca1-4)GlcNAcb1-3Galb1-3(Fuca1-4)GlcNAcb-Sp0	15.5	1.73205	11.1745																68	Fuca1-2Galb1-3GlcNAcb-Sp8	14.75	2.5	16.9492
274	Neu5Acb2-6GalNAca-Sp8	11.25	1.89297	16.8264																108	Gala1-3(Fuca1-2)Galb-Sp18	14.75	1.70783	11.5785
275	Neu5Acb2-6Galb1-4GlcNAcb-Sp8	17	2.82843	16.6378																180	GlcNAcb1-3GalNAca-Sp14	14.75	3.20156	21.7055
276	Neu5Gca2-3Galb1-3(Fuca1-4)GlcNAcb-Sp0	10.75	6.65207	61.8797																186	GlcNAcb1-4-MDPLys	14.75	1.70783	11.5785
277	Neu5Gca2-3Galb1-3GlcNAcb-Sp0	10.75	0.5	4.65116																195	Glca1-4Glcb-Sp8	14.75	2.75379	18.6697
278	Neu5Gca2-3Galb1-4(Fuca1-3)GlcNAcb-Sp0	-5.5	2.51661	-45.7566																271	Neu5Aca2-8Neu5Aca-Sp8	14.75	2.5	16.9492
279	Neu5Gca2-3Galb1-4GlcNAcb-Sp0	10.75	2.21736	20.6266																430	Galb1-4GlcNAcb1-6(Galb1-4GlcNAcb1-2)Mana1-6(GlcNAcb1-4)(Galb1-4GlcNAcb1-2Mana1-3)Manb1-4GlcNAcb1-4GlcNAc-Sp21	14.75	4.34933	29.487
280	Neu5Gca2-3Galb1-4Glcb-Sp0	12.75	9.46485	74.2341																543	Neu5Gca2-8Neu5Gca2-6Galb1-4GlcNAc-Sp0	14.75	3.30404	22.4003
281	Neu5Gca2-6GalNAca-Sp0	24	5.2915	22.0479																16	GlcNAcb-Sp0	14.5	3.69685	25.4955
282	Neu5Gca2-6Galb1-4GlcNAcb-Sp0	13	2.58199	19.8615																59	Fuca1-2Galb1-3GalNAcb1-3Gala1-4Galb1-4Glcb-Sp9	14.5	8.5049	58.6545
283	Neu5Gca-Sp8	36.75	12.7639	34.7316																63	Fuca1-2Galb1-3GalNAcb1-4(Neu5Aca2-3)Galb1-4Glcb-Sp0	14.5	1.73205	11.9452
284	Neu5Aca2-3Galb1-4GlcNAcb1-6(Galb1-3)GalNAca-Sp14	-32.75	3.77492	-11.5265																79	Fuca1-3GlcNAcb-Sp8	14.5	2.64575	18.2466
285	Galb1-3GlcNAcb1-3Galb1-3GlcNAcb-Sp0	13.5	3.51188	26.014																87	GalNAca1-3(Fuca1-2)Galb1-4Glcb-Sp0	14.5	2.38048	16.4171
286	Galb1-4(Fuca1-3)(6S)GlcNAcb-Sp0	22.25	2.06155	9.26541																199	Glcb1-6Glcb-Sp8	14.5	1.29099	8.90341
287	Galb1-4(Fuca1-3)(6S)Glcb-Sp0	19.75	1.25831	6.37117																495	GalNAcb1-4(Fuca1-3)(6S)GlcNAcb-Sp8	14.5	2.08167	14.3563
288	Galb1-4(Fuca1-3)GlcNAcb1-3Galb1-3(Fuca1-4)GlcNAcb-Sp0	22.5	1.91485	8.51046																80	Fuca1-4GlcNAcb-Sp8	14.25	14.8408	104.146
289	Galb1-4GlcNAcb1-3Galb1-3GlcNAcb-Sp0	15.25	3.94757	25.8857																113	Gala1-3Galb1-4(Fuca1-3)GlcNAcb-Sp8	14.25	3.20156	22.4671
290	Neu5Aca2-3Galb1-3GlcNAcb1-3Galb1-3GlcNAcb-Sp0	18	1.63299	9.07218																115	Gala1-3Galb1-4GlcNAcb-Sp8	14.25	6.84957	48.0672
291	Neu5Aca2-3Galb1-4GlcNAcb1-3Galb1-3GlcNAcb-Sp0	7.5	1	13.3333																128	Galb1-3(Fuca1-4)GlcNAc-Sp0	14.25	1.5	10.5263
292	4S(3S)Galb1-4GlcNAcb-Sp0	18.5	1.73205	9.36244																255	Neu5Aca2-3Galb1-4GlcNAcb-Sp0	14.25	0.5	3.50877
293	(6S)Galb1-4(6S)GlcNAcb-Sp0	16.5	2.38048	14.4271																265	Neu5Aca2-6Galb1-4GlcNAcb-Sp8	14.25	6.29153	44.1511
294	(6P)Glcb-Sp10	25.5	1.73205	6.79236																311	Mana1-2Mana1-6(Mana1-3)Mana1-6(Mana1-2Mana1-2Mana1-3)Mana-Sp9	14.25	2.06155	14.467
295	Neu5Aca2-3Galb1-4(Fuca1-3)GlcNAcb1-6(Galb1-3)GalNAca-Sp14	59.75	4.92443	8.24172																331	Neu5Aca2-3Galb1-4(Fuca1-3)GlcNAcb1-6(Neu5Aca2-3Galb1-3)GalNAc-Sp14	14.25	4.272	29.979
296	Galb1-3Galb1-4GlcNAcb-Sp8	15.75	4.03113	25.5945																362	Galb1-4(Fuca1-3)GlcNAcb1-6(Fuca1-2Galb1-4GlcNAcb1-3)Galb1-4Glc-Sp21	14.25	3.94757	27.7023
297	Neu5Aca2-6Galb1-4GlcNAcb1-2Mana1-6(Galb1-4GlcNAcb1-2Mana1-3)Manb1-4GlcNAcb1-4GlcNAcb-Sp12	9.5	2.64575	27.85																536	GlcNAcb1-3Galb1-4GlcNAcb1-3Galb1-4GlcNAcb1-2Mana1-6(GlcNAcb1-3Galb1-4GlcNAcb1-3Galb1-4GlcNAcb1-2Mana1-3)Manb1-4GlcNAcb1-4GlcNAcb-Sp25	14.25	2.5	17.5439
298	Galb1-4GlcNAcb1-6(Galb1-4GlcNAcb1-3)Galb1-4GlcNAc-Sp0	13.25	4.71699	35.5999																52	GlcNAcb1-2Mana1-6(GlcNAcb1-2Mana1-3)Manb1-4GlcNAcb1-4GlcNAcb-Sp12	14	1.1547	8.24786
299	GlcNAcb1-6(Galb1-4GlcNAcb1-3)Galb1-4GlcNAc-Sp0	8.5	5.25991	61.8813																107	Gala1-3(Fuca1-2)Galb-Sp8	14	9.4163	67.2593
300	Galb1-4GlcNAca1-6Galb1-4GlcNAcb-Sp0	13.75	2.06155	14.9931																154	Galb1-4(Fuca1-3)GlcNAcb1-3Galb1-4(Fuca1-3)GlcNAcb1-3Galb1-4(Fuca1-3)GlcNAcb-Sp0	14	2.70801	19.3429
301	Galb1-4GlcNAcb1-6Galb1-4GlcNAcb-Sp0	16.25	11.1766	68.7792																179	GlcNAcb1-3GalNAca-Sp8	14	3.91578	27.9699
302	GalNAcb1-3Galb-Sp8	21.5	5.91608	27.5167																425	GlcNAcb1-2Mana1-6(GlcNAcb1-4)(GlcNAcb1-4(GlcNAcb1-2)Mana1-3)Manb1-4GlcNAcb1-4GlcNAc-Sp21	14	0.816497	5.83212
303	GlcAb1-3GlcNAcb-Sp8	-4	15.4272	-385.681																449	Neu5Aca2-6Galb1-4GlcNAcb1-6(Fuca1-2Galb1-3GlcNAcb1-3)Galb1-4Glc-Sp21	14	2.16025	15.4303
304	Neu5Aca2-6Galb1-4GlcNAcb1-2Mana1-6(GlcNAcb1-2Mana1-3)Manb1-4GlcNAcb1-4GlcNAcb-Sp12	21	2.16025	10.2869																459	Neu5Aca2-6Galb1-4GlcNAcb1-6(Neu5Aca2-6Galb1-4GlcNAcb1-2)Mana1-6(GlcNAcb1-4)(Neu5Aca2-6Galb1-4GlcNAcb1-4(Neu5Aca2-6Galb1-4GlcNAcb1-2)Mana1-3)Manb1-4GlcNAcb1-4GlcNAcb-Sp21	14	6.78233	48.4452
305	GlcNAcb1-3Man-Sp10	17.75	3.77492	21.2671																478	Neu5Aca2-3Galb1-3GlcNAcb1-2Mana1-6(GlcNAcb1-4)(Neu5Aca2-3Galb1-3GlcNAcb1-2Mana1-3)Manb1-4GlcNAcb1-4GlcNAc-Sp21	14	4.32049	30.8607
306	GlcNAcb1-4GlcNAcb-Sp10	13.25	2.21736	16.7348																69	Fuca1-2Galb1-4(Fuca1-3)GlcNAcb1-3Galb1-4(Fuca1-3)GlcNAcb-Sp0	13.75	1.25831	9.15131
307	GlcNAcb1-4GlcNAcb-Sp12	-15.25	9.17878	-60.1887																95	GalNAcb1-3(Fuca1-2)Galb-Sp8	13.75	0.5	3.63636
308	MurNAcb1-4GlcNAcb-Sp10	11.5	1.29099	11.226																130	Fuca1-4(Galb1-3)GlcNAcb-Sp8	13.75	1.5	10.9091
309	Mana1-6Manb-Sp10	18.75	5.7373	30.599																157	Galb1-4GalNAca1-3(Fuca1-2)Galb1-4GlcNAcb-Sp8	13.75	2.21736	16.1262
310	Mana1-6(Mana1-3)Mana1-6(Mana1-3)Manb-Sp10	17.5	4.65475	26.5986																189	GlcNAcb1-4GlcNAcb1-4GlcNAcb1-4GlcNAcb1-4GlcNAcb1-4GlcNAcb1-Sp8	13.75	5.31507	38.6551
311	Mana1-2Mana1-6(Mana1-3)Mana1-6(Mana1-2Mana1-2Mana1-3)Mana-Sp9	14.25	2.06155	14.467																237	Neu5Aca2-3Galb1-3(Fuca1-4)GlcNAcb1-3Galb1-4(Fuca1-3)GlcNAcb-Sp0	13.75	1.25831	9.15131
312	Mana1-2Mana1-6(Mana1-2Mana1-3)Mana1-6(Mana1-2Mana1-2Mana1-3)Mana-Sp9	13	1.63299	12.5615																252	Neu5Aca2-3Galb1-4(Fuca1-3)GlcNAcb1-3Galb-Sp8	13.75	2.87228	20.8893
313	Neu5Aca2-3Galb1-4GlcNAcb1-6(Neu5Aca2-3Galb1-3)GalNAca-Sp14	8.75	6.07591	69.439																300	Galb1-4GlcNAca1-6Galb1-4GlcNAcb-Sp0	13.75	2.06155	14.9931
314	Neu5Aca2-6Galb1-4GlcNAcb1-2Mana1-6(Neu5Aca2-3Galb1-4GlcNAcb1-2Mana1-3)Manb1-4GlcNAcb1-4GlcNAcb-Sp12	13	0.816497	6.28074																327	Gala1-4Galb1-4GlcNAcb1-3Galb1-4Glcb-Sp0	13.75	1.5	10.9091
315	Galb1-4GlcNAcb1-2Mana1-6(Neu5Aca2-6Galb1-4GlcNAcb1-2Mana1-3)Manb1-4GlcNAcb1-4GlcNAcb-Sp12	13	5.88784	45.2911																344	Galb1-4GlcNAcb1-2Mana1-6Manb1-4GlcNAcb1-4GlcNAc-Sp12	13.75	1.5	10.9091
316	Neu5Aca2-8Neu5Acb-Sp17	17.75	2.06155	11.6144																491	Fuca1-2Galb1-4GlcNAcb1-2Mana-Sp0	13.75	1.5	10.9091
317	Neu5Aca2-8Neu5Aca2-8Neu5Acb-Sp8	12	1.1547	9.6225																584	GlcNAcb1-3Fuca-Sp21	13.75	2.87228	20.8893
318	Neu5Gcb2-6Galb1-4GlcNAc-Sp8	21.5	3.51188	16.3343																131	Galb1-4GlcNAcb1-6GalNAca-Sp8	13.5	1.29099	9.56292
319	Galb1-3GlcNAcb1-2Mana1-6(Galb1-3GlcNAcb1-2Mana1-3)Manb1-4GlcNAcb1-4GlcNAcb-Sp19	18.25	2.87228	15.7385																285	Galb1-3GlcNAcb1-3Galb1-3GlcNAcb-Sp0	13.5	3.51188	26.014
320	Neu5Aca2-3Galb1-4GlcNAcb1-2Mana1-6(Neu5Aca2-3Galb1-4GlcNAcb1-2Mana1-3)Manb1-4GlcNAcb1-4GlcNAcb-Sp12	15.75	5.12348	32.53																500	Galb1-4GlcNAcb1-6(Galb1-4GlcNAcb1-2)Mana1-6(GlcNAcb1-4)Galb1-4GlcNAcb1-4(Gal b1-4GlcNAcb1-2)Mana1-3)Manb1-4GlcNAcb1-4(Fuca1-6)GlcNAc-Sp21	13.5	4.43471	32.8497
321	Neu5Aca2-3Galb1-4GlcNAcb1-2Mana1-6(Neu5Aca2-6Galb1-4GlcNAcb1-2Mana1-3)Manb1-4GlcNAcb1-4GlcNAcb-Sp12	7.25	3.59398	49.5721																7	Fuca-Sp9	13.25	6.44851	48.668
322	Galb1-4(Fuca1-3)GlcNAcb1-2Mana1-6(Galb1-4(Fuca1-3)GlcNAcb1-2Mana1-3)Manb1-4GlcNAcb1-4GlcNAcb-Sp20	16.5	4.20317	25.4738																55	Neu5Aca2-6Galb1-4GlcNAcb1-2Mana1-6(Neu5Aca2-6Galb1-4GlcNAcb1-2Mana1-3)Manb1-4GlcNAcb1-4GlcNAcb-Sp12	13.25	1.5	11.3208
323	Neu5,9Ac2a2-3Galb1-3GlcNAcb-Sp0	4.5	3.87298	86.0663																110	Gala1-3GalNAca-Sp8	13.25	1.89297	14.2866
324	Neu5Aca2-6Galb1-4GlcNAcb1-3Galb1-3GlcNAcb-Sp0	-15	4.24264	-28.2843																151	Galb1-4(Fuca1-3)GlcNAcb-Sp0	13.25	0.957427	7.22586
325	Neu5Aca2-3Galb1-3(Fuca1-4)GlcNAcb1-3Galb1-3(Fuca1-4)GlcNAcb-Sp0	21	9.0185	42.9452																206	KDNa2-3Galb1-4GlcNAcb-Sp0	13.25	3.30404	24.9361
326	Neu5Aca2-6Galb1-4GlcNAcb1-3Galb1-4GlcNAcb1-3Galb1-4GlcNAcb-Sp0	9.75	4.272	43.8154																223	GalNAcb1-4(Neu5Aca2-8Neu5Aca2-8Neu5Aca2-8Neu5Aca2-3)Galb1-4Glcb-Sp0	13.25	1.70783	12.8892
327	Gala1-4Galb1-4GlcNAcb1-3Galb1-4Glcb-Sp0	13.75	1.5	10.9091																298	Galb1-4GlcNAcb1-6(Galb1-4GlcNAcb1-3)Galb1-4GlcNAc-Sp0	13.25	4.71699	35.5999
328	GalNAcb1-3Gala1-4Galb1-4GlcNAcb1-3Galb1-4Glcb-Sp0	18	5.47723	30.429																306	GlcNAcb1-4GlcNAcb-Sp10	13.25	2.21736	16.7348
329	GalNAca1-3(Fuca1-2)Galb1-4GlcNAcb1-3Galb1-4GlcNAcb-Sp0	10.25	1.70783	16.6617																393	Fuca1-2Galb1-4GlcNAcb1-3GalNAca-Sp14	13.25	1.25831	9.49665
330	GalNAca1-3(Fuca1-2)Galb1-4GlcNAcb1-3Galb1-4GlcNAcb1-3Galb1-4GlcNAcb-Sp0	28.75	2.75379	9.57838																441	Galb1-4GlcNAcb1-2Mana-Sp0	13.25	1.70783	12.8892
331	Neu5Aca2-3Galb1-4(Fuca1-3)GlcNAcb1-6(Neu5Aca2-3Galb1-3)GalNAc-Sp14	14.25	4.272	29.979																570	GlcNAcb1-3Galb1-4GlcNAcb1-6(GlcNAcb1-3Galb1-4GlcNAcb1-3)GalNAca-Sp14	13.25	3.20156	24.1627
332	GlcNAca1-4Galb1-4GlcNAcb1-3Galb1-4GlcNAcb1-3Galb1-4GlcNAcb-Sp0	3.25	5.96518	183.544																56	Neu5Aca2-6Galb1-4GlcNAcb1-2Mana1-6(Neu5Aca2-6Galb1-4GlcNAcb1-2Man-a1-3)Manb1-4GlcNAcb1-4GlcNAcb-Sp21	13	2.16025	16.6173
333	GlcNAca1-4Galb1-4GlcNAcb-Sp0	18.25	3.40343	18.6489																71	Fuca1-2Galb1-4(Fuca1-3)GlcNAcb-Sp0	13	3.55903	27.3771
334	GlcNAca1-4Galb1-3GlcNAcb-Sp0	21.75	4.272	19.6414																109	Gala1-4(Gala1-3)Galb1-4GlcNAcb-Sp8	13	2.82843	21.7571
335	GlcNAca1-4Galb1-4GlcNAcb1-3Galb1-4Glcb-Sp0	12.5	1.29099	10.328																168	Galb1-4GlcNAcb-Sp0	13	2.70801	20.8309
336	GlcNAca1-4Galb1-4GlcNAcb1-3Galb1-4(Fuca1-3)GlcNAcb1-3Galb1-4(Fuca1-3)GlcNAcb-Sp0	35.25	12.3929	35.1571																227	Neu5Aca2-8Neu5Aca2-8Neu5Aca-Sp8	13	3.4641	26.6469
337	GlcNAca1-4Galb1-4GlcNAcb1-3Galb1-4GlcNAcb-Sp0	-5	6.87992	-137.598																250	Neu5Aca2-3Galb1-4(Fuca1-3)GlcNAcb-Sp0	13	2.16025	16.6173
338	GlcNAca1-4Galb1-3GalNAc-Sp14	19.5	4.12311	21.1441																263	Neu5Aca2-6Galb1-4(6S)GlcNAcb-Sp8	13	2.70801	20.8309
339	Neu5Aca2-6Galb1-4GlcNAcb1-2Mana1-6(Mana1-3)Manb1-4GlcNAcb1-4GlcNAc-Sp12	9.5	1.29099	13.5894																282	Neu5Gca2-6Galb1-4GlcNAcb-Sp0	13	2.58199	19.8615
340	Mana1-6(Neu5Aca2-6Galb1-4GlcNAcb1-2Mana1-3)Manb1-4GlcNAcb1-4GlcNAc-Sp12	18	5.35413	29.7451																312	Mana1-2Mana1-6(Mana1-2Mana1-3)Mana1-6(Mana1-2Mana1-2Mana1-3)Mana-Sp9	13	1.63299	12.5615
341	Neu5Aca2-6Galb1-4GlcNAcb1-2Mana1-6Manb1-4GlcNAcb1-4GlcNAc-Sp12	9.5	1	10.5263																314	Neu5Aca2-6Galb1-4GlcNAcb1-2Mana1-6(Neu5Aca2-3Galb1-4GlcNAcb1-2Mana1-3)Manb1-4GlcNAcb1-4GlcNAcb-Sp12	13	0.816497	6.28074
342	Neu5Aca2-6Galb1-4GlcNAcb1-2Mana1-3Manb1-4GlcNAcb1-4GlcNAc-Sp12	19	7.11805	37.4634																315	Galb1-4GlcNAcb1-2Mana1-6(Neu5Aca2-6Galb1-4GlcNAcb1-2Mana1-3)Manb1-4GlcNAcb1-4GlcNAcb-Sp12	13	5.88784	45.2911
343	Galb1-4GlcNAcb1-2Mana1-3Manb1-4GlcNAcb1-4GlcNAc-Sp12	15.5	1.73205	11.1745																357	Gala1-3Galb1-4GlcNAcb1-2Mana1-6(Gala1-3Galb1-4GlcNAcb1-2Mana1-3)Manb1-4GlcNAcb1-4GlcNAcb-Sp20	13	3.3665	25.8962
344	Galb1-4GlcNAcb1-2Mana1-6Manb1-4GlcNAcb1-4GlcNAc-Sp12	13.75	1.5	10.9091																403	Galb1-4GlcNAcb1-6(Neu5Aca2-6Galb1-3GlcNAcb1-3)Galb1-4Glc-Sp21	13	0	0
345	Mana1-6(Galb1-4GlcNAcb1-2Mana1-3)Manb1-4GlcNAcb1-4GlcNAcb-Sp12	6.25	3.20156	51.225																417	GalNAca1-3(Fuca1-2)Galb1-3GlcNAcb1-3GalNAc-Sp14	13	1.41421	10.8786
346	GlcNAcb1-2Mana1-6(GlcNAcb1-2Mana1-3)Manb1-4GlcNAcb1-4(Fuca1-6)GlcNAcb-Sp22	22	1.41421	6.42824																426	GlcNAcb1-6(GlcNAcb1-2)Mana1-6(GlcNAcb1-4)(GlcNAcb1-2Mana1-3)Manb1-4GlcNAcb1-4GlcNAc-Sp21	13	0.816497	6.28074
347	Galb1-4GlcNAcb1-2Mana1-6(Galb1-4GlcNAcb1-2Mana1-3)Manb1-4GlcNAcb1-4(Fuca1-6)GlcNAcb-Sp22	-54.25	28.1943	-51.971																432	Galb1-4Galb-Sp10	13	3.3665	25.8962
348	Galb1-3GlcNAcb1-2Mana1-6(Galb1-3GlcNAcb1-2Mana1-3)Manb1-4GlcNAcb1-4(Fuca1-6)GlcNAcb-Sp22	24	4.69042	19.5434																475	Neu5Aca2-3Galb1-4GlcNAcb1-2Mana1-6(Neu5Aca2-3Galb1-4GlcNAcb1-2Mana1-3)Manb1-4GlcNAcb1-4(Fuca1-6)GlcNAcb-Sp24	13	21.5716	165.935
349	(6S)GlcNAcb1-3Galb1-4GlcNAcb-Sp0	40	2.16025	5.40062																516	Galb1-3GlcNAcb1-2Mana-Sp0	13	1.82574	14.0442
350	KDNa2-3Galb1-4(Fuca1-3)GlcNAc-Sp0	18.75	1.5	8																541	Neu5Gca2-8Neu5Aca2-3Galb1-4GlcNAc-Sp0	13	0.816497	6.28074
351	KDNa2-6Galb1-4GlcNAc-Sp0	7.75	0.957427	12.3539																114	Gala1-3Galb1-3GlcNAcb-Sp0	12.75	1.70783	13.3947
352	KDNa2-3Galb1-4Glc-Sp0	12.75	4.5	35.2941																127	Galb1-3GlcNAcb1-3Galb1-4(Fuca1-3)GlcNAcb-Sp0	12.75	1.89297	14.8468
353	KDNa2-3Galb1-3GalNAca-Sp14	6.75	6.60177	97.804																133	GlcNAcb1-6(Galb1-3)GalNAca-Sp8	12.75	2.21736	17.391
354	Fuca1-2Galb1-3GlcNAcb1-2Mana1-6(Fuca1-2Galb1-3GlcNAcb1-2Mana1-3)Manb1-4GlcNAcb1-4GlcNAcb-Sp20	9.25	2.75379	29.7707																140	Galb1-3GalNAca-Sp14	12.75	1.5	11.7647
355	Fuca1-2Galb1-4GlcNAcb1-2Mana1-6(Fuca1-2Galb1-4GlcNAcb1-2Mana1-3)Manb1-4GlcNAcb1-4GlcNAcb-Sp20	2	0.816497	40.8248																280	Neu5Gca2-3Galb1-4Glcb-Sp0	12.75	9.46485	74.2341
356	Fuca1-2Galb1-4(Fuca1-3)GlcNAcb1-2Mana1-6(Fuca1-2Galb1-4(Fuca1-3)GlcNAcb1-2Mana1-3)Manb1-4GlcNAcb1-4GlcNAb-Sp20	26.75	1.25831	4.70395																352	KDNa2-3Galb1-4Glc-Sp0	12.75	4.5	35.2941
357	Gala1-3Galb1-4GlcNAcb1-2Mana1-6(Gala1-3Galb1-4GlcNAcb1-2Mana1-3)Manb1-4GlcNAcb1-4GlcNAcb-Sp20	13	3.3665	25.8962																363	Galb1-4GlcNAcb1-2Mana1-6(Galb1-4GlcNAcb1-4(Galb1-4GlcNAcb1-2)Mana1-3)Manb1-4GlcNAcb1-4GlcNAc-Sp21	12.75	0.5	3.92157
358	Galb1-4GlcNAcb1-2Mana1-6(Mana1-3)Manb1-4GlcNAcb1-4GlcNAcb-Sp12	12.5	1.29099	10.328																391	Galb1-4GlcNAcb1-2Mana1-6(GlcNAcb1-2Mana1-3)Manb1-4GlcNAcb1-4GlcNAc-Sp12	12.75	1.89297	14.8468
359	Fuca1-4(Galb1-3)GlcNAcb1-2Mana1-6(Fuca1-4(Galb1-3)GlcNAcb1-2Mana1-3)Manb1-4GlcNAcb1-4(Fuca1-6)GlcNAcb-Sp22	12	6.37704	53.142																399	Galb1-3GlcNAcb1-6Galb1-4GlcNAcb-Sp0	12.75	2.21736	17.391
360	Neu5Aca2-6GlcNAcb1-4GlcNAc-Sp21	-22	9.05539	-41.1608																428	Galb1-4GlcNAcb1-2Mana1-6(GlcNAcb1-4)(Galb1-4GlcNAcb1-2Mana1-3)Manb1-4GlcNAcb1-4GlcNAc-Sp21	12.75	1.25831	9.86906
361	Neu5Aca2-6GlcNAcb1-4GlcNAcb1-4GlcNAc-Sp21	16.25	4.92443	30.3042																431	Galb1-4GlcNAcb1-6(Galb1-4GlcNAcb1-2)Mana1-6(GlcNAcb1-4)(Galb1-4GlcNAcb1-4(Galb1-4GlcNAcb1-2)Mana1-3)Manb1-4GlcNAcb1-4GlcNAc-Sp21	12.75	2.21736	17.391
362	Galb1-4(Fuca1-3)GlcNAcb1-6(Fuca1-2Galb1-4GlcNAcb1-3)Galb1-4Glc-Sp21	14.25	3.94757	27.7023																479	Neu5Aca2-6Galb1-4GlcNAcb1-6(Fuca1-2Galb1-4(Fuca1-3)GlcNAcb1-3)Galb1-4Glc-Sp21	12.75	2.06155	16.169
363	Galb1-4GlcNAcb1-2Mana1-6(Galb1-4GlcNAcb1-4(Galb1-4GlcNAcb1-2)Mana1-3)Manb1-4GlcNAcb1-4GlcNAc-Sp21	12.75	0.5	3.92157																493	Fuca1-2(6S)Galb1-3(6S)GlcNAcb-Sp0	12.75	1.89297	14.8468
364	GalNAca1-3(Fuca1-2)Galb1-4GlcNAcb1-2Mana1-6(GalNAca1-3(Fuca1-2)Galb1-4GlcNAcb1-2Mana1-3)Manb1-4GlcNAcb1-4GlcNAcb-Sp20	15.5	1	6.45161																498	GalNAca1-3(Fuca1-2)Galb1-3GlcNAcb1-6GalNAca-Sp14	12.75	8.77021	68.786
365	Gala1-3(Fuca1-2)Galb1-4GlcNAcb1-2Mana1-6(Gala1-3(Fuca1-2)Galb1-4GlcNAcb1-2Mana1-3)Manb1-4GlcNAcb1-4GlcNAcb-Sp20	15.5	2.08167	13.4301																501	Galb1-3GlcNAca1-3Galb1-4GlcNAcb-Sp8	12.75	1.70783	13.3947
366	Gala1-3Galb1-4(Fuca1-3)GlcNAcb1-2Mana1-6(Gala1-3Galb1-4(Fuca1-3)GlcNAcb1-2Mana1-3)Manb1-4GlcNAcb1-4GlcNAcb-Sp20	4.25	1.70783	40.1841																553	GlcNAb1-3Galb1-3GalNAc-Sp14	12.75	4.92443	38.623
367	GalNAca1-3(Fuca1-2)Galb1-3GlcNAcb1-2Mana1-6(GalNAca1-3(Fuca1-2)Galb1-3GlcNAcb1-2Mana1-3)Manb1-4GlcNAcb1-4GlcNAcb-Sp20	17.5	1.73205	9.89743																579	GlcNAcb1-6(Neu5Aca2-3Galb1-3)GalNAca-Sp14	12.75	3.30404	25.914
368	Galα1-3(Fucα1-2)Galβ1-3GlcNAcβ1-2Manα1-6(Galα1-3(Fucα1-2)Galβ1-3GlcNAcβ1-2Manα1-3)Manβ1-4GlcNAcβ1-4GlcNAcβ-Sp20	17.25	0.5	2.89855																74	Fuca1-2Galb1-4GlcNAcb1-3Galb1-4GlcNAcb1-3Galb1-4GlcNAcb-Sp0	12.5	1.29099	10.328
369	Fuca1-4(Fuca1-2Galb1-3)GlcNAcb1-2Mana1-3(Fuca1-4(Fuca1-2Galb1-3)GlcNAcb1-2Mana1-3)Manb1-4GlcNAcb1-4GlcNAcb-Sp19	-5	9.09212	-181.842																174	GlcNAca1-6Galb1-4GlcNAcb-Sp8	12.5	1.29099	10.328
370	Neu5Aca2-3Galb1-4GlcNAcb1-3GalNAc-Sp14	3.5	3.69685	105.624																335	GlcNAca1-4Galb1-4GlcNAcb1-3Galb1-4Glcb-Sp0	12.5	1.29099	10.328
371	Neu5Aca2-6Galb1-4GlcNAcb1-3GalNAc-Sp14	7	1.41421	20.2031																358	Galb1-4GlcNAcb1-2Mana1-6(Mana1-3)Manb1-4GlcNAcb1-4GlcNAcb-Sp12	12.5	1.29099	10.328
372	Neu5Aca2-3Galb1-4(Fuca1-3)GlcNAcb1-3GalNAca-Sp14	30.5	2.38048	7.80484																379	Galb1-4(Fuca1-3)GlcNAcb1-6(Fuca1-4(Fuca1-2Galb1-3)GlcNAcb1-3)Galb1-4Glc-Sp21	12.5	0.57735	4.6188
373	GalNAcb1-4GlcNAcb1-2Mana1-6(GalNAcb1-4GlcNAcb1-2Mana1-3)Manb1-4GlcNAcb1-4GlcNAc-Sp12	52.5	3.31662	6.31738																410	Gala1-3(Fuca1-2)Galb1-4(Fuca1-3)GlcNAcb1-3GalNAc-Sp14	12.5	1.29099	10.328
374	Galb1-3GalNAca1-3(Fuca1-2)Galb1-4Glc-Sp0	-9	6.48074	-72.0082																484	(3S)Galb1-3(Fuca1-4)GlcNAcb-Sp0	12.5	1.91485	15.3188
375	Galb1-3GalNAca1-3(Fuca1-2)Galb1-4GlcNAc-Sp0	15.75	5.7373	36.4273																72	Fuca1-2Galb1-4(Fuca1-3)GlcNAcb-Sp8	12.25	0.5	4.08163
376	Galb1-3GlcNAcb1-3Galb1-4GlcNAcb1-6(Galb1-3GlcNAcb1-3)Galb1-4Glcb-Sp0	9	0.816497	9.07218																208	Mana1-2Mana1-6(Mana1-2Mana1-3)Mana-Sp9	12.25	1.5	12.2449
377	Galb1-4(Fuca1-3)GlcNAcb1-6(Galb1-3GlcNAcb1-3)Galb1-4Glc-Sp21	19.75	3.30404	16.7293																209	Mana1-2Mana1-3Mana-Sp9	12.25	6.84957	55.9149
378	Galb1-4GlcNAcb1-6(Fuca1-4(Fuca1-2Galb1-3)GlcNAcb1-3)Galb1-4Glc-Sp21	20.25	3.40343	16.8071																230	GalNAcb1-4(Neu5Aca2-3)Galb1-4Glcb-Sp0	12.25	0.5	4.08163
379	Galb1-4(Fuca1-3)GlcNAcb1-6(Fuca1-4(Fuca1-2Galb1-3)GlcNAcb1-3)Galb1-4Glc-Sp21	12.5	0.57735	4.6188																269	Neu5Aca2-6Galb1-4Glcb-Sp8	12.25	1.89297	15.4528
380	Galb1-3GlcNAcb1-3Galb1-4(Fuca1-3)GlcNAcb1-6(Galb1-3GlcNAcb1-3)Galb1-4Glc-Sp21	10.5	1.29099	12.2952																440	Galb1-4(Fuca1-3)GlcNAcb1-6GalNAc-Sp14	12.25	3.94757	32.2251
381	Galb1-4GlcNAcb1-6(Galb1-4GlcNAcb1-2)Mana1-6(Galb1-4GlcNAcb1-4(Galb1-4GlcNAcb1-2)Mana1-3)Manb1-4GlcNAcb1-4GlcNAcb-Sp21	12	1.82574	15.2145																443	Gala1-3(Fuca1-2)Galb1-4GlcNAcb1-6(Gala1-3(Fuca1-2)Galb1-4GlcNAcb1-3)GalNAc-Sp14	12.25	4.92443	40.1994
382	GlcNAcb1-2Mana1-6(GlcNAcb1-4(GlcNAcb1-2)Mana1-3)Manb1-4GlcNAcb1-4GlcNAc-Sp21	11.25	1.89297	16.8264																460	Gala1-3(Fuca1-2)Galb1-3GalNAca-Sp8	12.25	1.25831	10.2719
383	Fuca1-2Galb1-3GalNAca1-3(Fuca1-2)Galb1-4Glcb-Sp0	18	5.71548	31.7526																489	Fuca1-2(6S)Galb1-3GlcNAcb-Sp0	12.25	2.62996	21.469
384	Fuca1-2Galb1-3GalNAca1-3(Fuca1-2)Galb1-4GlcNAcb-Sp0	10.25	6.55108	63.913																527	GlcNAcb1-3Galb1-4GlcNAcb1-6(GlcNAcb1-3)Galb1-4GlcNAc-Sp0	12.25	0.5	4.08163
385	Galb1-3GlcNAcb1-3GalNAca-Sp14	25	17.6635	70.6541																13	Glcb-Sp8	12	0	0
386	GalNAcb1-4(Neu5Aca2-3)Galb1-4GlcNAcb1-3GalNAca-Sp14	53.25	7.08872	13.3122																66	Fuca1-2Galb1-3GlcNAcb1-3Galb1-4Glcb-Sp10	12	8.04156	67.013
387	GalNAca1-3(Fuca1-2)Galb1-3GalNAca1-3(Fuca1-2)Galb1-4GlcNAcb-Sp0	11.25	1.5	13.3333																317	Neu5Aca2-8Neu5Aca2-8Neu5Acb-Sp8	12	1.1547	9.6225
388	Gala1-3Galb1-3GlcNAcb1-2Mana1-6(Gala1-3Galb1-3GlcNAcb1-2Mana1-3)Manb1-4GlcNAcb1-4GlcNAc-Sp19	21	2.94392	14.0187																359	Fuca1-4(Galb1-3)GlcNAcb1-2Mana1-6(Fuca1-4(Galb1-3)GlcNAcb1-2Mana1-3)Manb1-4GlcNAcb1-4(Fuca1-6)GlcNAcb-Sp22	12	6.37704	53.142
389	Gala1-3Galb1-3(Fuca1-4)GlcNAcb1-2Mana1-6(Gala1-3Galb1-3(Fuca1-4)GlcNAcb1-2Mana1-3)Manb1-4GlcNAcb1-4GlcNAc-Sp19	36	2.16025	6.00069																381	Galb1-4GlcNAcb1-6(Galb1-4GlcNAcb1-2)Mana1-6(Galb1-4GlcNAcb1-4(Galb1-4GlcNAcb1-2)Mana1-3)Manb1-4GlcNAcb1-4GlcNAcb-Sp21	12	1.82574	15.2145
390	GlcNAcb1-2Mana1-6(Galb1-4GlcNAcb1-2Mana1-3)Manb1-4GlcNAcb1-4GlcNAc-Sp12	10.5	3.31662	31.5869																415	Fuca1-2Galb1-3GlcNAcb1-3GalNAc-Sp14	12	2.16025	18.0021
391	Galb1-4GlcNAcb1-2Mana1-6(GlcNAcb1-2Mana1-3)Manb1-4GlcNAcb1-4GlcNAc-Sp12	12.75	1.89297	14.8468																434	Neu5Aca2-3Galb1-4GlcNAcb1-3Galb-Sp8	12	0.816497	6.80414
392	Neu5Aca2-3Galb1-3GlcNAcb1-3GalNAca-Sp14	10.5	5.19615	49.4872																18	GlcN(Gc)b-Sp8	11.75	6.99405	59.5238
393	Fuca1-2Galb1-4GlcNAcb1-3GalNAca-Sp14	13.25	1.25831	9.49665																137	Neu5Acb2-6(Galb1-3)GalNAca-Sp8	11.75	1.89297	16.1104
394	Galb1-4(Fuca1-3)GlcNAcb1-3GalNAca-Sp14	11.25	1.89297	16.8264																183	GlcNAcb1-3Galb1-4GlcNAcb-Sp8	11.75	0.957427	8.14832
395	GalNAca1-3GalNAcb1-3Gala1-4Galb1-4GlcNAcb-Sp0	8.5	2.38048	28.0056																232	Neu5Aca2-6(Neu5Aca2-3)GalNAca-Sp8	11.75	5.67891	48.3311
396	Gala1-4Galb1-3GlcNAcb1-2Mana1-6(Gala1-4Galb1-3GlcNAcb1-2Mana1-3)Manb1-4GlcNAcb1-4GlcNAcb-Sp19	9	9.27362	103.04																238	Neu5Aca2-3Galb1-4(Neu5Aca2-3Galb1-3)GlcNAcb-Sp8	11.75	4.85627	41.3299
397	Gala1-4Galb1-4GlcNAcb1-2Mana1-6(Gala1-4Galb1-4GlcNAcb1-2Mana1-3)Manb1-4GlcNAcb1-4GlcNAcb-Sp24	-14	7.70281	-55.0201																248	Neu5Aca2-3Galb1-4(Fuca1-3)(6S)GlcNAcb-Sp8	11.75	3.30404	28.1195
398	Gala1-3Galb1-4GlcNAcb1-3GalNAca-Sp14	21	2.82843	13.4687																418	Gala1-3Galb1-3GlcNAcb1-3GalNAc-Sp14	11.75	0.957427	8.14832
399	Galb1-3GlcNAcb1-6Galb1-4GlcNAcb-Sp0	12.75	2.21736	17.391																515	GalNAca1-3(Fuca1-2)Galb1-4 GlcNAcb1-2Mana-Sp0	11.75	2.98608	25.4134
400	Galb1-3GlcNAca1-6Galb1-4GlcNAcb-Sp0	15.75	2.36291	15.0026																532	GlcNAcb1-3Galb1-4GlcNAcb1-2Mana1-6(GlcNAcb1-3Galb1-4GlcNAcb1-2Mana1-3)Manb1-4GlcNAcb1-4GlcNAcb-Sp25	11.75	1.5	12.766
401	GalNAcb1-3Gala1-6Galb1-4Glcb-Sp8	19.75	6.23832	31.5864																54	Galb1-4GlcNAcb1-2Mana1-6(Galb1-4GlcNAcb1-2Mana1-3)Manb1-4GlcNAcb1-4GlcNAcb-Sp12	11.5	0.57735	5.02044
402	Gala1-3(Fuca1-2)Galb1-4(Fuca1-3)Glcb-Sp21	15.5	3	19.3548																126	Galb1-3(Fuca1-4)GlcNAcb1-3Galb1-4(Fuca1-3)GlcNAcb-Sp0	11.5	1	8.69565
403	Galb1-4GlcNAcb1-6(Neu5Aca2-6Galb1-3GlcNAcb1-3)Galb1-4Glc-Sp21	13	0	0																308	MurNAcb1-4GlcNAcb-Sp10	11.5	1.29099	11.226
404	Galb1-3GalNAcb1-4(Neu5Aca2-8Neu5Aca2-3)Galb1-4Glcb-Sp0	26.75	3.86221	14.4382																487	Gala1-3Galb1-4GlcNAcb1-6GalNAca-Sp14	11.5	1.29099	11.226
405	Neu5Aca2-3Galb1-3GalNAcb1-4(Neu5Aca2-8Neu5Aca2-3)Galb1-4Glcb-Sp0	17	2.16025	12.7073																496	(3S)GalNAcb1-4(Fuca1-3)GlcNAcb-Sp8	11.5	2.38048	20.6998
406	Gala1-3(Fuca1-2)Galb1-4GlcNAcb1-3GalNAca-Sp14	9	0.816497	9.07218																577	Neu5Aca2-6Galb1-4GlcNAcb1-6(Galb1-3)GalNAca-Sp14	11.5	4.3589	37.9035
407	GalNAca1-3(Fuca1-2)Galb1-4GlcNAcb1-3GalNAca-Sp14	10.25	1.5	14.6341																32	(3S)Galb1-4(Fuca1-3)GlcNAc-Sp0	11.25	1.25831	11.1849
408	GalNAca1-3GalNAcb1-3Gala1-4Galb1-4Glcb-Sp0	10.25	1.25831	12.2762																184	GlcNAcb1-3Galb1-4GlcNAcb1-3Galb1-4GlcNAcb-Sp0	11.25	1.5	13.3333
409	Fuca1-2Galb1-4(Fuca1-3)GlcNAcb1-3GalNAca-Sp14	27	2.16025	8.00091																225	Neu5Aca2-8Neu5Aca2-8Neu5Aca2-3Galb1-4Glcb-Sp0	11.25	0.957427	8.51046
410	Gala1-3(Fuca1-2)Galb1-4(Fuca1-3)GlcNAcb1-3GalNAc-Sp14	12.5	1.29099	10.328																274	Neu5Acb2-6GalNAca-Sp8	11.25	1.89297	16.8264
411	GalNAca1-3(Fuca1-2)Galb1-4(Fuca1-3)GlcNAcb1-3GalNAc-Sp14	21	2	9.52381																382	GlcNAcb1-2Mana1-6(GlcNAcb1-4(GlcNAcb1-2)Mana1-3)Manb1-4GlcNAcb1-4GlcNAc-Sp21	11.25	1.89297	16.8264
412	Galb1-4(Fuca1-3)GlcNAcb1-2Mana1-6(Galb1-4(Fuca1-3)GlcNAcb1-2Mana1-3)Manb1-4GlcNAcb1-4(Fuca1-6)GlcNAcb-Sp22	-13.25	11.6154	-87.6631																387	GalNAca1-3(Fuca1-2)Galb1-3GalNAca1-3(Fuca1-2)Galb1-4GlcNAcb-Sp0	11.25	1.5	13.3333
413	Fuca1-2Galb1-4GlcNAcb1-2Mana1-6(Fuca1-2Galb1-4GlcNAcb1-2Mana1-3)Manb1-4GlcNAcb1-4(Fuca1-6)GlcNAcb-Sp22	29.5	4.43471	15.0329																394	Galb1-4(Fuca1-3)GlcNAcb1-3GalNAca-Sp14	11.25	1.89297	16.8264
414	GlcNAcb1-2(GlcNAcb1-6)Mana1-6(GlcNAcb1-2Mana1-3)Manb1-4GlcNAcb1-4GlcNAcb-Sp19	6.25	8.61684	137.87																469	Neu5Aca2-6Galb1-4GlcNAcb1-6(Galb1-3GlcNAcb1-3)Galb1-4Glcb-Sp21	11.25	3.20156	28.4583
415	Fuca1-2Galb1-3GlcNAcb1-3GalNAc-Sp14	12	2.16025	18.0021																473	Neu5Aca2-6Galb1-4 GlcNAcb1-6(Neu5Aca2-6Galb1-4GlcNAcb1-3)GalNAca-Sp14	11.25	2.21736	19.7098
416	Gala1-3(Fuca1-2)Galb1-3GlcNAcb1-3GalNAc-Sp14	4.75	2.98608	62.8648																490	Gala1-3(Fuca1-2)Galb1-4GlcNAcb1-6GalNAca-Sp14	11.25	6.13052	54.4936
417	GalNAca1-3(Fuca1-2)Galb1-3GlcNAcb1-3GalNAc-Sp14	13	1.41421	10.8786																544	Neu5Aca2-8Neu5Aca2-3Galb1-4GlcNAc-Sp0	11.25	3.59398	31.9465
418	Gala1-3Galb1-3GlcNAcb1-3GalNAc-Sp14	11.75	0.957427	8.14832																182	GlcNAcb1-3Galb1-4GlcNAcb-Sp0	11	3.55903	32.3548
419	Fuca1-2Galb1-3GlcNAcb1-2Mana1-6(Fuca1-2Galb1-3GlcNAcb1-2Mana1-3)Manb1-4GlcNAcb1-4(Fuca1-6)GlcNAcb-Sp22	18.5	2.38048	12.8674																207	Mana1-2Mana1-2Mana1-3Mana-Sp9	11	4.08248	37.1135
420	Gala1-3(Fuca1-2)Galb1-4GlcNAcb1-2Mana1-6(Gala1-3(Fuca1-2)Galb1-4GlcNAcb1-2Mana1-3)Manb1-4GlcNAcb1-4(Fuca1-6)GlcNAcb-Sp22	26	1.41421	5.43928																214	Mana1-6(Mana1-3)Mana1-6(Mana1-3)Manb1-4GlcNAcb1-4GlcNAcb-Sp12	11	1.41421	12.8565
421	Galb1-3GlcNAcb1-6(Galb1-3GlcNAcb1-2)Mana1-6(Galb1-3GlcNAcb1-2Mana1-3)Manb1-4GlcNAcb1-4GlcNAcb-Sp19	-9	11.9164	-132.404																234	Neu5Aca2-3GalNAcb1-4GlcNAcb-Sp0	11	7.87401	71.5819
422	Galb1-4GlcNAcb1-6(Fuca1-2Galb1-3GlcNAcb1-3)Galb1-4Glc-Sp21	19	3.4641	18.2321																480	Galb1-3GlcNAcb1-6GalNAca-Sp14	11	2.70801	24.6183
423	Fuca1-3GlcNAcb1-6(Galb1-4GlcNAcb1-3)Galb1-4Glc-Sp21	45.5	2.51661	5.53101																523	Galb1-4GlcNAcb1-2 Mana1-6(GlcNAcb1-4)(Galb1-4GlcNAcb1-2Mana1-3)Manb1-4GlcNAcb1-4(Fuca1-6)GlcNAc-Sp21	11	1.41421	12.8565
424	GlcNAcb1-2Mana1-6(GlcNAcb1-4)(GlcNAcb1-2Mana1-3)Manb1-4GlcNAcb1-4GlcNAc-Sp21	16.25	11.1766	68.7792																555	(3S)GlcAb1-3Galb1-4GlcNAcb1-3Galb1-4Glc-Sp0	11	3.55903	32.3548
425	GlcNAcb1-2Mana1-6(GlcNAcb1-4)(GlcNAcb1-4(GlcNAcb1-2)Mana1-3)Manb1-4GlcNAcb1-4GlcNAc-Sp21	14	0.816497	5.83212																556	(3S)GlcAb1-3Galb1-4GlcNAcb1-2Mana-Sp0	11	2.82843	25.713
426	GlcNAcb1-6(GlcNAcb1-2)Mana1-6(GlcNAcb1-4)(GlcNAcb1-2Mana1-3)Manb1-4GlcNAcb1-4GlcNAc-Sp21	13	0.816497	6.28074																28	(3S)Galb1-3(Fuca1-4)GlcNAcb-Sp8	10.75	3.30404	30.7352
427	GlcNAcb1-6(GlcNAcb1-2)Mana1-6(GlcNAcb1-4)(GlcNAcb1-4(GlcNAcb1-2)Mana1-3)Manb1-4GlcNAcb1-4GlcNAc-Sp21	-2.75	6.70199	-243.709																86	GalNAca1-3(Fuca1-2)Galb1-4GlcNAcb-Sp8	10.75	0.957427	8.9063
428	Galb1-4GlcNAcb1-2Mana1-6(GlcNAcb1-4)(Galb1-4GlcNAcb1-2Mana1-3)Manb1-4GlcNAcb1-4GlcNAc-Sp21	12.75	1.25831	9.86906																122	Gala1-4Galb1-4Glcb-Sp0	10.75	2.87228	26.7189
429	Galb1-4GlcNAcb1-2Mana1-6(GlcNAcb1-4)(Galb1-4GlcNAcb1-4(Galb1-4GlcNAcb1-2)Mana1-3)Manb1-4GlcNAcb1-4GlcNAc-Sp21	10.25	1.5	14.6341																149	Galb1-3GlcNAcb-Sp0	10.75	10.7199	99.7202
430	Galb1-4GlcNAcb1-6(Galb1-4GlcNAcb1-2)Mana1-6(GlcNAcb1-4)(Galb1-4GlcNAcb1-2Mana1-3)Manb1-4GlcNAcb1-4GlcNAc-Sp21	14.75	4.34933	29.487																211	Mana1-6(Mana1-3)Mana-Sp9	10.75	1.5	13.9535
431	Galb1-4GlcNAcb1-6(Galb1-4GlcNAcb1-2)Mana1-6(GlcNAcb1-4)(Galb1-4GlcNAcb1-4(Galb1-4GlcNAcb1-2)Mana1-3)Manb1-4GlcNAcb1-4GlcNAc-Sp21	12.75	2.21736	17.391																260	Neu5Aca2-3Galb1-4Glcb-Sp8	10.75	2.62996	24.4647
432	Galb1-4Galb-Sp10	13	3.3665	25.8962																276	Neu5Gca2-3Galb1-3(Fuca1-4)GlcNAcb-Sp0	10.75	6.65207	61.8797
433	Galb1-6Galb-Sp10	25	4.69042	18.7617																277	Neu5Gca2-3Galb1-3GlcNAcb-Sp0	10.75	0.5	4.65116
434	Neu5Aca2-3Galb1-4GlcNAcb1-3Galb-Sp8	12	0.816497	6.80414																279	Neu5Gca2-3Galb1-4GlcNAcb-Sp0	10.75	2.21736	20.6266
435	GalNAcb1-6GalNAcb-Sp8	16	2.16025	13.5015																540	Neu5Aca2-8Neu5Gca2-3Galb1-4GlcNAc-Sp0	10.75	1.70783	15.8867
436	(6S)Galb1-3GlcNAcb-Sp0	25	7.57188	30.2875																569	GlcNAcb1-3Galb1-4GlcNAcb1-6(Galb1-3)GalNAca-Sp14	10.75	2.36291	21.9805
437	(6S)Galb1-3(6S)GlcNAc-Sp0	-14	13.9284	-99.4885																572	Neu5Aca2-6Galb1-4GlcNAcb1-3Galb1-4GlcNAcb1-3GalNAca-Sp14	10.75	5.058	47.0511
438	Fuca1-2Galb1-4 GlcNAcb1-2Mana1-6(Fuca1-2Galb1-4GlcNAcb1-2(Fuca1-2Galb1-4GlcNAcb1-4)Mana1-3)Manb1-4GlcNAcb1-4GlcNAcb-Sp12	-5.25	2.87228	-54.7101																99	GalNAcb1-4GlcNAcb-Sp8	10.5	4.79583	45.6746
439	Fuca1-2Galb1-4(Fuca1-3)GlcNAcb1-2Mana1-6(Fuca1-2Galb1-4(Fuca1-3)GlcNAcb1-4(Fuca1-2Galb1-4(Fuca1-3)GlcNAcb1-2)Mana1-3)Manb1-4GlcNAcb1-4GlcNAcb-Sp12	20.5	1.29099	6.29753																105	Gala1-3(Fuca1-2)Galb1-4GlcNAc-Sp0	10.5	0.57735	5.49857
440	Galb1-4(Fuca1-3)GlcNAcb1-6GalNAc-Sp14	12.25	3.94757	32.2251																229	GalNAcb1-4(Neu5Aca2-3)Galb1-4GlcNAcb-Sp8	10.5	7.04746	67.1186
441	Galb1-4GlcNAcb1-2Mana-Sp0	13.25	1.70783	12.8892																268	Neu5Aca2-6Galb1-4Glcb-Sp0	10.5	4.79583	45.6746
442	Fuca1-2Galb1-4GlcNAcb1-6(Fuca1-2Galb1-4GlcNAcb1-3)GalNAc-Sp14	15.5	1.73205	11.1745																380	Galb1-3GlcNAcb1-3Galb1-4(Fuca1-3)GlcNAcb1-6(Galb1-3GlcNAcb1-3)Galb1-4Glc-Sp21	10.5	1.29099	12.2952
443	Gala1-3(Fuca1-2)Galb1-4GlcNAcb1-6(Gala1-3(Fuca1-2)Galb1-4GlcNAcb1-3)GalNAc-Sp14	12.25	4.92443	40.1994																390	GlcNAcb1-2Mana1-6(Galb1-4GlcNAcb1-2Mana1-3)Manb1-4GlcNAcb1-4GlcNAc-Sp12	10.5	3.31662	31.5869
444	GalNAca1-3(Fuca1-2)Galb1-4GlcNAcb1-6(GalNAca1-3(Fuca1-2)Galb1-4GlcNAcb1-3)GalNAc-Sp14	19.25	3.30404	17.1638																392	Neu5Aca2-3Galb1-3GlcNAcb1-3GalNAca-Sp14	10.5	5.19615	49.4872
445	Neu5Aca2-8Neu5Aca2-3Galb1-3GalNAcb1-4(Neu5Aca2-8Neu5Aca2-3)Galb1-4Glcb-Sp0	18.5	12.1518	65.6855																526	Neu5Aca2-3Galb1-4(Fuca1-3)GlcNAcb1-2Mana-Sp0	10.5	3.10913	29.6107
446	GalNAcb1-4Galb1-4Glcb-Sp0	31.75	17.8396	56.1876																542	Neu5Gca2-8Neu5Gca2-3Galb1-4GlcNAcb1-3Galb1-4GlcNAc-Sp0	10.5	2.88675	27.4929
447	GalNAca1-3(Fuca1-2)Galb1-4GlcNAcb1-2Mana1-6(GalNAca1-3(Fuca1-2)Galb1-4GlcNAcb1-2Mana1-3)Manb1-4GlcNAcb1-4(Fuca1-6)GlcNAcb-Sp22	20.25	4.85627	23.9816																17	GlcNAcb-Sp8	10.25	3.68556	35.9567
448	Gala1-3(Fuca1-2)Galb1-3GlcNAcb1-2Mana1-6(Gala1-3(Fuca1-2)Galb1-3GlcNAcb1-2Mana1-3)Manb1-4GlcNAcb1-4(Fuca1-6)GlcNAcb-Sp22	26.75	8.53913	31.922																193	GlcNAcb1-6GalNAca-Sp14	10.25	1.5	14.6341
449	Neu5Aca2-6Galb1-4GlcNAcb1-6(Fuca1-2Galb1-3GlcNAcb1-3)Galb1-4Glc-Sp21	14	2.16025	15.4303																233	Neu5Aca2-3GalNAca-Sp8	10.25	1.70783	16.6617
450	GalNAca1-3(Fuca1-2)Galb1-3GlcNAcb1-2Mana1-6(GalNAca1-3(Fuca1-2)Galb1-3GlcNAcb1-2Mana1-3)Manb1-4GlcNAcb1-4(Fuca1-6)GlcNAcb-Sp22	19	1.41421	7.44323																329	GalNAca1-3(Fuca1-2)Galb1-4GlcNAcb1-3Galb1-4GlcNAcb-Sp0	10.25	1.70783	16.6617
451	Galb1-4GlcNAcb1-6(Galb1-4GlcNAcb1-2)Mana1-6(Galb1-4GlcNAcb1-2Mana1-3)Manb1-4GlcNAcb1-4GlcNAcb-Sp19	-13.75	3.94757	-28.7096																384	Fuca1-2Galb1-3GalNAca1-3(Fuca1-2)Galb1-4GlcNAcb-Sp0	10.25	6.55108	63.913
452	Neu5Aca2-3Galb1-4GlcNAcb1-2Mana1-6(GlcNAcb1-4)(Neu5Aca2-3Galb1-4GlcNAcb1-2Mana1-3)Manb1-4GlcNAcb1-4GlcNAcb-Sp21	9.75	0.957427	9.81977																407	GalNAca1-3(Fuca1-2)Galb1-4GlcNAcb1-3GalNAca-Sp14	10.25	1.5	14.6341
453	Neu5Aca2-3Galb1-4GlcNAcb1-4Mana1-6(GlcNAcb1-4)(Neu5Aca2-3Galb1-4GlcNAcb1-4(Neu5Aca2-3Galb1-4GlcNAcb1-2)Mana1-3)Manb1-4GlcNAcb1-4GlcNAcb-Sp21	3.5	1.73205	49.4872																408	GalNAca1-3GalNAcb1-3Gala1-4Galb1-4Glcb-Sp0	10.25	1.25831	12.2762
454	Neu5Aca2-3Galb1-4GlcNAcb1-6(Neu5Aca2-3Galb1-4GlcNAcb1-2)Mana1-6(GlcNAcb1-4)(Neu5Aca2-3Galb1-4GlcNAcb1-2Mana1-3)Manb1-4GlcNAcb1-4GlcNAcb-Sp21	7.75	0.5	6.45161																429	Galb1-4GlcNAcb1-2Mana1-6(GlcNAcb1-4)(Galb1-4GlcNAcb1-4(Galb1-4GlcNAcb1-2)Mana1-3)Manb1-4GlcNAcb1-4GlcNAc-Sp21	10.25	1.5	14.6341
455	Neu5Aca2-3Galb1-4GlcNAcb1-6(Neu5Aca2-3Galb1-4GlcNAcb1-2)Mana1-6(GlcNAcb1-4)(Neu5Aca2-3Galb1-4GlcNAcb1-4(Neu5Aca2-3Galb1-4GlcNAcb1-2)Mana1-3)Manb1-4GlcNAcb1-4GlcNAcb-Sp21	8.5	1.29099	15.1882																458	Neu5Aca2-6Galb1-4GlcNAcb1-6(Neu5Aca2-6Galb1-4GlcNAcb1-2)Mana1-6(GlcNAcb1-4)(Neu5Aca2-6Galb1-4GlcNAcb1-2Mana1-3)Manb1-4GlcNAcb1-4GlcNAcb-Sp21	10.25	1.70783	16.6617
456	Neu5Aca2-6Galb1-4GlcNAcb1-2Mana1-6(GlcNAcb1-4)(Neu5Aca2-6Galb1-4GlcNAcb1-2Mana1-3)Manb1-4GlcNAcb1-4GlcNAcb-Sp21	9.75	0.957427	9.81977																499	GlcNAcb1-6(GlcNAcb1-2)Mana1-6(GlcNAcb1-4)(GlcNAcb1-4(GlcNAcb1-2)Mana1-3)Manb1-4GlcNAcb1-4(Fuca1-6)GlcNAc-Sp21	10.25	1.25831	12.2762
457	Neu5Aca2-6Galb1-4GlcNAcb1-4Mana1-6(GlcNAcb1-4)(Neu5Aca2-6Galb1-4GlcNAcb1-4(Neu5Aca2-6Galb1-4GlcNAcb1-2)Mana1-3)Manb1-4GlcNAcb1-4GlcNAcb-Sp21	16.5	2.08167	12.6162																524	Galb1-4GlcNAcb1-2 Mana1-6(Galb1-4GlcNAcb1-4)(Galb1-4GlcNAcb1-2Mana1-3)Manb1-4GlcNAcb1-4(Fuca1-6)GlcNAc-Sp21	10.25	2.21736	21.6327
458	Neu5Aca2-6Galb1-4GlcNAcb1-6(Neu5Aca2-6Galb1-4GlcNAcb1-2)Mana1-6(GlcNAcb1-4)(Neu5Aca2-6Galb1-4GlcNAcb1-2Mana1-3)Manb1-4GlcNAcb1-4GlcNAcb-Sp21	10.25	1.70783	16.6617																539	Neu5Gca2-8Neu5Gca2-3Galb1-4GlcNAc-Sp0	10.25	1.25831	12.2762
459	Neu5Aca2-6Galb1-4GlcNAcb1-6(Neu5Aca2-6Galb1-4GlcNAcb1-2)Mana1-6(GlcNAcb1-4)(Neu5Aca2-6Galb1-4GlcNAcb1-4(Neu5Aca2-6Galb1-4GlcNAcb1-2)Mana1-3)Manb1-4GlcNAcb1-4GlcNAcb-Sp21	14	6.78233	48.4452																559	Neu5Aca2-8Neu5Aca2-3Galb1-3GalNAcb1-4(Neu5Aca2-3)Galb1-4Glc-Sp21	10.25	2.21736	21.6327
460	Gala1-3(Fuca1-2)Galb1-3GalNAca-Sp8	12.25	1.25831	10.2719																39	(6S)(4S)Galb1-4GlcNAcb-Sp0	10	6.0553	60.553
461	Gala1-3(Fuca1-2)Galb1-3GalNAcb-Sp8	3.25	7.88987	242.765																64	Fuca1-2Galb1-3GalNAcb1-4(Neu5Aca2-3)Galb1-4Glcb-Sp9	10	1.41421	14.1421
462	Glca1-6Glca1-6Glca1-6Glcb-Sp10	17.5	3.87298	22.1313																120	Gala1-4Galb1-4GlcNAcb-Sp0	10	6.32456	63.2456
463	Glca1-4Glca1-4Glca1-4Glcb-Sp10	16.5	3.78594	22.9451																176	GlcNAcb1-6(GlcNAcb1-3)GalNAca-Sp8	10	5.03322	50.3322
464	Neu5Aca2-3Galb1-4GlcNAcb1-6(Neu5Aca2-3Galb1-4GlcNAcb1-3)GalNAca-Sp14	6.75	5.12348	75.9033																73	Fuca1-2Galb1-4GlcNAcb1-3Galb1-4GlcNAcb-Sp0	9.75	2.06155	21.1441
465	Fuca1-2Galb1-4(Fuca1-3)GlcNAcb1-2Mana1-6(Fuca1-2Galb1-4(Fuca1-3)GlcNAcb1-2Mana1-3)Manb1-4GlcNAcb1-4(Fuca1-6)GlcNAcb-Sp24	46.75	6.18466	13.2292																326	Neu5Aca2-6Galb1-4GlcNAcb1-3Galb1-4GlcNAcb1-3Galb1-4GlcNAcb-Sp0	9.75	4.272	43.8154
466	Fuca1-2Galb1-3(Fuca1-4)GlcNAcb1-2Mana1-6(Fuca1-2Galb1-3(Fuca1-4)GlcNAcb1-2Mana1-3)Manb1-4GlcNAcb1-4(Fuca1-6)GlcNAcb1-4(Fuca1-6)GlcNAcb-Sp19	27.75	4.03113	14.5266																452	Neu5Aca2-3Galb1-4GlcNAcb1-2Mana1-6(GlcNAcb1-4)(Neu5Aca2-3Galb1-4GlcNAcb1-2Mana1-3)Manb1-4GlcNAcb1-4GlcNAcb-Sp21	9.75	0.957427	9.81977
467	GlcNAcb1-6(GlcNAcb1-2)Mana1-6(GlcNAcb1-2Mana1-3)Manb1-4GlcNAcb1-4(Fuca1-6)GlcNAcb-Sp24	27.25	4.03113	14.7931																456	Neu5Aca2-6Galb1-4GlcNAcb1-2Mana1-6(GlcNAcb1-4)(Neu5Aca2-6Galb1-4GlcNAcb1-2Mana1-3)Manb1-4GlcNAcb1-4GlcNAcb-Sp21	9.75	0.957427	9.81977
468	Galb1-3GlcNAcb1-2Mana1-6(GlcNAcb1-4)(Galb1-3GlcNAcb1-2Mana1-3)Manb1-4GlcNAcb1-4GlcNAcb-Sp21	19	1.1547	6.07737																144	Galb1-3GalNAcb1-4(Neu5Aca2-3)Galb1-4Glcb-Sp0	9.5	1	10.5263
469	Neu5Aca2-6Galb1-4GlcNAcb1-6(Galb1-3GlcNAcb1-3)Galb1-4Glcb-Sp21	11.25	3.20156	28.4583																226	GalNAcb1-4(Neu5Aca2-8Neu5Aca2-3)Galb1-4Glcb-Sp0	9.5	1	10.5263
470	Neu5Aca2-3Galb1-4GlcNAcb1-2Mana-Sp0	24.25	6.13052	25.2805																244	Neu5Aca2-3Galb1-3GlcNAcb1-3Galb1-4GlcNAcb-Sp0	9.5	1.29099	13.5894
471	Neu5Aca2-3Galb1-4GlcNAcb1-6GalNAca-Sp14	17.5	5.68624	32.4928																267	Neu5Aca2-6Galb1-4GlcNAcb1-3Galb1-4GlcNAcb-Sp0	9.5	0.57735	6.07737
472	Neu5Aca2-6Galb1-4GlcNAcb1-6GalNAca-Sp14	15.75	3.86221	24.522																297	Neu5Aca2-6Galb1-4GlcNAcb1-2Mana1-6(Galb1-4GlcNAcb1-2Mana1-3)Manb1-4GlcNAcb1-4GlcNAcb-Sp12	9.5	2.64575	27.85
473	Neu5Aca2-6Galb1-4 GlcNAcb1-6(Neu5Aca2-6Galb1-4GlcNAcb1-3)GalNAca-Sp14	11.25	2.21736	19.7098																339	Neu5Aca2-6Galb1-4GlcNAcb1-2Mana1-6(Mana1-3)Manb1-4GlcNAcb1-4GlcNAc-Sp12	9.5	1.29099	13.5894
474	Neu5Aca2-6Galb1-4GlcNAcb1-2Mana1-6(Neu5Aca2-6Galb1-4GlcNAcb1-2Mana1-3)Manb1-4GlcNAcb1-4(Fuca1-6)GlcNAcb-Sp24	19.25	3.0957	16.0815																341	Neu5Aca2-6Galb1-4GlcNAcb1-2Mana1-6Manb1-4GlcNAcb1-4GlcNAc-Sp12	9.5	1	10.5263
475	Neu5Aca2-3Galb1-4GlcNAcb1-2Mana1-6(Neu5Aca2-3Galb1-4GlcNAcb1-2Mana1-3)Manb1-4GlcNAcb1-4(Fuca1-6)GlcNAcb-Sp24	13	21.5716	165.935																254	Neu5Aca2-3Galb1-4GlcNAcb1-3Galb1-4GlcNAcb1-3Galb1-4GlcNAcb-Sp0	9.25	1.5	16.2162
476	Mana1-6(Mana1-3)Manb1-4GlcNAcb1-4(Fuca1-6)GlcNAcb-Sp19	16.75	4.85627	28.9926																354	Fuca1-2Galb1-3GlcNAcb1-2Mana1-6(Fuca1-2Galb1-3GlcNAcb1-2Mana1-3)Manb1-4GlcNAcb1-4GlcNAcb-Sp20	9.25	2.75379	29.7707
477	Galb1-4GlcNAcb1-6(Galb1-4GlcNAcb1-2)Mana1-6(Galb1-4GlcNAcb1-2Mana1-3)Manb1-4GlcNAcb1-4(Fuca1-6)GlcNAcb-Sp24	28	6.16441	22.0158																485	Galb1-4(Fuca1-3)GlcNAcb1-6(Neu5Aca2-6(Neu5Aca2-3Galb1-3)GlcNAcb1-3)Galb1-4Glc-Sp21	9.25	1.70783	18.463
478	Neu5Aca2-3Galb1-3GlcNAcb1-2Mana1-6(GlcNAcb1-4)(Neu5Aca2-3Galb1-3GlcNAcb1-2Mana1-3)Manb1-4GlcNAcb1-4GlcNAc-Sp21	14	4.32049	30.8607																62	Fuca1-2Galb1-3GalNAca-Sp14	9	2.82843	31.427
479	Neu5Aca2-6Galb1-4GlcNAcb1-6(Fuca1-2Galb1-4(Fuca1-3)GlcNAcb1-3)Galb1-4Glc-Sp21	12.75	2.06155	16.169																256	Neu5Aca2-3Galb1-4GlcNAcb-Sp8	9	4.96655	55.1839
480	Galb1-3GlcNAcb1-6GalNAca-Sp14	11	2.70801	24.6183																376	Galb1-3GlcNAcb1-3Galb1-4GlcNAcb1-6(Galb1-3GlcNAcb1-3)Galb1-4Glcb-Sp0	9	0.816497	9.07218
481	Gala1-3Galb1-3GlcNAcb1-6GalNAca-Sp14	17.25	6.65207	38.5627																396	Gala1-4Galb1-3GlcNAcb1-2Mana1-6(Gala1-4Galb1-3GlcNAcb1-2Mana1-3)Manb1-4GlcNAcb1-4GlcNAcb-Sp19	9	9.27362	103.04
482	Galb1-3(Fuca1-4)GlcNAcb1-6GalNAca-Sp14	15.5	1.73205	11.1745																406	Gala1-3(Fuca1-2)Galb1-4GlcNAcb1-3GalNAca-Sp14	9	0.816497	9.07218
483	Neu5Aca2-3Galb1-3GlcNAcb1-6GalNAca-Sp14	-10.5	1.73205	-16.4957																494	Neu5Aca2-6GalNAcb1-4(6S)GlcNAcb-Sp8	9	5.7735	64.15
484	(3S)Galb1-3(Fuca1-4)GlcNAcb-Sp0	12.5	1.91485	15.3188																529	Gala1-3(Fuca1-2)Galb1-3GalNAcb1-3Gala1-4Galb1-4Glc-Sp21	9	1.41421	15.7135
485	Galb1-4(Fuca1-3)GlcNAcb1-6(Neu5Aca2-6(Neu5Aca2-3Galb1-3)GlcNAcb1-3)Galb1-4Glc-Sp21	9.25	1.70783	18.463																19	Galb1-4GlcNAcb1-6(Galb1-4GlcNAcb1-3)GalNAca-Sp8	8.75	2.21736	25.3412
486	Fuca1-2Galb1-4GlcNAcb1-6GalNAca-Sp14	19.75	4.5	22.7848																148	Galb1-3GlcNAcb1-3Galb1-4Glcb-Sp10	8.75	2.5	28.5714
487	Gala1-3Galb1-4GlcNAcb1-6GalNAca-Sp14	11.5	1.29099	11.226																172	Galb1-4Glcb-Sp8	8.75	8.61684	98.4782
488	Galb1-4(Fuca1-3)GlcNAcb1-2Mana-Sp0	26.5	5.97216	22.5364																191	GlcNAcb1-4GlcNAcb1-4GlcNAcb-Sp8	8.75	1.5	17.1429
489	Fuca1-2(6S)Galb1-3GlcNAcb-Sp0	12.25	2.62996	21.469																313	Neu5Aca2-3Galb1-4GlcNAcb1-6(Neu5Aca2-3Galb1-3)GalNAca-Sp14	8.75	6.07591	69.439
490	Gala1-3(Fuca1-2)Galb1-4GlcNAcb1-6GalNAca-Sp14	11.25	6.13052	54.4936																533	Galβ1-4GlcNAcβ1-3Galβ1-4GlcNAcβ1-2Manα1-6(Galβ1-4GlcNAcβ1-3Galβ1-4GlcNAcβ1-2Manα1-3)Manβ1-4GlcNAcβ1-4GlcNAcβ-Sp12	8.75	1.25831	14.3806
491	Fuca1-2Galb1-4GlcNAcb1-2Mana-Sp0	13.75	1.5	10.9091																30	(3S)Galb1-3GlcNAcb-Sp0	8.5	2.38048	28.0056
492	Fuca1-2Galb1-3(6S)GlcNAcb-Sp0	21.25	7.58837	35.71																36	(3S)Galb1-4GlcNAcb-Sp0	8.5	4.43471	52.1731
493	Fuca1-2(6S)Galb1-3(6S)GlcNAcb-Sp0	12.75	1.89297	14.8468																299	GlcNAcb1-6(Galb1-4GlcNAcb1-3)Galb1-4GlcNAc-Sp0	8.5	5.25991	61.8813
494	Neu5Aca2-6GalNAcb1-4(6S)GlcNAcb-Sp8	9	5.7735	64.15																395	GalNAca1-3GalNAcb1-3Gala1-4Galb1-4GlcNAcb-Sp0	8.5	2.38048	28.0056
495	GalNAcb1-4(Fuca1-3)(6S)GlcNAcb-Sp8	14.5	2.08167	14.3563																455	Neu5Aca2-3Galb1-4GlcNAcb1-6(Neu5Aca2-3Galb1-4GlcNAcb1-2)Mana1-6(GlcNAcb1-4)(Neu5Aca2-3Galb1-4GlcNAcb1-4(Neu5Aca2-3Galb1-4GlcNAcb1-2)Mana1-3)Manb1-4GlcNAcb1-4GlcNAcb-Sp21	8.5	1.29099	15.1882
496	(3S)GalNAcb1-4(Fuca1-3)GlcNAcb-Sp8	11.5	2.38048	20.6998																508	(4S)GalNAcb-Sp10	8.5	2.64575	31.1265
497	Fuca1-2Galb1-3GlcNAcb1-6(Fuca1-2Galb1-3GlcNAcb1-3)GalNAca-Sp14	16.5	4.20317	25.4738																132	Galb1-4GlcNAcb1-6GalNAc-Sp14	8.25	2.5	30.303
498	GalNAca1-3(Fuca1-2)Galb1-3GlcNAcb1-6GalNAca-Sp14	12.75	8.77021	68.786																517	Gala1-3(Fuca1-2)Galb1-3GlcNAcb1-6GalNAc-Sp14	8	7.43864	92.983
499	GlcNAcb1-6(GlcNAcb1-2)Mana1-6(GlcNAcb1-4)(GlcNAcb1-4(GlcNAcb1-2)Mana1-3)Manb1-4GlcNAcb1-4(Fuca1-6)GlcNAc-Sp21	10.25	1.25831	12.2762																522	GlcNAcb1-2 Mana1-6(GlcNAcb1-4)(GlcNAcb1-2Mana1-3)Manb1-4GlcNAcb1-4(Fuca1-6)GlcNAc-Sp21	8	1.41421	17.6777
500	Galb1-4GlcNAcb1-6(Galb1-4GlcNAcb1-2)Mana1-6(GlcNAcb1-4)Galb1-4GlcNAcb1-4(Gal b1-4GlcNAcb1-2)Mana1-3)Manb1-4GlcNAcb1-4(Fuca1-6)GlcNAc-Sp21	13.5	4.43471	32.8497																4	GalNAca-Sp8	7.75	4.92443	63.541
501	Galb1-3GlcNAca1-3Galb1-4GlcNAcb-Sp8	12.75	1.70783	13.3947																351	KDNa2-6Galb1-4GlcNAc-Sp0	7.75	0.957427	12.3539
502	Galb1-3(6S)GlcNAcb-Sp8	15.5	6.02771	38.8885																454	Neu5Aca2-3Galb1-4GlcNAcb1-6(Neu5Aca2-3Galb1-4GlcNAcb1-2)Mana1-6(GlcNAcb1-4)(Neu5Aca2-3Galb1-4GlcNAcb1-2Mana1-3)Manb1-4GlcNAcb1-4GlcNAcb-Sp21	7.75	0.5	6.45161
503	(6S)(4S)GalNAcb1-4GlcNAc-Sp8	24.5	8.66025	35.348																548	GlcNAcb1-3Galb1-4GlcNAcb1-6(GlcNAcb1-3Galb1-3)GalNAca-Sp14	7.75	2.06155	26.6007
504	(6S)GalNAcb1-4GlcNAc-Sp8	18.5	4.79583	25.9234																10	Neu5Aca-Sp11	7.5	4.79583	63.9444
505	(3S)GalNAcb1-4(3S)GlcNAc-Sp8	17.75	4.85627	27.3593																84	(3S)Galb1-4(Fuca1-3)Glcb-Sp0	7.5	13.9164	185.552
506	GalNAcb1-4(6S)GlcNAc-Sp8	-3	6.97615	-232.538																291	Neu5Aca2-3Galb1-4GlcNAcb1-3Galb1-3GlcNAcb-Sp0	7.5	1	13.3333
507	(3S)GalNAcb1-4GlcNAc-Sp8	20	2.16025	10.8012																512	Neu5Aca2-6Galb1-4GlcNAcb1-2Man-Sp0	7.5	4.20317	56.0423
508	(4S)GalNAcb-Sp10	8.5	2.64575	31.1265																3	Mana-Sp8	7.25	1.70783	23.5562
509	Galb1-4(6P)GlcNAcb-Sp0	19	8.83176	46.483																96	GalNAcb1-3Gala1-4Galb1-4GlcNAcb-Sp0	7.25	2.62996	36.2753
510	(6P)Galb1-4GlcNAcb-SP0	-3.75	3.30404	-88.1077																321	Neu5Aca2-3Galb1-4GlcNAcb1-2Mana1-6(Neu5Aca2-6Galb1-4GlcNAcb1-2Mana1-3)Manb1-4GlcNAcb1-4GlcNAcb-Sp12	7.25	3.59398	49.5721
511	GalNAca1-3(Fuca1-2)Galb1-4GlcNAcb1-6GalNAc-Sp14	17.5	3.69685	21.1248																550	GalNAcb1-4GlcNAcb1-3GalNAcb1-4GlcNAcb-Sp0	7.25	5.90903	81.5039
512	Neu5Aca2-6Galb1-4GlcNAcb1-2Man-Sp0	7.5	4.20317	56.0423																162	Galb1-4GlcNAcb1-3Galb1-4GlcNAcb1-3Galb1-4GlcNAcb-Sp0	7	1.41421	20.2031
513	Gala1-3Galb1-4GlcNAcb1-2Mana-Sp0	-1.5	6.75771	-450.514																371	Neu5Aca2-6Galb1-4GlcNAcb1-3GalNAc-Sp14	7	1.41421	20.2031
514	Gala1-3(Fuca1-2)Galb1-4GlcNAcb1-2Mana-Sp0	5	1.82574	36.5148																519	Gala1-3Galb1-3GlcNAcb1-2Mana-Sp0	7	0.816497	11.6642
515	GalNAca1-3(Fuca1-2)Galb1-4 GlcNAcb1-2Mana-Sp0	11.75	2.98608	25.4134																190	GlcNAcb1-4GlcNAcb1-4GlcNAcb1-4GlcNAcb1-4GlcNAcb1-Sp8	6.75	4.272	63.2889
516	Galb1-3GlcNAcb1-2Mana-Sp0	13	1.82574	14.0442																353	KDNa2-3Galb1-3GalNAca-Sp14	6.75	6.60177	97.804
517	Gala1-3(Fuca1-2)Galb1-3GlcNAcb1-6GalNAc-Sp14	8	7.43864	92.983																464	Neu5Aca2-3Galb1-4GlcNAcb1-6(Neu5Aca2-3Galb1-4GlcNAcb1-3)GalNAca-Sp14	6.75	5.12348	75.9033
518	Neu5Aca2-3Galb1-3GlcNAcb1-2Mana-Sp0	20.5	3.69685	18.0334																98	GalNAcb1-4GlcNAcb-Sp0	6.5	4.04145	62.1762
519	Gala1-3Galb1-3GlcNAcb1-2Mana-Sp0	7	0.816497	11.6642																175	GlcNAcb1-2Galb1-3GalNAca-Sp8	6.5	7	107.692
520	GalNAcb1-4GlcNAcb1-2Mana-Sp0	16.25	3.59398	22.1168																6	Fuca-Sp8	6.25	2.21736	35.4777
521	Neu5Aca2-3Galb1-3GalNAcb1-4Galb1-4Glcb-Sp0	16	3.91578	24.4736																25	(3S)Galb1-4Glcb-Sp8	6.25	3.77492	60.3987
522	GlcNAcb1-2 Mana1-6(GlcNAcb1-4)(GlcNAcb1-2Mana1-3)Manb1-4GlcNAcb1-4(Fuca1-6)GlcNAc-Sp21	8	1.41421	17.6777																65	Fuca1-2Galb1-3GlcNAcb1-3Galb1-4Glcb-Sp8	6.25	5.058	80.928
523	Galb1-4GlcNAcb1-2 Mana1-6(GlcNAcb1-4)(Galb1-4GlcNAcb1-2Mana1-3)Manb1-4GlcNAcb1-4(Fuca1-6)GlcNAc-Sp21	11	1.41421	12.8565																345	Mana1-6(Galb1-4GlcNAcb1-2Mana1-3)Manb1-4GlcNAcb1-4GlcNAcb-Sp12	6.25	3.20156	51.225
524	Galb1-4GlcNAcb1-2 Mana1-6(Galb1-4GlcNAcb1-4)(Galb1-4GlcNAcb1-2Mana1-3)Manb1-4GlcNAcb1-4(Fuca1-6)GlcNAc-Sp21	10.25	2.21736	21.6327																414	GlcNAcb1-2(GlcNAcb1-6)Mana1-6(GlcNAcb1-2Mana1-3)Manb1-4GlcNAcb1-4GlcNAcb-Sp19	6.25	8.61684	137.87
525	Fuca1-4(Galb1-3)GlcNAcb1-2 Mana-Sp0	26.5	1.29099	4.87168																53	GlcNAcb1-2Mana1-6(GlcNAcb1-2Mana1-3)Manb1-4GlcNAcb1-4GlcNAcb-Sp13	6	7.57188	126.198
526	Neu5Aca2-3Galb1-4(Fuca1-3)GlcNAcb1-2Mana-Sp0	10.5	3.10913	29.6107																574	Galb1-4GlcNAcb1-3Galb1-3GalNAca-Sp14	6	3.3665	56.1084
527	GlcNAcb1-3Galb1-4GlcNAcb1-6(GlcNAcb1-3)Galb1-4GlcNAc-Sp0	12.25	0.5	4.08163																12	Galb-Sp8	5.75	4.85627	84.4568
528	GalNAca1-3(Fuca1-2)Galb1-3GalNAcb1-3Gala1-4Galb1-4Glc-Sp21	1.75	3.30404	188.802																150	Galb1-3GlcNAcb-Sp8	5.25	13.048	248.533
529	Gala1-3(Fuca1-2)Galb1-3GalNAcb1-3Gala1-4Galb1-4Glc-Sp21	9	1.41421	15.7135																580	Neu5Aca2-6Galb1-4GlcNAcb1-3Galb1-4GlcNAcb1-6(Neu5Aca2-6Galb1-4GlcNAcb1-3Galb1-4GlcNAcb1-3)GalNAca-Sp14	5.25	2.62996	50.0944
530	Galb1-3GalNAcb1-3Gal-Sp21	22.75	5.5	24.1758																514	Gala1-3(Fuca1-2)Galb1-4GlcNAcb1-2Mana-Sp0	5	1.82574	36.5148
531	GlcNAcb1-3Galb1-4GlcNAcb1-2Mana1-6(GlcNAcb1-3Galb1-4GlcNAcb1-2Mana1-3)Manb1-4GlcNAcb1-4GlcNAcb-Sp12	243	20.6074	8.48043																416	Gala1-3(Fuca1-2)Galb1-3GlcNAcb1-3GalNAc-Sp14	4.75	2.98608	62.8648
532	GlcNAcb1-3Galb1-4GlcNAcb1-2Mana1-6(GlcNAcb1-3Galb1-4GlcNAcb1-2Mana1-3)Manb1-4GlcNAcb1-4GlcNAcb-Sp25	11.75	1.5	12.766																323	Neu5,9Ac2a2-3Galb1-3GlcNAcb-Sp0	4.5	3.87298	86.0663
533	Galβ1-4GlcNAcβ1-3Galβ1-4GlcNAcβ1-2Manα1-6(Galβ1-4GlcNAcβ1-3Galβ1-4GlcNAcβ1-2Manα1-3)Manβ1-4GlcNAcβ1-4GlcNAcβ-Sp12	8.75	1.25831	14.3806																231	Neu5Aca2-3Galb1-3GalNAcb1-4(Neu5Aca2-3)Galb1-4Glcb-Sp0	4.25	2.98608	70.2607
534	Fuca1-2Galb1-4GlcNAcb1-3Galb1-4GlcNAcb1-2Mana1-6(Fuca1-2Galb1-4GlcNAcb1-3Galb1-4GlcNAcb1-2Mana1-3)Manb1-4GlcNAcb1-4GlcNAcb-Sp24	20.25	0.957427	4.72804																366	Gala1-3Galb1-4(Fuca1-3)GlcNAcb1-2Mana1-6(Gala1-3Galb1-4(Fuca1-3)GlcNAcb1-2Mana1-3)Manb1-4GlcNAcb1-4GlcNAcb-Sp20	4.25	1.70783	40.1841
535	GlcNAcb1-3Galb1-4GlcNAcb1-3Galb1-4GlcNAcb1-2Mana1-6(GlcNAcb1-3Galb1-4GlcNAcb1-3Galb1-4GlcNAcb1-2Mana1-3)Manb1-4GlcNAcb1-4GlcNAcb-Sp12	136.75	11.1766	8.17303																1	Gala-Sp8	4	1.82574	45.6435
536	GlcNAcb1-3Galb1-4GlcNAcb1-3Galb1-4GlcNAcb1-2Mana1-6(GlcNAcb1-3Galb1-4GlcNAcb1-3Galb1-4GlcNAcb1-2Mana1-3)Manb1-4GlcNAcb1-4GlcNAcb-Sp25	14.25	2.5	17.5439																194	GlcNAcb1-6Galb1-4GlcNAcb-Sp8	4	8.16497	204.124
537	Galb1-4GlcNAcb1-3Galb1-4GlcNAcb1-3Galb1-4GlcNAcb1-2Mana1-6(Galb1-4GlcNAcb1-3Galb1-4GlcNAcb1-3Galb1-4GlcNAcb1-2Mana1-3)Manb1-4GlcNAcb1-4GlcNAcb-Sp12	173.25	26.056	15.0396																370	Neu5Aca2-3Galb1-4GlcNAcb1-3GalNAc-Sp14	3.5	3.69685	105.624
538	Galb1-3GlcNAcb1-3Galb1-4GlcNAcb1-2Mana1-6(Galb1-3GlcNAcb1-3Galb1-4GlcNAcb1-2Mana1-3)Manb1-4GlcNAcb1-4GlcNAc-Sp25	18.75	3.30404	17.6215																453	Neu5Aca2-3Galb1-4GlcNAcb1-4Mana1-6(GlcNAcb1-4)(Neu5Aca2-3Galb1-4GlcNAcb1-4(Neu5Aca2-3Galb1-4GlcNAcb1-2)Mana1-3)Manb1-4GlcNAcb1-4GlcNAcb-Sp21	3.5	1.73205	49.4872
539	Neu5Gca2-8Neu5Gca2-3Galb1-4GlcNAc-Sp0	10.25	1.25831	12.2762																332	GlcNAca1-4Galb1-4GlcNAcb1-3Galb1-4GlcNAcb1-3Galb1-4GlcNAcb-Sp0	3.25	5.96518	183.544
540	Neu5Aca2-8Neu5Gca2-3Galb1-4GlcNAc-Sp0	10.75	1.70783	15.8867																461	Gala1-3(Fuca1-2)Galb1-3GalNAcb-Sp8	3.25	7.88987	242.765
541	Neu5Gca2-8Neu5Aca2-3Galb1-4GlcNAc-Sp0	13	0.816497	6.28074																21	GlcNAcb1-6(GlcNAcb1-4)(GlcNAcb1-3)GlcNAc-Sp8	2.75	6.18466	224.897
542	Neu5Gca2-8Neu5Gca2-3Galb1-4GlcNAcb1-3Galb1-4GlcNAc-Sp0	10.5	2.88675	27.4929																119	Gala1-4(Fuca1-2)Galb1-4GlcNAcb-Sp8	2.75	13.5247	491.806
543	Neu5Gca2-8Neu5Gca2-6Galb1-4GlcNAc-Sp0	14.75	3.30404	22.4003																216	Neu5Aca2-3Galb1-4GlcNAcb1-3Galb1-4(Fuca1-3)GlcNAcb-Sp0	2.5	2.88675	115.47
544	Neu5Aca2-8Neu5Aca2-3Galb1-4GlcNAc-Sp0	11.25	3.59398	31.9465																138	Neu5Aca2-6(Galb1-3)GlcNAcb1-4Galb1-4Glcb-Sp10	2.25	2.62996	116.887
545	GlcNAcb1-3Galb1-4GlcNAcb1-6(GlcNAcb1-3Galb1-4GlcNAcb1-2)Mana1-6(GlcNAcb1-3Galb1-4GlcNAcb1-2Man a1-3)Manb1-4GlcNAcb1-4GlcNAc-Sp24	23.5	2.38048	10.1297																147	Galb1-3GlcNAcb1-3Galb1-4GlcNAcb-Sp0	2.25	6.60177	293.412
546	Galb1-4GlcNAcb1-3Galb1-4GlcNAcb1-6(Galb1-4GlcNAcb1-3Galb1-4GlcNAcb1-2)Mana1-6(Galb1-4GlcNAcb1-3Galb1-4GlcNAcb1-2Mana1-3)Mana1-4GlcNAcb1-4GlcNAc-Sp24	17.25	4.92443	28.5474																355	Fuca1-2Galb1-4GlcNAcb1-2Mana1-6(Fuca1-2Galb1-4GlcNAcb1-2Mana1-3)Manb1-4GlcNAcb1-4GlcNAcb-Sp20	2	0.816497	40.8248
547	Gala1-3Galb1-4GlcNAcb1-2Mana1-6(Gala1-3Galb1-4GlcNAcb1-2Mana1-3)Manb1-4GlcNAcb1-4GlcNAc-Sp24	37.25	3.0957	8.31059																528	GalNAca1-3(Fuca1-2)Galb1-3GalNAcb1-3Gala1-4Galb1-4Glc-Sp21	1.75	3.30404	188.802
548	GlcNAcb1-3Galb1-4GlcNAcb1-6(GlcNAcb1-3Galb1-3)GalNAca-Sp14	7.75	2.06155	26.6007																571	Neu5Aca2-3Galb1-4GlcNAcb1-3Galb1-4GlcNAcb1-6(Neu5Aca2-3Galb1-4GlcNAcb1-3Galb1-4GlcNAcb1-3)GalNAca-Sp14	1.75	4.85627	277.501
549	GalNAcb1-3GlcNAcb-Sp0	18.5	7.4162	40.0876																8	Rhaa-Sp8	1.5	1	66.6667
550	GalNAcb1-4GlcNAcb1-3GalNAcb1-4GlcNAcb-Sp0	7.25	5.90903	81.5039																76	Fuca1-2Galb1-4GlcNAcb-Sp8	1.25	0.5	40
551	GlcNAcb1-3Galb1-4GlcNAcb1-3Galb1-4GlcNAcb1-3Galb1-4GlcNAcb1-3Galb1-4GlcNAcb1-2Mana1-6(GlcNAcb1-3Galb1-4GlcNAcb1-3Galb1-4GlcNAcb1-3Galb1-4GlcNAcb1-3Galb1-4GlcNAcb1-2Mana1-3)Manb1-4GlcNAcb1-4GlcNAcb-Sp25	19.75	3.40343	17.2326																200	G-ol-Sp8	0	4.96655	#DIV/0!
552	Galb1-4GlcNAcb1-3Galb1-4GlcNAcb1-3Galb1-4GlcNAcb1-3Galb1-4GlcNAcb1-3Galb1-4GlcNAcb1-2Mana1-6(Galb1-4GlcNAcb1-3Galb1-4GlcNAcb1-3Galb1-4GlcNAcb1-3Galb1-4GlcNAcb1-3Galb1-4GlcNAcb1-2Mana1-3)Manb1-4GlcNAcb1-4GlcNAcb-Sp25	16.25	0.5	3.07692																513	Gala1-3Galb1-4GlcNAcb1-2Mana-Sp0	-1.5	6.75771	-450.514
553	GlcNAb1-3Galb1-3GalNAc-Sp14	12.75	4.92443	38.623																427	GlcNAcb1-6(GlcNAcb1-2)Mana1-6(GlcNAcb1-4)(GlcNAcb1-4(GlcNAcb1-2)Mana1-3)Manb1-4GlcNAcb1-4GlcNAc-Sp21	-2.75	6.70199	-243.709
554	Galb1-3GlcNAcb1-6(Galb1-3)GalNAc-Sp14	18	1.82574	10.143																506	GalNAcb1-4(6S)GlcNAc-Sp8	-3	6.97615	-232.538
555	(3S)GlcAb1-3Galb1-4GlcNAcb1-3Galb1-4Glc-Sp0	11	3.55903	32.3548																165	Galb1-4GlcNAcb1-3Galb1-4Glcb-Sp8	-3.75	3.59398	-95.8394
556	(3S)GlcAb1-3Galb1-4GlcNAcb1-2Mana-Sp0	11	2.82843	25.713																257	Neu5Aca2-3Galb1-4GlcNAcb1-3Galb1-4GlcNAcb-Sp0	-3.75	9.39415	-250.511
557	Galb1-3GlcNAcb1-3Galb1-4GlcNAcb1-3Galb1-4GlcNAcb1-6(Galb1-3GlcNAcb1-3Galb1-4GlcNAcb1-3Galb1-4GlcNAb1-2)Mana1-6(Galb1-3GlcNAcb1-3Galb1-4GlcNAcb1-3Galb1-4GlcNAcb1-2Mana1-3)Manb1-4GlcNAcb1-4(Fuca1-6)GlcNAcb-Sp24	20.25	3.20156	15.8102																510	(6P)Galb1-4GlcNAcb-SP0	-3.75	3.30404	-88.1077
558	Galb1-3GlcNAcb1-3Galb1-4GlcNAcb1-6(Galb1-3GlcNAcb1-3Galb1-4GlcNAb1-2)Mana1-6(Galb1-3GlcNAcb1-3Galb1-4GlcNAcb1-2Mana1-3)Manb1-4GlcNAcb1-4(Fuca1-6)GlcNAcb-Sp24	17.5	0.57735	3.29914																303	GlcAb1-3GlcNAcb-Sp8	-4	15.4272	-385.681
559	Neu5Aca2-8Neu5Aca2-3Galb1-3GalNAcb1-4(Neu5Aca2-3)Galb1-4Glc-Sp21	10.25	2.21736	21.6327																215	Manb1-4GlcNAcb-Sp0	-4.5	3.41565	-75.9033
560	Galb1-4GlcNAcb1-3Galb1-4GlcNAcb1-2Mana1-6(Galb1-4GlcNAcb1-3Galb1-4GlcNAcb1-2Mana1-3)Manb1-4GlcNAcb1-4(Fuca1-6)GlcNAcb-Sp24	35.75	1.70783	4.77713																337	GlcNAca1-4Galb1-4GlcNAcb1-3Galb1-4GlcNAcb-Sp0	-5	6.87992	-137.598
561	GlcNAcb1-3Galb1-4GlcNAcb1-3Galb1-4GlcNAcb1-2Mana1-6(GlcNAcb1-3Galb1-4GlcNAcb1-3Galb1-4GlcNAcb1-2Mana1-3)Manb1-4GlcNAcb1-4(Fuca1-6)GlcNAcb-Sp24	24.75	2.87228	11.6052																369	Fuca1-4(Fuca1-2Galb1-3)GlcNAcb1-2Mana1-3(Fuca1-4(Fuca1-2Galb1-3)GlcNAcb1-2Mana1-3)Manb1-4GlcNAcb1-4GlcNAcb-Sp19	-5	9.09212	-181.842
562	Galb1-4GlcNAcb1-3Galb1-4GlcNAcb1-6(Galb1-4GlcNAcb1-3Galb1-4GlcNAb1-2)Mana1-6(Galb1-4GlcNAcb1-3Galb1-4GlcNAcb1-2Mana1-3)Manb1-4GlcNAcb1-4(Fuca1-6)GlcNAcb-Sp24	27.25	2.21736	8.13709																438	Fuca1-2Galb1-4 GlcNAcb1-2Mana1-6(Fuca1-2Galb1-4GlcNAcb1-2(Fuca1-2Galb1-4GlcNAcb1-4)Mana1-3)Manb1-4GlcNAcb1-4GlcNAcb-Sp12	-5.25	2.87228	-54.7101
563	Galb1-4GlcNAcb1-3Galb1-4GlcNAcb1-3Galb1-4GlcNAcb1-6(Galb1-4GlcNAcb1-3Galb1-4GlcNAcb1-3Galb1-4GlcNAb1-2)Mana1-6(Galb1-4GlcNAcb1-3Galb1-4GlcNAcb1-3Galb1-4GlcNAcb1-2Mana1-3)Manb1-4GlcNAcb1-4(Fuca1-6)GlcNAcb-Sp24	32	4.54606	14.2064																278	Neu5Gca2-3Galb1-4(Fuca1-3)GlcNAcb-Sp0	-5.5	2.51661	-45.7566
564	Galb1-4GlcNAcb1-3Galb1-4GlcNAcb1-3GalNAca-Sp14	33.5	19.841	59.227																221	Neu5Aca2-3Galb1-3GalNAca-Sp8	-6.5	4.50925	-69.3731
565	Galb1-4GlcNAcb1-3Galb1-4GlcNAcb1-6(Galb1-3)GalNAca-Sp14	52	5.22813	10.0541																568	GlcNAcb1-3Galb1-4GlcNAcb1-3GalNAca-Sp14	-7.25	3.30404	-45.5729
566	Galb1-4GlcNAcb1-3Galb1-4GlcNAcb1-6(Galb1-4GlcNAcb1-3Galb1-4GlcNAcb1-3)GalNAca-Sp14	55.75	9.70824	17.4139																5	GalNAca-Sp15	-8.5	8.42615	-99.1312
567	Neu5Aca2-3Galb1-4GlcNAcb1-3Galb1-4GlcNAcb1-3GalNAca-Sp14	16.25	4.64579	28.5895																374	Galb1-3GalNAca1-3(Fuca1-2)Galb1-4Glc-Sp0	-9	6.48074	-72.0082
568	GlcNAcb1-3Galb1-4GlcNAcb1-3GalNAca-Sp14	-7.25	3.30404	-45.5729																421	Galb1-3GlcNAcb1-6(Galb1-3GlcNAcb1-2)Mana1-6(Galb1-3GlcNAcb1-2Mana1-3)Manb1-4GlcNAcb1-4GlcNAcb-Sp19	-9	11.9164	-132.404
569	GlcNAcb1-3Galb1-4GlcNAcb1-6(Galb1-3)GalNAca-Sp14	10.75	2.36291	21.9805																483	Neu5Aca2-3Galb1-3GlcNAcb1-6GalNAca-Sp14	-10.5	1.73205	-16.4957
570	GlcNAcb1-3Galb1-4GlcNAcb1-6(GlcNAcb1-3Galb1-4GlcNAcb1-3)GalNAca-Sp14	13.25	3.20156	24.1627																201	GlcAa-Sp8	-12	12.4365	-103.638
571	Neu5Aca2-3Galb1-4GlcNAcb1-3Galb1-4GlcNAcb1-6(Neu5Aca2-3Galb1-4GlcNAcb1-3Galb1-4GlcNAcb1-3)GalNAca-Sp14	1.75	4.85627	277.501																412	Galb1-4(Fuca1-3)GlcNAcb1-2Mana1-6(Galb1-4(Fuca1-3)GlcNAcb1-2Mana1-3)Manb1-4GlcNAcb1-4(Fuca1-6)GlcNAcb-Sp22	-13.25	11.6154	-87.6631
572	Neu5Aca2-6Galb1-4GlcNAcb1-3Galb1-4GlcNAcb1-3GalNAca-Sp14	10.75	5.058	47.0511																451	Galb1-4GlcNAcb1-6(Galb1-4GlcNAcb1-2)Mana1-6(Galb1-4GlcNAcb1-2Mana1-3)Manb1-4GlcNAcb1-4GlcNAcb-Sp19	-13.75	3.94757	-28.7096
573	GlcNAcb1-3Galb1-4GlcNAcb1-3Galb1-4GlcNAcb1-3GalNAca-Sp14	16.75	7.63217	45.5652																397	Gala1-4Galb1-4GlcNAcb1-2Mana1-6(Gala1-4Galb1-4GlcNAcb1-2Mana1-3)Manb1-4GlcNAcb1-4GlcNAcb-Sp24	-14	7.70281	-55.0201
574	Galb1-4GlcNAcb1-3Galb1-3GalNAca-Sp14	6	3.3665	56.1084																437	(6S)Galb1-3(6S)GlcNAc-Sp0	-14	13.9284	-99.4885
575	Neu5Aca2-3Galb1-4GlcNAcb1-3Galb1-4GlcNAcb1-6(Galb1-3)GalNAca-Sp14	15.5	3.41565	22.0365																134	GlcNAcb1-6(Galb1-3)GalNAca-Sp14	-14.25	14.2449	-99.9641
576	Neu5Aca2-6Galb1-4GlcNAcb1-3Galb1-4GlcNAcb1-6(Galb1-3)GalNAca-Sp14	21	7.61577	36.2656																324	Neu5Aca2-6Galb1-4GlcNAcb1-3Galb1-3GlcNAcb-Sp0	-15	4.24264	-28.2843
577	Neu5Aca2-6Galb1-4GlcNAcb1-6(Galb1-3)GalNAca-Sp14	11.5	4.3589	37.9035																307	GlcNAcb1-4GlcNAcb-Sp12	-15.25	9.17878	-60.1887
578	Neu5Aca2-3Galb1-4GlcNAcb1-3Galb1-4GlcNAcb1-2Mana1-6(Neu5Aca2-3Galb1-4GlcNAcb1-3Galb1-4GlcNAcb1-2Mana1-3)Manb1-4GlcNAcb1-4GlcNAcb-Sp12	34.25	22.4555	65.5635																173	GlcNAca1-3Galb1-4GlcNAcb-Sp8	-19	9.4163	-49.5595
579	GlcNAcb1-6(Neu5Aca2-3Galb1-3)GalNAca-Sp14	12.75	3.30404	25.914																360	Neu5Aca2-6GlcNAcb1-4GlcNAc-Sp21	-22	9.05539	-41.1608
580	Neu5Aca2-6Galb1-4GlcNAcb1-3Galb1-4GlcNAcb1-6(Neu5Aca2-6Galb1-4GlcNAcb1-3Galb1-4GlcNAcb1-3)GalNAca-Sp14	5.25	2.62996	50.0944																142	Galb1-3GalNAcb-Sp8	-25	6.68331	-26.7333
581	Neu5Aca2-6Galb1-4GlcNAcb1-3Galb1-4GlcNAcb1-3Galb1-4GlcNAcb1-2Mana1-6(Neu5Aca2-6Galb1-4GlcNAcb1-3Galb1-4GlcNAcb1-3Galb1-4GlcNAcb1-2Mana1-3)Manb1-4GlcNAcb1-4GlcNAcb-Sp12	108	8.20569	7.59786																272	Neu5Aca2-8Neu5Aca2-3Galb1-4Glcb-Sp0	-26.25	21.4534	-81.7274
582	Neu5Aca2-3Galb1-4GlcNAcb1-3Galb1-4GlcNAcb1-3Galb1-4GlcNAcb1-2Mana1-6(Neu5Aca2-3Galb1-4GlcNAcb1-3Galb1-4GlcNAcb1-3Galb1-4GlcNAcb1-2Mana1-3)Manb1-4GlcNAcb1-4GlcNAcb-Sp12	178.25	7.41058	4.15741																111	Gala1-3GalNAca-Sp16	-31.5	14.4338	-45.8214
583	Neu5Aca2-6Galb1-4GlcNAcb1-3Galb1-4GlcNAcb1-2Mana1-6(Neu5Aca2-6Galb1-4GlcNAcb1-3Galb1-4GlcNAcb1-2Mana1-3)Manb1-4GlcNAcb1-4GlcNAcb-Sp12	26.25	2.06155	7.85353																284	Neu5Aca2-3Galb1-4GlcNAcb1-6(Galb1-3)GalNAca-Sp14	-32.75	3.77492	-11.5265
584	GlcNAcb1-3Fuca-Sp21	13.75	2.87228	20.8893																347	Galb1-4GlcNAcb1-2Mana1-6(Galb1-4GlcNAcb1-2Mana1-3)Manb1-4GlcNAcb1-4(Fuca1-6)GlcNAcb-Sp22	-54.25	28.1943	-51.971
585	Galb1-3GalNAcb1-4(Neu5Aca2-8Neu5Aca2-8Neu5Aca2-3)Galb1-4Glcb-Sp21	35	5.59762	15.9932																188	GlcNAcb1-4Galb1-4GlcNAcb-Sp8	-92.5	35.9119	-38.8237

## Sheet: raw_data_JM-b_50 ug
Chart ID	Sample (conc.) Secondary (conc.) Barcode# Slide # Request # Date Initials	Average RFU	StDev	%CV																Chart ID	Sample (conc.) Secondary (conc.) Barcode# Slide # Request # Date Initials	Average RFU	StDev	%CV
1	Gala-Sp8	6.5	3.31662	51.025																202	GlcAb-Sp8	714.25	25.1976	3.52783
2	Glca-Sp8	16.75	15.0859	90.0649																531	GlcNAcb1-3Galb1-4GlcNAcb1-2Mana1-6(GlcNAcb1-3Galb1-4GlcNAcb1-2Mana1-3)Manb1-4GlcNAcb1-4GlcNAcb-Sp12	511.25	34.8652	6.8196
3	Mana-Sp8	9	1.41421	15.7135																235	Neu5Aca2-3Galb1-3(6S)GlcNAc-Sp8	408.5	9.18332	2.24806
4	GalNAca-Sp8	16	9.05539	56.5962																537	Galb1-4GlcNAcb1-3Galb1-4GlcNAcb1-3Galb1-4GlcNAcb1-2Mana1-6(Galb1-4GlcNAcb1-3Galb1-4GlcNAcb1-3Galb1-4GlcNAcb1-2Mana1-3)Manb1-4GlcNAcb1-4GlcNAcb-Sp12	388.5	50.6392	13.0346
5	GalNAca-Sp15	-12.5	11.2101	-89.6809																582	Neu5Aca2-3Galb1-4GlcNAcb1-3Galb1-4GlcNAcb1-3Galb1-4GlcNAcb1-2Mana1-6(Neu5Aca2-3Galb1-4GlcNAcb1-3Galb1-4GlcNAcb1-3Galb1-4GlcNAcb1-2Mana1-3)Manb1-4GlcNAcb1-4GlcNAcb-Sp12	350	15.4272	4.40779
6	Fuca-Sp8	8	1.82574	22.8218																535	GlcNAcb1-3Galb1-4GlcNAcb1-3Galb1-4GlcNAcb1-2Mana1-6(GlcNAcb1-3Galb1-4GlcNAcb1-3Galb1-4GlcNAcb1-2Mana1-3)Manb1-4GlcNAcb1-4GlcNAcb-Sp12	268.25	29.8147	11.1145
7	Fuca-Sp9	22.75	10.6262	46.7087																213	Mana1-6(Mana1-3)Mana1-6(Mana1-2Mana1-3)Manb1-4GlcNAcb1-4GlcNAcb-Sp12	252.25	39.5927	15.6958
8	Rhaa-Sp8	0.25	2.5	1000																581	Neu5Aca2-6Galb1-4GlcNAcb1-3Galb1-4GlcNAcb1-3Galb1-4GlcNAcb1-2Mana1-6(Neu5Aca2-6Galb1-4GlcNAcb1-3Galb1-4GlcNAcb1-3Galb1-4GlcNAcb1-2Mana1-3)Manb1-4GlcNAcb1-4GlcNAcb-Sp12	221.25	30.9233	13.9766
9	Neu5Aca-Sp8	38.25	31.6583	82.7669																373	GalNAcb1-4GlcNAcb1-2Mana1-6(GalNAcb1-4GlcNAcb1-2Mana1-3)Manb1-4GlcNAcb1-4GlcNAc-Sp12	169.5	5.8023	3.42318
10	Neu5Aca-Sp11	10	8.98146	89.8146																295	Neu5Aca2-3Galb1-4(Fuca1-3)GlcNAcb1-6(Galb1-3)GalNAca-Sp14	140.75	8.80814	6.258
11	Neu5Acb-Sp8	23.5	4.43471	18.8711																146	Galb1-3Galb-Sp8	133.75	61.0649	45.656
12	Galb-Sp8	5.25	6.5	123.81																465	Fuca1-2Galb1-4(Fuca1-3)GlcNAcb1-2Mana1-6(Fuca1-2Galb1-4(Fuca1-3)GlcNAcb1-2Mana1-3)Manb1-4GlcNAcb1-4(Fuca1-6)GlcNAcb-Sp24	103	3.55903	3.45537
13	Glcb-Sp8	17	8.52447	50.144																222	Neu5Aca2-3Galb1-3GalNAca-Sp14	94.5	25.645	27.1376
14	Manb-Sp8	36.75	6.39661	17.4058																31	(3S)Galb1-3GlcNAcb-Sp8	93.25	7.08872	7.60185
15	GalNAcb-Sp8	27.25	7.08872	26.0137																386	GalNAcb1-4(Neu5Aca2-3)Galb1-4GlcNAcb1-3GalNAca-Sp14	90.5	12.7671	14.1073
16	GlcNAcb-Sp0	21.5	6.75771	31.4312																566	Galb1-4GlcNAcb1-3Galb1-4GlcNAcb1-6(Galb1-4GlcNAcb1-3Galb1-4GlcNAcb1-3)GalNAca-Sp14	86.5	12.5565	14.5162
17	GlcNAcb-Sp8	10.75	6.39661	59.5034																249	Neu5Aca2-3Galb1-4(Fuca1-3)GlcNAcb1-3Galb1-4(Fuca1-3)GlcNAcb1-3Galb1-4(Fuca1-3)GlcNAcb-Sp0	84.25	18.0624	21.439
18	GlcN(Gc)b-Sp8	8.5	4.65475	54.7617																217	(3S)Galb1-4(Fuca1-3)(6S)GlcNAcb-Sp8	82.5	11.2101	13.588
19	Galb1-4GlcNAcb1-6(Galb1-4GlcNAcb1-3)GalNAca-Sp8	18	8.28654	46.0363																283	Neu5Gca-Sp8	79.75	20.6135	25.8477
20	Galb1-4GlcNAcb1-6(Galb1-4GlcNAcb1-3)GalNAc-Sp14	16.25	2.21736	13.6453																136	Neu5Aca2-6(Galb1-3)GalNAca-Sp14	75.5	8.2664	10.9489
21	GlcNAcb1-6(GlcNAcb1-4)(GlcNAcb1-3)GlcNAc-Sp8	-0.25	15.5215	-6208.6																578	Neu5Aca2-3Galb1-4GlcNAcb1-3Galb1-4GlcNAcb1-2Mana1-6(Neu5Aca2-3Galb1-4GlcNAcb1-3Galb1-4GlcNAcb1-2Mana1-3)Manb1-4GlcNAcb1-4GlcNAcb-Sp12	74	30.2324	40.8546
22	6S(3S)Galb1-4(6S)GlcNAcb-Sp0	34.5	7.50555	21.7552																239	Neu5Aca2-3Galb1-3(6S)GalNAca-Sp8	73.75	8.65544	11.7362
23	6S(3S)Galb1-4GlcNAcb-Sp0	34	2.94392	8.65859																389	Gala1-3Galb1-3(Fuca1-4)GlcNAcb1-2Mana1-6(Gala1-3Galb1-3(Fuca1-4)GlcNAcb1-2Mana1-3)Manb1-4GlcNAcb1-4GlcNAc-Sp19	73.25	5.12348	6.99451
24	(3S)Galb1-4(Fuca1-3)(6S)Glc-Sp0	66.75	6.23832	9.3458																336	GlcNAca1-4Galb1-4GlcNAcb1-3Galb1-4(Fuca1-3)GlcNAcb1-3Galb1-4(Fuca1-3)GlcNAcb-Sp0	73	24.0416	32.9337
25	(3S)Galb1-4Glcb-Sp8	10.75	7.932	73.7861																246	Neu5Aca2-3Galb1-3GlcNAcb-Sp0	72.75	31.1381	42.8016
26	(3S)Galb1-4(6S)Glcb-Sp0	20.25	10.1448	50.0977																349	(6S)GlcNAcb1-3Galb1-4GlcNAcb-Sp0	71.25	7.18215	10.0802
27	(3S)Galb1-4(6S)Glcb-Sp8	14.75	2.62996	17.8302																492	Fuca1-2Galb1-3(6S)GlcNAcb-Sp0	70.75	6.94622	9.81798
28	(3S)Galb1-3(Fuca1-4)GlcNAcb-Sp8	19.25	3.59398	18.67																564	Galb1-4GlcNAcb1-3Galb1-4GlcNAcb1-3GalNAca-Sp14	68.25	28.64	41.9634
29	(3S)Galb1-3GalNAca-Sp8	58.25	14.1038	24.2125																24	(3S)Galb1-4(Fuca1-3)(6S)Glc-Sp0	66.75	6.23832	9.3458
30	(3S)Galb1-3GlcNAcb-Sp0	11.25	1.70783	15.1807																228	GalNAcb1-4(Neu5Aca2-3)Galb1-4GlcNAcb-Sp0	65.5	7.89515	12.0537
31	(3S)Galb1-3GlcNAcb-Sp8	93.25	7.08872	7.60185																423	Fuca1-3GlcNAcb1-6(Galb1-4GlcNAcb1-3)Galb1-4Glc-Sp21	64.25	8.61684	13.4114
32	(3S)Galb1-4(Fuca1-3)GlcNAc-Sp0	10.25	2.62996	25.6581																340	Mana1-6(Neu5Aca2-6Galb1-4GlcNAcb1-2Mana1-3)Manb1-4GlcNAcb1-4GlcNAc-Sp12	62.25	43.1615	69.3358
33	(3S)Galb1-4(Fuca1-3)GlcNAc-Sp8	30	14.3991	47.9969																477	Galb1-4GlcNAcb1-6(Galb1-4GlcNAcb1-2)Mana1-6(Galb1-4GlcNAcb1-2Mana1-3)Manb1-4GlcNAcb1-4(Fuca1-6)GlcNAcb-Sp24	61.25	14.1745	23.1421
34	(3S)Galb1-4(6S)GlcNAcb-Sp0	14	10.9848	78.4631																413	Fuca1-2Galb1-4GlcNAcb1-2Mana1-6(Fuca1-2Galb1-4GlcNAcb1-2Mana1-3)Manb1-4GlcNAcb1-4(Fuca1-6)GlcNAcb-Sp22	60.75	6.80074	11.1946
35	(3S)Galb1-4(6S)GlcNAcb-Sp8	20	1.63299	8.16497																518	Neu5Aca2-3Galb1-3GlcNAcb1-2Mana-Sp0	60.25	18.3916	30.5254
36	(3S)Galb1-4GlcNAcb-Sp0	24.75	11.8427	47.8494																560	Galb1-4GlcNAcb1-3Galb1-4GlcNAcb1-2Mana1-6(Galb1-4GlcNAcb1-3Galb1-4GlcNAcb1-2Mana1-3)Manb1-4GlcNAcb1-4(Fuca1-6)GlcNAcb-Sp24	59.25	19.8557	33.5118
37	(3S)Galb1-4GlcNAcb-Sp8	34.5	9.74679	28.2516																57	Neu5Aca2-6Galb1-4GlcNAcb1-2Mana1-6(Neu5Aca2-6Galb1-4GlcNAcb1-2Mana1-3)Manb1-4GlcNAcb1-4GlcNAcb-Sp24	58.75	15.2179	25.9027
38	(3S)Galb-Sp8	39.5	11	27.8481																29	(3S)Galb1-3GalNAca-Sp8	58.25	14.1038	24.2125
39	(6S)(4S)Galb1-4GlcNAcb-Sp0	19	7.78888	40.9941																100	Gala1-2Galb-Sp8	58.25	10.9354	18.7732
40	(4S)Galb1-4GlcNAcb-Sp8	23.5	9.25563	39.3857																409	Fuca1-2Galb1-4(Fuca1-3)GlcNAcb1-3GalNAca-Sp14	58	4.83046	8.32838
41	(6P)Mana-Sp8	41	22.0151	53.6955																342	Neu5Aca2-6Galb1-4GlcNAcb1-2Mana1-3Manb1-4GlcNAcb1-4GlcNAc-Sp12	57.75	10.9659	18.9885
42	(6S)Galb1-4Glcb-Sp0	12	6.37704	53.142																448	Gala1-3(Fuca1-2)Galb1-3GlcNAcb1-2Mana1-6(Gala1-3(Fuca1-2)Galb1-3GlcNAcb1-2Mana1-3)Manb1-4GlcNAcb1-4(Fuca1-6)GlcNAcb-Sp22	57	16.7133	29.3215
43	(6S)Galb1-4Glcb-Sp8	27.75	4.99166	17.988																372	Neu5Aca2-3Galb1-4(Fuca1-3)GlcNAcb1-3GalNAca-Sp14	56.75	5.90903	10.4124
44	(6S)Galb1-4GlcNAcb-Sp8	24.25	5.85235	24.1334																467	GlcNAcb1-6(GlcNAcb1-2)Mana1-6(GlcNAcb1-2Mana1-3)Manb1-4GlcNAcb1-4(Fuca1-6)GlcNAcb-Sp24	56	27.556	49.2071
45	(6S)Galb1-4(6S)Glcb-Sp8	39.5	16.9804	42.9883																50	Mana1-6(Mana1-3)Manb1-4GlcNAcb1-4GlcNAcb-Sp12	55.5	6.13732	11.0582
46	Neu5Aca2-3(6S)Galb1-4GlcNAcb-Sp8	27.5	3.78594	13.7671																83	GalNAca1-3(Fuca1-2)Galb1-4(Fuca1-3)GlcNAcb-Sp0	55.5	7.32575	13.1996
47	(6S)GlcNAcb-Sp8	45.5	8.34666	18.3443																562	Galb1-4GlcNAcb1-3Galb1-4GlcNAcb1-6(Galb1-4GlcNAcb1-3Galb1-4GlcNAb1-2)Mana1-6(Galb1-4GlcNAcb1-3Galb1-4GlcNAcb1-2Mana1-3)Manb1-4GlcNAcb1-4(Fuca1-6)GlcNAcb-Sp24	55.5	5.50757	9.92355
48	Neu5,9Ac2a-Sp8	54.25	12.2848	22.6448																169	Galb1-4GlcNAcb-Sp8	55.25	7.41058	13.4128
49	Neu5,9Ac2a2-6Galb1-4GlcNAcb-Sp8	41.5	9.88264	23.8136																196	Glca1-4Glca-Sp8	54.75	18.8569	34.4419
50	Mana1-6(Mana1-3)Manb1-4GlcNAcb1-4GlcNAcb-Sp12	55.5	6.13732	11.0582																48	Neu5,9Ac2a-Sp8	54.25	12.2848	22.6448
51	Mana1-6(Mana1-3)Manb1-4GlcNAcb1-4GlcNAcb-Sp13	31	6.97615	22.5037																160	Galb1-4GlcNAcb1-3GalNAc-Sp14	53.25	5.43906	10.2142
52	GlcNAcb1-2Mana1-6(GlcNAcb1-2Mana1-3)Manb1-4GlcNAcb1-4GlcNAcb-Sp12	27.5	3.69685	13.4431																204	GlcAb1-6Galb-Sp8	53	9.30949	17.5651
53	GlcNAcb1-2Mana1-6(GlcNAcb1-2Mana1-3)Manb1-4GlcNAcb1-4GlcNAcb-Sp13	10.25	15.4785	151.01																549	GalNAcb1-3GlcNAcb-Sp0	53	12.1106	22.8502
54	Galb1-4GlcNAcb1-2Mana1-6(Galb1-4GlcNAcb1-2Mana1-3)Manb1-4GlcNAcb1-4GlcNAcb-Sp12	24.5	4.43471	18.1009																557	Galb1-3GlcNAcb1-3Galb1-4GlcNAcb1-3Galb1-4GlcNAcb1-6(Galb1-3GlcNAcb1-3Galb1-4GlcNAcb1-3Galb1-4GlcNAb1-2)Mana1-6(Galb1-3GlcNAcb1-3Galb1-4GlcNAcb1-3Galb1-4GlcNAcb1-2Mana1-3)Manb1-4GlcNAcb1-4(Fuca1-6)GlcNAcb-Sp24	53	8.44591	15.9357
55	Neu5Aca2-6Galb1-4GlcNAcb1-2Mana1-6(Neu5Aca2-6Galb1-4GlcNAcb1-2Mana1-3)Manb1-4GlcNAcb1-4GlcNAcb-Sp12	24	1.41421	5.89256																563	Galb1-4GlcNAcb1-3Galb1-4GlcNAcb1-3Galb1-4GlcNAcb1-6(Galb1-4GlcNAcb1-3Galb1-4GlcNAcb1-3Galb1-4GlcNAb1-2)Mana1-6(Galb1-4GlcNAcb1-3Galb1-4GlcNAcb1-3Galb1-4GlcNAcb1-2Mana1-3)Manb1-4GlcNAcb1-4(Fuca1-6)GlcNAcb-Sp24	53	12.3558	23.3129
56	Neu5Aca2-6Galb1-4GlcNAcb1-2Mana1-6(Neu5Aca2-6Galb1-4GlcNAcb1-2Man-a1-3)Manb1-4GlcNAcb1-4GlcNAcb-Sp21	28.75	5.7373	19.9558																259	Neu5Aca2-3Galb1-4Glcb-Sp0	52	13.7113	26.3679
57	Neu5Aca2-6Galb1-4GlcNAcb1-2Mana1-6(Neu5Aca2-6Galb1-4GlcNAcb1-2Mana1-3)Manb1-4GlcNAcb1-4GlcNAcb-Sp24	58.75	15.2179	25.9027																104	Gala1-3(Fuca1-2)Galb1-4(Fuca1-3)GlcNAcb-Sp8	51.75	3.30404	6.38461
58	Fuca1-2Galb1-3GalNAcb1-3Gala-Sp9	34.25	5.31507	15.5185																296	Galb1-3Galb1-4GlcNAcb-Sp8	51.5	18.0093	34.9694
59	Fuca1-2Galb1-3GalNAcb1-3Gala1-4Galb1-4Glcb-Sp9	37.25	17.6895	47.4885																478	Neu5Aca2-3Galb1-3GlcNAcb1-2Mana1-6(GlcNAcb1-4)(Neu5Aca2-3Galb1-3GlcNAcb1-2Mana1-3)Manb1-4GlcNAcb1-4GlcNAc-Sp21	51.25	16.5	32.1951
60	Fuca1-2Galb1-3(Fuca1-4)GlcNAcb-Sp8	27	9.59166	35.5247																94	GalNAcb1-3GalNAca-Sp8	51	7.70281	15.1036
61	Fuca1-2Galb1-3GalNAca-Sp8	34.25	6.55108	19.1272																573	GlcNAcb1-3Galb1-4GlcNAcb1-3Galb1-4GlcNAcb1-3GalNAca-Sp14	51	16.773	32.8882
62	Fuca1-2Galb1-3GalNAca-Sp14	10.25	3.94757	38.5129																112	Gala1-3GalNAcb-Sp8	50.75	1.25831	2.47942
63	Fuca1-2Galb1-3GalNAcb1-4(Neu5Aca2-3)Galb1-4Glcb-Sp0	35.75	13.7204	38.3788																385	Galb1-3GlcNAcb1-3GalNAca-Sp14	49.75	30.7287	61.7661
64	Fuca1-2Galb1-3GalNAcb1-4(Neu5Aca2-3)Galb1-4Glcb-Sp9	18.5	4.04145	21.8457																585	Galb1-3GalNAcb1-4(Neu5Aca2-8Neu5Aca2-8Neu5Aca2-3)Galb1-4Glcb-Sp21	49.75	10.6262	21.3592
65	Fuca1-2Galb1-3GlcNAcb1-3Galb1-4Glcb-Sp8	11	10.9848	99.8622																444	GalNAca1-3(Fuca1-2)Galb1-4GlcNAcb1-6(GalNAca1-3(Fuca1-2)Galb1-4GlcNAcb1-3)GalNAc-Sp14	49.25	24.5544	49.8566
66	Fuca1-2Galb1-3GlcNAcb1-3Galb1-4Glcb-Sp10	27.25	19.1028	70.102																542	Neu5Gca2-8Neu5Gca2-3Galb1-4GlcNAcb1-3Galb1-4GlcNAc-Sp0	49.25	13.4505	27.3107
67	Fuca1-2Galb1-3GlcNAcb-Sp0	26.5	1.73205	6.53604																561	GlcNAcb1-3Galb1-4GlcNAcb1-3Galb1-4GlcNAcb1-2Mana1-6(GlcNAcb1-3Galb1-4GlcNAcb1-3Galb1-4GlcNAcb1-2Mana1-3)Manb1-4GlcNAcb1-4(Fuca1-6)GlcNAcb-Sp24	49.25	4.78714	9.72007
68	Fuca1-2Galb1-3GlcNAcb-Sp8	29.5	3.69685	12.5317																177	GlcNAcb1-6(GlcNAcb1-3)GalNAca-Sp14	49	5.71548	11.6642
69	Fuca1-2Galb1-4(Fuca1-3)GlcNAcb1-3Galb1-4(Fuca1-3)GlcNAcb-Sp0	29.75	11.4419	38.4601																298	Galb1-4GlcNAcb1-6(Galb1-4GlcNAcb1-3)Galb1-4GlcNAc-Sp0	49	6.97615	14.237
70	Fuca1-2Galb1-4(Fuca1-3)GlcNAcb1-3Galb1-4(Fuca1-3)GlcNAcb1-3Galb1-4(Fuca1-3)GlcNAcb-Sp0	33.25	4.11299	12.3699																468	Galb1-3GlcNAcb1-2Mana1-6(GlcNAcb1-4)(Galb1-3GlcNAcb1-2Mana1-3)Manb1-4GlcNAcb1-4GlcNAcb-Sp21	49	2.94392	6.008
71	Fuca1-2Galb1-4(Fuca1-3)GlcNAcb-Sp0	28.5	5.25991	18.4558																420	Gala1-3(Fuca1-2)Galb1-4GlcNAcb1-2Mana1-6(Gala1-3(Fuca1-2)Galb1-4GlcNAcb1-2Mana1-3)Manb1-4GlcNAcb1-4(Fuca1-6)GlcNAcb-Sp22	48.75	4.11299	8.4369
72	Fuca1-2Galb1-4(Fuca1-3)GlcNAcb-Sp8	24	6.78233	28.2597																404	Galb1-3GalNAcb1-4(Neu5Aca2-8Neu5Aca2-3)Galb1-4Glcb-Sp0	48.5	8.66025	17.8562
73	Fuca1-2Galb1-4GlcNAcb1-3Galb1-4GlcNAcb-Sp0	14.25	2.62996	18.4558																504	(6S)GalNAcb1-4GlcNAc-Sp8	48.5	25.4624	52.4998
74	Fuca1-2Galb1-4GlcNAcb1-3Galb1-4GlcNAcb1-3Galb1-4GlcNAcb-Sp0	16.5	3.87298	23.4726																167	Galb1-4GlcNAcb1-6(Galb1-3)GalNAc-Sp14	47.75	13.5984	28.4783
75	Fuca1-2Galb1-4GlcNAcb-Sp0	28.5	6.55744	23.0086																288	Galb1-4(Fuca1-3)GlcNAcb1-3Galb1-3(Fuca1-4)GlcNAcb-Sp0	47.5	10.9087	22.9657
76	Fuca1-2Galb1-4GlcNAcb-Sp8	1.5	0.57735	38.49																320	Neu5Aca2-3Galb1-4GlcNAcb1-2Mana1-6(Neu5Aca2-3Galb1-4GlcNAcb1-2Mana1-3)Manb1-4GlcNAcb1-4GlcNAcb-Sp12	47.5	12.4766	26.2666
77	Fuca1-2Galb1-4Glcb-Sp0	30.25	20.5163	67.8223																565	Galb1-4GlcNAcb1-3Galb1-4GlcNAcb1-6(Galb1-3)GalNAca-Sp14	47.5	3.41565	7.19084
78	Fuca1-2Galb-Sp8	17.75	15.3921	86.716																470	Neu5Aca2-3Galb1-4GlcNAcb1-2Mana-Sp0	47.25	18.715	39.6084
79	Fuca1-3GlcNAcb-Sp8	26.25	6.65207	25.3412																156	Galb1-4(6S)Glcb-Sp8	46.25	21.6699	46.8538
80	Fuca1-4GlcNAcb-Sp8	19.5	23.8956	122.542																47	(6S)GlcNAcb-Sp8	45.5	8.34666	18.3443
81	Fucb1-3GlcNAcb-Sp8	31	7.25718	23.4103																270	Neu5Aca2-6Galb-Sp8	45.5	22.2486	48.898
82	GalNAca1-3(Fuca1-2)Galb1-3GlcNAcb-Sp0	25.25	2.21736	8.78161																411	GalNAca1-3(Fuca1-2)Galb1-4(Fuca1-3)GlcNAcb1-3GalNAc-Sp14	45.5	6.245	13.7253
83	GalNAca1-3(Fuca1-2)Galb1-4(Fuca1-3)GlcNAcb-Sp0	55.5	7.32575	13.1996																450	GalNAca1-3(Fuca1-2)Galb1-3GlcNAcb1-2Mana1-6(GalNAca1-3(Fuca1-2)Galb1-3GlcNAcb1-2Mana1-3)Manb1-4GlcNAcb1-4(Fuca1-6)GlcNAcb-Sp22	45.5	5	10.989
84	(3S)Galb1-4(Fuca1-3)Glcb-Sp0	1.75	20.8387	1190.78																567	Neu5Aca2-3Galb1-4GlcNAcb1-3Galb1-4GlcNAcb1-3GalNAca-Sp14	45.5	22.3681	49.1607
85	GalNAca1-3(Fuca1-2)Galb1-4GlcNAcb-Sp0	39.25	12.842	32.7184																212	Mana1-2Mana1-2Mana1-6(Mana1-3)Mana-Sp9	45.25	18.8392	41.6337
86	GalNAca1-3(Fuca1-2)Galb1-4GlcNAcb-Sp8	10.75	1.25831	11.7052																330	GalNAca1-3(Fuca1-2)Galb1-4GlcNAcb1-3Galb1-4GlcNAcb1-3Galb1-4GlcNAcb-Sp0	45.25	11.3541	25.092
87	GalNAca1-3(Fuca1-2)Galb1-4Glcb-Sp0	21.75	0.957427	4.40196																466	Fuca1-2Galb1-3(Fuca1-4)GlcNAcb1-2Mana1-6(Fuca1-2Galb1-3(Fuca1-4)GlcNAcb1-2Mana1-3)Manb1-4GlcNAcb1-4(Fuca1-6)GlcNAcb1-4(Fuca1-6)GlcNAcb-Sp19	45.25	9.06918	20.0424
88	GlcNAcb1-3Galb1-3GalNAca-Sp8	28.75	2.75379	9.57838																488	Galb1-4(Fuca1-3)GlcNAcb1-2Mana-Sp0	45.25	5.31507	11.746
89	GalNAca1-3(Fuca1-2)Galb-Sp8	23	2.44949	10.65																545	GlcNAcb1-3Galb1-4GlcNAcb1-6(GlcNAcb1-3Galb1-4GlcNAcb1-2)Mana1-6(GlcNAcb1-3Galb1-4GlcNAcb1-2Man a1-3)Manb1-4GlcNAcb1-4GlcNAc-Sp24	45.25	5.90903	13.0586
90	GalNAca1-3(Fuca1-2)Galb-Sp18	29.25	6.44851	22.0462																154	Galb1-4(Fuca1-3)GlcNAcb1-3Galb1-4(Fuca1-3)GlcNAcb1-3Galb1-4(Fuca1-3)GlcNAcb-Sp0	45	7.95822	17.6849
91	GalNAca1-3GalNAcb-Sp8	25.75	4.5	17.4757																294	(6P)Glcb-Sp10	45	2.94392	6.54205
92	GalNAca1-3Galb-Sp8	40.75	13.8173	33.9074																408	GalNAca1-3GalNAcb1-3Gala1-4Galb1-4Glcb-Sp0	45	16.4722	36.6049
93	GalNAca1-4(Fuca1-2)Galb1-4GlcNAcb-Sp8	29.25	1.70783	5.83872																163	Galb1-4GlcNAcb1-3Galb1-4GlcNAcb-Sp0	44.75	11.8708	26.527
94	GalNAcb1-3GalNAca-Sp8	51	7.70281	15.1036																433	Galb1-6Galb-Sp10	44.75	12.4197	27.7536
95	GalNAcb1-3(Fuca1-2)Galb-Sp8	24.75	3.77492	15.2522																520	GalNAcb1-4GlcNAcb1-2Mana-Sp0	44.75	9.03235	20.184
96	GalNAcb1-3Gala1-4Galb1-4GlcNAcb-Sp0	11.5	5.8023	50.4548																547	Gala1-3Galb1-4GlcNAcb1-2Mana1-6(Gala1-3Galb1-4GlcNAcb1-2Mana1-3)Manb1-4GlcNAcb1-4GlcNAc-Sp24	44.75	6.23832	13.9404
97	GalNAcb1-4(Fuca1-3)GlcNAcb-Sp0	13.25	4.99166	37.6729																559	Neu5Aca2-8Neu5Aca2-3Galb1-3GalNAcb1-4(Neu5Aca2-3)Galb1-4Glc-Sp21	44.75	18.1728	40.6096
98	GalNAcb1-4GlcNAcb-Sp0	15.75	8.53913	54.2167																203	GlcAb1-3Galb-Sp8	44.5	22.6348	50.8647
99	GalNAcb1-4GlcNAcb-Sp8	4.75	5.31507	111.896																318	Neu5Gcb2-6Galb1-4GlcNAc-Sp8	44	11.7473	26.6985
100	Gala1-2Galb-Sp8	58.25	10.9354	18.7732																356	Fuca1-2Galb1-4(Fuca1-3)GlcNAcb1-2Mana1-6(Fuca1-2Galb1-4(Fuca1-3)GlcNAcb1-2Mana1-3)Manb1-4GlcNAcb1-4GlcNAb-Sp20	43.75	3.5	8
101	Gala1-3(Fuca1-2)Galb1-3GlcNAcb-Sp0	37.25	7.5	20.1342																292	4S(3S)Galb1-4GlcNAcb-Sp0	43.25	23.9496	55.3748
102	Gala1-3(Fuca1-2)Galb1-3GlcNAcb-Sp8	41.5	7	16.8675																551	GlcNAcb1-3Galb1-4GlcNAcb1-3Galb1-4GlcNAcb1-3Galb1-4GlcNAcb1-3Galb1-4GlcNAcb1-2Mana1-6(GlcNAcb1-3Galb1-4GlcNAcb1-3Galb1-4GlcNAcb1-3Galb1-4GlcNAcb1-3Galb1-4GlcNAcb1-2Mana1-3)Manb1-4GlcNAcb1-4GlcNAcb-Sp25	43.25	8.26136	19.1014
103	Gala1-3(Fuca1-2)Galb1-4(Fuca1-3)GlcNAcb-Sp0	34.5	8.34666	24.1932																445	Neu5Aca2-8Neu5Aca2-3Galb1-3GalNAcb1-4(Neu5Aca2-8Neu5Aca2-3)Galb1-4Glcb-Sp0	42.75	26.1964	61.2781
104	Gala1-3(Fuca1-2)Galb1-4(Fuca1-3)GlcNAcb-Sp8	51.75	3.30404	6.38461																140	Galb1-3GalNAca-Sp14	42.5	12.897	30.3459
105	Gala1-3(Fuca1-2)Galb1-4GlcNAc-Sp0	25.25	9.21502	36.4951																206	KDNa2-3Galb1-4GlcNAcb-Sp0	42.5	8.81287	20.7362
106	Gala1-3(Fuca1-2)Galb1-4Glcb-Sp0	40.25	16.8795	41.9366																474	Neu5Aca2-6Galb1-4GlcNAcb1-2Mana1-6(Neu5Aca2-6Galb1-4GlcNAcb1-2Mana1-3)Manb1-4GlcNAcb1-4(Fuca1-6)GlcNAcb-Sp24	42.25	7.45542	17.646
107	Gala1-3(Fuca1-2)Galb-Sp8	7.5	11.0905	147.874																546	Galb1-4GlcNAcb1-3Galb1-4GlcNAcb1-6(Galb1-4GlcNAcb1-3Galb1-4GlcNAcb1-2)Mana1-6(Galb1-4GlcNAcb1-3Galb1-4GlcNAcb1-2Mana1-3)Mana1-4GlcNAcb1-4GlcNAc-Sp24	41.75	11.8989	28.5003
108	Gala1-3(Fuca1-2)Galb-Sp18	22.75	2.21736	9.74662																49	Neu5,9Ac2a2-6Galb1-4GlcNAcb-Sp8	41.5	9.88264	23.8136
109	Gala1-4(Gala1-3)Galb1-4GlcNAcb-Sp8	18.5	1.29099	6.97835																102	Gala1-3(Fuca1-2)Galb1-3GlcNAcb-Sp8	41.5	7	16.8675
110	Gala1-3GalNAca-Sp8	11.5	3.41565	29.7013																442	Fuca1-2Galb1-4GlcNAcb1-6(Fuca1-2Galb1-4GlcNAcb1-3)GalNAc-Sp14	41.5	9.74679	23.4863
111	Gala1-3GalNAca-Sp16	-82.25	37.7127	-45.8513																328	GalNAcb1-3Gala1-4Galb1-4GlcNAcb1-3Galb1-4Glcb-Sp0	41.25	12.816	31.0691
112	Gala1-3GalNAcb-Sp8	50.75	1.25831	2.47942																388	Gala1-3Galb1-3GlcNAcb1-2Mana1-6(Gala1-3Galb1-3GlcNAcb1-2Mana1-3)Manb1-4GlcNAcb1-4GlcNAc-Sp19	41.25	7.932	19.2291
113	Gala1-3Galb1-4(Fuca1-3)GlcNAcb-Sp8	17	0.816497	4.80292																41	(6P)Mana-Sp8	41	22.0151	53.6955
114	Gala1-3Galb1-3GlcNAcb-Sp0	27	3.3665	12.4685																446	GalNAcb1-4Galb1-4Glcb-Sp0	41	7.39369	18.0334
115	Gala1-3Galb1-4GlcNAcb-Sp8	22.5	9.53939	42.3973																532	GlcNAcb1-3Galb1-4GlcNAcb1-2Mana1-6(GlcNAcb1-3Galb1-4GlcNAcb1-2Mana1-3)Manb1-4GlcNAcb1-4GlcNAcb-Sp25	41	18.3121	44.6637
116	Gala1-3Galb1-4Glcb-Sp0	29.25	8.77021	29.9836																92	GalNAca1-3Galb-Sp8	40.75	13.8173	33.9074
117	Gala1-3Galb1-4Glc-Sp10	34.75	13.4505	38.7066																365	Gala1-3(Fuca1-2)Galb1-4GlcNAcb1-2Mana1-6(Gala1-3(Fuca1-2)Galb1-4GlcNAcb1-2Mana1-3)Manb1-4GlcNAcb1-4GlcNAcb-Sp20	40.75	4.78714	11.7476
118	Gala1-3Galb-Sp8	36	7.87401	21.8722																576	Neu5Aca2-6Galb1-4GlcNAcb1-3Galb1-4GlcNAcb1-6(Galb1-3)GalNAca-Sp14	40.5	3.51188	8.67132
119	Gala1-4(Fuca1-2)Galb1-4GlcNAcb-Sp8	8.75	20.4512	233.728																577	Neu5Aca2-6Galb1-4GlcNAcb1-6(Galb1-3)GalNAca-Sp14	40.5	14.3875	35.5247
120	Gala1-4Galb1-4GlcNAcb-Sp0	7	1.82574	26.082																106	Gala1-3(Fuca1-2)Galb1-4Glcb-Sp0	40.25	16.8795	41.9366
121	Gala1-4Galb1-4GlcNAcb-Sp8	23	9.79796	42.5998																224	GalNAcb1-4(Neu5Aca2-8Neu5Aca2-8Neu5Aca2-3)Galb1-4Glcb-Sp0	40.25	5.85235	14.54
122	Gala1-4Galb1-4Glcb-Sp0	10.75	8.38153	77.9677																457	Neu5Aca2-6Galb1-4GlcNAcb1-4Mana1-6(GlcNAcb1-4)(Neu5Aca2-6Galb1-4GlcNAcb1-4(Neu5Aca2-6Galb1-4GlcNAcb1-2)Mana1-3)Manb1-4GlcNAcb1-4GlcNAcb-Sp21	40.25	4.19325	10.418
123	Gala1-4GlcNAcb-Sp8	27.75	2.21736	7.99047																481	Gala1-3Galb1-3GlcNAcb1-6GalNAca-Sp14	40.25	12.0934	30.0457
124	Gala1-6Glcb-Sp8	36.75	10.9962	29.9217																269	Neu5Aca2-6Galb1-4Glcb-Sp8	40	13.4412	33.6031
125	Galb1-2Galb-Sp8	26	9.48683	36.4878																38	(3S)Galb-Sp8	39.5	11	27.8481
126	Galb1-3(Fuca1-4)GlcNAcb1-3Galb1-4(Fuca1-3)GlcNAcb-Sp0	17	1.82574	10.7397																45	(6S)Galb1-4(6S)Glcb-Sp8	39.5	16.9804	42.9883
127	Galb1-3GlcNAcb1-3Galb1-4(Fuca1-3)GlcNAcb-Sp0	35.25	3.0957	8.78212																245	Fuca1-2(6S)Galb1-4Glcb-Sp0	39.5	11.0303	27.9247
128	Galb1-3(Fuca1-4)GlcNAc-Sp0	38.75	11.5	29.6774																469	Neu5Aca2-6Galb1-4GlcNAcb1-6(Galb1-3GlcNAcb1-3)Galb1-4Glcb-Sp21	39.5	17.9351	45.4052
129	Galb1-3(Fuca1-4)GlcNAc-Sp8	20.25	1.5	7.40741																534	Fuca1-2Galb1-4GlcNAcb1-3Galb1-4GlcNAcb1-2Mana1-6(Fuca1-2Galb1-4GlcNAcb1-3Galb1-4GlcNAcb1-2Mana1-3)Manb1-4GlcNAcb1-4GlcNAcb-Sp24	39.5	1.91485	4.84773
130	Fuca1-4(Galb1-3)GlcNAcb-Sp8	22.5	4.65475	20.6878																85	GalNAca1-3(Fuca1-2)Galb1-4GlcNAcb-Sp0	39.25	12.842	32.7184
131	Galb1-4GlcNAcb1-6GalNAca-Sp8	24	2.58199	10.7583																325	Neu5Aca2-3Galb1-3(Fuca1-4)GlcNAcb1-3Galb1-3(Fuca1-4)GlcNAcb-Sp0	39.25	16.5605	42.1923
132	Galb1-4GlcNAcb1-6GalNAc-Sp14	18	4.54606	25.2559																334	GlcNAca1-4Galb1-3GlcNAcb-Sp0	39	10.0333	25.7264
133	GlcNAcb1-6(Galb1-3)GalNAca-Sp8	18	4.69042	26.0579																402	Gala1-3(Fuca1-2)Galb1-4(Fuca1-3)Glcb-Sp21	39	21.4942	55.1133
134	GlcNAcb1-6(Galb1-3)GalNAca-Sp14	-38.75	35.1888	-90.8097																128	Galb1-3(Fuca1-4)GlcNAc-Sp0	38.75	11.5	29.6774
135	Neu5Aca2-6(Galb1-3)GalNAca-Sp8	33.75	6.55108	19.4106																471	Neu5Aca2-3Galb1-4GlcNAcb1-6GalNAca-Sp14	38.5	26.6896	69.3236
136	Neu5Aca2-6(Galb1-3)GalNAca-Sp14	75.5	8.2664	10.9489																9	Neu5Aca-Sp8	38.25	31.6583	82.7669
137	Neu5Acb2-6(Galb1-3)GalNAca-Sp8	21.5	0.57735	2.68535																197	Glca1-6Glca1-6Glcb-Sp8	38	5.47723	14.4138
138	Neu5Aca2-6(Galb1-3)GlcNAcb1-4Galb1-4Glcb-Sp10	5.75	7.41058	128.88																475	Neu5Aca2-3Galb1-4GlcNAcb1-2Mana1-6(Neu5Aca2-3Galb1-4GlcNAcb1-2Mana1-3)Manb1-4GlcNAcb1-4(Fuca1-6)GlcNAcb-Sp24	38	56.421	148.476
139	Galb1-3GalNAca-Sp8	23.75	4.57347	19.2567																262	Neu5Aca2-6GalNAcb1-4GlcNAcb-Sp0	37.75	17.6895	46.8595
140	Galb1-3GalNAca-Sp14	42.5	12.897	30.3459																316	Neu5Aca2-8Neu5Acb-Sp17	37.75	3.30404	8.75242
141	Galb1-3GalNAca-Sp16	28.75	1.25831	4.37672																497	Fuca1-2Galb1-3GlcNAcb1-6(Fuca1-2Galb1-3GlcNAcb1-3)GalNAca-Sp14	37.75	4.34933	11.5214
142	Galb1-3GalNAcb-Sp8	-30.75	15.6072	-50.755																350	KDNa2-3Galb1-4(Fuca1-3)GlcNAc-Sp0	37.5	9.46925	25.2513
143	Galb1-3GalNAcb1-3Gala1-4Galb1-4Glcb-Sp0	28	20.6074	73.598																436	(6S)Galb1-3GlcNAcb-Sp0	37.5	8.85061	23.6016
144	Galb1-3GalNAcb1-4(Neu5Aca2-3)Galb1-4Glcb-Sp0	22.5	6.19139	27.5173																59	Fuca1-2Galb1-3GalNAcb1-3Gala1-4Galb1-4Glcb-Sp9	37.25	17.6895	47.4885
145	Galb1-3GalNAcb1-4Galb1-4Glcb-Sp8	24	5.59762	23.3234																101	Gala1-3(Fuca1-2)Galb1-3GlcNAcb-Sp0	37.25	7.5	20.1342
146	Galb1-3Galb-Sp8	133.75	61.0649	45.656																286	Galb1-4(Fuca1-3)(6S)GlcNAcb-Sp0	37.25	14.8408	39.8411
147	Galb1-3GlcNAcb1-3Galb1-4GlcNAcb-Sp0	7.5	7.85281	104.704																338	GlcNAca1-4Galb1-3GalNAc-Sp14	37.25	3.40343	9.13672
148	Galb1-3GlcNAcb1-3Galb1-4Glcb-Sp10	21	9.86577	46.9798																400	Galb1-3GlcNAca1-6Galb1-4GlcNAcb-Sp0	37.25	11.8989	31.9433
149	Galb1-3GlcNAcb-Sp0	27.75	19.9562	71.9142																530	Galb1-3GalNAcb1-3Gal-Sp21	37.25	7.41058	19.8942
150	Galb1-3GlcNAcb-Sp8	12.75	20.5973	161.548																161	Galb1-4GlcNAcb1-3Galb1-4(Fuca1-3)GlcNAcb1-3Galb1-4(Fuca1-3)GlcNAcb-Sp0	37	7.87401	21.2811
151	Galb1-4(Fuca1-3)GlcNAcb-Sp0	18.25	2.06155	11.2962																14	Manb-Sp8	36.75	6.39661	17.4058
152	Galb1-4(Fuca1-3)GlcNAcb-Sp8	30.75	4.11299	13.3756																124	Gala1-6Glcb-Sp8	36.75	10.9962	29.9217
153	Galb1-4(Fuca1-3)GlcNAcb1-3Galb1-4(Fuca1-3)GlcNAcb-Sp0	33.75	8.46069	25.0687																240	Neu5Aca2-6(Neu5Aca2-3Galb1-3)GalNAca-Sp8	36.75	11.8708	32.3016
154	Galb1-4(Fuca1-3)GlcNAcb1-3Galb1-4(Fuca1-3)GlcNAcb1-3Galb1-4(Fuca1-3)GlcNAcb-Sp0	45	7.95822	17.6849																491	Fuca1-2Galb1-4GlcNAcb1-2Mana-Sp0	36.75	9.03235	24.5778
155	Galb1-4(6S)Glcb-Sp0	36	3.26599	9.07218																159	Galb1-4GlcNAcb1-3GalNAca-Sp8	36.5	5.19615	14.236
156	Galb1-4(6S)Glcb-Sp8	46.25	21.6699	46.8538																430	Galb1-4GlcNAcb1-6(Galb1-4GlcNAcb1-2)Mana1-6(GlcNAcb1-4)(Galb1-4GlcNAcb1-2Mana1-3)Manb1-4GlcNAcb1-4GlcNAc-Sp21	36.5	5	13.6986
157	Galb1-4GalNAca1-3(Fuca1-2)Galb1-4GlcNAcb-Sp8	29.75	5.5	18.4874																290	Neu5Aca2-3Galb1-3GlcNAcb1-3Galb1-3GlcNAcb-Sp0	36.25	12.7377	35.1386
158	Galb1-4GalNAcb1-3(Fuca1-2)Galb1-4GlcNAcb-Sp8	27	1.82574	6.76201																495	GalNAcb1-4(Fuca1-3)(6S)GlcNAcb-Sp8	36.25	12.0381	33.2086
159	Galb1-4GlcNAcb1-3GalNAca-Sp8	36.5	5.19615	14.236																118	Gala1-3Galb-Sp8	36	7.87401	21.8722
160	Galb1-4GlcNAcb1-3GalNAc-Sp14	53.25	5.43906	10.2142																155	Galb1-4(6S)Glcb-Sp0	36	3.26599	9.07218
161	Galb1-4GlcNAcb1-3Galb1-4(Fuca1-3)GlcNAcb1-3Galb1-4(Fuca1-3)GlcNAcb-Sp0	37	7.87401	21.2811																63	Fuca1-2Galb1-3GalNAcb1-4(Neu5Aca2-3)Galb1-4Glcb-Sp0	35.75	13.7204	38.3788
162	Galb1-4GlcNAcb1-3Galb1-4GlcNAcb1-3Galb1-4GlcNAcb-Sp0	5.75	4.57347	79.5387																192	GlcNAcb1-6GalNAca-Sp8	35.75	8.34166	23.3333
163	Galb1-4GlcNAcb1-3Galb1-4GlcNAcb-Sp0	44.75	11.8708	26.527																305	GlcNAcb1-3Man-Sp10	35.75	16.6007	46.4355
164	Galb1-4GlcNAcb1-3Galb1-4Glcb-Sp0	28	4.83046	17.2516																264	Neu5Aca2-6Galb1-4GlcNAcb-Sp0	35.5	12.9743	36.5474
165	Galb1-4GlcNAcb1-3Galb1-4Glcb-Sp8	-0.75	4.99166	-665.555																377	Galb1-4(Fuca1-3)GlcNAcb1-6(Galb1-3GlcNAcb1-3)Galb1-4Glc-Sp21	35.5	5.8023	16.3445
166	Galb1-4GlcNAcb1-6(Galb1-3)GalNAca-Sp8	29.25	6.84957	23.4173																425	GlcNAcb1-2Mana1-6(GlcNAcb1-4)(GlcNAcb1-4(GlcNAcb1-2)Mana1-3)Manb1-4GlcNAcb1-4GlcNAc-Sp21	35.5	3.31662	9.34261
167	Galb1-4GlcNAcb1-6(Galb1-3)GalNAc-Sp14	47.75	13.5984	28.4783																480	Galb1-3GlcNAcb1-6GalNAca-Sp14	35.5	5.74456	16.1819
168	Galb1-4GlcNAcb-Sp0	30.75	4.272	13.8927																127	Galb1-3GlcNAcb1-3Galb1-4(Fuca1-3)GlcNAcb-Sp0	35.25	3.0957	8.78212
169	Galb1-4GlcNAcb-Sp8	55.25	7.41058	13.4128																405	Neu5Aca2-3Galb1-3GalNAcb1-4(Neu5Aca2-8Neu5Aca2-3)Galb1-4Glcb-Sp0	35.25	8.53913	24.2245
170	Galb1-4GlcNAcb-Sp23	25.75	12.5266	48.6471																493	Fuca1-2(6S)Galb1-3(6S)GlcNAcb-Sp0	35.25	13.5984	38.577
171	Galb1-4Glcb-Sp0	20.25	7.41058	36.5954																227	Neu5Aca2-8Neu5Aca2-8Neu5Aca-Sp8	35	4.54606	12.9887
172	Galb1-4Glcb-Sp8	22.75	11.2657	49.5197																403	Galb1-4GlcNAcb1-6(Neu5Aca2-6Galb1-3GlcNAcb1-3)Galb1-4Glc-Sp21	35	7.52773	21.5078
173	GlcNAca1-3Galb1-4GlcNAcb-Sp8	-31.75	14.4309	-45.4516																117	Gala1-3Galb1-4Glc-Sp10	34.75	13.4505	38.7066
174	GlcNAca1-6Galb1-4GlcNAcb-Sp8	27.25	5.12348	18.8017																275	Neu5Acb2-6Galb1-4GlcNAcb-Sp8	34.75	2.98608	8.59303
175	GlcNAcb1-2Galb1-3GalNAca-Sp8	14	8.04156	57.4397																472	Neu5Aca2-6Galb1-4GlcNAcb1-6GalNAca-Sp14	34.75	12.8679	37.03
176	GlcNAcb1-6(GlcNAcb1-3)GalNAca-Sp8	15.75	7.932	50.3619																503	(6S)(4S)GalNAcb1-4GlcNAc-Sp8	34.75	18.1911	52.3485
177	GlcNAcb1-6(GlcNAcb1-3)GalNAca-Sp14	49	5.71548	11.6642																22	6S(3S)Galb1-4(6S)GlcNAcb-Sp0	34.5	7.50555	21.7552
178	GlcNAcb1-6(GlcNAcb1-3)Galb1-4GlcNAcb-Sp8	24.75	12.9711	52.4086																37	(3S)Galb1-4GlcNAcb-Sp8	34.5	9.74679	28.2516
179	GlcNAcb1-3GalNAca-Sp8	30	9.66092	32.2031																103	Gala1-3(Fuca1-2)Galb1-4(Fuca1-3)GlcNAcb-Sp0	34.5	8.34666	24.1932
180	GlcNAcb1-3GalNAca-Sp14	32.25	17.0563	52.8877																357	Gala1-3Galb1-4GlcNAcb1-2Mana1-6(Gala1-3Galb1-4GlcNAcb1-2Mana1-3)Manb1-4GlcNAcb1-4GlcNAcb-Sp20	34.5	9.98332	28.9372
181	GlcNAcb1-3Galb-Sp8	30	6.8313	22.771																382	GlcNAcb1-2Mana1-6(GlcNAcb1-4(GlcNAcb1-2)Mana1-3)Manb1-4GlcNAcb1-4GlcNAc-Sp21	34.5	14.7986	42.8946
182	GlcNAcb1-3Galb1-4GlcNAcb-Sp0	14	4.08248	29.1606																58	Fuca1-2Galb1-3GalNAcb1-3Gala-Sp9	34.25	5.31507	15.5185
183	GlcNAcb1-3Galb1-4GlcNAcb-Sp8	20	1.82574	9.12871																61	Fuca1-2Galb1-3GalNAca-Sp8	34.25	6.55108	19.1272
184	GlcNAcb1-3Galb1-4GlcNAcb1-3Galb1-4GlcNAcb-Sp0	18.5	3.10913	16.8061																23	6S(3S)Galb1-4GlcNAcb-Sp0	34	2.94392	8.65859
185	GlcNAcb1-3Galb1-4Glcb-Sp0	27	4.96655	18.3946																242	Neu5Aca2-3Galb-Sp8	34	12.9615	38.122
186	GlcNAcb1-4-MDPLys	21	9.05539	43.1209																322	Galb1-4(Fuca1-3)GlcNAcb1-2Mana1-6(Galb1-4(Fuca1-3)GlcNAcb1-2Mana1-3)Manb1-4GlcNAcb1-4GlcNAcb-Sp20	34	7.39369	21.7462
187	GlcNAcb1-6(GlcNAcb1-4)GalNAca-Sp8	33.75	6.65207	19.7098																383	Fuca1-2Galb1-3GalNAca1-3(Fuca1-2)Galb1-4Glcb-Sp0	34	11.1952	32.9272
188	GlcNAcb1-4Galb1-4GlcNAcb-Sp8	-163.25	68.7332	-42.103																525	Fuca1-4(Galb1-3)GlcNAcb1-2 Mana-Sp0	34	7.65942	22.5277
189	GlcNAcb1-4GlcNAcb1-4GlcNAcb1-4GlcNAcb1-4GlcNAcb1-4GlcNAcb1-Sp8	19.5	8.5049	43.6149																135	Neu5Aca2-6(Galb1-3)GalNAca-Sp8	33.75	6.55108	19.4106
190	GlcNAcb1-4GlcNAcb1-4GlcNAcb1-4GlcNAcb1-4GlcNAcb1-Sp8	11.75	6.55108	55.7539																153	Galb1-4(Fuca1-3)GlcNAcb1-3Galb1-4(Fuca1-3)GlcNAcb-Sp0	33.75	8.46069	25.0687
191	GlcNAcb1-4GlcNAcb1-4GlcNAcb-Sp8	17	4.76095	28.0056																187	GlcNAcb1-6(GlcNAcb1-4)GalNAca-Sp8	33.75	6.65207	19.7098
192	GlcNAcb1-6GalNAca-Sp8	35.75	8.34166	23.3333																256	Neu5Aca2-3Galb1-4GlcNAcb-Sp8	33.75	15.1959	45.025
193	GlcNAcb1-6GalNAca-Sp14	11.25	3.30404	29.3692																482	Galb1-3(Fuca1-4)GlcNAcb1-6GalNAca-Sp14	33.75	5.67891	16.8264
194	GlcNAcb1-6Galb1-4GlcNAcb-Sp8	10.5	6.55744	62.4518																554	Galb1-3GlcNAcb1-6(Galb1-3)GalNAc-Sp14	33.75	2.21736	6.56994
195	Glca1-4Glcb-Sp8	26.25	5.61991	21.4092																205	KDNa2-3Galb1-3GlcNAcb-Sp0	33.5	15.864	47.3552
196	Glca1-4Glca-Sp8	54.75	18.8569	34.4419																463	Glca1-4Glca1-4Glca1-4Glcb-Sp10	33.5	8.58293	25.6207
197	Glca1-6Glca1-6Glcb-Sp8	38	5.47723	14.4138																500	Galb1-4GlcNAcb1-6(Galb1-4GlcNAcb1-2)Mana1-6(GlcNAcb1-4)Galb1-4GlcNAcb1-4(Gal b1-4GlcNAcb1-2)Mana1-3)Manb1-4GlcNAcb1-4(Fuca1-6)GlcNAc-Sp21	33.5	4.12311	12.3078
198	Glcb1-4Glcb-Sp8	18.5	7.32575	39.5987																70	Fuca1-2Galb1-4(Fuca1-3)GlcNAcb1-3Galb1-4(Fuca1-3)GlcNAcb1-3Galb1-4(Fuca1-3)GlcNAcb-Sp0	33.25	4.11299	12.3699
199	Glcb1-6Glcb-Sp8	17.5	8.18535	46.7734																218	Fuca1-2(6S)Galb1-4GlcNAcb-Sp0	33.25	6.70199	20.1564
200	G-ol-Sp8	-3.5	8.2664	-236.183																266	Neu5Aca2-6Galb1-4GlcNAcb1-3Galb1-4(Fuca1-3)GlcNAcb1-3Galb1-4(Fuca1-3)GlcNAcb-Sp0	33.25	8.05709	24.2318
201	GlcAa-Sp8	-36	24.3858	-67.7383																319	Galb1-3GlcNAcb1-2Mana1-6(Galb1-3GlcNAcb1-2Mana1-3)Manb1-4GlcNAcb1-4GlcNAcb-Sp19	33.25	8.22091	24.7245
202	GlcAb-Sp8	714.25	25.1976	3.52783																505	(3S)GalNAcb1-4(3S)GlcNAc-Sp8	33.25	10.4363	31.3874
203	GlcAb1-3Galb-Sp8	44.5	22.6348	50.8647																538	Galb1-3GlcNAcb1-3Galb1-4GlcNAcb1-2Mana1-6(Galb1-3GlcNAcb1-3Galb1-4GlcNAcb1-2Mana1-3)Manb1-4GlcNAcb1-4GlcNAc-Sp25	33.25	9.87843	29.7096
204	GlcAb1-6Galb-Sp8	53	9.30949	17.5651																241	Neu5Aca2-6(Neu5Aca2-3Galb1-3)GalNAca-Sp14	33	8.98146	27.2166
205	KDNa2-3Galb1-3GlcNAcb-Sp0	33.5	15.864	47.3552																367	GalNAca1-3(Fuca1-2)Galb1-3GlcNAcb1-2Mana1-6(GalNAca1-3(Fuca1-2)Galb1-3GlcNAcb1-2Mana1-3)Manb1-4GlcNAcb1-4GlcNAcb-Sp20	33	4.32049	13.0924
206	KDNa2-3Galb1-4GlcNAcb-Sp0	42.5	8.81287	20.7362																327	Gala1-4Galb1-4GlcNAcb1-3Galb1-4Glcb-Sp0	32.75	5.85235	17.8698
207	Mana1-2Mana1-2Mana1-3Mana-Sp9	23	5.71548	24.8499																502	Galb1-3(6S)GlcNAcb-Sp8	32.5	8.02081	24.6794
208	Mana1-2Mana1-6(Mana1-2Mana1-3)Mana-Sp9	29	2.16025	7.44913																511	GalNAca1-3(Fuca1-2)Galb1-4GlcNAcb1-6GalNAc-Sp14	32.5	3.10913	9.56654
209	Mana1-2Mana1-3Mana-Sp9	13.25	8.4212	63.5563																180	GlcNAcb1-3GalNAca-Sp14	32.25	17.0563	52.8877
210	Mana1-2Mana1-6(Mana1-2Mana1-3)Mana1-6(Mana1-2Mana1-2Mana1-3)Manb1-4GlcNAcb1-4GlcNAcb-Sp12	23.25	4.11299	17.6903																247	Neu5Aca2-3Galb1-4(6S)GlcNAcb-Sp8	32.25	1.70783	5.29558
211	Mana1-6(Mana1-3)Mana-Sp9	19.25	4.42531	22.9886																378	Galb1-4GlcNAcb1-6(Fuca1-4(Fuca1-2Galb1-3)GlcNAcb1-3)Galb1-4Glc-Sp21	32.25	10.4043	32.2615
212	Mana1-2Mana1-2Mana1-6(Mana1-3)Mana-Sp9	45.25	18.8392	41.6337																251	Neu5Aca2-3Galb1-4(Fuca1-3)GlcNAcb-Sp8	32	14.5831	45.5722
213	Mana1-6(Mana1-3)Mana1-6(Mana1-2Mana1-3)Manb1-4GlcNAcb1-4GlcNAcb-Sp12	252.25	39.5927	15.6958																309	Mana1-6Manb-Sp10	32	16.3095	50.9672
214	Mana1-6(Mana1-3)Mana1-6(Mana1-3)Manb1-4GlcNAcb1-4GlcNAcb-Sp12	13.25	4.272	32.2415																459	Neu5Aca2-6Galb1-4GlcNAcb1-6(Neu5Aca2-6Galb1-4GlcNAcb1-2)Mana1-6(GlcNAcb1-4)(Neu5Aca2-6Galb1-4GlcNAcb1-4(Neu5Aca2-6Galb1-4GlcNAcb1-2)Mana1-3)Manb1-4GlcNAcb1-4GlcNAcb-Sp21	32	4.32049	13.5015
215	Manb1-4GlcNAcb-Sp0	4.5	7	155.556																558	Galb1-3GlcNAcb1-3Galb1-4GlcNAcb1-6(Galb1-3GlcNAcb1-3Galb1-4GlcNAb1-2)Mana1-6(Galb1-3GlcNAcb1-3Galb1-4GlcNAcb1-2Mana1-3)Manb1-4GlcNAcb1-4(Fuca1-6)GlcNAcb-Sp24	32	5.59762	17.4926
216	Neu5Aca2-3Galb1-4GlcNAcb1-3Galb1-4(Fuca1-3)GlcNAcb-Sp0	9.75	6.29153	64.5285																253	Neu5Aca2-3Galb1-4(Fuca1-3)GlcNAcb1-3Galb1-4GlcNAcb-Sp8	31.75	22.9547	72.2982
217	(3S)Galb1-4(Fuca1-3)(6S)GlcNAcb-Sp8	82.5	11.2101	13.588																343	Galb1-4GlcNAcb1-2Mana1-3Manb1-4GlcNAcb1-4GlcNAc-Sp12	31.5	7.32575	23.2564
218	Fuca1-2(6S)Galb1-4GlcNAcb-Sp0	33.25	6.70199	20.1564																583	Neu5Aca2-6Galb1-4GlcNAcb1-3Galb1-4GlcNAcb1-2Mana1-6(Neu5Aca2-6Galb1-4GlcNAcb1-3Galb1-4GlcNAcb1-2Mana1-3)Manb1-4GlcNAcb1-4GlcNAcb-Sp12	31.5	6.245	19.8254
219	Fuca1-2Galb1-4(6S)GlcNAcb-Sp8	18.5	2.38048	12.8674																299	GlcNAcb1-6(Galb1-4GlcNAcb1-3)Galb1-4GlcNAc-Sp0	31.25	22.2167	71.0936
220	Fuca1-2(6S)Galb1-4(6S)Glcb-Sp0	24.5	7.76745	31.7039																434	Neu5Aca2-3Galb1-4GlcNAcb1-3Galb-Sp8	31.25	8.05709	25.7827
221	Neu5Aca2-3Galb1-3GalNAca-Sp8	-17.5	5.8023	-33.156																447	GalNAca1-3(Fuca1-2)Galb1-4GlcNAcb1-2Mana1-6(GalNAca1-3(Fuca1-2)Galb1-4GlcNAcb1-2Mana1-3)Manb1-4GlcNAcb1-4(Fuca1-6)GlcNAcb-Sp22	31.25	6.65207	21.2866
222	Neu5Aca2-3Galb1-3GalNAca-Sp14	94.5	25.645	27.1376																476	Mana1-6(Mana1-3)Manb1-4GlcNAcb1-4(Fuca1-6)GlcNAcb-Sp19	31.25	5.37742	17.2078
223	GalNAcb1-4(Neu5Aca2-8Neu5Aca2-8Neu5Aca2-8Neu5Aca2-3)Galb1-4Glcb-Sp0	21.5	7.54983	35.1155																51	Mana1-6(Mana1-3)Manb1-4GlcNAcb1-4GlcNAcb-Sp13	31	6.97615	22.5037
224	GalNAcb1-4(Neu5Aca2-8Neu5Aca2-8Neu5Aca2-3)Galb1-4Glcb-Sp0	40.25	5.85235	14.54																81	Fucb1-3GlcNAcb-Sp8	31	7.25718	23.4103
225	Neu5Aca2-8Neu5Aca2-8Neu5Aca2-3Galb1-4Glcb-Sp0	23.5	9.03696	38.4552																248	Neu5Aca2-3Galb1-4(Fuca1-3)(6S)GlcNAcb-Sp8	31	11.6905	37.7111
226	GalNAcb1-4(Neu5Aca2-8Neu5Aca2-3)Galb1-4Glcb-Sp0	21.75	5.18813	23.8535																417	GalNAca1-3(Fuca1-2)Galb1-3GlcNAcb1-3GalNAc-Sp14	31	10.2307	33.0022
227	Neu5Aca2-8Neu5Aca2-8Neu5Aca-Sp8	35	4.54606	12.9887																439	Fuca1-2Galb1-4(Fuca1-3)GlcNAcb1-2Mana1-6(Fuca1-2Galb1-4(Fuca1-3)GlcNAcb1-4(Fuca1-2Galb1-4(Fuca1-3)GlcNAcb1-2)Mana1-3)Manb1-4GlcNAcb1-4GlcNAcb-Sp12	31	1.82574	5.88949
228	GalNAcb1-4(Neu5Aca2-3)Galb1-4GlcNAcb-Sp0	65.5	7.89515	12.0537																152	Galb1-4(Fuca1-3)GlcNAcb-Sp8	30.75	4.11299	13.3756
229	GalNAcb1-4(Neu5Aca2-3)Galb1-4GlcNAcb-Sp8	5.75	4.78714	83.2545																168	Galb1-4GlcNAcb-Sp0	30.75	4.272	13.8927
230	GalNAcb1-4(Neu5Aca2-3)Galb1-4Glcb-Sp0	24.75	2.21736	8.95901																524	Galb1-4GlcNAcb1-2 Mana1-6(Galb1-4GlcNAcb1-4)(Galb1-4GlcNAcb1-2Mana1-3)Manb1-4GlcNAcb1-4(Fuca1-6)GlcNAc-Sp21	30.75	4.19325	13.6366
231	Neu5Aca2-3Galb1-3GalNAcb1-4(Neu5Aca2-3)Galb1-4Glcb-Sp0	3.75	4.92443	131.318																570	GlcNAcb1-3Galb1-4GlcNAcb1-6(GlcNAcb1-3Galb1-4GlcNAcb1-3)GalNAca-Sp14	30.75	10.5	34.1463
232	Neu5Aca2-6(Neu5Aca2-3)GalNAca-Sp8	16.5	9.46925	57.3894																238	Neu5Aca2-3Galb1-4(Neu5Aca2-3Galb1-3)GlcNAcb-Sp8	30.5	15.695	51.459
233	Neu5Aca2-3GalNAca-Sp8	19.25	3.86221	20.0634																304	Neu5Aca2-6Galb1-4GlcNAcb1-2Mana1-6(GlcNAcb1-2Mana1-3)Manb1-4GlcNAcb1-4GlcNAcb-Sp12	30.5	9.53939	31.2767
234	Neu5Aca2-3GalNAcb1-4GlcNAcb-Sp0	22.25	12.7377	57.2483																431	Galb1-4GlcNAcb1-6(Galb1-4GlcNAcb1-2)Mana1-6(GlcNAcb1-4)(Galb1-4GlcNAcb1-4(Galb1-4GlcNAcb1-2)Mana1-3)Manb1-4GlcNAcb1-4GlcNAc-Sp21	30.5	4.20317	13.7809
235	Neu5Aca2-3Galb1-3(6S)GlcNAc-Sp8	408.5	9.18332	2.24806																498	GalNAca1-3(Fuca1-2)Galb1-3GlcNAcb1-6GalNAca-Sp14	30.5	15.6312	51.2497
236	Neu5Aca2-3Galb1-3(Fuca1-4)GlcNAcb-Sp8	14	3.82971	27.3551																77	Fuca1-2Galb1-4Glcb-Sp0	30.25	20.5163	67.8223
237	Neu5Aca2-3Galb1-3(Fuca1-4)GlcNAcb1-3Galb1-4(Fuca1-3)GlcNAcb-Sp0	26	9.2376	35.5292																443	Gala1-3(Fuca1-2)Galb1-4GlcNAcb1-6(Gala1-3(Fuca1-2)Galb1-4GlcNAcb1-3)GalNAc-Sp14	30.25	19.4315	64.2364
238	Neu5Aca2-3Galb1-4(Neu5Aca2-3Galb1-3)GlcNAcb-Sp8	30.5	15.695	51.459																552	Galb1-4GlcNAcb1-3Galb1-4GlcNAcb1-3Galb1-4GlcNAcb1-3Galb1-4GlcNAcb1-3Galb1-4GlcNAcb1-2Mana1-6(Galb1-4GlcNAcb1-3Galb1-4GlcNAcb1-3Galb1-4GlcNAcb1-3Galb1-4GlcNAcb1-3Galb1-4GlcNAcb1-2Mana1-3)Manb1-4GlcNAcb1-4GlcNAcb-Sp25	30.25	19.906	65.8051
239	Neu5Aca2-3Galb1-3(6S)GalNAca-Sp8	73.75	8.65544	11.7362																33	(3S)Galb1-4(Fuca1-3)GlcNAc-Sp8	30	14.3991	47.9969
240	Neu5Aca2-6(Neu5Aca2-3Galb1-3)GalNAca-Sp8	36.75	11.8708	32.3016																179	GlcNAcb1-3GalNAca-Sp8	30	9.66092	32.2031
241	Neu5Aca2-6(Neu5Aca2-3Galb1-3)GalNAca-Sp14	33	8.98146	27.2166																181	GlcNAcb1-3Galb-Sp8	30	6.8313	22.771
242	Neu5Aca2-3Galb-Sp8	34	12.9615	38.122																361	Neu5Aca2-6GlcNAcb1-4GlcNAcb1-4GlcNAc-Sp21	30	18.1659	60.553
243	Neu5Aca2-3Galb1-3GalNAcb1-3Gala1-4Galb1-4Glcb-Sp0	28.25	2.06155	7.29753																410	Gala1-3(Fuca1-2)Galb1-4(Fuca1-3)GlcNAcb1-3GalNAc-Sp14	30	3.74166	12.4722
244	Neu5Aca2-3Galb1-3GlcNAcb1-3Galb1-4GlcNAcb-Sp0	13.75	1.5	10.9091																69	Fuca1-2Galb1-4(Fuca1-3)GlcNAcb1-3Galb1-4(Fuca1-3)GlcNAcb-Sp0	29.75	11.4419	38.4601
245	Fuca1-2(6S)Galb1-4Glcb-Sp0	39.5	11.0303	27.9247																157	Galb1-4GalNAca1-3(Fuca1-2)Galb1-4GlcNAcb-Sp8	29.75	5.5	18.4874
246	Neu5Aca2-3Galb1-3GlcNAcb-Sp0	72.75	31.1381	42.8016																460	Gala1-3(Fuca1-2)Galb1-3GalNAca-Sp8	29.75	10.6888	35.9287
247	Neu5Aca2-3Galb1-4(6S)GlcNAcb-Sp8	32.25	1.70783	5.29558																68	Fuca1-2Galb1-3GlcNAcb-Sp8	29.5	3.69685	12.5317
248	Neu5Aca2-3Galb1-4(Fuca1-3)(6S)GlcNAcb-Sp8	31	11.6905	37.7111																273	Galb1-3(Fuca1-4)GlcNAcb1-3Galb1-3(Fuca1-4)GlcNAcb-Sp0	29.5	2.51661	8.53089
249	Neu5Aca2-3Galb1-4(Fuca1-3)GlcNAcb1-3Galb1-4(Fuca1-3)GlcNAcb1-3Galb1-4(Fuca1-3)GlcNAcb-Sp0	84.25	18.0624	21.439																422	Galb1-4GlcNAcb1-6(Fuca1-2Galb1-3GlcNAcb1-3)Galb1-4Glc-Sp21	29.5	7.4162	25.1397
250	Neu5Aca2-3Galb1-4(Fuca1-3)GlcNAcb-Sp0	26	3.16228	12.1626																540	Neu5Aca2-8Neu5Gca2-3Galb1-4GlcNAc-Sp0	29.5	21.5639	73.0978
251	Neu5Aca2-3Galb1-4(Fuca1-3)GlcNAcb-Sp8	32	14.5831	45.5722																90	GalNAca1-3(Fuca1-2)Galb-Sp18	29.25	6.44851	22.0462
252	Neu5Aca2-3Galb1-4(Fuca1-3)GlcNAcb1-3Galb-Sp8	24.25	6.13052	25.2805																93	GalNAca1-4(Fuca1-2)Galb1-4GlcNAcb-Sp8	29.25	1.70783	5.83872
253	Neu5Aca2-3Galb1-4(Fuca1-3)GlcNAcb1-3Galb1-4GlcNAcb-Sp8	31.75	22.9547	72.2982																116	Gala1-3Galb1-4Glcb-Sp0	29.25	8.77021	29.9836
254	Neu5Aca2-3Galb1-4GlcNAcb1-3Galb1-4GlcNAcb1-3Galb1-4GlcNAcb-Sp0	12.5	6.02771	48.2217																166	Galb1-4GlcNAcb1-6(Galb1-3)GalNAca-Sp8	29.25	6.84957	23.4173
255	Neu5Aca2-3Galb1-4GlcNAcb-Sp0	24.75	0.5	2.0202																260	Neu5Aca2-3Galb1-4Glcb-Sp8	29.25	6.65207	22.7421
256	Neu5Aca2-3Galb1-4GlcNAcb-Sp8	33.75	15.1959	45.025																543	Neu5Gca2-8Neu5Gca2-6Galb1-4GlcNAc-Sp0	29.25	7.932	27.118
257	Neu5Aca2-3Galb1-4GlcNAcb1-3Galb1-4GlcNAcb-Sp0	-5.75	16.4595	-286.253																208	Mana1-2Mana1-6(Mana1-2Mana1-3)Mana-Sp9	29	2.16025	7.44913
258	Fuca1-2Galb1-4(6S)Glcb-Sp0	28	6.68331	23.869																429	Galb1-4GlcNAcb1-2Mana1-6(GlcNAcb1-4)(Galb1-4GlcNAcb1-4(Galb1-4GlcNAcb1-2)Mana1-3)Manb1-4GlcNAcb1-4GlcNAc-Sp21	29	4.08248	14.0775
259	Neu5Aca2-3Galb1-4Glcb-Sp0	52	13.7113	26.3679																526	Neu5Aca2-3Galb1-4(Fuca1-3)GlcNAcb1-2Mana-Sp0	29	5.59762	19.3021
260	Neu5Aca2-3Galb1-4Glcb-Sp8	29.25	6.65207	22.7421																56	Neu5Aca2-6Galb1-4GlcNAcb1-2Mana1-6(Neu5Aca2-6Galb1-4GlcNAcb1-2Man-a1-3)Manb1-4GlcNAcb1-4GlcNAcb-Sp21	28.75	5.7373	19.9558
261	Neu5Aca2-6GalNAca-Sp8	28.5	4.3589	15.2944																88	GlcNAcb1-3Galb1-3GalNAca-Sp8	28.75	2.75379	9.57838
262	Neu5Aca2-6GalNAcb1-4GlcNAcb-Sp0	37.75	17.6895	46.8595																141	Galb1-3GalNAca-Sp16	28.75	1.25831	4.37672
263	Neu5Aca2-6Galb1-4(6S)GlcNAcb-Sp8	16.5	2.08167	12.6162																344	Galb1-4GlcNAcb1-2Mana1-6Manb1-4GlcNAcb1-4GlcNAc-Sp12	28.75	4.85627	16.8914
264	Neu5Aca2-6Galb1-4GlcNAcb-Sp0	35.5	12.9743	36.5474																418	Gala1-3Galb1-3GlcNAcb1-3GalNAc-Sp14	28.75	5.12348	17.8208
265	Neu5Aca2-6Galb1-4GlcNAcb-Sp8	18.25	3.20156	17.5428																71	Fuca1-2Galb1-4(Fuca1-3)GlcNAcb-Sp0	28.5	5.25991	18.4558
266	Neu5Aca2-6Galb1-4GlcNAcb1-3Galb1-4(Fuca1-3)GlcNAcb1-3Galb1-4(Fuca1-3)GlcNAcb-Sp0	33.25	8.05709	24.2318																75	Fuca1-2Galb1-4GlcNAcb-Sp0	28.5	6.55744	23.0086
267	Neu5Aca2-6Galb1-4GlcNAcb1-3Galb1-4GlcNAcb-Sp0	9	3.16228	35.1364																261	Neu5Aca2-6GalNAca-Sp8	28.5	4.3589	15.2944
268	Neu5Aca2-6Galb1-4Glcb-Sp0	19	9.5219	50.1153																243	Neu5Aca2-3Galb1-3GalNAcb1-3Gala1-4Galb1-4Glcb-Sp0	28.25	2.06155	7.29753
269	Neu5Aca2-6Galb1-4Glcb-Sp8	40	13.4412	33.6031																398	Gala1-3Galb1-4GlcNAcb1-3GalNAca-Sp14	28.25	4.11299	14.5592
270	Neu5Aca2-6Galb-Sp8	45.5	22.2486	48.898																575	Neu5Aca2-3Galb1-4GlcNAcb1-3Galb1-4GlcNAcb1-6(Galb1-3)GalNAca-Sp14	28.25	6.29153	22.2709
271	Neu5Aca2-8Neu5Aca-Sp8	27.5	3.87298	14.0836																143	Galb1-3GalNAcb1-3Gala1-4Galb1-4Glcb-Sp0	28	20.6074	73.598
272	Neu5Aca2-8Neu5Aca2-3Galb1-4Glcb-Sp0	-57	44.3246	-77.7624																164	Galb1-4GlcNAcb1-3Galb1-4Glcb-Sp0	28	4.83046	17.2516
273	Galb1-3(Fuca1-4)GlcNAcb1-3Galb1-3(Fuca1-4)GlcNAcb-Sp0	29.5	2.51661	8.53089																258	Fuca1-2Galb1-4(6S)Glcb-Sp0	28	6.68331	23.869
274	Neu5Acb2-6GalNAca-Sp8	27.25	2.62996	9.65121																368	Galα1-3(Fucα1-2)Galβ1-3GlcNAcβ1-2Manα1-6(Galα1-3(Fucα1-2)Galβ1-3GlcNAcβ1-2Manα1-3)Manβ1-4GlcNAcβ1-4GlcNAcβ-Sp20	28	2.58199	9.22139
275	Neu5Acb2-6Galb1-4GlcNAcb-Sp8	34.75	2.98608	8.59303																419	Fuca1-2Galb1-3GlcNAcb1-2Mana1-6(Fuca1-2Galb1-3GlcNAcb1-2Mana1-3)Manb1-4GlcNAcb1-4(Fuca1-6)GlcNAcb-Sp22	28	0.816497	2.91606
276	Neu5Gca2-3Galb1-3(Fuca1-4)GlcNAcb-Sp0	24.75	12.842	51.8868																464	Neu5Aca2-3Galb1-4GlcNAcb1-6(Neu5Aca2-3Galb1-4GlcNAcb1-3)GalNAca-Sp14	28	21.3542	76.2648
277	Neu5Gca2-3Galb1-3GlcNAcb-Sp0	19	4.96655	26.1398																43	(6S)Galb1-4Glcb-Sp8	27.75	4.99166	17.988
278	Neu5Gca2-3Galb1-4(Fuca1-3)GlcNAcb-Sp0	-9	4.54606	-50.5118																123	Gala1-4GlcNAcb-Sp8	27.75	2.21736	7.99047
279	Neu5Gca2-3Galb1-4GlcNAcb-Sp0	19.25	2.87228	14.9209																149	Galb1-3GlcNAcb-Sp0	27.75	19.9562	71.9142
280	Neu5Gca2-3Galb1-4Glcb-Sp0	21.25	15.174	71.407																536	GlcNAcb1-3Galb1-4GlcNAcb1-3Galb1-4GlcNAcb1-2Mana1-6(GlcNAcb1-3Galb1-4GlcNAcb1-3Galb1-4GlcNAcb1-2Mana1-3)Manb1-4GlcNAcb1-4GlcNAcb-Sp25	27.75	5.12348	18.463
281	Neu5Gca2-6GalNAca-Sp0	24.25	7.27438	29.9975																46	Neu5Aca2-3(6S)Galb1-4GlcNAcb-Sp8	27.5	3.78594	13.7671
282	Neu5Gca2-6Galb1-4GlcNAcb-Sp0	21.75	2.62996	12.0918																52	GlcNAcb1-2Mana1-6(GlcNAcb1-2Mana1-3)Manb1-4GlcNAcb1-4GlcNAcb-Sp12	27.5	3.69685	13.4431
283	Neu5Gca-Sp8	79.75	20.6135	25.8477																271	Neu5Aca2-8Neu5Aca-Sp8	27.5	3.87298	14.0836
284	Neu5Aca2-3Galb1-4GlcNAcb1-6(Galb1-3)GalNAca-Sp14	-49.5	1.29099	-2.60807																293	(6S)Galb1-4(6S)GlcNAcb-Sp0	27.5	7.32575	26.6391
285	Galb1-3GlcNAcb1-3Galb1-3GlcNAcb-Sp0	14.75	9.06918	61.486																428	Galb1-4GlcNAcb1-2Mana1-6(GlcNAcb1-4)(Galb1-4GlcNAcb1-2Mana1-3)Manb1-4GlcNAcb1-4GlcNAc-Sp21	27.5	5.68624	20.6772
286	Galb1-4(Fuca1-3)(6S)GlcNAcb-Sp0	37.25	14.8408	39.8411																509	Galb1-4(6P)GlcNAcb-Sp0	27.5	16.3809	59.5668
287	Galb1-4(Fuca1-3)(6S)Glcb-Sp0	27	9.0185	33.4019																15	GalNAcb-Sp8	27.25	7.08872	26.0137
288	Galb1-4(Fuca1-3)GlcNAcb1-3Galb1-3(Fuca1-4)GlcNAcb-Sp0	47.5	10.9087	22.9657																66	Fuca1-2Galb1-3GlcNAcb1-3Galb1-4Glcb-Sp10	27.25	19.1028	70.102
289	Galb1-4GlcNAcb1-3Galb1-3GlcNAcb-Sp0	24	4.96655	20.694																174	GlcNAca1-6Galb1-4GlcNAcb-Sp8	27.25	5.12348	18.8017
290	Neu5Aca2-3Galb1-3GlcNAcb1-3Galb1-3GlcNAcb-Sp0	36.25	12.7377	35.1386																274	Neu5Acb2-6GalNAca-Sp8	27.25	2.62996	9.65121
291	Neu5Aca2-3Galb1-4GlcNAcb1-3Galb1-3GlcNAcb-Sp0	10.75	1.70783	15.8867																60	Fuca1-2Galb1-3(Fuca1-4)GlcNAcb-Sp8	27	9.59166	35.5247
292	4S(3S)Galb1-4GlcNAcb-Sp0	43.25	23.9496	55.3748																114	Gala1-3Galb1-3GlcNAcb-Sp0	27	3.3665	12.4685
293	(6S)Galb1-4(6S)GlcNAcb-Sp0	27.5	7.32575	26.6391																158	Galb1-4GalNAcb1-3(Fuca1-2)Galb1-4GlcNAcb-Sp8	27	1.82574	6.76201
294	(6P)Glcb-Sp10	45	2.94392	6.54205																185	GlcNAcb1-3Galb1-4Glcb-Sp0	27	4.96655	18.3946
295	Neu5Aca2-3Galb1-4(Fuca1-3)GlcNAcb1-6(Galb1-3)GalNAca-Sp14	140.75	8.80814	6.258																287	Galb1-4(Fuca1-3)(6S)Glcb-Sp0	27	9.0185	33.4019
296	Galb1-3Galb1-4GlcNAcb-Sp8	51.5	18.0093	34.9694																406	Gala1-3(Fuca1-2)Galb1-4GlcNAcb1-3GalNAca-Sp14	27	8	29.6296
297	Neu5Aca2-6Galb1-4GlcNAcb1-2Mana1-6(Galb1-4GlcNAcb1-2Mana1-3)Manb1-4GlcNAcb1-4GlcNAcb-Sp12	21.5	9.32738	43.3832																435	GalNAcb1-6GalNAcb-Sp8	27	2.70801	10.0297
298	Galb1-4GlcNAcb1-6(Galb1-4GlcNAcb1-3)Galb1-4GlcNAc-Sp0	49	6.97615	14.237																522	GlcNAcb1-2 Mana1-6(GlcNAcb1-4)(GlcNAcb1-2Mana1-3)Manb1-4GlcNAcb1-4(Fuca1-6)GlcNAc-Sp21	27	7.83156	29.0058
299	GlcNAcb1-6(Galb1-4GlcNAcb1-3)Galb1-4GlcNAc-Sp0	31.25	22.2167	71.0936																364	GalNAca1-3(Fuca1-2)Galb1-4GlcNAcb1-2Mana1-6(GalNAca1-3(Fuca1-2)Galb1-4GlcNAcb1-2Mana1-3)Manb1-4GlcNAcb1-4GlcNAcb-Sp20	26.75	2.87228	10.7375
300	Galb1-4GlcNAca1-6Galb1-4GlcNAcb-Sp0	25.75	4.99166	19.3851																67	Fuca1-2Galb1-3GlcNAcb-Sp0	26.5	1.73205	6.53604
301	Galb1-4GlcNAcb1-6Galb1-4GlcNAcb-Sp0	14.25	3.30404	23.1862																306	GlcNAcb1-4GlcNAcb-Sp10	26.5	7.76745	29.3111
302	GalNAcb1-3Galb-Sp8	19.25	9.14239	47.4929																379	Galb1-4(Fuca1-3)GlcNAcb1-6(Fuca1-4(Fuca1-2Galb1-3)GlcNAcb1-3)Galb1-4Glc-Sp21	26.5	11.0303	41.6236
303	GlcAb1-3GlcNAcb-Sp8	3.5	17.7482	507.093																79	Fuca1-3GlcNAcb-Sp8	26.25	6.65207	25.3412
304	Neu5Aca2-6Galb1-4GlcNAcb1-2Mana1-6(GlcNAcb1-2Mana1-3)Manb1-4GlcNAcb1-4GlcNAcb-Sp12	30.5	9.53939	31.2767																195	Glca1-4Glcb-Sp8	26.25	5.61991	21.4092
305	GlcNAcb1-3Man-Sp10	35.75	16.6007	46.4355																326	Neu5Aca2-6Galb1-4GlcNAcb1-3Galb1-4GlcNAcb1-3Galb1-4GlcNAcb-Sp0	26.25	12.5797	47.9228
306	GlcNAcb1-4GlcNAcb-Sp10	26.5	7.76745	29.3111																362	Galb1-4(Fuca1-3)GlcNAcb1-6(Fuca1-2Galb1-4GlcNAcb1-3)Galb1-4Glc-Sp21	26.25	8.73212	33.2652
307	GlcNAcb1-4GlcNAcb-Sp12	-11	22.1811	-201.646																473	Neu5Aca2-6Galb1-4 GlcNAcb1-6(Neu5Aca2-6Galb1-4GlcNAcb1-3)GalNAca-Sp14	26.25	4.99166	19.0158
308	MurNAcb1-4GlcNAcb-Sp10	23.5	1.73205	7.37043																125	Galb1-2Galb-Sp8	26	9.48683	36.4878
309	Mana1-6Manb-Sp10	32	16.3095	50.9672																237	Neu5Aca2-3Galb1-3(Fuca1-4)GlcNAcb1-3Galb1-4(Fuca1-3)GlcNAcb-Sp0	26	9.2376	35.5292
310	Mana1-6(Mana1-3)Mana1-6(Mana1-3)Manb-Sp10	23.5	13.0256	55.4282																250	Neu5Aca2-3Galb1-4(Fuca1-3)GlcNAcb-Sp0	26	3.16228	12.1626
311	Mana1-2Mana1-6(Mana1-3)Mana1-6(Mana1-2Mana1-2Mana1-3)Mana-Sp9	18.75	2.21736	11.8259																339	Neu5Aca2-6Galb1-4GlcNAcb1-2Mana1-6(Mana1-3)Manb1-4GlcNAcb1-4GlcNAc-Sp12	26	11.6619	44.8535
312	Mana1-2Mana1-6(Mana1-2Mana1-3)Mana1-6(Mana1-2Mana1-2Mana1-3)Mana-Sp9	21.5	4.50925	20.9733																496	(3S)GalNAcb1-4(Fuca1-3)GlcNAcb-Sp8	26	4.76095	18.3114
313	Neu5Aca2-3Galb1-4GlcNAcb1-6(Neu5Aca2-3Galb1-3)GalNAca-Sp14	16	9.89949	61.8718																91	GalNAca1-3GalNAcb-Sp8	25.75	4.5	17.4757
314	Neu5Aca2-6Galb1-4GlcNAcb1-2Mana1-6(Neu5Aca2-3Galb1-4GlcNAcb1-2Mana1-3)Manb1-4GlcNAcb1-4GlcNAcb-Sp12	19	1.82574	9.60917																170	Galb1-4GlcNAcb-Sp23	25.75	12.5266	48.6471
315	Galb1-4GlcNAcb1-2Mana1-6(Neu5Aca2-6Galb1-4GlcNAcb1-2Mana1-3)Manb1-4GlcNAcb1-4GlcNAcb-Sp12	25.5	10.4722	41.0674																300	Galb1-4GlcNAca1-6Galb1-4GlcNAcb-Sp0	25.75	4.99166	19.3851
316	Neu5Aca2-8Neu5Acb-Sp17	37.75	3.30404	8.75242																407	GalNAca1-3(Fuca1-2)Galb1-4GlcNAcb1-3GalNAca-Sp14	25.75	7.27438	28.25
317	Neu5Aca2-8Neu5Aca2-8Neu5Acb-Sp8	19.75	0.957427	4.84773																541	Neu5Gca2-8Neu5Aca2-3Galb1-4GlcNAc-Sp0	25.75	8.88351	34.499
318	Neu5Gcb2-6Galb1-4GlcNAc-Sp8	44	11.7473	26.6985																315	Galb1-4GlcNAcb1-2Mana1-6(Neu5Aca2-6Galb1-4GlcNAcb1-2Mana1-3)Manb1-4GlcNAcb1-4GlcNAcb-Sp12	25.5	10.4722	41.0674
319	Galb1-3GlcNAcb1-2Mana1-6(Galb1-3GlcNAcb1-2Mana1-3)Manb1-4GlcNAcb1-4GlcNAcb-Sp19	33.25	8.22091	24.7245																354	Fuca1-2Galb1-3GlcNAcb1-2Mana1-6(Fuca1-2Galb1-3GlcNAcb1-2Mana1-3)Manb1-4GlcNAcb1-4GlcNAcb-Sp20	25.5	8.81287	34.5603
320	Neu5Aca2-3Galb1-4GlcNAcb1-2Mana1-6(Neu5Aca2-3Galb1-4GlcNAcb1-2Mana1-3)Manb1-4GlcNAcb1-4GlcNAcb-Sp12	47.5	12.4766	26.2666																441	Galb1-4GlcNAcb1-2Mana-Sp0	25.5	3.78594	14.8468
321	Neu5Aca2-3Galb1-4GlcNAcb1-2Mana1-6(Neu5Aca2-6Galb1-4GlcNAcb1-2Mana1-3)Manb1-4GlcNAcb1-4GlcNAcb-Sp12	18	12.5433	69.6848																82	GalNAca1-3(Fuca1-2)Galb1-3GlcNAcb-Sp0	25.25	2.21736	8.78161
322	Galb1-4(Fuca1-3)GlcNAcb1-2Mana1-6(Galb1-4(Fuca1-3)GlcNAcb1-2Mana1-3)Manb1-4GlcNAcb1-4GlcNAcb-Sp20	34	7.39369	21.7462																105	Gala1-3(Fuca1-2)Galb1-4GlcNAc-Sp0	25.25	9.21502	36.4951
323	Neu5,9Ac2a2-3Galb1-3GlcNAcb-Sp0	12.5	10.6615	85.2917																348	Galb1-3GlcNAcb1-2Mana1-6(Galb1-3GlcNAcb1-2Mana1-3)Manb1-4GlcNAcb1-4(Fuca1-6)GlcNAcb-Sp22	25.25	5.12348	20.291
324	Neu5Aca2-6Galb1-4GlcNAcb1-3Galb1-3GlcNAcb-Sp0	-23	11.0454	-48.0233																515	GalNAca1-3(Fuca1-2)Galb1-4 GlcNAcb1-2Mana-Sp0	25.25	5.7373	22.722
325	Neu5Aca2-3Galb1-3(Fuca1-4)GlcNAcb1-3Galb1-3(Fuca1-4)GlcNAcb-Sp0	39.25	16.5605	42.1923																333	GlcNAca1-4Galb1-4GlcNAcb-Sp0	25	1.63299	6.53197
326	Neu5Aca2-6Galb1-4GlcNAcb1-3Galb1-4GlcNAcb1-3Galb1-4GlcNAcb-Sp0	26.25	12.5797	47.9228																399	Galb1-3GlcNAcb1-6Galb1-4GlcNAcb-Sp0	25	8.83176	35.327
327	Gala1-4Galb1-4GlcNAcb1-3Galb1-4Glcb-Sp0	32.75	5.85235	17.8698																516	Galb1-3GlcNAcb1-2Mana-Sp0	25	4.08248	16.3299
328	GalNAcb1-3Gala1-4Galb1-4GlcNAcb1-3Galb1-4Glcb-Sp0	41.25	12.816	31.0691																584	GlcNAcb1-3Fuca-Sp21	25	10.2307	40.9227
329	GalNAca1-3(Fuca1-2)Galb1-4GlcNAcb1-3Galb1-4GlcNAcb-Sp0	14.25	0.957427	6.71879																36	(3S)Galb1-4GlcNAcb-Sp0	24.75	11.8427	47.8494
330	GalNAca1-3(Fuca1-2)Galb1-4GlcNAcb1-3Galb1-4GlcNAcb1-3Galb1-4GlcNAcb-Sp0	45.25	11.3541	25.092																95	GalNAcb1-3(Fuca1-2)Galb-Sp8	24.75	3.77492	15.2522
331	Neu5Aca2-3Galb1-4(Fuca1-3)GlcNAcb1-6(Neu5Aca2-3Galb1-3)GalNAc-Sp14	16.5	23.1876	140.531																178	GlcNAcb1-6(GlcNAcb1-3)Galb1-4GlcNAcb-Sp8	24.75	12.9711	52.4086
332	GlcNAca1-4Galb1-4GlcNAcb1-3Galb1-4GlcNAcb1-3Galb1-4GlcNAcb-Sp0	4	10.2956	257.391																230	GalNAcb1-4(Neu5Aca2-3)Galb1-4Glcb-Sp0	24.75	2.21736	8.95901
333	GlcNAca1-4Galb1-4GlcNAcb-Sp0	25	1.63299	6.53197																255	Neu5Aca2-3Galb1-4GlcNAcb-Sp0	24.75	0.5	2.0202
334	GlcNAca1-4Galb1-3GlcNAcb-Sp0	39	10.0333	25.7264																276	Neu5Gca2-3Galb1-3(Fuca1-4)GlcNAcb-Sp0	24.75	12.842	51.8868
335	GlcNAca1-4Galb1-4GlcNAcb1-3Galb1-4Glcb-Sp0	21.25	3.30404	15.5484																393	Fuca1-2Galb1-4GlcNAcb1-3GalNAca-Sp14	24.75	4.78714	19.342
336	GlcNAca1-4Galb1-4GlcNAcb1-3Galb1-4(Fuca1-3)GlcNAcb1-3Galb1-4(Fuca1-3)GlcNAcb-Sp0	73	24.0416	32.9337																456	Neu5Aca2-6Galb1-4GlcNAcb1-2Mana1-6(GlcNAcb1-4)(Neu5Aca2-6Galb1-4GlcNAcb1-2Mana1-3)Manb1-4GlcNAcb1-4GlcNAcb-Sp21	24.75	10.5317	42.5523
337	GlcNAca1-4Galb1-4GlcNAcb1-3Galb1-4GlcNAcb-Sp0	-9.5	36.8194	-387.572																54	Galb1-4GlcNAcb1-2Mana1-6(Galb1-4GlcNAcb1-2Mana1-3)Manb1-4GlcNAcb1-4GlcNAcb-Sp12	24.5	4.43471	18.1009
338	GlcNAca1-4Galb1-3GalNAc-Sp14	37.25	3.40343	9.13672																220	Fuca1-2(6S)Galb1-4(6S)Glcb-Sp0	24.5	7.76745	31.7039
339	Neu5Aca2-6Galb1-4GlcNAcb1-2Mana1-6(Mana1-3)Manb1-4GlcNAcb1-4GlcNAc-Sp12	26	11.6619	44.8535																380	Galb1-3GlcNAcb1-3Galb1-4(Fuca1-3)GlcNAcb1-6(Galb1-3GlcNAcb1-3)Galb1-4Glc-Sp21	24.5	5.06623	20.6785
340	Mana1-6(Neu5Aca2-6Galb1-4GlcNAcb1-2Mana1-3)Manb1-4GlcNAcb1-4GlcNAc-Sp12	62.25	43.1615	69.3358																390	GlcNAcb1-2Mana1-6(Galb1-4GlcNAcb1-2Mana1-3)Manb1-4GlcNAcb1-4GlcNAc-Sp12	24.5	3.69685	15.0892
341	Neu5Aca2-6Galb1-4GlcNAcb1-2Mana1-6Manb1-4GlcNAcb1-4GlcNAc-Sp12	22.25	15.9661	71.7578																44	(6S)Galb1-4GlcNAcb-Sp8	24.25	5.85235	24.1334
342	Neu5Aca2-6Galb1-4GlcNAcb1-2Mana1-3Manb1-4GlcNAcb1-4GlcNAc-Sp12	57.75	10.9659	18.9885																252	Neu5Aca2-3Galb1-4(Fuca1-3)GlcNAcb1-3Galb-Sp8	24.25	6.13052	25.2805
343	Galb1-4GlcNAcb1-2Mana1-3Manb1-4GlcNAcb1-4GlcNAc-Sp12	31.5	7.32575	23.2564																281	Neu5Gca2-6GalNAca-Sp0	24.25	7.27438	29.9975
344	Galb1-4GlcNAcb1-2Mana1-6Manb1-4GlcNAcb1-4GlcNAc-Sp12	28.75	4.85627	16.8914																55	Neu5Aca2-6Galb1-4GlcNAcb1-2Mana1-6(Neu5Aca2-6Galb1-4GlcNAcb1-2Mana1-3)Manb1-4GlcNAcb1-4GlcNAcb-Sp12	24	1.41421	5.89256
345	Mana1-6(Galb1-4GlcNAcb1-2Mana1-3)Manb1-4GlcNAcb1-4GlcNAcb-Sp12	18	14.0712	78.1736																72	Fuca1-2Galb1-4(Fuca1-3)GlcNAcb-Sp8	24	6.78233	28.2597
346	GlcNAcb1-2Mana1-6(GlcNAcb1-2Mana1-3)Manb1-4GlcNAcb1-4(Fuca1-6)GlcNAcb-Sp22	21.25	11.4419	53.8442																131	Galb1-4GlcNAcb1-6GalNAca-Sp8	24	2.58199	10.7583
347	Galb1-4GlcNAcb1-2Mana1-6(Galb1-4GlcNAcb1-2Mana1-3)Manb1-4GlcNAcb1-4(Fuca1-6)GlcNAcb-Sp22	-91.25	43.454	-47.6208																145	Galb1-3GalNAcb1-4Galb1-4Glcb-Sp8	24	5.59762	23.3234
348	Galb1-3GlcNAcb1-2Mana1-6(Galb1-3GlcNAcb1-2Mana1-3)Manb1-4GlcNAcb1-4(Fuca1-6)GlcNAcb-Sp22	25.25	5.12348	20.291																289	Galb1-4GlcNAcb1-3Galb1-3GlcNAcb-Sp0	24	4.96655	20.694
349	(6S)GlcNAcb1-3Galb1-4GlcNAcb-Sp0	71.25	7.18215	10.0802																381	Galb1-4GlcNAcb1-6(Galb1-4GlcNAcb1-2)Mana1-6(Galb1-4GlcNAcb1-4(Galb1-4GlcNAcb1-2)Mana1-3)Manb1-4GlcNAcb1-4GlcNAcb-Sp21	24	4.76095	19.8373
350	KDNa2-3Galb1-4(Fuca1-3)GlcNAc-Sp0	37.5	9.46925	25.2513																449	Neu5Aca2-6Galb1-4GlcNAcb1-6(Fuca1-2Galb1-3GlcNAcb1-3)Galb1-4Glc-Sp21	24	2.94392	12.2663
351	KDNa2-6Galb1-4GlcNAc-Sp0	13.25	4.34933	32.8251																550	GalNAcb1-4GlcNAcb1-3GalNAcb1-4GlcNAcb-Sp0	24	30.692	127.883
352	KDNa2-3Galb1-4Glc-Sp0	17.5	9.94987	56.8564																139	Galb1-3GalNAca-Sp8	23.75	4.57347	19.2567
353	KDNa2-3Galb1-3GalNAca-Sp14	22	7.52773	34.2169																499	GlcNAcb1-6(GlcNAcb1-2)Mana1-6(GlcNAcb1-4)(GlcNAcb1-4(GlcNAcb1-2)Mana1-3)Manb1-4GlcNAcb1-4(Fuca1-6)GlcNAc-Sp21	23.75	12.2848	51.7255
354	Fuca1-2Galb1-3GlcNAcb1-2Mana1-6(Fuca1-2Galb1-3GlcNAcb1-2Mana1-3)Manb1-4GlcNAcb1-4GlcNAcb-Sp20	25.5	8.81287	34.5603																11	Neu5Acb-Sp8	23.5	4.43471	18.8711
355	Fuca1-2Galb1-4GlcNAcb1-2Mana1-6(Fuca1-2Galb1-4GlcNAcb1-2Mana1-3)Manb1-4GlcNAcb1-4GlcNAcb-Sp20	-8.5	6.55744	-77.1463																40	(4S)Galb1-4GlcNAcb-Sp8	23.5	9.25563	39.3857
356	Fuca1-2Galb1-4(Fuca1-3)GlcNAcb1-2Mana1-6(Fuca1-2Galb1-4(Fuca1-3)GlcNAcb1-2Mana1-3)Manb1-4GlcNAcb1-4GlcNAb-Sp20	43.75	3.5	8																225	Neu5Aca2-8Neu5Aca2-8Neu5Aca2-3Galb1-4Glcb-Sp0	23.5	9.03696	38.4552
357	Gala1-3Galb1-4GlcNAcb1-2Mana1-6(Gala1-3Galb1-4GlcNAcb1-2Mana1-3)Manb1-4GlcNAcb1-4GlcNAcb-Sp20	34.5	9.98332	28.9372																308	MurNAcb1-4GlcNAcb-Sp10	23.5	1.73205	7.37043
358	Galb1-4GlcNAcb1-2Mana1-6(Mana1-3)Manb1-4GlcNAcb1-4GlcNAcb-Sp12	22.5	2.51661	11.1849																310	Mana1-6(Mana1-3)Mana1-6(Mana1-3)Manb-Sp10	23.5	13.0256	55.4282
359	Fuca1-4(Galb1-3)GlcNAcb1-2Mana1-6(Fuca1-4(Galb1-3)GlcNAcb1-2Mana1-3)Manb1-4GlcNAcb1-4(Fuca1-6)GlcNAcb-Sp22	19	11.1952	58.9223																387	GalNAca1-3(Fuca1-2)Galb1-3GalNAca1-3(Fuca1-2)Galb1-4GlcNAcb-Sp0	23.5	5.91608	25.1748
360	Neu5Aca2-6GlcNAcb1-4GlcNAc-Sp21	-55	37.0405	-67.3464																553	GlcNAb1-3Galb1-3GalNAc-Sp14	23.5	7.59386	32.3143
361	Neu5Aca2-6GlcNAcb1-4GlcNAcb1-4GlcNAc-Sp21	30	18.1659	60.553																210	Mana1-2Mana1-6(Mana1-2Mana1-3)Mana1-6(Mana1-2Mana1-2Mana1-3)Manb1-4GlcNAcb1-4GlcNAcb-Sp12	23.25	4.11299	17.6903
362	Galb1-4(Fuca1-3)GlcNAcb1-6(Fuca1-2Galb1-4GlcNAcb1-3)Galb1-4Glc-Sp21	26.25	8.73212	33.2652																487	Gala1-3Galb1-4GlcNAcb1-6GalNAca-Sp14	23.25	4.78714	20.5898
363	Galb1-4GlcNAcb1-2Mana1-6(Galb1-4GlcNAcb1-4(Galb1-4GlcNAcb1-2)Mana1-3)Manb1-4GlcNAcb1-4GlcNAc-Sp21	22.75	3.40343	14.9601																89	GalNAca1-3(Fuca1-2)Galb-Sp8	23	2.44949	10.65
364	GalNAca1-3(Fuca1-2)Galb1-4GlcNAcb1-2Mana1-6(GalNAca1-3(Fuca1-2)Galb1-4GlcNAcb1-2Mana1-3)Manb1-4GlcNAcb1-4GlcNAcb-Sp20	26.75	2.87228	10.7375																121	Gala1-4Galb1-4GlcNAcb-Sp8	23	9.79796	42.5998
365	Gala1-3(Fuca1-2)Galb1-4GlcNAcb1-2Mana1-6(Gala1-3(Fuca1-2)Galb1-4GlcNAcb1-2Mana1-3)Manb1-4GlcNAcb1-4GlcNAcb-Sp20	40.75	4.78714	11.7476																207	Mana1-2Mana1-2Mana1-3Mana-Sp9	23	5.71548	24.8499
366	Gala1-3Galb1-4(Fuca1-3)GlcNAcb1-2Mana1-6(Gala1-3Galb1-4(Fuca1-3)GlcNAcb1-2Mana1-3)Manb1-4GlcNAcb1-4GlcNAcb-Sp20	7.5	2.08167	27.7555																501	Galb1-3GlcNAca1-3Galb1-4GlcNAcb-Sp8	23	3.55903	15.474
367	GalNAca1-3(Fuca1-2)Galb1-3GlcNAcb1-2Mana1-6(GalNAca1-3(Fuca1-2)Galb1-3GlcNAcb1-2Mana1-3)Manb1-4GlcNAcb1-4GlcNAcb-Sp20	33	4.32049	13.0924																556	(3S)GlcAb1-3Galb1-4GlcNAcb1-2Mana-Sp0	23	8.52447	37.0629
368	Galα1-3(Fucα1-2)Galβ1-3GlcNAcβ1-2Manα1-6(Galα1-3(Fucα1-2)Galβ1-3GlcNAcβ1-2Manα1-3)Manβ1-4GlcNAcβ1-4GlcNAcβ-Sp20	28	2.58199	9.22139																7	Fuca-Sp9	22.75	10.6262	46.7087
369	Fuca1-4(Fuca1-2Galb1-3)GlcNAcb1-2Mana1-3(Fuca1-4(Fuca1-2Galb1-3)GlcNAcb1-2Mana1-3)Manb1-4GlcNAcb1-4GlcNAcb-Sp19	-0.5	17.9722	-3594.44																108	Gala1-3(Fuca1-2)Galb-Sp18	22.75	2.21736	9.74662
370	Neu5Aca2-3Galb1-4GlcNAcb1-3GalNAc-Sp14	8	8.44591	105.574																172	Galb1-4Glcb-Sp8	22.75	11.2657	49.5197
371	Neu5Aca2-6Galb1-4GlcNAcb1-3GalNAc-Sp14	16.5	6.13732	37.1959																363	Galb1-4GlcNAcb1-2Mana1-6(Galb1-4GlcNAcb1-4(Galb1-4GlcNAcb1-2)Mana1-3)Manb1-4GlcNAcb1-4GlcNAc-Sp21	22.75	3.40343	14.9601
372	Neu5Aca2-3Galb1-4(Fuca1-3)GlcNAcb1-3GalNAca-Sp14	56.75	5.90903	10.4124																458	Neu5Aca2-6Galb1-4GlcNAcb1-6(Neu5Aca2-6Galb1-4GlcNAcb1-2)Mana1-6(GlcNAcb1-4)(Neu5Aca2-6Galb1-4GlcNAcb1-2Mana1-3)Manb1-4GlcNAcb1-4GlcNAcb-Sp21	22.75	9.84463	43.2731
373	GalNAcb1-4GlcNAcb1-2Mana1-6(GalNAcb1-4GlcNAcb1-2Mana1-3)Manb1-4GlcNAcb1-4GlcNAc-Sp12	169.5	5.8023	3.42318																489	Fuca1-2(6S)Galb1-3GlcNAcb-Sp0	22.75	7.54431	33.1618
374	Galb1-3GalNAca1-3(Fuca1-2)Galb1-4Glc-Sp0	-10.5	15.3297	-145.997																521	Neu5Aca2-3Galb1-3GalNAcb1-4Galb1-4Glcb-Sp0	22.75	7.27438	31.9753
375	Galb1-3GalNAca1-3(Fuca1-2)Galb1-4GlcNAc-Sp0	19.25	3.20156	16.6315																115	Gala1-3Galb1-4GlcNAcb-Sp8	22.5	9.53939	42.3973
376	Galb1-3GlcNAcb1-3Galb1-4GlcNAcb1-6(Galb1-3GlcNAcb1-3)Galb1-4Glcb-Sp0	13	1.41421	10.8786																130	Fuca1-4(Galb1-3)GlcNAcb-Sp8	22.5	4.65475	20.6878
377	Galb1-4(Fuca1-3)GlcNAcb1-6(Galb1-3GlcNAcb1-3)Galb1-4Glc-Sp21	35.5	5.8023	16.3445																144	Galb1-3GalNAcb1-4(Neu5Aca2-3)Galb1-4Glcb-Sp0	22.5	6.19139	27.5173
378	Galb1-4GlcNAcb1-6(Fuca1-4(Fuca1-2Galb1-3)GlcNAcb1-3)Galb1-4Glc-Sp21	32.25	10.4043	32.2615																358	Galb1-4GlcNAcb1-2Mana1-6(Mana1-3)Manb1-4GlcNAcb1-4GlcNAcb-Sp12	22.5	2.51661	11.1849
379	Galb1-4(Fuca1-3)GlcNAcb1-6(Fuca1-4(Fuca1-2Galb1-3)GlcNAcb1-3)Galb1-4Glc-Sp21	26.5	11.0303	41.6236																426	GlcNAcb1-6(GlcNAcb1-2)Mana1-6(GlcNAcb1-4)(GlcNAcb1-2Mana1-3)Manb1-4GlcNAcb1-4GlcNAc-Sp21	22.5	2.88675	12.83
380	Galb1-3GlcNAcb1-3Galb1-4(Fuca1-3)GlcNAcb1-6(Galb1-3GlcNAcb1-3)Galb1-4Glc-Sp21	24.5	5.06623	20.6785																494	Neu5Aca2-6GalNAcb1-4(6S)GlcNAcb-Sp8	22.5	21.5019	95.5642
381	Galb1-4GlcNAcb1-6(Galb1-4GlcNAcb1-2)Mana1-6(Galb1-4GlcNAcb1-4(Galb1-4GlcNAcb1-2)Mana1-3)Manb1-4GlcNAcb1-4GlcNAcb-Sp21	24	4.76095	19.8373																234	Neu5Aca2-3GalNAcb1-4GlcNAcb-Sp0	22.25	12.7377	57.2483
382	GlcNAcb1-2Mana1-6(GlcNAcb1-4(GlcNAcb1-2)Mana1-3)Manb1-4GlcNAcb1-4GlcNAc-Sp21	34.5	14.7986	42.8946																341	Neu5Aca2-6Galb1-4GlcNAcb1-2Mana1-6Manb1-4GlcNAcb1-4GlcNAc-Sp12	22.25	15.9661	71.7578
383	Fuca1-2Galb1-3GalNAca1-3(Fuca1-2)Galb1-4Glcb-Sp0	34	11.1952	32.9272																485	Galb1-4(Fuca1-3)GlcNAcb1-6(Neu5Aca2-6(Neu5Aca2-3Galb1-3)GlcNAcb1-3)Galb1-4Glc-Sp21	22.25	7.88987	35.4601
384	Fuca1-2Galb1-3GalNAca1-3(Fuca1-2)Galb1-4GlcNAcb-Sp0	17.75	10.4043	58.6159																353	KDNa2-3Galb1-3GalNAca-Sp14	22	7.52773	34.2169
385	Galb1-3GlcNAcb1-3GalNAca-Sp14	49.75	30.7287	61.7661																87	GalNAca1-3(Fuca1-2)Galb1-4Glcb-Sp0	21.75	0.957427	4.40196
386	GalNAcb1-4(Neu5Aca2-3)Galb1-4GlcNAcb1-3GalNAca-Sp14	90.5	12.7671	14.1073																226	GalNAcb1-4(Neu5Aca2-8Neu5Aca2-3)Galb1-4Glcb-Sp0	21.75	5.18813	23.8535
387	GalNAca1-3(Fuca1-2)Galb1-3GalNAca1-3(Fuca1-2)Galb1-4GlcNAcb-Sp0	23.5	5.91608	25.1748																282	Neu5Gca2-6Galb1-4GlcNAcb-Sp0	21.75	2.62996	12.0918
388	Gala1-3Galb1-3GlcNAcb1-2Mana1-6(Gala1-3Galb1-3GlcNAcb1-2Mana1-3)Manb1-4GlcNAcb1-4GlcNAc-Sp19	41.25	7.932	19.2291																486	Fuca1-2Galb1-4GlcNAcb1-6GalNAca-Sp14	21.75	7.67572	35.2907
389	Gala1-3Galb1-3(Fuca1-4)GlcNAcb1-2Mana1-6(Gala1-3Galb1-3(Fuca1-4)GlcNAcb1-2Mana1-3)Manb1-4GlcNAcb1-4GlcNAc-Sp19	73.25	5.12348	6.99451																16	GlcNAcb-Sp0	21.5	6.75771	31.4312
390	GlcNAcb1-2Mana1-6(Galb1-4GlcNAcb1-2Mana1-3)Manb1-4GlcNAcb1-4GlcNAc-Sp12	24.5	3.69685	15.0892																137	Neu5Acb2-6(Galb1-3)GalNAca-Sp8	21.5	0.57735	2.68535
391	Galb1-4GlcNAcb1-2Mana1-6(GlcNAcb1-2Mana1-3)Manb1-4GlcNAcb1-4GlcNAc-Sp12	16.25	7.932	48.8123																223	GalNAcb1-4(Neu5Aca2-8Neu5Aca2-8Neu5Aca2-8Neu5Aca2-3)Galb1-4Glcb-Sp0	21.5	7.54983	35.1155
392	Neu5Aca2-3Galb1-3GlcNAcb1-3GalNAca-Sp14	10.5	13.404	127.657																297	Neu5Aca2-6Galb1-4GlcNAcb1-2Mana1-6(Galb1-4GlcNAcb1-2Mana1-3)Manb1-4GlcNAcb1-4GlcNAcb-Sp12	21.5	9.32738	43.3832
393	Fuca1-2Galb1-4GlcNAcb1-3GalNAca-Sp14	24.75	4.78714	19.342																312	Mana1-2Mana1-6(Mana1-2Mana1-3)Mana1-6(Mana1-2Mana1-2Mana1-3)Mana-Sp9	21.5	4.50925	20.9733
394	Galb1-4(Fuca1-3)GlcNAcb1-3GalNAca-Sp14	21.25	2.87228	13.5166																415	Fuca1-2Galb1-3GlcNAcb1-3GalNAc-Sp14	21.5	5.44671	25.3335
395	GalNAca1-3GalNAcb1-3Gala1-4Galb1-4GlcNAcb-Sp0	8	4.54606	56.8258																544	Neu5Aca2-8Neu5Aca2-3Galb1-4GlcNAc-Sp0	21.5	18.412	85.637
396	Gala1-4Galb1-3GlcNAcb1-2Mana1-6(Gala1-4Galb1-3GlcNAcb1-2Mana1-3)Manb1-4GlcNAcb1-4GlcNAcb-Sp19	19	6.68331	35.1753																280	Neu5Gca2-3Galb1-4Glcb-Sp0	21.25	15.174	71.407
397	Gala1-4Galb1-4GlcNAcb1-2Mana1-6(Gala1-4Galb1-4GlcNAcb1-2Mana1-3)Manb1-4GlcNAcb1-4GlcNAcb-Sp24	-31	23.7908	-76.7444																335	GlcNAca1-4Galb1-4GlcNAcb1-3Galb1-4Glcb-Sp0	21.25	3.30404	15.5484
398	Gala1-3Galb1-4GlcNAcb1-3GalNAca-Sp14	28.25	4.11299	14.5592																346	GlcNAcb1-2Mana1-6(GlcNAcb1-2Mana1-3)Manb1-4GlcNAcb1-4(Fuca1-6)GlcNAcb-Sp22	21.25	11.4419	53.8442
399	Galb1-3GlcNAcb1-6Galb1-4GlcNAcb-Sp0	25	8.83176	35.327																394	Galb1-4(Fuca1-3)GlcNAcb1-3GalNAca-Sp14	21.25	2.87228	13.5166
400	Galb1-3GlcNAca1-6Galb1-4GlcNAcb-Sp0	37.25	11.8989	31.9433																148	Galb1-3GlcNAcb1-3Galb1-4Glcb-Sp10	21	9.86577	46.9798
401	GalNAcb1-3Gala1-6Galb1-4Glcb-Sp8	19	2.16025	11.3697																186	GlcNAcb1-4-MDPLys	21	9.05539	43.1209
402	Gala1-3(Fuca1-2)Galb1-4(Fuca1-3)Glcb-Sp21	39	21.4942	55.1133																523	Galb1-4GlcNAcb1-2 Mana1-6(GlcNAcb1-4)(Galb1-4GlcNAcb1-2Mana1-3)Manb1-4GlcNAcb1-4(Fuca1-6)GlcNAc-Sp21	21	4.54606	21.6479
403	Galb1-4GlcNAcb1-6(Neu5Aca2-6Galb1-3GlcNAcb1-3)Galb1-4Glc-Sp21	35	7.52773	21.5078																432	Galb1-4Galb-Sp10	20.75	6.5	31.3253
404	Galb1-3GalNAcb1-4(Neu5Aca2-8Neu5Aca2-3)Galb1-4Glcb-Sp0	48.5	8.66025	17.8562																26	(3S)Galb1-4(6S)Glcb-Sp0	20.25	10.1448	50.0977
405	Neu5Aca2-3Galb1-3GalNAcb1-4(Neu5Aca2-8Neu5Aca2-3)Galb1-4Glcb-Sp0	35.25	8.53913	24.2245																129	Galb1-3(Fuca1-4)GlcNAc-Sp8	20.25	1.5	7.40741
406	Gala1-3(Fuca1-2)Galb1-4GlcNAcb1-3GalNAca-Sp14	27	8	29.6296																171	Galb1-4Glcb-Sp0	20.25	7.41058	36.5954
407	GalNAca1-3(Fuca1-2)Galb1-4GlcNAcb1-3GalNAca-Sp14	25.75	7.27438	28.25																424	GlcNAcb1-2Mana1-6(GlcNAcb1-4)(GlcNAcb1-2Mana1-3)Manb1-4GlcNAcb1-4GlcNAc-Sp21	20.25	4.92443	24.3182
408	GalNAca1-3GalNAcb1-3Gala1-4Galb1-4Glcb-Sp0	45	16.4722	36.6049																479	Neu5Aca2-6Galb1-4GlcNAcb1-6(Fuca1-2Galb1-4(Fuca1-3)GlcNAcb1-3)Galb1-4Glc-Sp21	20.25	2.62996	12.9874
409	Fuca1-2Galb1-4(Fuca1-3)GlcNAcb1-3GalNAca-Sp14	58	4.83046	8.32838																35	(3S)Galb1-4(6S)GlcNAcb-Sp8	20	1.63299	8.16497
410	Gala1-3(Fuca1-2)Galb1-4(Fuca1-3)GlcNAcb1-3GalNAc-Sp14	30	3.74166	12.4722																183	GlcNAcb1-3Galb1-4GlcNAcb-Sp8	20	1.82574	9.12871
411	GalNAca1-3(Fuca1-2)Galb1-4(Fuca1-3)GlcNAcb1-3GalNAc-Sp14	45.5	6.245	13.7253																579	GlcNAcb1-6(Neu5Aca2-3Galb1-3)GalNAca-Sp14	20	4.89898	24.4949
412	Galb1-4(Fuca1-3)GlcNAcb1-2Mana1-6(Galb1-4(Fuca1-3)GlcNAcb1-2Mana1-3)Manb1-4GlcNAcb1-4(Fuca1-6)GlcNAcb-Sp22	-25.25	27.3663	-108.382																317	Neu5Aca2-8Neu5Aca2-8Neu5Acb-Sp8	19.75	0.957427	4.84773
413	Fuca1-2Galb1-4GlcNAcb1-2Mana1-6(Fuca1-2Galb1-4GlcNAcb1-2Mana1-3)Manb1-4GlcNAcb1-4(Fuca1-6)GlcNAcb-Sp22	60.75	6.80074	11.1946																80	Fuca1-4GlcNAcb-Sp8	19.5	23.8956	122.542
414	GlcNAcb1-2(GlcNAcb1-6)Mana1-6(GlcNAcb1-2Mana1-3)Manb1-4GlcNAcb1-4GlcNAcb-Sp19	18.5	7.23418	39.1037																189	GlcNAcb1-4GlcNAcb1-4GlcNAcb1-4GlcNAcb1-4GlcNAcb1-4GlcNAcb1-Sp8	19.5	8.5049	43.6149
415	Fuca1-2Galb1-3GlcNAcb1-3GalNAc-Sp14	21.5	5.44671	25.3335																440	Galb1-4(Fuca1-3)GlcNAcb1-6GalNAc-Sp14	19.5	9.74679	49.9836
416	Gala1-3(Fuca1-2)Galb1-3GlcNAcb1-3GalNAc-Sp14	2.5	3.41565	136.626																572	Neu5Aca2-6Galb1-4GlcNAcb1-3Galb1-4GlcNAcb1-3GalNAca-Sp14	19.5	2.38048	12.2076
417	GalNAca1-3(Fuca1-2)Galb1-3GlcNAcb1-3GalNAc-Sp14	31	10.2307	33.0022																28	(3S)Galb1-3(Fuca1-4)GlcNAcb-Sp8	19.25	3.59398	18.67
418	Gala1-3Galb1-3GlcNAcb1-3GalNAc-Sp14	28.75	5.12348	17.8208																211	Mana1-6(Mana1-3)Mana-Sp9	19.25	4.42531	22.9886
419	Fuca1-2Galb1-3GlcNAcb1-2Mana1-6(Fuca1-2Galb1-3GlcNAcb1-2Mana1-3)Manb1-4GlcNAcb1-4(Fuca1-6)GlcNAcb-Sp22	28	0.816497	2.91606																233	Neu5Aca2-3GalNAca-Sp8	19.25	3.86221	20.0634
420	Gala1-3(Fuca1-2)Galb1-4GlcNAcb1-2Mana1-6(Gala1-3(Fuca1-2)Galb1-4GlcNAcb1-2Mana1-3)Manb1-4GlcNAcb1-4(Fuca1-6)GlcNAcb-Sp22	48.75	4.11299	8.4369																279	Neu5Gca2-3Galb1-4GlcNAcb-Sp0	19.25	2.87228	14.9209
421	Galb1-3GlcNAcb1-6(Galb1-3GlcNAcb1-2)Mana1-6(Galb1-3GlcNAcb1-2Mana1-3)Manb1-4GlcNAcb1-4GlcNAcb-Sp19	-16	17.224	-107.65																302	GalNAcb1-3Galb-Sp8	19.25	9.14239	47.4929
422	Galb1-4GlcNAcb1-6(Fuca1-2Galb1-3GlcNAcb1-3)Galb1-4Glc-Sp21	29.5	7.4162	25.1397																375	Galb1-3GalNAca1-3(Fuca1-2)Galb1-4GlcNAc-Sp0	19.25	3.20156	16.6315
423	Fuca1-3GlcNAcb1-6(Galb1-4GlcNAcb1-3)Galb1-4Glc-Sp21	64.25	8.61684	13.4114																39	(6S)(4S)Galb1-4GlcNAcb-Sp0	19	7.78888	40.9941
424	GlcNAcb1-2Mana1-6(GlcNAcb1-4)(GlcNAcb1-2Mana1-3)Manb1-4GlcNAcb1-4GlcNAc-Sp21	20.25	4.92443	24.3182																268	Neu5Aca2-6Galb1-4Glcb-Sp0	19	9.5219	50.1153
425	GlcNAcb1-2Mana1-6(GlcNAcb1-4)(GlcNAcb1-4(GlcNAcb1-2)Mana1-3)Manb1-4GlcNAcb1-4GlcNAc-Sp21	35.5	3.31662	9.34261																277	Neu5Gca2-3Galb1-3GlcNAcb-Sp0	19	4.96655	26.1398
426	GlcNAcb1-6(GlcNAcb1-2)Mana1-6(GlcNAcb1-4)(GlcNAcb1-2Mana1-3)Manb1-4GlcNAcb1-4GlcNAc-Sp21	22.5	2.88675	12.83																314	Neu5Aca2-6Galb1-4GlcNAcb1-2Mana1-6(Neu5Aca2-3Galb1-4GlcNAcb1-2Mana1-3)Manb1-4GlcNAcb1-4GlcNAcb-Sp12	19	1.82574	9.60917
427	GlcNAcb1-6(GlcNAcb1-2)Mana1-6(GlcNAcb1-4)(GlcNAcb1-4(GlcNAcb1-2)Mana1-3)Manb1-4GlcNAcb1-4GlcNAc-Sp21	-8	13.4412	-168.015																359	Fuca1-4(Galb1-3)GlcNAcb1-2Mana1-6(Fuca1-4(Galb1-3)GlcNAcb1-2Mana1-3)Manb1-4GlcNAcb1-4(Fuca1-6)GlcNAcb-Sp22	19	11.1952	58.9223
428	Galb1-4GlcNAcb1-2Mana1-6(GlcNAcb1-4)(Galb1-4GlcNAcb1-2Mana1-3)Manb1-4GlcNAcb1-4GlcNAc-Sp21	27.5	5.68624	20.6772																396	Gala1-4Galb1-3GlcNAcb1-2Mana1-6(Gala1-4Galb1-3GlcNAcb1-2Mana1-3)Manb1-4GlcNAcb1-4GlcNAcb-Sp19	19	6.68331	35.1753
429	Galb1-4GlcNAcb1-2Mana1-6(GlcNAcb1-4)(Galb1-4GlcNAcb1-4(Galb1-4GlcNAcb1-2)Mana1-3)Manb1-4GlcNAcb1-4GlcNAc-Sp21	29	4.08248	14.0775																401	GalNAcb1-3Gala1-6Galb1-4Glcb-Sp8	19	2.16025	11.3697
430	Galb1-4GlcNAcb1-6(Galb1-4GlcNAcb1-2)Mana1-6(GlcNAcb1-4)(Galb1-4GlcNAcb1-2Mana1-3)Manb1-4GlcNAcb1-4GlcNAc-Sp21	36.5	5	13.6986																455	Neu5Aca2-3Galb1-4GlcNAcb1-6(Neu5Aca2-3Galb1-4GlcNAcb1-2)Mana1-6(GlcNAcb1-4)(Neu5Aca2-3Galb1-4GlcNAcb1-4(Neu5Aca2-3Galb1-4GlcNAcb1-2)Mana1-3)Manb1-4GlcNAcb1-4GlcNAcb-Sp21	19	6.37704	33.5634
431	Galb1-4GlcNAcb1-6(Galb1-4GlcNAcb1-2)Mana1-6(GlcNAcb1-4)(Galb1-4GlcNAcb1-4(Galb1-4GlcNAcb1-2)Mana1-3)Manb1-4GlcNAcb1-4GlcNAc-Sp21	30.5	4.20317	13.7809																311	Mana1-2Mana1-6(Mana1-3)Mana1-6(Mana1-2Mana1-2Mana1-3)Mana-Sp9	18.75	2.21736	11.8259
432	Galb1-4Galb-Sp10	20.75	6.5	31.3253																64	Fuca1-2Galb1-3GalNAcb1-4(Neu5Aca2-3)Galb1-4Glcb-Sp9	18.5	4.04145	21.8457
433	Galb1-6Galb-Sp10	44.75	12.4197	27.7536																109	Gala1-4(Gala1-3)Galb1-4GlcNAcb-Sp8	18.5	1.29099	6.97835
434	Neu5Aca2-3Galb1-4GlcNAcb1-3Galb-Sp8	31.25	8.05709	25.7827																184	GlcNAcb1-3Galb1-4GlcNAcb1-3Galb1-4GlcNAcb-Sp0	18.5	3.10913	16.8061
435	GalNAcb1-6GalNAcb-Sp8	27	2.70801	10.0297																198	Glcb1-4Glcb-Sp8	18.5	7.32575	39.5987
436	(6S)Galb1-3GlcNAcb-Sp0	37.5	8.85061	23.6016																219	Fuca1-2Galb1-4(6S)GlcNAcb-Sp8	18.5	2.38048	12.8674
437	(6S)Galb1-3(6S)GlcNAc-Sp0	-12	25.0732	-208.944																414	GlcNAcb1-2(GlcNAcb1-6)Mana1-6(GlcNAcb1-2Mana1-3)Manb1-4GlcNAcb1-4GlcNAcb-Sp19	18.5	7.23418	39.1037
438	Fuca1-2Galb1-4 GlcNAcb1-2Mana1-6(Fuca1-2Galb1-4GlcNAcb1-2(Fuca1-2Galb1-4GlcNAcb1-4)Mana1-3)Manb1-4GlcNAcb1-4GlcNAcb-Sp12	-3.25	5.56028	-171.085																555	(3S)GlcAb1-3Galb1-4GlcNAcb1-3Galb1-4Glc-Sp0	18.5	3.87298	20.935
439	Fuca1-2Galb1-4(Fuca1-3)GlcNAcb1-2Mana1-6(Fuca1-2Galb1-4(Fuca1-3)GlcNAcb1-4(Fuca1-2Galb1-4(Fuca1-3)GlcNAcb1-2)Mana1-3)Manb1-4GlcNAcb1-4GlcNAcb-Sp12	31	1.82574	5.88949																151	Galb1-4(Fuca1-3)GlcNAcb-Sp0	18.25	2.06155	11.2962
440	Galb1-4(Fuca1-3)GlcNAcb1-6GalNAc-Sp14	19.5	9.74679	49.9836																265	Neu5Aca2-6Galb1-4GlcNAcb-Sp8	18.25	3.20156	17.5428
441	Galb1-4GlcNAcb1-2Mana-Sp0	25.5	3.78594	14.8468																569	GlcNAcb1-3Galb1-4GlcNAcb1-6(Galb1-3)GalNAca-Sp14	18.25	7.8475	43
442	Fuca1-2Galb1-4GlcNAcb1-6(Fuca1-2Galb1-4GlcNAcb1-3)GalNAc-Sp14	41.5	9.74679	23.4863																19	Galb1-4GlcNAcb1-6(Galb1-4GlcNAcb1-3)GalNAca-Sp8	18	8.28654	46.0363
443	Gala1-3(Fuca1-2)Galb1-4GlcNAcb1-6(Gala1-3(Fuca1-2)Galb1-4GlcNAcb1-3)GalNAc-Sp14	30.25	19.4315	64.2364																132	Galb1-4GlcNAcb1-6GalNAc-Sp14	18	4.54606	25.2559
444	GalNAca1-3(Fuca1-2)Galb1-4GlcNAcb1-6(GalNAca1-3(Fuca1-2)Galb1-4GlcNAcb1-3)GalNAc-Sp14	49.25	24.5544	49.8566																133	GlcNAcb1-6(Galb1-3)GalNAca-Sp8	18	4.69042	26.0579
445	Neu5Aca2-8Neu5Aca2-3Galb1-3GalNAcb1-4(Neu5Aca2-8Neu5Aca2-3)Galb1-4Glcb-Sp0	42.75	26.1964	61.2781																321	Neu5Aca2-3Galb1-4GlcNAcb1-2Mana1-6(Neu5Aca2-6Galb1-4GlcNAcb1-2Mana1-3)Manb1-4GlcNAcb1-4GlcNAcb-Sp12	18	12.5433	69.6848
446	GalNAcb1-4Galb1-4Glcb-Sp0	41	7.39369	18.0334																345	Mana1-6(Galb1-4GlcNAcb1-2Mana1-3)Manb1-4GlcNAcb1-4GlcNAcb-Sp12	18	14.0712	78.1736
447	GalNAca1-3(Fuca1-2)Galb1-4GlcNAcb1-2Mana1-6(GalNAca1-3(Fuca1-2)Galb1-4GlcNAcb1-2Mana1-3)Manb1-4GlcNAcb1-4(Fuca1-6)GlcNAcb-Sp22	31.25	6.65207	21.2866																527	GlcNAcb1-3Galb1-4GlcNAcb1-6(GlcNAcb1-3)Galb1-4GlcNAc-Sp0	18	2.70801	15.0445
448	Gala1-3(Fuca1-2)Galb1-3GlcNAcb1-2Mana1-6(Gala1-3(Fuca1-2)Galb1-3GlcNAcb1-2Mana1-3)Manb1-4GlcNAcb1-4(Fuca1-6)GlcNAcb-Sp22	57	16.7133	29.3215																78	Fuca1-2Galb-Sp8	17.75	15.3921	86.716
449	Neu5Aca2-6Galb1-4GlcNAcb1-6(Fuca1-2Galb1-3GlcNAcb1-3)Galb1-4Glc-Sp21	24	2.94392	12.2663																384	Fuca1-2Galb1-3GalNAca1-3(Fuca1-2)Galb1-4GlcNAcb-Sp0	17.75	10.4043	58.6159
450	GalNAca1-3(Fuca1-2)Galb1-3GlcNAcb1-2Mana1-6(GalNAca1-3(Fuca1-2)Galb1-3GlcNAcb1-2Mana1-3)Manb1-4GlcNAcb1-4(Fuca1-6)GlcNAcb-Sp22	45.5	5	10.989																452	Neu5Aca2-3Galb1-4GlcNAcb1-2Mana1-6(GlcNAcb1-4)(Neu5Aca2-3Galb1-4GlcNAcb1-2Mana1-3)Manb1-4GlcNAcb1-4GlcNAcb-Sp21	17.75	4.03113	22.7106
451	Galb1-4GlcNAcb1-6(Galb1-4GlcNAcb1-2)Mana1-6(Galb1-4GlcNAcb1-2Mana1-3)Manb1-4GlcNAcb1-4GlcNAcb-Sp19	-30.25	11.471	-37.9206																199	Glcb1-6Glcb-Sp8	17.5	8.18535	46.7734
452	Neu5Aca2-3Galb1-4GlcNAcb1-2Mana1-6(GlcNAcb1-4)(Neu5Aca2-3Galb1-4GlcNAcb1-2Mana1-3)Manb1-4GlcNAcb1-4GlcNAcb-Sp21	17.75	4.03113	22.7106																352	KDNa2-3Galb1-4Glc-Sp0	17.5	9.94987	56.8564
453	Neu5Aca2-3Galb1-4GlcNAcb1-4Mana1-6(GlcNAcb1-4)(Neu5Aca2-3Galb1-4GlcNAcb1-4(Neu5Aca2-3Galb1-4GlcNAcb1-2)Mana1-3)Manb1-4GlcNAcb1-4GlcNAcb-Sp21	7.5	2.88675	38.49																13	Glcb-Sp8	17	8.52447	50.144
454	Neu5Aca2-3Galb1-4GlcNAcb1-6(Neu5Aca2-3Galb1-4GlcNAcb1-2)Mana1-6(GlcNAcb1-4)(Neu5Aca2-3Galb1-4GlcNAcb1-2Mana1-3)Manb1-4GlcNAcb1-4GlcNAcb-Sp21	13.5	4.79583	35.5247																113	Gala1-3Galb1-4(Fuca1-3)GlcNAcb-Sp8	17	0.816497	4.80292
455	Neu5Aca2-3Galb1-4GlcNAcb1-6(Neu5Aca2-3Galb1-4GlcNAcb1-2)Mana1-6(GlcNAcb1-4)(Neu5Aca2-3Galb1-4GlcNAcb1-4(Neu5Aca2-3Galb1-4GlcNAcb1-2)Mana1-3)Manb1-4GlcNAcb1-4GlcNAcb-Sp21	19	6.37704	33.5634																126	Galb1-3(Fuca1-4)GlcNAcb1-3Galb1-4(Fuca1-3)GlcNAcb-Sp0	17	1.82574	10.7397
456	Neu5Aca2-6Galb1-4GlcNAcb1-2Mana1-6(GlcNAcb1-4)(Neu5Aca2-6Galb1-4GlcNAcb1-2Mana1-3)Manb1-4GlcNAcb1-4GlcNAcb-Sp21	24.75	10.5317	42.5523																191	GlcNAcb1-4GlcNAcb1-4GlcNAcb-Sp8	17	4.76095	28.0056
457	Neu5Aca2-6Galb1-4GlcNAcb1-4Mana1-6(GlcNAcb1-4)(Neu5Aca2-6Galb1-4GlcNAcb1-4(Neu5Aca2-6Galb1-4GlcNAcb1-2)Mana1-3)Manb1-4GlcNAcb1-4GlcNAcb-Sp21	40.25	4.19325	10.418																2	Glca-Sp8	16.75	15.0859	90.0649
458	Neu5Aca2-6Galb1-4GlcNAcb1-6(Neu5Aca2-6Galb1-4GlcNAcb1-2)Mana1-6(GlcNAcb1-4)(Neu5Aca2-6Galb1-4GlcNAcb1-2Mana1-3)Manb1-4GlcNAcb1-4GlcNAcb-Sp21	22.75	9.84463	43.2731																74	Fuca1-2Galb1-4GlcNAcb1-3Galb1-4GlcNAcb1-3Galb1-4GlcNAcb-Sp0	16.5	3.87298	23.4726
459	Neu5Aca2-6Galb1-4GlcNAcb1-6(Neu5Aca2-6Galb1-4GlcNAcb1-2)Mana1-6(GlcNAcb1-4)(Neu5Aca2-6Galb1-4GlcNAcb1-4(Neu5Aca2-6Galb1-4GlcNAcb1-2)Mana1-3)Manb1-4GlcNAcb1-4GlcNAcb-Sp21	32	4.32049	13.5015																232	Neu5Aca2-6(Neu5Aca2-3)GalNAca-Sp8	16.5	9.46925	57.3894
460	Gala1-3(Fuca1-2)Galb1-3GalNAca-Sp8	29.75	10.6888	35.9287																263	Neu5Aca2-6Galb1-4(6S)GlcNAcb-Sp8	16.5	2.08167	12.6162
461	Gala1-3(Fuca1-2)Galb1-3GalNAcb-Sp8	6	12.4365	207.275																331	Neu5Aca2-3Galb1-4(Fuca1-3)GlcNAcb1-6(Neu5Aca2-3Galb1-3)GalNAc-Sp14	16.5	23.1876	140.531
462	Glca1-6Glca1-6Glca1-6Glcb-Sp10	15	4.76095	31.7397																371	Neu5Aca2-6Galb1-4GlcNAcb1-3GalNAc-Sp14	16.5	6.13732	37.1959
463	Glca1-4Glca1-4Glca1-4Glcb-Sp10	33.5	8.58293	25.6207																539	Neu5Gca2-8Neu5Gca2-3Galb1-4GlcNAc-Sp0	16.5	1.73205	10.4973
464	Neu5Aca2-3Galb1-4GlcNAcb1-6(Neu5Aca2-3Galb1-4GlcNAcb1-3)GalNAca-Sp14	28	21.3542	76.2648																20	Galb1-4GlcNAcb1-6(Galb1-4GlcNAcb1-3)GalNAc-Sp14	16.25	2.21736	13.6453
465	Fuca1-2Galb1-4(Fuca1-3)GlcNAcb1-2Mana1-6(Fuca1-2Galb1-4(Fuca1-3)GlcNAcb1-2Mana1-3)Manb1-4GlcNAcb1-4(Fuca1-6)GlcNAcb-Sp24	103	3.55903	3.45537																391	Galb1-4GlcNAcb1-2Mana1-6(GlcNAcb1-2Mana1-3)Manb1-4GlcNAcb1-4GlcNAc-Sp12	16.25	7.932	48.8123
466	Fuca1-2Galb1-3(Fuca1-4)GlcNAcb1-2Mana1-6(Fuca1-2Galb1-3(Fuca1-4)GlcNAcb1-2Mana1-3)Manb1-4GlcNAcb1-4(Fuca1-6)GlcNAcb1-4(Fuca1-6)GlcNAcb-Sp19	45.25	9.06918	20.0424																4	GalNAca-Sp8	16	9.05539	56.5962
467	GlcNAcb1-6(GlcNAcb1-2)Mana1-6(GlcNAcb1-2Mana1-3)Manb1-4GlcNAcb1-4(Fuca1-6)GlcNAcb-Sp24	56	27.556	49.2071																313	Neu5Aca2-3Galb1-4GlcNAcb1-6(Neu5Aca2-3Galb1-3)GalNAca-Sp14	16	9.89949	61.8718
468	Galb1-3GlcNAcb1-2Mana1-6(GlcNAcb1-4)(Galb1-3GlcNAcb1-2Mana1-3)Manb1-4GlcNAcb1-4GlcNAcb-Sp21	49	2.94392	6.008																508	(4S)GalNAcb-Sp10	16	4.54606	28.4129
469	Neu5Aca2-6Galb1-4GlcNAcb1-6(Galb1-3GlcNAcb1-3)Galb1-4Glcb-Sp21	39.5	17.9351	45.4052																98	GalNAcb1-4GlcNAcb-Sp0	15.75	8.53913	54.2167
470	Neu5Aca2-3Galb1-4GlcNAcb1-2Mana-Sp0	47.25	18.715	39.6084																176	GlcNAcb1-6(GlcNAcb1-3)GalNAca-Sp8	15.75	7.932	50.3619
471	Neu5Aca2-3Galb1-4GlcNAcb1-6GalNAca-Sp14	38.5	26.6896	69.3236																490	Gala1-3(Fuca1-2)Galb1-4GlcNAcb1-6GalNAca-Sp14	15.75	14.523	92.2093
472	Neu5Aca2-6Galb1-4GlcNAcb1-6GalNAca-Sp14	34.75	12.8679	37.03																519	Gala1-3Galb1-3GlcNAcb1-2Mana-Sp0	15.5	3	19.3548
473	Neu5Aca2-6Galb1-4 GlcNAcb1-6(Neu5Aca2-6Galb1-4GlcNAcb1-3)GalNAca-Sp14	26.25	4.99166	19.0158																548	GlcNAcb1-3Galb1-4GlcNAcb1-6(GlcNAcb1-3Galb1-3)GalNAca-Sp14	15.5	10.2144	65.8992
474	Neu5Aca2-6Galb1-4GlcNAcb1-2Mana1-6(Neu5Aca2-6Galb1-4GlcNAcb1-2Mana1-3)Manb1-4GlcNAcb1-4(Fuca1-6)GlcNAcb-Sp24	42.25	7.45542	17.646																462	Glca1-6Glca1-6Glca1-6Glcb-Sp10	15	4.76095	31.7397
475	Neu5Aca2-3Galb1-4GlcNAcb1-2Mana1-6(Neu5Aca2-3Galb1-4GlcNAcb1-2Mana1-3)Manb1-4GlcNAcb1-4(Fuca1-6)GlcNAcb-Sp24	38	56.421	148.476																507	(3S)GalNAcb1-4GlcNAc-Sp8	15	4.96655	33.1104
476	Mana1-6(Mana1-3)Manb1-4GlcNAcb1-4(Fuca1-6)GlcNAcb-Sp19	31.25	5.37742	17.2078																27	(3S)Galb1-4(6S)Glcb-Sp8	14.75	2.62996	17.8302
477	Galb1-4GlcNAcb1-6(Galb1-4GlcNAcb1-2)Mana1-6(Galb1-4GlcNAcb1-2Mana1-3)Manb1-4GlcNAcb1-4(Fuca1-6)GlcNAcb-Sp24	61.25	14.1745	23.1421																285	Galb1-3GlcNAcb1-3Galb1-3GlcNAcb-Sp0	14.75	9.06918	61.486
478	Neu5Aca2-3Galb1-3GlcNAcb1-2Mana1-6(GlcNAcb1-4)(Neu5Aca2-3Galb1-3GlcNAcb1-2Mana1-3)Manb1-4GlcNAcb1-4GlcNAc-Sp21	51.25	16.5	32.1951																484	(3S)Galb1-3(Fuca1-4)GlcNAcb-Sp0	14.5	2.64575	18.2466
479	Neu5Aca2-6Galb1-4GlcNAcb1-6(Fuca1-2Galb1-4(Fuca1-3)GlcNAcb1-3)Galb1-4Glc-Sp21	20.25	2.62996	12.9874																73	Fuca1-2Galb1-4GlcNAcb1-3Galb1-4GlcNAcb-Sp0	14.25	2.62996	18.4558
480	Galb1-3GlcNAcb1-6GalNAca-Sp14	35.5	5.74456	16.1819																301	Galb1-4GlcNAcb1-6Galb1-4GlcNAcb-Sp0	14.25	3.30404	23.1862
481	Gala1-3Galb1-3GlcNAcb1-6GalNAca-Sp14	40.25	12.0934	30.0457																329	GalNAca1-3(Fuca1-2)Galb1-4GlcNAcb1-3Galb1-4GlcNAcb-Sp0	14.25	0.957427	6.71879
482	Galb1-3(Fuca1-4)GlcNAcb1-6GalNAca-Sp14	33.75	5.67891	16.8264																34	(3S)Galb1-4(6S)GlcNAcb-Sp0	14	10.9848	78.4631
483	Neu5Aca2-3Galb1-3GlcNAcb1-6GalNAca-Sp14	-17	3.4641	-20.3771																175	GlcNAcb1-2Galb1-3GalNAca-Sp8	14	8.04156	57.4397
484	(3S)Galb1-3(Fuca1-4)GlcNAcb-Sp0	14.5	2.64575	18.2466																182	GlcNAcb1-3Galb1-4GlcNAcb-Sp0	14	4.08248	29.1606
485	Galb1-4(Fuca1-3)GlcNAcb1-6(Neu5Aca2-6(Neu5Aca2-3Galb1-3)GlcNAcb1-3)Galb1-4Glc-Sp21	22.25	7.88987	35.4601																236	Neu5Aca2-3Galb1-3(Fuca1-4)GlcNAcb-Sp8	14	3.82971	27.3551
486	Fuca1-2Galb1-4GlcNAcb1-6GalNAca-Sp14	21.75	7.67572	35.2907																244	Neu5Aca2-3Galb1-3GlcNAcb1-3Galb1-4GlcNAcb-Sp0	13.75	1.5	10.9091
487	Gala1-3Galb1-4GlcNAcb1-6GalNAca-Sp14	23.25	4.78714	20.5898																454	Neu5Aca2-3Galb1-4GlcNAcb1-6(Neu5Aca2-3Galb1-4GlcNAcb1-2)Mana1-6(GlcNAcb1-4)(Neu5Aca2-3Galb1-4GlcNAcb1-2Mana1-3)Manb1-4GlcNAcb1-4GlcNAcb-Sp21	13.5	4.79583	35.5247
488	Galb1-4(Fuca1-3)GlcNAcb1-2Mana-Sp0	45.25	5.31507	11.746																97	GalNAcb1-4(Fuca1-3)GlcNAcb-Sp0	13.25	4.99166	37.6729
489	Fuca1-2(6S)Galb1-3GlcNAcb-Sp0	22.75	7.54431	33.1618																209	Mana1-2Mana1-3Mana-Sp9	13.25	8.4212	63.5563
490	Gala1-3(Fuca1-2)Galb1-4GlcNAcb1-6GalNAca-Sp14	15.75	14.523	92.2093																214	Mana1-6(Mana1-3)Mana1-6(Mana1-3)Manb1-4GlcNAcb1-4GlcNAcb-Sp12	13.25	4.272	32.2415
491	Fuca1-2Galb1-4GlcNAcb1-2Mana-Sp0	36.75	9.03235	24.5778																351	KDNa2-6Galb1-4GlcNAc-Sp0	13.25	4.34933	32.8251
492	Fuca1-2Galb1-3(6S)GlcNAcb-Sp0	70.75	6.94622	9.81798																376	Galb1-3GlcNAcb1-3Galb1-4GlcNAcb1-6(Galb1-3GlcNAcb1-3)Galb1-4Glcb-Sp0	13	1.41421	10.8786
493	Fuca1-2(6S)Galb1-3(6S)GlcNAcb-Sp0	35.25	13.5984	38.577																150	Galb1-3GlcNAcb-Sp8	12.75	20.5973	161.548
494	Neu5Aca2-6GalNAcb1-4(6S)GlcNAcb-Sp8	22.5	21.5019	95.5642																533	Galβ1-4GlcNAcβ1-3Galβ1-4GlcNAcβ1-2Manα1-6(Galβ1-4GlcNAcβ1-3Galβ1-4GlcNAcβ1-2Manα1-3)Manβ1-4GlcNAcβ1-4GlcNAcβ-Sp12	12.75	2.5	19.6078
495	GalNAcb1-4(Fuca1-3)(6S)GlcNAcb-Sp8	36.25	12.0381	33.2086																254	Neu5Aca2-3Galb1-4GlcNAcb1-3Galb1-4GlcNAcb1-3Galb1-4GlcNAcb-Sp0	12.5	6.02771	48.2217
496	(3S)GalNAcb1-4(Fuca1-3)GlcNAcb-Sp8	26	4.76095	18.3114																323	Neu5,9Ac2a2-3Galb1-3GlcNAcb-Sp0	12.5	10.6615	85.2917
497	Fuca1-2Galb1-3GlcNAcb1-6(Fuca1-2Galb1-3GlcNAcb1-3)GalNAca-Sp14	37.75	4.34933	11.5214																571	Neu5Aca2-3Galb1-4GlcNAcb1-3Galb1-4GlcNAcb1-6(Neu5Aca2-3Galb1-4GlcNAcb1-3Galb1-4GlcNAcb1-3)GalNAca-Sp14	12.5	4.65475	37.238
498	GalNAca1-3(Fuca1-2)Galb1-3GlcNAcb1-6GalNAca-Sp14	30.5	15.6312	51.2497																42	(6S)Galb1-4Glcb-Sp0	12	6.37704	53.142
499	GlcNAcb1-6(GlcNAcb1-2)Mana1-6(GlcNAcb1-4)(GlcNAcb1-4(GlcNAcb1-2)Mana1-3)Manb1-4GlcNAcb1-4(Fuca1-6)GlcNAc-Sp21	23.75	12.2848	51.7255																190	GlcNAcb1-4GlcNAcb1-4GlcNAcb1-4GlcNAcb1-4GlcNAcb1-Sp8	11.75	6.55108	55.7539
500	Galb1-4GlcNAcb1-6(Galb1-4GlcNAcb1-2)Mana1-6(GlcNAcb1-4)Galb1-4GlcNAcb1-4(Gal b1-4GlcNAcb1-2)Mana1-3)Manb1-4GlcNAcb1-4(Fuca1-6)GlcNAc-Sp21	33.5	4.12311	12.3078																513	Gala1-3Galb1-4GlcNAcb1-2Mana-Sp0	11.75	6.23832	53.0921
501	Galb1-3GlcNAca1-3Galb1-4GlcNAcb-Sp8	23	3.55903	15.474																574	Galb1-4GlcNAcb1-3Galb1-3GalNAca-Sp14	11.75	5.7373	48.8281
502	Galb1-3(6S)GlcNAcb-Sp8	32.5	8.02081	24.6794																96	GalNAcb1-3Gala1-4Galb1-4GlcNAcb-Sp0	11.5	5.8023	50.4548
503	(6S)(4S)GalNAcb1-4GlcNAc-Sp8	34.75	18.1911	52.3485																110	Gala1-3GalNAca-Sp8	11.5	3.41565	29.7013
504	(6S)GalNAcb1-4GlcNAc-Sp8	48.5	25.4624	52.4998																580	Neu5Aca2-6Galb1-4GlcNAcb1-3Galb1-4GlcNAcb1-6(Neu5Aca2-6Galb1-4GlcNAcb1-3Galb1-4GlcNAcb1-3)GalNAca-Sp14	11.5	3.10913	27.0359
505	(3S)GalNAcb1-4(3S)GlcNAc-Sp8	33.25	10.4363	31.3874																30	(3S)Galb1-3GlcNAcb-Sp0	11.25	1.70783	15.1807
506	GalNAcb1-4(6S)GlcNAc-Sp8	-0.25	10.8128	-4325.12																193	GlcNAcb1-6GalNAca-Sp14	11.25	3.30404	29.3692
507	(3S)GalNAcb1-4GlcNAc-Sp8	15	4.96655	33.1104																517	Gala1-3(Fuca1-2)Galb1-3GlcNAcb1-6GalNAc-Sp14	11.25	8.65544	76.9373
508	(4S)GalNAcb-Sp10	16	4.54606	28.4129																65	Fuca1-2Galb1-3GlcNAcb1-3Galb1-4Glcb-Sp8	11	10.9848	99.8622
509	Galb1-4(6P)GlcNAcb-Sp0	27.5	16.3809	59.5668																529	Gala1-3(Fuca1-2)Galb1-3GalNAcb1-3Gala1-4Galb1-4Glc-Sp21	11	4.96655	45.1505
510	(6P)Galb1-4GlcNAcb-SP0	-1.5	9.25563	-617.042																17	GlcNAcb-Sp8	10.75	6.39661	59.5034
511	GalNAca1-3(Fuca1-2)Galb1-4GlcNAcb1-6GalNAc-Sp14	32.5	3.10913	9.56654																25	(3S)Galb1-4Glcb-Sp8	10.75	7.932	73.7861
512	Neu5Aca2-6Galb1-4GlcNAcb1-2Man-Sp0	5.75	2.21736	38.5627																86	GalNAca1-3(Fuca1-2)Galb1-4GlcNAcb-Sp8	10.75	1.25831	11.7052
513	Gala1-3Galb1-4GlcNAcb1-2Mana-Sp0	11.75	6.23832	53.0921																122	Gala1-4Galb1-4Glcb-Sp0	10.75	8.38153	77.9677
514	Gala1-3(Fuca1-2)Galb1-4GlcNAcb1-2Mana-Sp0	9.25	2.87228	31.0517																291	Neu5Aca2-3Galb1-4GlcNAcb1-3Galb1-3GlcNAcb-Sp0	10.75	1.70783	15.8867
515	GalNAca1-3(Fuca1-2)Galb1-4 GlcNAcb1-2Mana-Sp0	25.25	5.7373	22.722																194	GlcNAcb1-6Galb1-4GlcNAcb-Sp8	10.5	6.55744	62.4518
516	Galb1-3GlcNAcb1-2Mana-Sp0	25	4.08248	16.3299																392	Neu5Aca2-3Galb1-3GlcNAcb1-3GalNAca-Sp14	10.5	13.404	127.657
517	Gala1-3(Fuca1-2)Galb1-3GlcNAcb1-6GalNAc-Sp14	11.25	8.65544	76.9373																32	(3S)Galb1-4(Fuca1-3)GlcNAc-Sp0	10.25	2.62996	25.6581
518	Neu5Aca2-3Galb1-3GlcNAcb1-2Mana-Sp0	60.25	18.3916	30.5254																53	GlcNAcb1-2Mana1-6(GlcNAcb1-2Mana1-3)Manb1-4GlcNAcb1-4GlcNAcb-Sp13	10.25	15.4785	151.01
519	Gala1-3Galb1-3GlcNAcb1-2Mana-Sp0	15.5	3	19.3548																62	Fuca1-2Galb1-3GalNAca-Sp14	10.25	3.94757	38.5129
520	GalNAcb1-4GlcNAcb1-2Mana-Sp0	44.75	9.03235	20.184																10	Neu5Aca-Sp11	10	8.98146	89.8146
521	Neu5Aca2-3Galb1-3GalNAcb1-4Galb1-4Glcb-Sp0	22.75	7.27438	31.9753																216	Neu5Aca2-3Galb1-4GlcNAcb1-3Galb1-4(Fuca1-3)GlcNAcb-Sp0	9.75	6.29153	64.5285
522	GlcNAcb1-2 Mana1-6(GlcNAcb1-4)(GlcNAcb1-2Mana1-3)Manb1-4GlcNAcb1-4(Fuca1-6)GlcNAc-Sp21	27	7.83156	29.0058																514	Gala1-3(Fuca1-2)Galb1-4GlcNAcb1-2Mana-Sp0	9.25	2.87228	31.0517
523	Galb1-4GlcNAcb1-2 Mana1-6(GlcNAcb1-4)(Galb1-4GlcNAcb1-2Mana1-3)Manb1-4GlcNAcb1-4(Fuca1-6)GlcNAc-Sp21	21	4.54606	21.6479																3	Mana-Sp8	9	1.41421	15.7135
524	Galb1-4GlcNAcb1-2 Mana1-6(Galb1-4GlcNAcb1-4)(Galb1-4GlcNAcb1-2Mana1-3)Manb1-4GlcNAcb1-4(Fuca1-6)GlcNAc-Sp21	30.75	4.19325	13.6366																267	Neu5Aca2-6Galb1-4GlcNAcb1-3Galb1-4GlcNAcb-Sp0	9	3.16228	35.1364
525	Fuca1-4(Galb1-3)GlcNAcb1-2 Mana-Sp0	34	7.65942	22.5277																528	GalNAca1-3(Fuca1-2)Galb1-3GalNAcb1-3Gala1-4Galb1-4Glc-Sp21	9	5.47723	60.8581
526	Neu5Aca2-3Galb1-4(Fuca1-3)GlcNAcb1-2Mana-Sp0	29	5.59762	19.3021																119	Gala1-4(Fuca1-2)Galb1-4GlcNAcb-Sp8	8.75	20.4512	233.728
527	GlcNAcb1-3Galb1-4GlcNAcb1-6(GlcNAcb1-3)Galb1-4GlcNAc-Sp0	18	2.70801	15.0445																18	GlcN(Gc)b-Sp8	8.5	4.65475	54.7617
528	GalNAca1-3(Fuca1-2)Galb1-3GalNAcb1-3Gala1-4Galb1-4Glc-Sp21	9	5.47723	60.8581																6	Fuca-Sp8	8	1.82574	22.8218
529	Gala1-3(Fuca1-2)Galb1-3GalNAcb1-3Gala1-4Galb1-4Glc-Sp21	11	4.96655	45.1505																370	Neu5Aca2-3Galb1-4GlcNAcb1-3GalNAc-Sp14	8	8.44591	105.574
530	Galb1-3GalNAcb1-3Gal-Sp21	37.25	7.41058	19.8942																395	GalNAca1-3GalNAcb1-3Gala1-4Galb1-4GlcNAcb-Sp0	8	4.54606	56.8258
531	GlcNAcb1-3Galb1-4GlcNAcb1-2Mana1-6(GlcNAcb1-3Galb1-4GlcNAcb1-2Mana1-3)Manb1-4GlcNAcb1-4GlcNAcb-Sp12	511.25	34.8652	6.8196																107	Gala1-3(Fuca1-2)Galb-Sp8	7.5	11.0905	147.874
532	GlcNAcb1-3Galb1-4GlcNAcb1-2Mana1-6(GlcNAcb1-3Galb1-4GlcNAcb1-2Mana1-3)Manb1-4GlcNAcb1-4GlcNAcb-Sp25	41	18.3121	44.6637																147	Galb1-3GlcNAcb1-3Galb1-4GlcNAcb-Sp0	7.5	7.85281	104.704
533	Galβ1-4GlcNAcβ1-3Galβ1-4GlcNAcβ1-2Manα1-6(Galβ1-4GlcNAcβ1-3Galβ1-4GlcNAcβ1-2Manα1-3)Manβ1-4GlcNAcβ1-4GlcNAcβ-Sp12	12.75	2.5	19.6078																366	Gala1-3Galb1-4(Fuca1-3)GlcNAcb1-2Mana1-6(Gala1-3Galb1-4(Fuca1-3)GlcNAcb1-2Mana1-3)Manb1-4GlcNAcb1-4GlcNAcb-Sp20	7.5	2.08167	27.7555
534	Fuca1-2Galb1-4GlcNAcb1-3Galb1-4GlcNAcb1-2Mana1-6(Fuca1-2Galb1-4GlcNAcb1-3Galb1-4GlcNAcb1-2Mana1-3)Manb1-4GlcNAcb1-4GlcNAcb-Sp24	39.5	1.91485	4.84773																453	Neu5Aca2-3Galb1-4GlcNAcb1-4Mana1-6(GlcNAcb1-4)(Neu5Aca2-3Galb1-4GlcNAcb1-4(Neu5Aca2-3Galb1-4GlcNAcb1-2)Mana1-3)Manb1-4GlcNAcb1-4GlcNAcb-Sp21	7.5	2.88675	38.49
535	GlcNAcb1-3Galb1-4GlcNAcb1-3Galb1-4GlcNAcb1-2Mana1-6(GlcNAcb1-3Galb1-4GlcNAcb1-3Galb1-4GlcNAcb1-2Mana1-3)Manb1-4GlcNAcb1-4GlcNAcb-Sp12	268.25	29.8147	11.1145																120	Gala1-4Galb1-4GlcNAcb-Sp0	7	1.82574	26.082
536	GlcNAcb1-3Galb1-4GlcNAcb1-3Galb1-4GlcNAcb1-2Mana1-6(GlcNAcb1-3Galb1-4GlcNAcb1-3Galb1-4GlcNAcb1-2Mana1-3)Manb1-4GlcNAcb1-4GlcNAcb-Sp25	27.75	5.12348	18.463																1	Gala-Sp8	6.5	3.31662	51.025
537	Galb1-4GlcNAcb1-3Galb1-4GlcNAcb1-3Galb1-4GlcNAcb1-2Mana1-6(Galb1-4GlcNAcb1-3Galb1-4GlcNAcb1-3Galb1-4GlcNAcb1-2Mana1-3)Manb1-4GlcNAcb1-4GlcNAcb-Sp12	388.5	50.6392	13.0346																461	Gala1-3(Fuca1-2)Galb1-3GalNAcb-Sp8	6	12.4365	207.275
538	Galb1-3GlcNAcb1-3Galb1-4GlcNAcb1-2Mana1-6(Galb1-3GlcNAcb1-3Galb1-4GlcNAcb1-2Mana1-3)Manb1-4GlcNAcb1-4GlcNAc-Sp25	33.25	9.87843	29.7096																138	Neu5Aca2-6(Galb1-3)GlcNAcb1-4Galb1-4Glcb-Sp10	5.75	7.41058	128.88
539	Neu5Gca2-8Neu5Gca2-3Galb1-4GlcNAc-Sp0	16.5	1.73205	10.4973																162	Galb1-4GlcNAcb1-3Galb1-4GlcNAcb1-3Galb1-4GlcNAcb-Sp0	5.75	4.57347	79.5387
540	Neu5Aca2-8Neu5Gca2-3Galb1-4GlcNAc-Sp0	29.5	21.5639	73.0978																229	GalNAcb1-4(Neu5Aca2-3)Galb1-4GlcNAcb-Sp8	5.75	4.78714	83.2545
541	Neu5Gca2-8Neu5Aca2-3Galb1-4GlcNAc-Sp0	25.75	8.88351	34.499																512	Neu5Aca2-6Galb1-4GlcNAcb1-2Man-Sp0	5.75	2.21736	38.5627
542	Neu5Gca2-8Neu5Gca2-3Galb1-4GlcNAcb1-3Galb1-4GlcNAc-Sp0	49.25	13.4505	27.3107																12	Galb-Sp8	5.25	6.5	123.81
543	Neu5Gca2-8Neu5Gca2-6Galb1-4GlcNAc-Sp0	29.25	7.932	27.118																99	GalNAcb1-4GlcNAcb-Sp8	4.75	5.31507	111.896
544	Neu5Aca2-8Neu5Aca2-3Galb1-4GlcNAc-Sp0	21.5	18.412	85.637																215	Manb1-4GlcNAcb-Sp0	4.5	7	155.556
545	GlcNAcb1-3Galb1-4GlcNAcb1-6(GlcNAcb1-3Galb1-4GlcNAcb1-2)Mana1-6(GlcNAcb1-3Galb1-4GlcNAcb1-2Man a1-3)Manb1-4GlcNAcb1-4GlcNAc-Sp24	45.25	5.90903	13.0586																332	GlcNAca1-4Galb1-4GlcNAcb1-3Galb1-4GlcNAcb1-3Galb1-4GlcNAcb-Sp0	4	10.2956	257.391
546	Galb1-4GlcNAcb1-3Galb1-4GlcNAcb1-6(Galb1-4GlcNAcb1-3Galb1-4GlcNAcb1-2)Mana1-6(Galb1-4GlcNAcb1-3Galb1-4GlcNAcb1-2Mana1-3)Mana1-4GlcNAcb1-4GlcNAc-Sp24	41.75	11.8989	28.5003																231	Neu5Aca2-3Galb1-3GalNAcb1-4(Neu5Aca2-3)Galb1-4Glcb-Sp0	3.75	4.92443	131.318
547	Gala1-3Galb1-4GlcNAcb1-2Mana1-6(Gala1-3Galb1-4GlcNAcb1-2Mana1-3)Manb1-4GlcNAcb1-4GlcNAc-Sp24	44.75	6.23832	13.9404																303	GlcAb1-3GlcNAcb-Sp8	3.5	17.7482	507.093
548	GlcNAcb1-3Galb1-4GlcNAcb1-6(GlcNAcb1-3Galb1-3)GalNAca-Sp14	15.5	10.2144	65.8992																416	Gala1-3(Fuca1-2)Galb1-3GlcNAcb1-3GalNAc-Sp14	2.5	3.41565	136.626
549	GalNAcb1-3GlcNAcb-Sp0	53	12.1106	22.8502																84	(3S)Galb1-4(Fuca1-3)Glcb-Sp0	1.75	20.8387	1190.78
550	GalNAcb1-4GlcNAcb1-3GalNAcb1-4GlcNAcb-Sp0	24	30.692	127.883																76	Fuca1-2Galb1-4GlcNAcb-Sp8	1.5	0.57735	38.49
551	GlcNAcb1-3Galb1-4GlcNAcb1-3Galb1-4GlcNAcb1-3Galb1-4GlcNAcb1-3Galb1-4GlcNAcb1-2Mana1-6(GlcNAcb1-3Galb1-4GlcNAcb1-3Galb1-4GlcNAcb1-3Galb1-4GlcNAcb1-3Galb1-4GlcNAcb1-2Mana1-3)Manb1-4GlcNAcb1-4GlcNAcb-Sp25	43.25	8.26136	19.1014																8	Rhaa-Sp8	0.25	2.5	1000
552	Galb1-4GlcNAcb1-3Galb1-4GlcNAcb1-3Galb1-4GlcNAcb1-3Galb1-4GlcNAcb1-3Galb1-4GlcNAcb1-2Mana1-6(Galb1-4GlcNAcb1-3Galb1-4GlcNAcb1-3Galb1-4GlcNAcb1-3Galb1-4GlcNAcb1-3Galb1-4GlcNAcb1-2Mana1-3)Manb1-4GlcNAcb1-4GlcNAcb-Sp25	30.25	19.906	65.8051																21	GlcNAcb1-6(GlcNAcb1-4)(GlcNAcb1-3)GlcNAc-Sp8	-0.25	15.5215	-6208.6
553	GlcNAb1-3Galb1-3GalNAc-Sp14	23.5	7.59386	32.3143																506	GalNAcb1-4(6S)GlcNAc-Sp8	-0.25	10.8128	-4325.12
554	Galb1-3GlcNAcb1-6(Galb1-3)GalNAc-Sp14	33.75	2.21736	6.56994																369	Fuca1-4(Fuca1-2Galb1-3)GlcNAcb1-2Mana1-3(Fuca1-4(Fuca1-2Galb1-3)GlcNAcb1-2Mana1-3)Manb1-4GlcNAcb1-4GlcNAcb-Sp19	-0.5	17.9722	-3594.44
555	(3S)GlcAb1-3Galb1-4GlcNAcb1-3Galb1-4Glc-Sp0	18.5	3.87298	20.935																165	Galb1-4GlcNAcb1-3Galb1-4Glcb-Sp8	-0.75	4.99166	-665.555
556	(3S)GlcAb1-3Galb1-4GlcNAcb1-2Mana-Sp0	23	8.52447	37.0629																510	(6P)Galb1-4GlcNAcb-SP0	-1.5	9.25563	-617.042
557	Galb1-3GlcNAcb1-3Galb1-4GlcNAcb1-3Galb1-4GlcNAcb1-6(Galb1-3GlcNAcb1-3Galb1-4GlcNAcb1-3Galb1-4GlcNAb1-2)Mana1-6(Galb1-3GlcNAcb1-3Galb1-4GlcNAcb1-3Galb1-4GlcNAcb1-2Mana1-3)Manb1-4GlcNAcb1-4(Fuca1-6)GlcNAcb-Sp24	53	8.44591	15.9357																438	Fuca1-2Galb1-4 GlcNAcb1-2Mana1-6(Fuca1-2Galb1-4GlcNAcb1-2(Fuca1-2Galb1-4GlcNAcb1-4)Mana1-3)Manb1-4GlcNAcb1-4GlcNAcb-Sp12	-3.25	5.56028	-171.085
558	Galb1-3GlcNAcb1-3Galb1-4GlcNAcb1-6(Galb1-3GlcNAcb1-3Galb1-4GlcNAb1-2)Mana1-6(Galb1-3GlcNAcb1-3Galb1-4GlcNAcb1-2Mana1-3)Manb1-4GlcNAcb1-4(Fuca1-6)GlcNAcb-Sp24	32	5.59762	17.4926																200	G-ol-Sp8	-3.5	8.2664	-236.183
559	Neu5Aca2-8Neu5Aca2-3Galb1-3GalNAcb1-4(Neu5Aca2-3)Galb1-4Glc-Sp21	44.75	18.1728	40.6096																257	Neu5Aca2-3Galb1-4GlcNAcb1-3Galb1-4GlcNAcb-Sp0	-5.75	16.4595	-286.253
560	Galb1-4GlcNAcb1-3Galb1-4GlcNAcb1-2Mana1-6(Galb1-4GlcNAcb1-3Galb1-4GlcNAcb1-2Mana1-3)Manb1-4GlcNAcb1-4(Fuca1-6)GlcNAcb-Sp24	59.25	19.8557	33.5118																427	GlcNAcb1-6(GlcNAcb1-2)Mana1-6(GlcNAcb1-4)(GlcNAcb1-4(GlcNAcb1-2)Mana1-3)Manb1-4GlcNAcb1-4GlcNAc-Sp21	-8	13.4412	-168.015
561	GlcNAcb1-3Galb1-4GlcNAcb1-3Galb1-4GlcNAcb1-2Mana1-6(GlcNAcb1-3Galb1-4GlcNAcb1-3Galb1-4GlcNAcb1-2Mana1-3)Manb1-4GlcNAcb1-4(Fuca1-6)GlcNAcb-Sp24	49.25	4.78714	9.72007																355	Fuca1-2Galb1-4GlcNAcb1-2Mana1-6(Fuca1-2Galb1-4GlcNAcb1-2Mana1-3)Manb1-4GlcNAcb1-4GlcNAcb-Sp20	-8.5	6.55744	-77.1463
562	Galb1-4GlcNAcb1-3Galb1-4GlcNAcb1-6(Galb1-4GlcNAcb1-3Galb1-4GlcNAb1-2)Mana1-6(Galb1-4GlcNAcb1-3Galb1-4GlcNAcb1-2Mana1-3)Manb1-4GlcNAcb1-4(Fuca1-6)GlcNAcb-Sp24	55.5	5.50757	9.92355																278	Neu5Gca2-3Galb1-4(Fuca1-3)GlcNAcb-Sp0	-9	4.54606	-50.5118
563	Galb1-4GlcNAcb1-3Galb1-4GlcNAcb1-3Galb1-4GlcNAcb1-6(Galb1-4GlcNAcb1-3Galb1-4GlcNAcb1-3Galb1-4GlcNAb1-2)Mana1-6(Galb1-4GlcNAcb1-3Galb1-4GlcNAcb1-3Galb1-4GlcNAcb1-2Mana1-3)Manb1-4GlcNAcb1-4(Fuca1-6)GlcNAcb-Sp24	53	12.3558	23.3129																337	GlcNAca1-4Galb1-4GlcNAcb1-3Galb1-4GlcNAcb-Sp0	-9.5	36.8194	-387.572
564	Galb1-4GlcNAcb1-3Galb1-4GlcNAcb1-3GalNAca-Sp14	68.25	28.64	41.9634																374	Galb1-3GalNAca1-3(Fuca1-2)Galb1-4Glc-Sp0	-10.5	15.3297	-145.997
565	Galb1-4GlcNAcb1-3Galb1-4GlcNAcb1-6(Galb1-3)GalNAca-Sp14	47.5	3.41565	7.19084																307	GlcNAcb1-4GlcNAcb-Sp12	-11	22.1811	-201.646
566	Galb1-4GlcNAcb1-3Galb1-4GlcNAcb1-6(Galb1-4GlcNAcb1-3Galb1-4GlcNAcb1-3)GalNAca-Sp14	86.5	12.5565	14.5162																437	(6S)Galb1-3(6S)GlcNAc-Sp0	-12	25.0732	-208.944
567	Neu5Aca2-3Galb1-4GlcNAcb1-3Galb1-4GlcNAcb1-3GalNAca-Sp14	45.5	22.3681	49.1607																5	GalNAca-Sp15	-12.5	11.2101	-89.6809
568	GlcNAcb1-3Galb1-4GlcNAcb1-3GalNAca-Sp14	-15	8.83176	-58.8784																568	GlcNAcb1-3Galb1-4GlcNAcb1-3GalNAca-Sp14	-15	8.83176	-58.8784
569	GlcNAcb1-3Galb1-4GlcNAcb1-6(Galb1-3)GalNAca-Sp14	18.25	7.8475	43																421	Galb1-3GlcNAcb1-6(Galb1-3GlcNAcb1-2)Mana1-6(Galb1-3GlcNAcb1-2Mana1-3)Manb1-4GlcNAcb1-4GlcNAcb-Sp19	-16	17.224	-107.65
570	GlcNAcb1-3Galb1-4GlcNAcb1-6(GlcNAcb1-3Galb1-4GlcNAcb1-3)GalNAca-Sp14	30.75	10.5	34.1463																483	Neu5Aca2-3Galb1-3GlcNAcb1-6GalNAca-Sp14	-17	3.4641	-20.3771
571	Neu5Aca2-3Galb1-4GlcNAcb1-3Galb1-4GlcNAcb1-6(Neu5Aca2-3Galb1-4GlcNAcb1-3Galb1-4GlcNAcb1-3)GalNAca-Sp14	12.5	4.65475	37.238																221	Neu5Aca2-3Galb1-3GalNAca-Sp8	-17.5	5.8023	-33.156
572	Neu5Aca2-6Galb1-4GlcNAcb1-3Galb1-4GlcNAcb1-3GalNAca-Sp14	19.5	2.38048	12.2076																324	Neu5Aca2-6Galb1-4GlcNAcb1-3Galb1-3GlcNAcb-Sp0	-23	11.0454	-48.0233
573	GlcNAcb1-3Galb1-4GlcNAcb1-3Galb1-4GlcNAcb1-3GalNAca-Sp14	51	16.773	32.8882																412	Galb1-4(Fuca1-3)GlcNAcb1-2Mana1-6(Galb1-4(Fuca1-3)GlcNAcb1-2Mana1-3)Manb1-4GlcNAcb1-4(Fuca1-6)GlcNAcb-Sp22	-25.25	27.3663	-108.382
574	Galb1-4GlcNAcb1-3Galb1-3GalNAca-Sp14	11.75	5.7373	48.8281																451	Galb1-4GlcNAcb1-6(Galb1-4GlcNAcb1-2)Mana1-6(Galb1-4GlcNAcb1-2Mana1-3)Manb1-4GlcNAcb1-4GlcNAcb-Sp19	-30.25	11.471	-37.9206
575	Neu5Aca2-3Galb1-4GlcNAcb1-3Galb1-4GlcNAcb1-6(Galb1-3)GalNAca-Sp14	28.25	6.29153	22.2709																142	Galb1-3GalNAcb-Sp8	-30.75	15.6072	-50.755
576	Neu5Aca2-6Galb1-4GlcNAcb1-3Galb1-4GlcNAcb1-6(Galb1-3)GalNAca-Sp14	40.5	3.51188	8.67132																397	Gala1-4Galb1-4GlcNAcb1-2Mana1-6(Gala1-4Galb1-4GlcNAcb1-2Mana1-3)Manb1-4GlcNAcb1-4GlcNAcb-Sp24	-31	23.7908	-76.7444
577	Neu5Aca2-6Galb1-4GlcNAcb1-6(Galb1-3)GalNAca-Sp14	40.5	14.3875	35.5247																173	GlcNAca1-3Galb1-4GlcNAcb-Sp8	-31.75	14.4309	-45.4516
578	Neu5Aca2-3Galb1-4GlcNAcb1-3Galb1-4GlcNAcb1-2Mana1-6(Neu5Aca2-3Galb1-4GlcNAcb1-3Galb1-4GlcNAcb1-2Mana1-3)Manb1-4GlcNAcb1-4GlcNAcb-Sp12	74	30.2324	40.8546																201	GlcAa-Sp8	-36	24.3858	-67.7383
579	GlcNAcb1-6(Neu5Aca2-3Galb1-3)GalNAca-Sp14	20	4.89898	24.4949																134	GlcNAcb1-6(Galb1-3)GalNAca-Sp14	-38.75	35.1888	-90.8097
580	Neu5Aca2-6Galb1-4GlcNAcb1-3Galb1-4GlcNAcb1-6(Neu5Aca2-6Galb1-4GlcNAcb1-3Galb1-4GlcNAcb1-3)GalNAca-Sp14	11.5	3.10913	27.0359																284	Neu5Aca2-3Galb1-4GlcNAcb1-6(Galb1-3)GalNAca-Sp14	-49.5	1.29099	-2.60807
581	Neu5Aca2-6Galb1-4GlcNAcb1-3Galb1-4GlcNAcb1-3Galb1-4GlcNAcb1-2Mana1-6(Neu5Aca2-6Galb1-4GlcNAcb1-3Galb1-4GlcNAcb1-3Galb1-4GlcNAcb1-2Mana1-3)Manb1-4GlcNAcb1-4GlcNAcb-Sp12	221.25	30.9233	13.9766																360	Neu5Aca2-6GlcNAcb1-4GlcNAc-Sp21	-55	37.0405	-67.3464
582	Neu5Aca2-3Galb1-4GlcNAcb1-3Galb1-4GlcNAcb1-3Galb1-4GlcNAcb1-2Mana1-6(Neu5Aca2-3Galb1-4GlcNAcb1-3Galb1-4GlcNAcb1-3Galb1-4GlcNAcb1-2Mana1-3)Manb1-4GlcNAcb1-4GlcNAcb-Sp12	350	15.4272	4.40779																272	Neu5Aca2-8Neu5Aca2-3Galb1-4Glcb-Sp0	-57	44.3246	-77.7624
583	Neu5Aca2-6Galb1-4GlcNAcb1-3Galb1-4GlcNAcb1-2Mana1-6(Neu5Aca2-6Galb1-4GlcNAcb1-3Galb1-4GlcNAcb1-2Mana1-3)Manb1-4GlcNAcb1-4GlcNAcb-Sp12	31.5	6.245	19.8254																111	Gala1-3GalNAca-Sp16	-82.25	37.7127	-45.8513
584	GlcNAcb1-3Fuca-Sp21	25	10.2307	40.9227																347	Galb1-4GlcNAcb1-2Mana1-6(Galb1-4GlcNAcb1-2Mana1-3)Manb1-4GlcNAcb1-4(Fuca1-6)GlcNAcb-Sp22	-91.25	43.454	-47.6208
585	Galb1-3GalNAcb1-4(Neu5Aca2-8Neu5Aca2-8Neu5Aca2-3)Galb1-4Glcb-Sp21	49.75	10.6262	21.3592																188	GlcNAcb1-4Galb1-4GlcNAcb-Sp8	-163.25	68.7332	-42.103

## Sheet: Normalized_RFU_values
#normalized RFU values
Glycan_name	JMa_5ug	JMb_5ug	JMa_50ug	JMb_50ug
'Gala-Sp8'	25.3673	5.69946	12.1649	5.00701
'Glca-Sp8'	1.47057	39.1838	0.608247	16.5617
'Mana-Sp8'	13.2351	10.3303	8.21134	6.93279
'GalNAca-Sp8'	28.3085	11.0427	18.3995	12.325
'GalNAca-Sp15'	6.61756	1.42487	4.10567	0.77031
'Fuca-Sp8'	12.4998	8.90541	1.52062	6.16248
'Fuca-Sp9'	7.35285	18.8795	4.10567	17.5245
'Rhaa-Sp8'	1.47057	5.34325	0.608247	10.014
'Neu5Aca-Sp8'	43.0142	33.4843	29.3479	29.4643
'Neu5Aca-Sp11'	5.14699	10.6865	5.77835	7.7031
'Neu5Acb-Sp8'	29.0437	24.2227	39.6881	18.1023
'Galb-Sp8'	19.485	8.19298	13.8376	4.04413
'Glcb-Sp8'	25.3673	17.0984	11.5567	13.0953
'Manb-Sp8'	45.22	29.9222	33.6057	28.3089
'GalNAcb-Sp8'	18.3821	28.1411	11.1005	20.9909
'GlcNAcb-Sp0'	10.294	20.6606	5.93041	16.5617
'GlcNAcb-Sp8'	19.1174	14.6049	13.6856	8.28083
'GlcN(Gc)b-Sp8'	1.47057	21.7292	1.67268	6.54763
'Galb1-4GlcNAcb1-6(Galb1-4GlcNAcb1-3)GalNAca-Sp8'	5.14699	12.4676	2.43299	13.8656
'Galb1-4GlcNAcb1-6(Galb1-4GlcNAcb1-3)GalNAc-Sp14'	13.9704	26.0038	10.9484	12.5175
'GlcNAcb1-6(GlcNAcb1-4)(GlcNAcb1-3)GlcNAc-Sp8'	1.47057	9.97406	8.97165	0.77031
'6S(3S)Galb1-4(6S)GlcNAcb-Sp0'	27.9408	33.1281	41.0567	26.5757
'6S(3S)Galb1-4GlcNAcb-Sp0'	20.9556	34.1968	17.335	26.1905
'(3S)Galb1-4(Fuca1-3)(6S)Glc-Sp0'	54.7787	49.8703	58.6959	51.4182
'(3S)Galb1-4Glcb-Sp8'	23.8968	8.90541	16.5747	8.28083
'(3S)Galb1-4(6S)Glcb-Sp0'	0	30.6346	0	15.5988
'(3S)Galb1-4(6S)Glcb-Sp8'	37.8672	30.2784	24.9381	11.3621
'(3S)Galb1-3(Fuca1-4)GlcNAcb-Sp8'	26.8379	15.3173	23.5696	14.8285
'(3S)Galb1-3GalNAca-Sp8'	56.9846	45.5957	35.1263	44.8705
'(3S)Galb1-3GlcNAcb-Sp0'	17.6468	12.1114	5.62629	8.66598
'(3S)Galb1-3GlcNAcb-Sp8'	63.6021	71.5995	57.7835	71.8314
'(3S)Galb1-4(Fuca1-3)GlcNAc-Sp0 '	0.735285	16.0297	0.608247	13.8656
'(3S)Galb1-4(Fuca1-3)GlcNAc-Sp8'	15.0733	22.4416	18.0954	23.1093
'(3S)Galb1-4(6S)GlcNAcb-Sp0'	13.9704	24.5789	4.40979	10.7843
'(3S)Galb1-4(6S)GlcNAcb-Sp8'	15.0733	21.0168	8.97165	15.4062
'(3S)Galb1-4GlcNAcb-Sp0'	4.41171	12.1114	6.08247	19.0652
'(3S)Galb1-4GlcNAcb-Sp8'	40.8083	48.4454	49.7242	26.5757
'(3S)Galb-Sp8'	20.2203	34.9092	19.768	30.4272
'(6S)(4S)Galb1-4GlcNAcb-Sp0'	1.10293	14.2487	0.608247	16.1765
'(4S)Galb1-4GlcNAcb-Sp8'	14.7057	25.2914	9.88402	18.1023
'(6P)Mana-Sp8'	34.5584	22.4416	36.4948	31.5827
'(6S)Galb1-4Glcb-Sp0'	2.94114	23.5103	5.47422	9.24371
'(6S)Galb1-4Glcb-Sp8'	26.4703	24.9351	7.60309	21.3761
'(6S)Galb1-4GlcNAcb-Sp8'	24.9997	33.1281	20.6804	18.68
'(6S)Galb1-4(6S)Glcb-Sp8'	4.04407	37.4027	1.36856	30.4272
'Neu5Aca2-3(6S)Galb1-4GlcNAcb-Sp8'	19.8527	26.36	12.4691	21.1835
'(6S)GlcNAcb-Sp8'	47.0582	51.6514	48.9639	35.0491
'Neu5,9Ac2a-Sp8'	26.4703	44.1708	27.067	41.7893
'Neu5,9Ac2a2-6Galb1-4GlcNAcb-Sp8'	31.2496	26.0038	27.067	31.9678
'Mana1-6(Mana1-3)Manb1-4GlcNAcb1-4GlcNAcb-Sp12'	66.5433	58.0633	41.3608	42.7522
'Mana1-6(Mana1-3)Manb1-4GlcNAcb1-4GlcNAcb-Sp13'	46.3229	30.6346	45.9227	23.8796
'GlcNAcb1-2Mana1-6(GlcNAcb1-2Mana1-3)Manb1-4GlcNAcb1-4GlcNAcb-Sp12'	20.9556	19.9481	21.1366	21.1835
'GlcNAcb1-2Mana1-6(GlcNAcb1-2Mana1-3)Manb1-4GlcNAcb1-4GlcNAcb-Sp13'	4.04407	8.54919	2.88917	7.89567
'Galb1-4GlcNAcb1-2Mana1-6(Galb1-4GlcNAcb1-2Mana1-3)Manb1-4GlcNAcb1-4GlcNAcb-Sp12'	16.9115	16.386	27.9794	18.8726
'Neu5Aca2-6Galb1-4GlcNAcb1-2Mana1-6(Neu5Aca2-6Galb1-4GlcNAcb1-2Mana1-3)Manb1-4GlcNAcb1-4GlcNAcb-Sp12'	9.92634	18.8795	7.1469	18.4874
'Neu5Aca2-6Galb1-4GlcNAcb1-2Mana1-6(Neu5Aca2-6Galb1-4GlcNAcb1-2Man-a1-3)Manb1-4GlcNAcb1-4GlcNAcb-Sp21'	9.19106	18.5233	17.183	22.1464
'Neu5Aca2-6Galb1-4GlcNAcb1-2Mana1-6(Neu5Aca2-6Galb1-4GlcNAcb1-2Mana1-3)Manb1-4GlcNAcb1-4GlcNAcb-Sp24'	55.8816	61.6254	75.5747	45.2557
'Fuca1-2Galb1-3GalNAcb1-3Gala-Sp9'	34.926	27.0724	28.1314	26.3831
'Fuca1-2Galb1-3GalNAcb1-3Gala1-4Galb1-4Glcb-Sp9'	11.7646	20.6606	19.1598	28.694
'Fuca1-2Galb1-3(Fuca1-4)GlcNAcb-Sp8'	26.1026	30.2784	36.951	20.7984
'Fuca1-2Galb1-3GalNAca-Sp8'	32.7202	25.6476	28.7397	26.3831
'Fuca1-2Galb1-3GalNAca-Sp14'	12.4998	12.8238	8.51546	7.89567
'Fuca1-2Galb1-3GalNAcb1-4(Neu5Aca2-3)Galb1-4Glcb-Sp0'	24.2644	20.6606	19.9201	27.5386
'Fuca1-2Galb1-3GalNAcb1-4(Neu5Aca2-3)Galb1-4Glcb-Sp9'	9.5587	14.2487	5.47422	14.2507
'Fuca1-2Galb1-3GlcNAcb1-3Galb1-4Glcb-Sp8'	15.441	8.90541	12.317	8.47341
'Fuca1-2Galb1-3GlcNAcb1-3Galb1-4Glcb-Sp10'	1.10293	17.0984	0.608247	24.8425
'Fuca1-2Galb1-3GlcNAcb-Sp0'	19.485	36.3341	18.5515	20.4132
'Fuca1-2Galb1-3GlcNAcb-Sp8'	22.0585	21.0168	18.8557	22.7241
'Fuca1-2Galb1-4(Fuca1-3)GlcNAcb1-3Galb1-4(Fuca1-3)GlcNAcb-Sp0'	17.2792	19.5919	16.2706	22.9167
'Fuca1-2Galb1-4(Fuca1-3)GlcNAcb1-3Galb1-4(Fuca1-3)GlcNAcb1-3Galb1-4(Fuca1-3)GlcNAcb-Sp0'	31.9849	23.8665	35.7345	25.6128
'Fuca1-2Galb1-4(Fuca1-3)GlcNAcb-Sp0'	19.485	18.5233	24.3299	21.9538
'Fuca1-2Galb1-4(Fuca1-3)GlcNAcb-Sp8'	22.0585	17.4546	17.335	18.4874
'Fuca1-2Galb1-4GlcNAcb1-3Galb1-4GlcNAcb-Sp0'	18.0145	13.8924	11.8608	10.9769
'Fuca1-2Galb1-4GlcNAcb1-3Galb1-4GlcNAcb1-3Galb1-4GlcNAcb-Sp0'	23.1615	17.8108	23.5696	12.7101
'Fuca1-2Galb1-4GlcNAcb-Sp0'	32.7202	27.7849	29.1959	21.9538
'Fuca1-2Galb1-4GlcNAcb-Sp8'	2.20585	1.78108	1.9768	1.15546
'Fuca1-2Galb1-4Glcb-Sp0'	23.1615	21.373	15.5103	23.3019
'Fuca1-2Galb-Sp8'	11.3969	34.9092	16.4227	13.673
'Fuca1-3GlcNAcb-Sp8'	12.1322	20.6606	12.317	20.2206
'Fuca1-4GlcNAcb-Sp8'	1.83821	20.3043	5.1701	15.021
'Fucb1-3GlcNAcb-Sp8'	36.3966	32.4157	43.3376	23.8796
'GalNAca1-3(Fuca1-2)Galb1-3GlcNAcb-Sp0'	25.735	24.2227	21.1366	19.4503
'GalNAca1-3(Fuca1-2)Galb1-4(Fuca1-3)GlcNAcb-Sp0'	61.0286	44.1708	58.5438	42.7522
'(3S)Galb1-4(Fuca1-3)Glcb-Sp0'	1.47057	18.167	6.53866	1.34804
'GalNAca1-3(Fuca1-2)Galb1-4GlcNAcb-Sp0'	34.1907	21.7292	49.5721	30.2347
'GalNAca1-3(Fuca1-2)Galb1-4GlcNAcb-Sp8'	12.1322	15.3173	10.3402	8.28083
'GalNAca1-3(Fuca1-2)Galb1-4Glcb-Sp0'	19.485	20.6606	16.7268	16.7542
'GlcNAcb1-3Galb1-3GalNAca-Sp8'	36.7642	23.5103	40.7526	22.1464
'GalNAca1-3(Fuca1-2)Galb-Sp8'	31.9849	26.7162	31.0206	17.7171
'GalNAca1-3(Fuca1-2)Galb-Sp18'	16.5439	24.2227	5.1701	22.5316
'GalNAca1-3GalNAcb-Sp8'	41.5436	40.6087	35.2783	19.8355
'GalNAca1-3Galb-Sp8'	40.8083	37.4027	36.0386	31.3901
'GalNAca1-4(Fuca1-2)Galb1-4GlcNAcb-Sp8'	20.2203	30.9908	22.6572	22.5316
'GalNAcb1-3GalNAca-Sp8'	28.6761	34.9092	28.5876	39.2858
'GalNAcb1-3(Fuca1-2)Galb-Sp8'	26.8379	19.5919	40.9046	19.0652
'GalNAcb1-3Gala1-4Galb1-4GlcNAcb-Sp0'	6.98521	10.3303	3.95361	8.85856
'GalNAcb1-4(Fuca1-3)GlcNAcb-Sp0'	20.9556	21.373	10.4923	10.2066
'GalNAcb1-4GlcNAcb-Sp0'	5.88228	9.26163	4.56185	12.1324
'GalNAcb1-4GlcNAcb-Sp8'	11.3969	14.9611	9.27577	3.65897
'Gala1-2Galb-Sp8'	51.8376	42.3898	46.3788	44.8705
'Gala1-3(Fuca1-2)Galb1-3GlcNAcb-Sp0'	24.2644	24.9351	19.0077	28.694
'Gala1-3(Fuca1-2)Galb1-3GlcNAcb-Sp8'	72.4256	48.0892	68.2757	31.9678
'Gala1-3(Fuca1-2)Galb1-4(Fuca1-3)GlcNAcb-Sp0'	18.7498	21.7292	20.6804	26.5757
'Gala1-3(Fuca1-2)Galb1-4(Fuca1-3)GlcNAcb-Sp8'	48.1612	35.2654	51.0928	39.8635
'Gala1-3(Fuca1-2)Galb1-4GlcNAc-Sp0'	23.8968	14.9611	21.5928	19.4503
'Gala1-3(Fuca1-2)Galb1-4Glcb-Sp0'	20.9556	24.5789	19.616	31.005
'Gala1-3(Fuca1-2)Galb-Sp8'	1.47057	23.5103	0.152062	5.77732
'Gala1-3(Fuca1-2)Galb-Sp18'	26.4703	21.0168	19.0077	17.5245
'Gala1-4(Gala1-3)Galb1-4GlcNAcb-Sp8'	4.77935	18.5233	27.8273	14.2507
'Gala1-3GalNAca-Sp8'	29.779	18.8795	25.6984	8.85856
'Gala1-3GalNAca-Sp16'	1.47057	93.6849	0.608247	30.8124
'Gala1-3GalNAcb-Sp8'	62.8668	41.3211	55.6546	39.0932
'Gala1-3Galb1-4(Fuca1-3)GlcNAcb-Sp8'	22.0585	20.3043	24.3299	13.0953
'Gala1-3Galb1-3GlcNAcb-Sp0'	22.4262	18.167	13.2294	20.7984
'Gala1-3Galb1-4GlcNAcb-Sp8'	10.6616	20.3043	31.7809	17.332
'Gala1-3Galb1-4Glcb-Sp0'	27.2055	24.9351	24.0258	22.5316
'Gala1-3Galb1-4Glc-Sp10'	29.0437	25.2914	22.3531	26.7683
'Gala1-3Galb-Sp8'	42.2789	37.0465	38.7758	27.7311
'Gala1-4(Fuca1-2)Galb1-4GlcNAcb-Sp8'	3.67642	3.91838	0.608247	7.7031
'Gala1-4Galb1-4GlcNAcb-Sp0'	6.98521	14.2487	3.1933	5.39217
'Gala1-4Galb1-4GlcNAcb-Sp8'	34.5584	23.8665	25.3943	17.7171
'Gala1-4Galb1-4Glcb-Sp0'	9.92634	15.3173	6.53866	8.28083
'Gala1-4GlcNAcb-Sp8'	34.5584	23.8665	34.6701	21.3761
'Gala1-6Glcb-Sp8'	27.5732	30.2784	23.8737	28.3089
'Galb1-2Galb-Sp8'	54.0434	27.4287	64.018	20.028
'Galb1-3(Fuca1-4)GlcNAcb1-3Galb1-4(Fuca1-3)GlcNAcb-Sp0'	20.9556	16.386	20.6804	13.0953
'Galb1-3GlcNAcb1-3Galb1-4(Fuca1-3)GlcNAcb-Sp0'	26.1026	18.167	38.1675	27.1534
'Galb1-3(Fuca1-4)GlcNAc-Sp0 '	37.1319	20.3043	20.8325	29.8495
'Galb1-3(Fuca1-4)GlcNAc-Sp8 '	21.3233	23.5103	20.9845	15.5988
'Fuca1-4(Galb1-3)GlcNAcb-Sp8'	14.7057	19.5919	15.5103	17.332
'Galb1-4GlcNAcb1-6GalNAca-Sp8'	18.3821	19.2357	17.7912	18.4874
'Galb1-4GlcNAcb1-6GalNAc-Sp14'	8.08813	11.7551	7.60309	13.8656
'GlcNAcb1-6(Galb1-3)GalNAca-Sp8 '	9.92634	18.167	6.69072	13.8656
'GlcNAcb1-6(Galb1-3)GalNAca-Sp14'	1.47057	55.5698	0.608247	22.339
'Neu5Aca2-6(Galb1-3)GalNAca-Sp8'	36.029	28.1411	51.8531	25.9979
'Neu5Aca2-6(Galb1-3)GalNAca-Sp14'	65.0727	61.6254	56.1108	58.1584
'Neu5Acb2-6(Galb1-3)GalNAca-Sp8'	20.588	16.7422	17.4871	16.5617
'Neu5Aca2-6(Galb1-3)GlcNAcb1-4Galb1-4Glcb-Sp10'	1.47057	23.8665	2.12887	4.42928
'Galb1-3GalNAca-Sp8'	13.9704	26.0038	39.384	18.2949
'Galb1-3GalNAca-Sp14'	20.9556	18.167	7.75515	32.7382
'Galb1-3GalNAca-Sp16'	52.9405	35.6216	49.116	22.1464
'Galb1-3GalNAcb-Sp8'	3.30878	1.42487	0.760309	0.77031
'Galb1-3GalNAcb1-3Gala1-4Galb1-4Glcb-Sp0'	16.5439	24.5789	10.9484	21.5687
'Galb1-3GalNAcb1-4(Neu5Aca2-3)Galb1-4Glcb-Sp0'	13.2351	13.5362	17.4871	17.332
'Galb1-3GalNAcb1-4Galb1-4Glcb-Sp8'	24.2644	24.9351	22.049	18.4874
'Galb1-3Galb-Sp8'	105.513	91.1914	97.9278	103.029
'Galb1-3GlcNAcb1-3Galb1-4GlcNAcb-Sp0'	9.19106	3.20595	3.80154	5.77732
'Galb1-3GlcNAcb1-3Galb1-4Glcb-Sp10'	17.6468	12.4676	11.2526	16.1765
'Galb1-3GlcNAcb-Sp0'	14.3381	15.3173	10.1881	21.3761
'Galb1-3GlcNAcb-Sp8'	44.1171	7.48054	42.1211	9.82145
'Galb1-4(Fuca1-3)GlcNAcb-Sp0'	24.2644	18.8795	19.9201	14.0581
'Galb1-4(Fuca1-3)GlcNAcb-Sp8'	27.2055	23.8665	20.9845	23.687
'Galb1-4(Fuca1-3)GlcNAcb1-3Galb1-4(Fuca1-3)GlcNAcb-Sp0'	30.1467	24.9351	32.5412	25.9979
'Galb1-4(Fuca1-3)GlcNAcb1-3Galb1-4(Fuca1-3)GlcNAcb1-3Galb1-4(Fuca1-3)GlcNAcb-Sp0'	9.92634	19.9481	15.9665	34.6639
'Galb1-4(6S)Glcb-Sp0'	36.7642	59.4881	37.5593	27.7311
'Galb1-4(6S)Glcb-Sp8'	30.5143	29.2097	37.5593	35.6268
'Galb1-4GalNAca1-3(Fuca1-2)Galb1-4GlcNAcb-Sp8'	19.1174	19.5919	16.5747	22.9167
'Galb1-4GalNAcb1-3(Fuca1-2)Galb1-4GlcNAcb-Sp8'	28.3085	22.0854	32.3892	20.7984
'Galb1-4GlcNAcb1-3GalNAca-Sp8'	12.1322	26.0038	9.57989	28.1163
'Galb1-4GlcNAcb1-3GalNAc-Sp14'	42.6465	39.8962	29.652	41.019
'Galb1-4GlcNAcb1-3Galb1-4(Fuca1-3)GlcNAcb1-3Galb1-4(Fuca1-3)GlcNAcb-Sp0'	23.8968	22.0854	21.2887	28.5015
'Galb1-4GlcNAcb1-3Galb1-4GlcNAcb1-3Galb1-4GlcNAcb-Sp0'	1.47057	24.5789	0.608247	15.5988
'Galb1-4GlcNAcb1-3Galb1-4GlcNAcb-Sp0'	43.0142	33.8406	41.9691	34.4714
'Galb1-4GlcNAcb1-3Galb1-4Glcb-Sp0'	26.4703	22.4416	34.9742	21.5687
'Galb1-4GlcNAcb1-3Galb1-4Glcb-Sp8'	1.47057	6.4119	0.608247	2.69608
[truncated: 420 more rows]

## Sheet: Sheet2
#filtered glycans, RFU>50 for at least one sample, 50> CV% -50
[truncated: 66 more rows]
