# Supplementary material for: An extracellular receptor tyrosine kinase motif orchestrating intracellular STAT activation
Source: Nat Commun. 2022 Nov 14;13:6953. doi: 10.1038/s41467-022-34539-4 (PMC9663514; doi:10.1038/s41467-022-34539-4)
Supplement: Supplementary file 15 — Source Data [file 41467_2022_34539_MOESM15_ESM.xlsx]

## Sheet: Figure 1B
		Raw values
		Pearson correlation				Mander's Overlap				M1, M2				k1,k2
		JM-b myc + JM-b HA	JM-b myc + JM-a HA	JM-b myc + JM-a V675A HA		JM-b myc + JM-b HA	JM-b myc + JM-a HA	JM-b myc + JM-a V675A HA		JM-b myc + JM-b HA	JM-b myc + JM-a HA	JM-b myc + JM-a V675A HA		JM-b myc + JM-b HA	JM-b myc + JM-a HA	JM-b myc + JM-a V675A HA
	Experiment 1	0.830568	0.41442	0.312925		0.837397	0.424259	0.318038		0.693762	0	0.00481978		0.527357	0.366315	0.373991
		0.6638	0.370609	0.300195		0.673016	0.377685	0.303987		0.471322	0	0		0.564997	0.368534	0.209863
		0.771302	0.450134	0.281906		0.776193	0.454842	0.289065		0.627184	0.0880108	0		0.686487	0.464579	0.281979
		0.705758	0.613587	0.320143		0.714376	0.622272	0.323756		0	0.159353	0		0.796176	0.60956	0.278026
		0.656445	0.312982	0.328095		0.662583	0.321799	0.338832		0.295857	0	0.00604509		0.508766	0.269883	0.266998
		0.501192	0.421339	0.380415		0.512954	0.43546	0.39882		0.0314816	0.000684612	0.04246		0.537481	0.356208	0.567415
		0.591783	0.530889			0.607417	0.537845			0.193381	0.100805			0.686863	0.628357
	Experiment 2	0.690331	0.512882	0.503393		0.69651	0.519464	0.511174		0.33278	0	0		1.03419	0.50742	0.631564
		0.702887	0.6371	0.557865		0.706999	0.651782	0.565488		0.361513	0.235997	0		1.1824	0.729318	0.646389
		0.678283	0.454608	0.504876		0.688544	0.459394	0.511696		0.259369	0	0		0.633248	0.550573	0.590952
		0.593334	0.669217	0.774355		0.598006	0.672168	0.776244		0	0.242628	0.540393		0.634392	0.494389	0.23342
		0.733439	0.57595	0.677445		0.734889	0.582741	0.681335		0	0	0.333479		0.696075	0.312368	0.992367
		0.568711	0.645316	0.548994		0.574789	0.64838	0.554085		0.206468	0.157031	0.14011		0.616851	0.571157	0.901189
		0.738399	0.713065	0.491771		0.743458	0.715718	0.495082		0.533804	0.195163	0		0.709549	1.13809	0.91303
		0.770399	0.631852	0.753153		0.772929	0.639262	0.755934		0.239456	0.214183	0.587368		0.977222	0.871041	0.335587
		0.776467	0.670182	0.467939		0.781207	0.674386	0.473697		0.479856	0.24549	0		1.24642	0.730283	0.590144
	Experiment 3	0.824726	0.520203	0.776235		0.829451	0.526875	0.78854		0.564452	0.117185	0.493037		0.733063	0.449047	0.798346
		0.789469	0.724804	0.781728		0.795941	0.728032	0.788663		0.57622	0.373923	0.522514		0.801237	0.689562	0.605178
		0.810301	0.569537	0.612403		0.815271	0.576817	0.633498		0.466763	0	0.27774		1.01001	0.435777	0.71556
		0.750401	0.737955	0.523987		0.754429	0.739614	0.528628		0.559761	0.429357	0		0.576213	0.462325	0.612563
		0.849791		0.671476		0.852399		0.677068		0.721264		0.254149		0.879873		0.828881
		0.742455		0.733316		0.746937		0.737614		0.52596		0.488274		0.623281		0.709003
		0.717313		0.351153		0.721311		0.354977		0.310593		0		0.612291		0.416183
		0.752671		0.619542		0.754353		0.622087		0.636443		0		0.902638		0.737683
		Median normalized values
		Pearson correlation
		JM-b myc + JM-b HA	JM-b myc + JM-a HA	JM-b myc + JM-a V675A HA
	Experiment 1	0.830568	0.41442	0.312925
		0.6638	0.370609	0.300195
		0.771302	0.450134	0.281906
		0.705758	0.613587	0.320143
		0.656445	0.312982	0.328095
		0.501192	0.421339	0.380415
		0.591783	0.530889
	Experiment 2	0.533639	0.396468	0.389132
		0.543345	0.49249	0.43124
		0.524326	0.351421	0.390279
		0.458659	0.517318	0.598591
		0.566962	0.44522	0.523678
		0.439624	0.498842	0.424383
		0.570797	0.551213	0.380148
		0.595533	0.488434	0.582202
		0.600224	0.518064	0.361726
	Experiment 3	0.580692	0.366277	0.546549
		0.555867	0.510337	0.550416
		0.570535	0.401013	0.431195
		0.528359	0.519596	0.368941
		0.59834		0.472788
		0.522764		0.51633
		0.505062		0.247247
		0.529958		0.436221

## Sheet: Figure 1D
	Raw background corrected intensity values
		Experiment_1			Experiment_2			Experiment_3			Experiment_4
	Samples	ErbB4(HA)	TYK2(GFP)	ErbB4/TYK2	ErbB4(HA)	TYK2(GFP)	ErbB4/TYK2	ErbB4	TYK2	ErbB4/TYK2	ErbB4	TYK2	ErbB4/TYK2
	Vector control, TYK2	10200	351000	0.0290598	0	109000	0	515000	9490000	0.0542677	462000	94.6	4883.72
	ErbB4 JM-a full length, TYK2	235000	520000	0.451923	432	103000	0.00419417	487000	16200000	0.0300617	436000	87.2	5000
	ErbB4 JM-b full length, TYK2	610000	352000	1.73295	16000	103000	0.15534	11300000	19900000	0.567839	77900000	94.9	820864
	Median value*			1.09244			0.079767			0.29895			412932
		Experiment_5					Experiment_6				Experiment_7				Experiment_8
	Samples	ErbB4(HA)	JAK1(GFP)	ErbB4/JAK1		Samples	ErbB4(HA)	JAK2(GFP)	ErbB4/JAK2	ErbB4(HA)	JAK2(GFP)	ErbB4/JAK2		Samples	ErbB4(HA)	JAK3(GFP)	ErbB4/JAK3
	Vector control, JAK1	215	16.5	13.0303		Vector control, JAK2	3060	908000	0.00337004	0	163000	0		Vector control, JAK3	1110	277000	0.00400722
	ErbB4 JM-a full length, JAK1	102000	25.5	4000		ErbB4 JM-a full length, JAK2	689000	1120000	0.615179	676000	2080000	0.325		ErbB4 JM-a full length, JAK3	1560000	97900	15.9346
	ErbB4 JM-b full length, JAK1	46600	22.3	2089.69		ErbB4 JM-b full length, JAK2	1100000	769000	1.43043	457000	936000	0.488248		ErbB4 JM-b full length, JAK3	1180000	234000	5.04274
	Median value*			3044.84					1.0228			0.406624					10.4887
	* Median value between ErbB4 JM-a full length and ErbB4 JM-b full length samples only
	Median normalized values
		Experiment_1	Experiment_2	Experiment_3	Experiment_4
	Vector control, TYK2	0.0266009	0	0.181527	0.0118269
	ErbB4 JM-a full length, TYK2	0.413683	0.0525803	0.100558	0.0121085
	ErbB4 JM-b full length, TYK2	1.58632	1.94742	1.89944	1.98789
		Experiment_5			Experiment_6	Experiment_7			Experiment_8
	Vector control, JAK1	0.00427947		Vector control, JAK2	0.00329491	0		Vector control, JAK3	0.000382052
	ErbB4 JM-a full length, JAK1	1.3137		ErbB4 JM-a full length, JAK2	0.601463	0.799264		ErbB4 JM-a full length, JAK3	1.51922
	ErbB4 JM-b full length, JAK1	0.686303		ErbB4 JM-b full length, JAK2	1.39854	1.20074		ErbB4 JM-b full length, JAK3	0.480779

## Sheet: Figure 2C
	COS7
	Background corrected raw intensity values
		Experiment_1			Experiment_2			Experiment_3			Experiment_4
		pSTAT5a	total STAT5a	pSTAT5a/total STAT5a	pSTAT5a	total STAT5a	pSTAT5a/total STAT5a	pSTAT5a	total STAT5a	pSTAT5a/total STAT5a	pSTAT5a	total STAT5a	pSTAT5a/total STAT5a
	Vector control	21.9	3590	0.00610028	452	2230	0.202691	555000	134900	4.11416
	ErbB4 JM-a CYT-1							1454000	87900	16.5415
	ErbB4 JM-b CYT-1							1733000	188900	9.17417
	ErbB4 JM-a CYT-2	75.4	6360	0.0118553	811	3420	0.237135				84900	38000	2.23421
	ErbB4 JM-b CYT-2	39.6	4530	0.00874172	615	3280	0.1875				56300	31400	1.79299
	Median value			0.00874172			0.202691			9.17417			2.0136
	Median normalized values						Median normalized values with adjusted scale (to fit data from different cell lines to the same value scale)
		Experiment_1	Experiment_2	Experiment_3	Experiment_4			Experiment_1	Experiment_2	Experiment_3	Experiment_4
	Vector control	0.697835	1	0.44845	NaN		Vector control	1.39567	2	0.896901	NaN
	ErbB4 JM-a CYT-1	NaN	NaN	1.80305	NaN		JM-a CYT-1	NaN	NaN	3.60611	NaN
	ErbB4 JM-b CYT-1	NaN	NaN	1	NaN		JM-b CYT-1	NaN	NaN	2	NaN
	ErbB4 JM-a CYT-2	1.35618	1.16993	NaN	1.10956		JM-a CYT-2	2.71236	2.33987	NaN	2.21912
	ErbB4 JM-b CYT-2	1	0.925055	NaN	0.890441		JM-b CYT-2	2	1.85011	NaN	1.78088
	HC11
	Background corrected raw intensity values
		Experiment_5			Experiment_6			Experiment_7			Experiment_8
		pSTAT5a	total STAT5a	pSTAT5a/total STAT5a	pSTAT5a	total STAT5a	pSTAT5a/total STAT5a	pSTAT5a	total STAT5a	pSTAT5a/total STAT5a	pSTAT5a	total STAT5a	pSTAT5a/total STAT5a
	Vector control	126000	163000	0.773006	651	12800	0.0508594	101	4910	0.0205703	680	649	1.04777
	ErbB4 JM-a CYT-1	130000	509000	0.255403	367	5320	0.068985	168	5700	0.0294737	2000	1190	1.68067
	ErbB4 JM-b CYT-1	214000	802000	0.266833	196	5600	0.035	89.46	3650	0.0245096	2190	1530	1.43137
	ErbB4 JM-a CYT-2	261000	677000	0.385524
	ErbB4 JM-b CYT-2	265000	1070000	0.247664
	Median value			0.266833			0.0508594			0.0245096			1.43137
	Median normalized values
		Experiment_5	Experiment_6	Experiment_7	Experiment_8
	Vector control	NaN	1	0.839274	0.732001
	ErbB4 JM-a CYT-1	NaN	1.35639	1.20254	1.17417
	ErbB4 JM-b CYT-1	1	0.688172	1	1
	ErbB4 JM-a CYT-2	1.44482	NaN	NaN	NaN
	ErbB4 JM-b CYT-2	0.92816	NaN	NaN	NaN
	MCF7
	Background corrected raw intensity values
		Experiment_9			Experiment_10			Experiment_11			Experiment_12			Experiment_13
		pSTAT5a	total STAT5a	pSTAT5a/total STAT5a	pSTAT5a	total STAT5a	pSTAT5a/total STAT5a	pSTAT5a	total STAT5a	pSTAT5a/total STAT5a	pSTAT5a	total STAT5a	pSTAT5a/total STAT5a	pSTAT5a	total STAT5a	pSTAT5a/total STAT5a
	Vector control	427	1860	0.22957	904	1210	0.747107	161	1810	0.0889503	345	788	0.437817	2690	4390	0.612756
	ErbB4 JM-a CYT-1
	ErbB4 JM-b CYT-1
	ErbB4 JM-a CYT-2	969	2880	0.336458	1410	1560	0.903846	407	4370	0.093135	763	1270	0.600787	3690	5560	0.663669
	ErbB4 JM-b CYT-2	339	2190	0.154795	830	1420	0.584507	262	3870	0.0677003	559	1380	0.405072	1790	5120	0.349609
	Median value			0.22957			0.747107			0.0889503			0.437817			0.612756
	Median normalized values							Median normalized values with adjusted scale (to fit data from different cell lines to the same value scale)
		Experiment_9	Experiment_10	Experiment_11	Experiment_12	Experiment_13			Experiment_9	Experiment_10	Experiment_11	Experiment_12	Experiment_13
	Vector control	1	1	1	1	1		Vector control	2	2	2	2	2
	ErbB4 JM-a CYT-1	NaN	NaN	NaN	NaN	NaN		ErbB4 JM-a CYT-1	NaN	NaN	NaN	NaN	NaN
	ErbB4 JM-b CYT-1	NaN	NaN	NaN	NaN	NaN		ErbB4 JM-b CYT-1	NaN	NaN	NaN	NaN	NaN
	ErbB4 JM-a CYT-2	1.4656	1.20979	1.04705	1.37223	1.08309		ErbB4 JM-a CYT-2	2.93121	2.41959	2.09409	2.74447	2.16618
	ErbB4 JM-b CYT-2	0.674281	0.78236	0.761102	0.925209	0.570552		ErbB4 JM-b CYT-2	1.34856	1.56472	1.5222	1.85042	1.1411
	MDA-MB-468
	Background corrected raw intensity values
		Experiment_14			Experiment_15			Experiment_16			Experiment_17			Experiment_18			Experiment_19			Experiment_20
		pSTAT5a	STAT5a	pSTAT5a/total STAT5a	pSTAT5a	total STAT5a	pSTAT5a/total STAT5a	pSTAT5a	total STAT5a	pSTAT5a/total STAT5a	pSTAT5a	total STAT5a	pSTAT5a/total STAT5a	pSTAT5a	total STAT5a	pSTAT5a/total STAT5a	pSTAT5a	total STAT5a	pSTAT5a/total STAT5a	pSTAT5a	total STAT5a	pSTAT5a/total STAT5a
	Vector control	19000	94000	0.202128	87300	85900	1.0163	1030000	41300	24.9395	12200	275000	0.0443636	624	13100	0.0476336	388000	31700	12.2397	566000	110000000	0.00514545
	ErbB4 JM-a CYT-1	66200	610000	0.108525
	ErbB4 JM-b CYT-1	8900	453000	0.0196468
	ErbB4 JM-a CYT-2	69500	633000	0.109795	886000	157000	5.64331	827000	106000	7.80189	191000	133000	1.43609	821	13800	0.0594928	504000	35900	14.039	626000	99300000	0.00630413
	ErbB4 JM-b CYT-2	13600	764000	0.017801	59900	192000	0.311979	409000	413000	0.990315	121000	216000	0.560185	723	14300	0.0505594	261000	26300	9.92395	578000	101000000	0.00572277
	Median value			0.0640857			1.0163			4.3961			0.560185			0.0505594			12.2397			0.00572277
	air bubble on top of the bands, omitted from the figure data
	Median normalized values
		Experiment_14	Experiment_15	Experiment_16	Experiment_17	Experiment_18	Experiment_19	Experiment_20
	Vector control	NaN	1	NaN	0.0791946	0.94213	1	0.899119
	ErbB4 JM-a CYT-1	1.69343	NaN	NaN	NaN	NaN	NaN	NaN
	ErbB4 JM-b CYT-1	0.306571	NaN	NaN	NaN	NaN	NaN	NaN
	ErbB4 JM-a CYT-2	1.71325	5.55281	1.77473	2.5636	1.17669	1.147	1.10159
	ErbB4 JM-b CYT-2	0.277769	0.306976	0.225271	1	1	0.810797	1

## Sheet: Figure 2D
	COS7
	Background corrected raw intensity values
		Experiment_1			Experiment_2			Experiment_3			Experiment_4			Experiment_5
		pSTAT5b	total STAT5b	pSTAT5b/ total STAT5b	pSTAT5b	total STAT5b	pSTAT5b/ total STAT5b	pSTAT5b	total STAT5b	pSTAT5b/ total STAT5b	pSTAT5b	total STAT5b	pSTAT5b/ total STAT5b	pSTAT5b	total STAT5b	pSTAT5b/ total STAT5b
	Vector control	31800	43050	0.738676	31.1	13000	0.00239231	66.2	63100	0.00104913	34.8	53900	0.00064564
	ErbB4 JM-a CYT-1	1550000	99700	15.5466
	ErbB4 JM-b CYT-1	2390000	99200	24.0927
	ErbB4 JM-a CYT-2	777000	86600	8.97229	35.5	4360	0.0081422	90.2	61400	0.00146906	67.3	59800	0.00112542	39500	46800	0.844017
	ErbB4 JM-b CYT-2	2390000	95400	25.0524	35	2990	0.0117057	115	60900	0.00188834	92.3	67600	0.00136538	82500	58300	1.41509
	Median value			15.5466			0.0081422			0.00146906			0.00112542			1.12956
	Median normalized values							Median normalized values with adjusted scale (to fit data from different cell lines to the same value scale)
		Experiment_1	Experiment_2	Experiment_3	Experiment_4	Experiment_5			Experiment_1	Experiment_2	Experiment_3	Experiment_4	Experiment_5
	Vector control	0.0475135	0.293816	0.714152	0.573689	NaN		Vector control	0.0950271	0.587632	1.4283	1.14738	NaN
	ErbB4 JM-a CYT-1	1	NaN	NaN	NaN	NaN		ErbB4 JM-a CYT-1	2	NaN	NaN	NaN	NaN
	ErbB4 JM-b CYT-1	1.54971	NaN	NaN	NaN	NaN		ErbB4 JM-b CYT-1	3.09941	NaN	NaN	NaN	NaN
	ErbB4 JM-a CYT-2	0.577121	1	1	1	0.747212		ErbB4 JM-a CYT-2	1.15424	2	2	2	1.49442
	ErbB4 JM-b CYT-2	1.61144	1.43766	1.28541	1.21322	1.25279		ErbB4 JM-b CYT-2	3.22287	2.87531	2.57082	2.42645	2.50558
	HC11
	Background corrected raw intensity values
		Experiment_6			Experiment_7			Experiment_8
	2012-01-23	pSTAT5b	total STAT5b	pSTAT5b/ total STAT5b	pSTAT5b	total STAT5b	pSTAT5b/ total STAT5b	pSTAT5b	total STAT5b	pSTAT5b/ total STAT5b
	Vector control	5960	342000	0.0174269	26000	335000	0.0776119	217000	442000	0.49095
	ErbB4 JM-a CYT-1	1330	308000	0.00431818
	ErbB4 JM-b CYT-1	148000	346000	0.427746
	ErbB4 JM-a CYT-2	30200	426000	0.070892	125000	377000	0.331565	233000	441000	0.528345
	ErbB4 JM-b CYT-2	73100	637000	0.114757	535000	629000	0.850556	342000	391000	0.87468
	Median value			0.070892			0.331565			0.528345
	Median normalized values
		Experiment_6	Experiment_7	Experiment_8
	Vector control	0.245823	0.234078	0.929223
	ErbB4 JM-a CYT-1	0.0199886	NaN	NaN
	ErbB4 JM-b CYT-1	1.98001	NaN	NaN
	ErbB4 JM-a CYT-2	1	1	1
	ErbB4 JM-b CYT-2	1.61875	2.56528	1.65551
	MCF7
	Background corrected raw intensity values
		Experiment_9			Experiment_10			Experiment_11			Experiment_12			Experiment_13
		pSTAT5b	total STAT5b	pSTAT5b/ total STAT5b	pSTAT5b	total STAT5b	pSTAT5b/ total STAT5b	pSTAT5b	total STAT5b	pSTAT5b/ total STAT5b	pSTAT5b	total STAT5b	pSTAT5b/ total STAT5b	pSTAT5b	total STAT5b	pSTAT5b/ total STAT5b
	Vector control	145500	84600	1.71986	48700	334000	0.145808				3850	357000	0.0107843	2.63	579	0.00454231
	ErbB4 JM-a CYT-1	431000	268000	1.60821
	ErbB4 JM-b CYT-1	1150000	224000	5.13393
	ErbB4 JM-a CYT-2	281000	205000	1.37073	195000	426000	0.457746	39900	75600	0.527778	65900	334000	0.197305	8.31	668	0.0124401
	ErbB4 JM-b CYT-2	1640000	238000	6.89076	313000	303000	1.033	251000	198000	1.26768	242000	430000	0.562791	91.5	548	0.166971
	Median value			1.71986			0.457746			0.897727			0.197305			0.0124401
	Median normalized values
		Experiment_9	Experiment_10	Experiment_11	Experiment_12	Experiment_13
	Vector control	1	0.318535	NaN	0.054658	0.365134
	ErbB4 JM-a CYT-1	0.935082	NaN	NaN	NaN	NaN
	ErbB4 JM-b CYT-1	2.98509	NaN	NaN	NaN	NaN
	ErbB4 JM-a CYT-2	0.797003	1	0.587904	1	1
	ErbB4 JM-b CYT-2	4.00658	2.25671	1.4121	2.85238	13.422
	MDA-MB-468
	Background corrected raw intensity values
		Experiment_14			Experiment_15			Experiment_16			Experiment_17			Experiment_18			Experiment_19			Experiment_20
		pSTAT5b	STAT5b		pSTAT5b	total STAT5b	pSTAT5b/ total STAT5b	pSTAT5b	total STAT5b	pSTAT5b/ total STAT5b	pSTAT5b	total STAT5b	pSTAT5b/ total STAT5b	pSTAT5b	total STAT5b	pSTAT5b/ total STAT5b	pSTAT5b	total STAT5b	pSTAT5b/ total STAT5b	pSTAT5b	total STAT5b	pSTAT5b/ total STAT5b
	Vector control	5440	145000	0.0375172	281000	208000	1.35096	76900	397000	0.193703	7690	38600	0.199223	35300	853000	0.0413834	1555	131000	0.0118702	0	248000	0
	ErbB4 JM-a CYT-1	4220	570000	0.00740351
	ErbB4 JM-b CYT-1	37400	549000	0.0681239
	ErbB4 JM-a CYT-2	25400	643000	0.0395023	122000	250000	0.488	243000	366000	0.663934	538000	73500	7.31973	73600	759000	0.0969697	386000	408000	0.946078	0	248000	0
	ErbB4 JM-b CYT-2	60000	734000	0.0817439	860000	351000	2.45014	441000	246000	1.79268	1180000	93700	12.5934	86000	836000	0.102871	580000	350000	1.65714	627000	200000	3.135
	Median value			0.0395023			1.35096			0.663934			7.31973			0.0969697			0.946078			1.045
	Median normalized values
		Experiment_14	Experiment_15	Experiment_16	Experiment_17	Experiment_18	Experiment_19	Experiment_20
	Vector control	0.949747	1	0.29175	0.0272172	0.426766	0.0125468	0
	ErbB4 JM-a CYT-1	0.18742	NaN	NaN	NaN	NaN	NaN	NaN
	ErbB4 JM-b CYT-1	1.72455	NaN	NaN	NaN	NaN	NaN	NaN
	ErbB4 JM-a CYT-2	1	0.361224	1	1	1	1	0
	ErbB4 JM-b CYT-2	2.06934	1.81363	2.70009	1.72047	1.06086	1.75159	3

## Sheet: Figure 2F
	Mean intensity per cell in an image (fluorescence intensity divided by the number of cells)					Relative units (raw values divided by 10)
	Transfection:	vector	ErbB4 JM-a	ErbB4 JM-b		Transfection:	vector	ErbB4 JM-a	ErbB4 JM-b
		18.9602	57.9902	25.0424			1.89602	5.79902	2.50424
		32.6474	57.2757	22.6345			3.26474	5.72757	2.26344
		40.2638	72.1717	36.4707			4.02638	7.21717	3.64707
		35.7308	69.3212	59.0238			3.57308	6.93212	5.90238
		25.6545	65.812	40.5487			2.56545	6.5812	4.05487
		51.9284	91.5678	49.4178			5.19284	9.15678	4.94178
		3.64374	40.5585	23.5636			0.364374	4.05585	2.35636
		4.58671	34.5594	38.0491			0.458671	3.45594	3.80491
		2.23998	34.769	10.9479			0.223998	3.4769	1.09479
		5.54467	75.1316	7.18663			0.554467	7.51316	0.718663
		16.0493	121.49	14.6594			1.60493	12.149	1.46594
		21.1643	114.224	4.91333			2.11643	11.4224	0.491333
		24.0512	57.523	0			2.40512	5.7523	0

## Sheet: Figure 2H
	Mean intensity per cell in an image (fluorescence intensity divided by the number of cells)					Relative units (raw values divided by 100)
	Transfection:	vector	ErbB4 JM-a	ErbB4 JM-b		Transfection:	vector	ErbB4 JM-a	ErbB4 JM-b
		170.471	1102.93	894.758			1.70471	11.0293	8.94758
		235.371	699.408	1054.65			2.35371	6.99408	10.5465
		53.651	363.634	1012.15			0.53651	3.63634	10.1215
		117.109	481.992	1102.19			1.17109	4.81992	11.0219
		125.762	440.168	762.145			1.25762	4.40168	7.62145
		181.721	474.204	560.392			1.81721	4.74205	5.60392
		383.777	798.706	1009.85			3.83777	7.98706	10.0985
		249.001	260.755	434.399			2.49001	2.60755	4.34399
		237.535	58.3484	379.017			2.37535	0.583484	3.79017
		95.3201	148.838	837.645			0.953202	1.48838	8.37645
		90.4894	154.772	411.035			0.904894	1.54772	4.11035
		106.609	40.6708	293.637			1.06609	0.406708	2.93637
		295.945	29.421	508.385			2.95945	0.29421	5.08385
			58.4102	154.03				0.584102	1.5403
			2.596	494.107				0.02596	4.94107
			0	138.454					1.38454

## Sheet: Figure 2J
	Pearson correlation			Mander's overlap			M1/M2			k1/k2
	ErbB4 JM-a	ErbB4 JM-b		ErbB4 JM-a	ErbB4 JM-b		ErbB4 JM-a	ErbB4 JM-b		ErbB4 JM-a	ErbB4 JM-b
	0.565282	0.287655		0.645954	0.416763		0.353262	0.151788		1.51262	0.550501
	0.56385	0.206884		0.660925	0.401965		0.330322	0.131485		1.48447	0.585743
	0.665434	0.18414		0.742814	0.387051		0.448492	0.183181		1.39684	0.706915
	0.471823	0.149994		0.669555	0.367021		0.316814	0.106012		1.40825	0.456194
	0.617339	0.234679		0.739952	0.382968		0.372932	0.184155		0.973741	0.390319
	0.644131	0.220333		0.739414	0.429214		0.469095	0.149566		0.429944	0.453662
	0.638011	0.438788		0.741358	0.550652		0.52894	0.280606		0.497754	0.677054
	0.694499	0.284062		0.798461	0.449779		0.448629	0.162631		0.540498	0.494372
	0.303508	0.169215		0.534365	0.351583		0.274786	0.103833		0.332358	0.425583
	0.322107	0.295998		0.558651	0.463986		0.218468	0.200739		0.266319	0.462886
	0.617873	0.287655		0.696163	0.416763		0.378246	0.151788		1.31628	0.550501
	0.170737	-0.0204621		0.417006	0.246526		0.140594	0.0881189		0.622507	0.570963
	0.0867903	0.050205		0.351696	0.257789		0.0521368	0.0462009		0.376189	0.239794
	0.219372	0.000218145		0.429681	0.313378		0.129929	0.0959321		0.61335	0.534667
	0.446305	-0.00280928		0.574637	0.247891		0.231747	0.0904408		0.484536	0.519728
	0.267073	-0.0320048		0.457717	0.27694		0.137575	0.0792952		0.682961	0.408451
	0.309241	-0.0655781		0.465911	0.294837		0.210452	0.00664411		0.596684	0.259517
	0.265371	0.116762		0.470229	0.352836		0.181773	0.0780148		0.959958	0.555779
	0.281791	0.185398		0.473033	0.414825		0.116337	0.164058		0.642437	0.781066
	0.259101	0.0221017		0.466272	0.268498		0.191312	0.057532		0.576099	0.412464
	0.200249	-0.0162075		0.412611	0.258734		0.134995	0.0480309		0.451195	0.360816
	0.272904	-0.0217139		0.484862	0.276376		0.164685	0.0729451		0.561261	0.501908
	0.276435	0.399614		0.508707	0.558104		0.193343	0.240666		0.415604	0.637596
	0.277471	0.393275		0.513856	0.519628		0.227525	0.208106		0.603055	0.858282
	0.285996	0.289695		0.522034	0.457933		0.228655	0.1517		0.410299	0.389629
	0.347122	0.267128		0.605654	0.442976		0.29378	0.18625		0.612869	0.498064
	0.2673	0.432001		0.495505	0.552814		0.202692	0.300682		0.471122	1.01868
	0.329405	0.229904		0.559958	0.450082		0.264916	0.189887		0.616121	0.789656
	0.345008	0.0213454		0.566791	0.299253		0.303919	0.110804		0.577812	0.528605
	0.457892	0.0703469		0.645608	0.356257		0.406122	0.123091		0.72642	0.778958
	0.485141	0.0874384		0.660743	0.319533		0.411934	0.117832		0.504081	0.683615
	0.685668	-0.117329		0.791718	0.199855		0.509076	0		0.883288	0.327233
	0.264036	0.0775793		0.515451	0.346875		0.201884	0.0949897		0.432919	0.395676
	0.304719	0.0703114		0.503416	0.333114		0.187775	0.0834275		0.35462	0.421439
	0.262662	0.157582		0.486973	0.388568		0.189116	0.121522		0.312921	0.309176
	0.293389	0.000785507		0.528783	0.300139		0.230931	0.0990948		0.293473	0.201104
		-0.0848327			0.245052			0.0365821			0.380102

## Sheet: Figure 2L
	Pearson correlation			Mander's overlap			M1/M2			k1/k2
	ErbB4 JM-a	ErbB4 JM-b		ErbB4 JM-a	ErbB4 JM-b		ErbB4 JM-a	ErbB4 JM-b		ErbB4 JM-a	ErbB4 JM-b
	0.208114	0.547147		0.428268	0.625999		0.286819	0.506775		0.477529	0.729941
	0.231756	0.414424		0.415482	0.544943		0.247068	0.33262		0.40168	0.397185
	0.392093	0.508167		0.500006	0.619814		0.348976	0.408795		0.601163	0.584833
	0.109399	0.548736		0.402201	0.638743		0.301495	0.414012		0.629026	0.552068
	0.194178	0.650018		0.373391	0.701127		0.196613	0.495867		0.49322	0.656898
	0.265924	0.674639		0.473237	0.704678		0.277191	0.474371		0.706422	0.594814
	0.696288	0.490815		0.765275	0.57479		0.61843	0.351737		0.774301	0.333448
	0.314961	0.484484		0.419133	0.609991		0.186423	0.272142		0.284042	0.171041
	0.318575	0.607576		0.424892	0.712531		0.237489	0.379794		0.294383	0.77073
	0.244121	0.61353		0.455345	0.71389		0.304789	0.446235		0.25633	0.0988636
	0.231028	0.539983		0.474492	0.601689		0.198892	0.372343		0.377738	0.303138
	0.197334	0.555044		0.430817	0.615239		0.174383	0.389054		0.193416	0.483748
	0.425513	0.604585		0.565089	0.695354		0.269724	0.496973		0.402311	0.752843
	0.298112	0.601883		0.520417	0.698323		0.627857	0.496955		0.828428	0.726167
	0.276211	0.596159		0.35876	0.711353		0.185439	0.574945		0.215596	0.808339
	0.361634	0.457621		0.435448	0.630413		0.29604	0.352675		0.310518	0.585539
	0.387915	0.578992		0.534153	0.718251		0.378427	0.596579		0.481582	1.22959
	0.387439	0.517797		0.52624	0.715702		0.353993	0.440427		0.419563	0.98812
	0.342143	0.625708		0.448144	0.741001		0.262493	0.578566		0.245185	0.886431
	0.461702	0.385788		0.63284	0.598034		0.487709	0.252039		0.424609	0.525371
	0.354472	0.578337		0.516378	0.68683		0.407653	0.55234		0.564596	0.982706
	0.380695	0.448419		0.482104	0.616946		0.245315	0.277022		0.326866	0.820365
	0.272495	0.443328		0.397603	0.571626		0.215568	0.327769		0.405407	0.657242
	0.289661	0.360849		0.421205	0.572712		0.250144	0.286356		0.434374	0.845057
	0.29975	0.348416		0.463702	0.578377		0.774596	0.263949		0.348845	0.696692
	0.398781	0.571729		0.57019	0.730551		0.410592	0.858643		0.617557	0.504442
	0.130565	0.577681		0.435514	0.700375		0.28379	0.3992		0.615024	0.496792
	0.383751	0.634009		0.581875	0.741084		0.423109	0.416936		0.601714	0.416
	0.281567	0.584532		0.531802	0.723687		0.227015	0.380084		0.59098	0.320762
	0.270932	0.476553		0.500996	0.660389		0.392944	0.349995		0.510989	0.26269
	0.276158	0.483747		0.520161	0.674049		0.381388	0.298519		0.347194	0.222052
	0.365228	0.616538		0.542678	0.727632		0.320199	0.416856		0.251019	0.354298
	0.363617	0.540975		0.55181	0.691946		0.425989	0.329313		0.361712	0.878571
	0.28668	0.495221		0.471244	0.645117		0.347135	0.286009		0.561125	0.343175
	0.381698	0.40327		0.55735	0.534683		0.371425	0.256059		0.267929	0.315384
	0.336434	0.574723		0.486386	0.662189		0.381542	0.264199		0.471334	0.496451
	0.2332	0.478735		0.471459	0.666771		0.33672	0.251567		0.369162	0.387961
	0.248843	0.539808		0.45794	0.659679		0.344908	0.403795		0.498266	0.368316
	0.348809	0.551087		0.520099	0.664504		0.364831	0.493924		0.460411	0.661484
	0.471546	0.551964		0.628328	0.665563		0.565658	0.472644		0.381041	0.573679
		0.579294			0.70522			0.549247			0.829312

## Sheet: Figure 3B
Residue number	JM-a (Chain D)	JM-b (Chain D)
26	2.1958	3.2896
27	1.67	1.4974
28	1.459	1.0934
29	1.357	0.9525
30	1.3389	0.9291
31	1.1887	0.9092
32	1.1933	0.8727
33	1.3872	0.9781
34	1.4873	0.9716
35	1.4674	1.0314
36	1.6483	1.1636
37	1.7665	1.1316
38	1.7725	1.1356
39	1.7944	1.1885
40	2.1125	1.4201
41	2.1872	1.4862
42	2.209	1.4715
43	2.2146	1.4983
44	1.9598	1.3193
45	1.7947	1.1924
46	1.8366	1.2767
47	1.8919	1.2846
48	1.752	1.1264
49	1.6165	1.1594
50	1.7753	1.284
51	1.8737	1.2131
52	1.658	1.0311
53	1.5651	1.0532
54	1.9079	1.3176
55	1.946	1.5032
56	1.4767	1.1097
57	1.3851	1.1172
58	1.1739	0.9466
59	1.0938	0.8224
60	1.175	0.9012
61	1.1411	0.8704
62	1.0876	0.8082
63	1.1128	0.8164
64	1.24	0.8838
65	1.4468	1.001
66	1.6134	1.1119
67	1.838	1.2961
68	1.8841	1.3364
69	2.1018	1.5968
70	2.2638	1.8161
71	2.4105	1.9741
72	2.2013	1.6787
73	2.1185	1.6578
74	1.7969	1.4368
75	1.91	1.5442
76	1.8045	1.4751
77	1.606	1.269
78	1.7511	1.3483
79	1.6207	1.3288
80	1.2923	1.0607
81	1.2116	1.0693
82	1.0321	0.9197
83	0.9673	0.8297
84	1.0172	0.8748
85	1.0622	0.8783
86	1.0608	0.8667
87	1.0843	0.8688
88	1.2693	0.9524
89	1.4661	1.086
90	1.6539	1.2339
91	1.8914	1.3973
92	1.901	1.3992
93	2.1428	1.6345
94	2.1155	1.6571
95	2.193	1.8173
96	1.9643	1.6488
97	1.697	1.4259
98	1.7046	1.4229
99	1.4012	1.2786
100	1.5313	1.4246
101	1.4108	1.3245
102	1.1526	1.0922
103	1.065	1.1018
104	0.9394	0.9757
105	0.9228	0.9027
106	0.9882	0.9572
107	1.0566	0.9741
108	1.2209	1.0581
109	1.3049	1.0695
110	1.3093	1.0739
111	1.4228	1.091
112	1.7139	1.3005
113	1.6857	1.3672
114	1.5648	1.3386
115	1.3337	1.1519
116	1.1073	0.9922
117	1.1682	1.0144
118	1.3752	1.1147
119	1.5488	1.2463
120	1.7375	1.4485
121	1.9789	1.545
122	1.9432	1.5155
123	2.2469	1.7541
124	2.4389	1.9498
125	2.8635	2.2728
126	3.0121	2.3603
127	2.9101	2.2948
128	2.8647	2.4212
129	2.5299	2.2751
130	2.2396	1.8598
131	2.0245	1.6799
132	2.1355	1.8547
133	1.897	1.7264
134	1.6557	1.5258
135	1.6574	1.4939
136	1.397	1.3036
137	1.5202	1.5111
138	1.2976	1.3293
139	1.1047	1.1561
140	1.0249	1.1725
141	0.9357	1.0786
142	0.9952	1.084
143	1.0919	1.2148
144	1.1883	1.1916
145	1.3368	1.295
146	1.3142	1.3223
147	1.322	1.2403
148	1.5292	1.3128
149	1.723	1.4413
150	2.0167	1.6473
151	2.1686	1.7862
152	2.0849	1.6879
153	2.3495	1.9583
154	2.3412	1.978
155	2.0431	1.8017
156	2.0855	1.9514
157	1.9076	1.9103
158	1.6885	1.7085
159	1.8522	1.843
160	1.7585	1.8538
161	1.5715	1.6423
162	1.4781	1.5907
163	1.3408	1.5003
164	1.3378	1.5442
165	1.1807	1.4292
166	1.0743	1.2549
167	1.1342	1.2441
168	1.1671	1.356
169	1.7413	2.1584
170	3.6711	3.9537
171	3.4712	3.9089
172	3.1248	3.6224
173	2.8515	3.0877
174	2.4678	2.7065
175	1.8283	1.9874
176	1.6686	1.8789
177	2.1221	1.6714
178	2.0951	1.6637
179	2.3648	1.8549
180	2.5446	1.8777
181	2.7489	2.0556
182	3.1654	2.5213
183	3.2936	3.0721
184	3.2098	3.6625
185	3.1187	3.0616
186	2.702	2.4786
187	2.7885	2.6454
188	2.5735	2.4337
189	2.3025	2.1972
190	2.4407	2.3508
191	2.5264	2.4893
192	2.3105	2.3853
193	2.0006	2.0967
194	2.0826	2.2459
195	2.0961	2.1129
196	1.7855	1.8233
197	1.852	1.7959
198	1.8708	1.722
199	2.1658	1.9512
200	2.4097	2.2213
201	2.4658	2.2395
202	2.3579	2.288
203	2.2628	2.2034
204	1.9874	1.833
205	1.8384	1.8291
206	1.5518	1.634
207	1.4606	1.5945
208	1.2905	1.5175
209	1.1366	1.3907
210	1.1722	1.4722
211	1.3545	1.6315
212	1.4046	1.666
213	1.3494	1.6022
214	1.5394	1.7552
215	1.7333	1.8281
216	1.7132	1.8765
217	1.4335	1.626
218	1.4773	1.6389
219	1.3435	1.5349
220	1.1223	1.3491
221	1.2023	1.4938
222	1.4023	1.694
223	1.5153	1.9175
224	1.5639	1.9768
225	1.6553	2.1128
226	1.7703	2.0921
227	1.8129	2.1729
228	1.51	1.8941
229	1.3293	1.6331
230	1.2664	1.512
231	1.3259	1.5418
232	1.2681	1.4155
233	1.2216	1.2735
234	1.1287	1.1674
235	1.0227	1.0764
236	1.1222	1.2096
237	1.1657	1.2847
238	1.2783	1.4101
239	1.5466	1.6631
240	1.5957	1.7332
241	1.5505	1.7275
242	1.5907	1.6895
243	1.5106	1.5083
244	1.6252	1.6089
245	1.4968	1.525
246	1.2547	1.291
247	1.2339	1.2265
248	1.1404	1.108
249	1.156	1.1146
250	1.1791	1.131
251	1.2878	1.2993
252	1.3118	1.275
253	1.4283	1.3614
254	1.7546	1.5496
255	2.0696	1.8514
256	1.8346	1.6433
257	1.6601	1.4902
258	1.4562	1.3703
259	1.56	1.4883
260	1.5323	1.5411
261	1.5657	1.857
262	1.5959	1.6997
263	1.7516	1.7902
264	1.8825	1.8859
265	2.0993	2.0095
266	2.1339	2.0026
267	2.041	1.9431
268	2.1211	2.0054
269	2.3282	2.1529
270	2.403	2.2208
271	2.7005	2.497
272	2.6807	2.4825
273	2.4987	2.3508
274	2.4221	2.3237
275	2.3196	2.1759
276	2.3835	2.2082
277	2.4075	2.2391
278	2.2773	2.1101
279	2.5629	2.4549
280	2.3128	2.1509
281	2.0028	1.9467
282	1.8016	1.7439
283	1.6806	1.6746
284	1.455	1.5215
285	1.3653	1.4209
286	1.246	1.3308
287	1.2622	1.3332
288	1.3436	1.3708
289	1.5054	1.5085
290	1.6507	1.5937
291	1.8925	1.7627
292	1.881	1.7751
293	1.6812	1.6425
294	1.5992	1.6074
295	1.7168	1.7338
296	1.5709	1.5618
297	1.51	1.5785
298	1.623	1.7325
299	1.9023	1.8948
300	2.1738	2.1024
301	2.6105	2.4175
302	1.9463	2.1015
303	1.6352	1.6563
304	1.5623	1.5755
305	1.5248	1.4877
306	1.4007	1.4476
307	1.569	1.6239
308	1.8754	1.9379
309	2.2333	2.3144
310	2.4554	2.5723
311	2.5386	2.7101
312	2.2741	2.4026
313	2.0949	2.2393
314	1.9099	2.0423
315	2.0881	2.1699
316	2.2731	2.2594
317	2.9551	2.8403
318	3.4828	3.3975
319	3.0549	3.0891
320	2.3993	2.3535
321	1.9726	1.9668
322	2.0191	2.0225
323	2.0555	2.12
324	2.2976	2.3681
325	2.5404	2.5906
326	2.5783	2.6883
327	3.0599	3.1663
328	3.1846	3.6094
329	2.9657	3.2161
330	2.5091	2.6964
331	2.4359	2.3948
332	2.3213	2.0948
333	2.1608	1.8378
334	2.0524	1.7435
335	1.9013	1.6108
336	1.6589	1.4378
337	1.5996	1.3372
338	1.7428	1.4647
339	1.8124	1.5706
340	2.0248	1.7184
341	2.2473	1.8345
342	2.001	1.6207
343	1.9656	1.6125
344	2.0897	1.6785
345	1.8591	1.4708
346	1.632	1.3066
347	1.5774	1.2784
348	1.7051	1.4075
349	1.926	1.5771
350	2.2224	1.8512
351	2.3452	1.9559
352	2.1461	1.7758
353	2.0902	1.7472
354	2.3435	2.0058
355	2.2826	1.9448
356	2.1152	1.8035
357	2.3679	1.988
358	2.4331	2.0591
359	2.1636	1.8677
360	2.1056	1.8552
361	1.8976	1.6372
362	1.7156	1.5037
363	1.6872	1.4894
364	1.4855	1.3522
365	1.3178	1.2009
366	1.3652	1.2235
367	1.3087	1.1537
368	1.3784	1.2047
369	1.4418	1.1815
370	1.642	1.3424
371	1.8291	1.4291
372	1.838	1.4724
373	1.7925	1.5184
374	1.9644	1.5977
375	2.1485	1.6075
376	2.2475	1.5781
377	2.6026	1.8342
378	2.5329	1.7555
379	2.5403	1.7954
380	2.7282	1.9388
381	2.4901	1.7895
382	2.5054	1.8486
383	2.2354	1.7628
384	2.1343	1.7519
385	2.2661	1.9494
386	2.1164	1.8391
387	2.3354	1.9788
388	2.2598	1.915
389	2.0508	1.7081
390	2.1579	1.8229
391	2.1318	1.8377
392	1.8813	1.6327
393	1.9968	1.7359
394	2.1128	1.842
395	1.8702	1.6573
396	1.8215	1.6306
397	1.6443	1.493
398	1.4788	1.3603
399	1.4466	1.3331
400	1.247	1.2063
401	1.0713	1.062
402	1.084	1.0604
403	1.0507	1.0272
404	1.1176	1.0758
405	1.223	1.1098
406	1.4119	1.2498
407	1.4784	1.3411
408	1.7082	1.5385
409	1.8244	1.6844
410	1.929	1.8537
411	1.6504	1.59
412	1.4664	1.5079
413	1.3373	1.3661
414	1.361	1.3447
415	1.5465	1.4938
416	1.6802	1.5724
417	1.5419	1.4536
418	1.677	1.566
419	1.8104	1.5925
420	1.5773	1.4538
421	1.6211	1.4624
422	1.4714	1.3271
423	1.2815	1.2658
424	1.3476	1.3049
425	1.1669	1.1721
426	1.2621	1.2438
427	1.1979	1.1883
428	1.0173	1.0448
429	1.0033	0.9632
430	1.1056	1.1028
431	1.0193	1.0428
432	0.8987	0.9504
433	0.9393	1.0185
434	0.9213	0.9961
435	0.91	0.9716
436	0.9532	0.9998
437	1.1147	1.0714
438	1.2018	1.1523
439	1.2203	1.3012
440	1.3361	1.4111
441	1.4396	1.4598
442	1.2305	1.3372
443	1.129	1.3401
444	1.104	1.2969
445	1.1127	1.2515
446	1.304	1.3797
447	1.3524	1.364
448	1.558	1.5096
449	1.6268	1.5235
450	1.4194	1.3815
451	1.567	1.4292
452	1.4762	1.3763
453	1.2205	1.2333
454	1.3608	1.2977
455	1.2044	1.1864
456	1.0674	1.1011
457	1.0092	1.0569
458	0.9431	1.0154
459	0.917	0.9504
460	0.9194	0.9665
461	1.0658	1.0519
462	1.1777	1.154
463	1.065	1.1388
464	1.2078	1.3853
465	1.1419	1.3561
466	0.9995	1.2095
467	0.9945	1.2557
468	1.0229	1.2365
469	1.0039	1.1539
470	1.2101	1.2247
471	1.179	1.2178
472	1.2159	1.1985
473	1.3974	1.2688
474	1.2881	1.1944
475	1.5089	1.3337
476	1.6013	1.4354
477	1.4023	1.2866
478	1.367	1.2525
479	1.5	1.4133
480	1.807	1.6779
481	2.0647	1.9176
482	1.7335	1.6665
483	1.2762	1.2637
484	1.2379	1.2591
485	1.1213	1.1602
486	1.0652	1.1132
487	1.1838	1.139
488	1.3148	1.248
489	1.2883	1.281
490	1.0867	1.1838
491	1.1258	1.2948
492	1.303	1.4369
493	1.3901	1.5596
494	1.597	1.8026
495	1.4489	1.7052
496	1.2585	1.5176
497	1.5278	1.7542
498	1.7637	2.0073
499	1.6598	1.8676
500	1.621	1.7773
501	1.3111	1.4992
502	1.3312	1.4736
503	1.3547	1.4207
504	1.5316	1.5324
505	1.7097	1.5605
506	1.8204	1.5716
507	1.7007	1.4878
508	1.8415	1.5231
509	1.828	1.5121
510	1.65	1.4238
511	1.4633	1.3618
512	1.3003	1.3094
513	1.196	1.2907
514	1.2416	1.361
515	1.405	1.4727
516	1.6137	1.6217
517	1.7096	1.5978
518	1.7675	1.6343
519	1.5011	1.4593
520	1.5398	1.427
521	1.5854	1.4142
522	1.8365	1.521
523	1.961	1.5773
524	2.1283	1.6786
525	2.4336	1.9213
526	2.3768	1.8006
527	2.3246	1.8148
528	2.5363	1.9353
529	2.6421	2.3436
530	2.1744	1.9274
531	2.0607	1.7589
532	2.0183	1.6672
533	2.2417	1.7426
534	2.3472	1.7892
535	2.5439	1.7793
536	2.6575	1.7294
537	2.8627	1.7316
538	2.9172	1.7674
539	3.3125	1.9133
540	3.5105	2.0267
541	3.6497	2.1451
542	3.6896	2.3159
543	3.1653	1.9869
544	2.8248	1.7461
545	2.5993	1.694
546	2.5285	1.8078
547	2.6531	1.9852
548	3.0733	2.3133
549	3.1327	2.4703
550	2.7697	2.2102
551	2.6952	2.0241
552	2.6162	1.8128
553	2.5737	1.8729
554	2.5922	1.7964
555	2.5277	1.7772
556	2.5813	1.8968
557	2.8818	2.0351
558	2.77	2.0489
559	2.7493	1.9498
560	3.147	2.1294
561	3.264	2.0798
562	3.4855	2.2201
563	3.9304	2.4441
564	4.3715	2.7699
565	3.9818	2.4741
566	3.6263	2.3202
567	3.0887	2.0009
568	2.8818	1.8841
569	2.6607	1.8998
570	2.7734	2.1315
571	2.5807	2.1794
572	2.5109	2.1924
573	2.5676	2.1368
574	2.5713	2.0984
575	2.6899	2.3069
576	2.6481	2.1889
577	2.6918	2.0244
578	3.0766	2.1951
579	3.1719	2.2644
580	3.0028	2.2155
581	3.159	2.3243
582	3.35	2.5052
583	3.025	2.461
584	2.8521	2.4542
585	2.8204	2.627
586	3.071	2.9152
587	3.0233	2.7208
588	2.7296	2.3783
589	2.7728	2.2025
590	2.8472	2.2918
591	3.1903	2.4239
592	2.8586	2.5864
593	2.6338	2.6266
594	2.7396	2.6851
595	2.9106	2.7078
596	3.376	2.7082
597	4.1147	3.1608
598	4.217	3.8694
599	4.5409	4.4394
600	5.0697	3.9719
601	5.0216	4.2452
602	4.259	3.6104
603	4.068	3.418
604	3.2422	3.406
605	2.8362	2.8156
606	2.6621	2.7637
607	2.5958	2.9781
608	2.7647	3.315
609	3.0639	3.4981
610	3.5758	3.7432
611	3.6322	3.4571
612	3.3347	2.9877
613	2.9694	2.9586
614	2.6909	2.8971
615	2.8624	3.2506
616	2.9252	3.2568
617	2.9354	3.3608
618	3.4085	3.8956
619	3.8225	3.956
620	3.8079	3.9865
621	3.2631	3.4624
622	3.517	3.4103
623	3.1731	3.0307
624	2.8325	2.999
625	2.6196	3.1908
626	2.643	3.4642
627	2.8456	3.7473
628	3.2365	4.0247
629	3.4804	4.3632
630	3.5419	4.3466
631	3.3376	4.405
632	2.9148	3.9088
633	2.8173	3.5385
634	2.7916	3.4649
635	3.0605	3.9931
636	3.5061	4.9511
637	3.7369	6.0725
638	3.6541	5.0015
639	3.5383	4.5865
640	4.2698	4.0027
641	5.3861	3.539
642	4.6932	3.6211
643	3.4043	4.1593
644	3.3274	3.8853
645	3.0877	3.3425
646	2.8526	3.7357
647	3.3217	4.0094
648	3.9762	3.6011
649	3.4507	3.5246
650	4.371	3.9637
651	4.8191	3.9573
652	4.4263	3.765
653	3.8767	4.0642
654	4.2612	4.2591
655	4.396	4.1872
656	3.9275	4.3179
657	3.9863	4.5716
658	4.377	4.5922
659	4.1446	4.6631
660	3.9899	4.924
661	4.2887	5.0533
662	4.3627	5.075
663	4.2644	5.3944
664	4.4629	5.5944
665	4.5959	5.6155
666	4.6048	5.7721
667	4.8204	6.1473
668	4.993	6.1462
669	4.9962	6.1757
670	5.1217	6.8285
671	5.4022	7.4069
672	5.4661	6.7314
673	5.481	7.5177
674	5.7495	9.0607
675	5.9326	10.3807
676	5.8534
677	6.1578
678	6.6145
679	6.88
680	7.2816
681	8.6043
682	8.649
683	9.7637
684	10.1181
685	11.5731

## Sheet: Figure 3C
Time (ns)	JM-a	JM-b
0.0363769	0	0
0.0727537	1.0387	1.0378
0.109131	1.2258	1.3105
0.145507	1.3886	1.5512
0.181884	1.5043	1.7406
0.218261	1.6234	1.771
0.254638	1.6525	1.7338
0.291015	1.8491	1.9435
0.327392	1.9144	2.265
0.363769	1.9826	2.2646
0.400146	2.1975	2.5217
0.436522	2.2017	2.6292
0.472899	1.8995	2.6755
0.509276	1.7971	2.9014
0.545653	1.7948	2.893
0.58203	1.9775	2.826
0.618407	2.2786	2.8821
0.654784	2.206	2.8994
0.69116	2.458	2.8762
0.727537	2.4775	2.7788
0.763914	2.384	2.775
0.800291	2.3296	2.8317
0.836668	2.1398	3.0311
0.873045	2.3468	3.1289
0.909422	2.4063	3.1263
0.945798	2.462	3.2664
0.982175	2.418	3.053
1.01855	2.5816	3.1461
1.05493	2.6636	3.0894
1.09131	2.6015	3.2326
1.12768	2.7828	3.4094
1.16406	3.1186	3.2414
1.20044	2.9684	3.4117
1.23681	2.9959	3.2772
1.27319	2.6424	3.0914
1.30957	2.8236	3.0893
1.34594	2.7646	2.9953
1.38232	2.7344	2.9718
1.4187	2.732	2.998
1.45507	2.8389	2.9412
1.49145	2.9436	2.9444
1.52783	2.9565	2.9967
1.56421	3.0363	2.8891
1.60058	2.8683	2.9706
1.63696	2.5845	3.0957
1.67334	2.6766	2.9408
1.70971	2.5821	3.0237
1.74609	2.5594	2.9505
1.78247	2.8002	2.7392
1.81884	2.8146	2.7674
1.85522	2.5614	2.7822
1.8916	2.4296	3.0352
1.92797	2.6193	3.2644
1.96435	2.6314	3.4006
2.00073	2.6412	3.4077
2.0371	2.6423	3.0798
2.07348	2.7469	3.1362
2.10986	3.0773	3.1054
2.14623	3.0491	3.1989
2.18261	3.1296	3.3047
2.21899	2.8984	3.2028
2.25537	2.9139	3.3884
2.29174	2.9561	3.1694
2.32812	2.6689	3.4584
2.3645	2.808	3.6143
2.40087	2.6692	3.7473
2.43725	2.6419	3.4439
2.47363	2.6787	3.6147
2.51	2.7028	3.7444
2.54638	2.5959	3.9488
2.58276	2.4993	4.1895
2.61913	2.5355	3.8797
2.65551	2.4591	3.911
2.69189	2.4067	4.1064
2.72826	2.4125	4.0904
2.76464	2.397	4.0195
2.80102	2.4875	4.0697
2.8374	2.3066	3.9997
2.87377	2.2579	4.0041
2.91015	2.4027	4.0456
2.94653	2.5875	3.8859
2.9829	2.3394	3.8011
3.01928	2.3246	3.8556
3.05566	2.4214	3.7891
3.09203	2.4474	3.7967
3.12841	2.3163	3.7431
3.16479	2.4248	3.6575
3.20116	2.4558	3.7173
3.23754	2.391	3.8394
3.27392	2.5517	3.7714
3.31029	2.3219	3.6628
3.34667	2.4334	3.724
3.38305	2.3857	3.6663
3.41943	2.4458	3.7578
3.4558	2.4508	3.8538
3.49218	2.438	3.8969
3.52856	2.5294	4.1154
3.56493	2.3939	3.9791
3.60131	2.3088	3.8404
3.63769	2.4128	3.7305
3.67406	2.3838	3.8227
3.71044	2.5873	3.7678
3.74682	2.8696	3.7039
3.78319	2.7024	3.5995
3.81957	2.5358	3.6353
3.85595	2.7634	3.5728
3.89232	2.7688	3.4863
3.9287	2.8302	3.4892
3.96508	2.8205	3.6618
4.00146	2.8144	3.5956
4.03783	2.8134	3.6823
4.07421	2.8374	3.6994
4.11059	2.7298	3.5676
4.14696	2.9069	3.8326
4.18334	2.7933	3.8429
4.21972	2.8538	3.9443
4.25609	2.9115	3.9127
4.29247	2.8715	4.1003
4.32885	2.6882	4.0587
4.36522	2.7476	3.8479
4.4016	2.6845	3.8761
4.43798	2.8801	3.8948
4.47435	2.7418	4.004
4.51073	2.8293	3.9457
4.54711	2.8895	4.0421
4.58348	2.6941	3.8081
4.61986	2.9088	3.716
4.65624	2.9732	3.7174
4.69262	2.8517	3.7436
4.72899	2.7591	3.6503
4.76537	2.6824	3.5888
4.80175	2.59	3.4401
4.83812	2.7973	3.4714
4.8745	2.9343	3.456
4.91088	2.8203	3.4204
4.94725	2.8804	3.5633
4.98363	2.9671	3.4964
5.02001	3.2902	3.472
5.05638	3.3441	3.4536
5.09276	3.4763	3.5663
5.12914	3.2809	3.5579
5.16551	3.5022	3.3506
5.20189	3.4365	3.3574
5.23827	3.2871	3.4607
5.27465	3.4391	3.4841
5.31102	3.2273	3.6176
5.3474	3.517	3.7183
5.38378	3.2395	3.6045
5.42015	3.3736	3.6393
5.45653	3.4307	3.7916
5.49291	3.4715	3.849
5.52928	3.5586	4.1162
5.56566	3.6006	4.1332
5.60204	3.6047	4.0706
5.63841	3.7148	3.9531
5.67479	3.8258	3.7658
5.71117	3.834	3.883
5.74754	3.8121	3.6658
5.78392	3.6657	3.5987
5.8203	3.762	3.7346
5.85668	3.6744	3.536
5.89305	3.6762	3.4312
5.92943	3.7925	3.2471
5.96581	3.6089	3.5754
6.00218	3.7008	3.4967
6.03856	3.8036	3.2769
6.07494	3.668	3.3873
6.11131	3.6801	3.3067
6.14769	3.6194	3.2074
6.18407	3.772	3.3258
6.22044	3.834	3.3868
6.25682	3.6776	3.492
6.2932	3.5394	3.734
6.32957	3.4692	3.4866
6.36595	3.5797	3.4219
6.40233	3.5315	3.2111
6.4387	3.4617	3.2185
6.47508	3.3911	3.1148
6.51146	3.486	3.1924
6.54784	3.51	3.1478
6.58421	3.6961	3.0671
6.62059	3.6954	3.1656
6.65697	3.7317	3.0693
6.69334	3.8917	3.0851
6.72972	3.8639	2.9368
6.7661	3.9159	3.1102
6.80247	3.7651	3.0809
6.83885	3.6878	3.0689
6.87523	3.5824	3.2096
6.9116	3.3673	3.3064
6.94798	3.3147	3.2614
6.98436	3.3409	3.2756
7.02073	3.3419	3.387
7.05711	3.21	3.4023
7.09349	3.1394	3.5296
7.12987	3.0455	3.6323
7.16624	3.1932	3.4684
7.20262	3.0301	3.4925
7.239	3.2238	3.5134
7.27537	3.3214	3.6159
7.31175	3.4527	3.6404
7.34813	3.4308	3.7147
7.3845	3.4958	3.6744
7.42088	3.4467	3.7982
7.45726	3.5377	3.7135
7.49363	3.6062	3.7522
7.53001	3.6149	3.6373
7.56639	3.8551	3.7371
7.60276	3.9557	3.799
7.63914	4.0203	3.9648
7.67552	3.9786	4.255
7.7119	3.8799	4.1265
7.74827	3.7449	4.1543
7.78465	3.5996	4.2694
7.82103	3.4606	4.2478
7.8574	3.6392	4.4544
7.89378	3.6518	4.5068
7.93016	3.6918	4.4642
7.96653	3.6619	4.5218
8.00291	3.7476	4.5492
8.03929	3.9498	4.7134
8.07566	3.93	4.3764
8.11204	3.9228	4.2924
8.14842	3.8427	4.3115
8.18479	3.7537	4.1687
8.22117	3.6689	4.3678
8.25755	3.2999	4.32
8.29393	3.4223	4.1531
8.3303	3.5501	4.1913
8.36668	3.3799	3.9763
8.40306	3.4365	4.1076
8.43943	3.4073	4.0521
8.47581	3.4124	3.9317
8.51219	3.3777	3.9418
8.54856	3.3021	4.1396
8.58494	3.3696	4.1984
8.62132	3.5391	4.2712
8.65769	3.5465	4.1639
8.69407	3.5511	4.1832
8.73045	3.7457	4.1254
8.76682	3.6823	4.4355
8.8032	3.5129	4.6319
8.83958	3.7608	4.6328
8.87595	3.6781	4.5541
8.91233	3.7369	4.3391
8.94871	3.755	4.3225
8.98509	3.8153	4.3601
9.02146	3.7537	4.6032
9.05784	3.6214	4.433
9.09422	3.6286	4.6106
9.13059	3.626	4.5406
9.16697	3.5532	4.563
9.20335	3.5527	4.6596
9.23972	3.5409	4.4742
9.2761	3.6031	4.3466
9.31248	3.635	4.2011
9.34885	3.9426	4.382
9.38523	4.0099	4.5336
9.42161	4.004	4.5071
9.45798	3.9891	4.4028
9.49436	3.8088	4.7047
9.53074	3.9113	4.4222
9.56712	3.9261	4.582
9.60349	4.0988	4.5145
9.63987	4.1418	4.6301
9.67625	4.2449	4.5853
9.71262	4.0279	4.5233
9.749	4.1293	4.7071
9.78538	4.0106	4.7045
9.82175	4.1037	4.8334
9.85813	4.0994	4.9272
9.89451	4.2414	4.838
9.93088	4.3457	5.0519
9.96726	4.1788	4.8568
10.0036	4.2647	4.7217
10.04	4.1019	4.6487
10.0764	3.9622	4.7482
10.1128	3.9838	4.8226
10.1491	4.1857	4.6854
10.1855	4.0917	4.4208
10.2219	4.1062	4.3502
10.2583	4.1974	4.2907
10.2947	4.1653	4.4197
10.331	3.9342	4.4296
10.3674	3.9984	4.4112
10.4038	3.9885	4.523
10.4402	3.9455	4.66
10.4765	4.1127	4.3909
10.5129	4.2464	4.3913
10.5493	4.166	4.2097
10.5857	4.1404	4.2799
10.622	3.8847	4.4621
10.6584	3.8411	4.399
10.6948	3.8356	4.3155
10.7312	4.0341	4.1736
10.7676	3.8915	4.2653
10.8039	3.776	4.1813
10.8403	3.7617	3.8952
10.8767	3.7872	3.7314
10.9131	3.8824	3.5645
10.9494	3.9568	3.5233
10.9858	3.9934	3.5775
11.0222	4.0407	3.733
11.0586	3.8051	3.6426
11.0949	3.7455	3.5036
11.1313	3.9165	3.5478
11.1677	3.9532	3.3886
11.2041	3.9031	3.3357
11.2405	3.977	3.2967
11.2768	3.8821	3.2127
11.3132	3.9069	3.3944
11.3496	4.0967	3.3679
11.386	3.9451	3.4662
11.4223	3.7247	3.5203
11.4587	3.4792	3.6055
11.4951	3.6886	3.6455
11.5315	3.9782	3.4828
11.5678	3.785	3.484
11.6042	3.9192	3.5553
11.6406	3.5788	3.5925
11.677	3.5672	3.8566
11.7134	3.7496	3.9492
11.7497	3.8291	3.4711
11.7861	3.8309	3.5222
11.8225	3.4972	3.6636
11.8589	3.2931	3.7294
11.8952	3.1318	3.8014
11.9316	3.1873	3.7967
11.968	3.2314	3.8007
12.0044	3.166	3.6586
12.0407	3.3697	3.5613
12.0771	3.4966	3.5481
12.1135	3.4939	3.4446
12.1499	3.6462	3.5045
12.1862	3.7078	3.2482
12.2226	3.6385	3.3564
12.259	3.6256	3.4187
12.2954	3.7111	3.5923
12.3318	3.6364	3.5204
12.3681	3.5279	3.5495
12.4045	3.3494	3.3618
12.4409	3.2927	3.6948
12.4773	3.098	3.6982
12.5136	3.2207	3.6151
12.55	3.2098	3.5661
12.5864	3.2734	3.533
12.6228	3.0915	3.5044
12.6591	3.3416	3.5151
12.6955	3.3658	3.4563
12.7319	3.478	3.5848
12.7683	3.717	3.6926
12.8047	3.5962	3.3574
12.841	3.7525	3.3507
12.8774	3.8058	3.2584
12.9138	3.756	3.389
12.9502	3.7639	3.5245
12.9865	3.7544	3.6131
13.0229	3.7356	3.6615
13.0593	3.8902	3.6339
13.0957	3.8796	3.684
13.132	3.884	3.877
13.1684	4.018	3.9142
13.2048	4.0239	4.033
13.2412	3.8417	4.204
13.2776	4.0152	4.206
13.3139	3.9665	3.9509
13.3503	3.9813	3.8355
13.3867	4.0833	3.947
13.4231	4.0955	3.8593
13.4594	4.0824	3.6679
13.4958	4.2427	3.7765
13.5322	4.281	3.6969
13.5686	4.5378	3.8221
13.6049	4.5274	3.6841
13.6413	4.3902	3.5461
13.6777	4.5309	3.54
13.7141	4.5161	3.4435
13.7505	4.3978	3.534
13.7868	4.3572	3.4596
13.8232	4.5133	3.4678
13.8596	4.6244	3.497
13.896	4.7204	3.4744
13.9323	4.8133	3.4652
13.9687	4.5863	3.5706
14.0051	4.6541	3.423
14.0415	4.5321	3.8268
14.0778	4.7321	3.9702
14.1142	4.7986	3.9891
14.1506	5.0015	4.1557
14.187	4.8625	4.0546
14.2234	4.8077	4.0208
14.2597	4.8687	4.1312
14.2961	4.9542	4.1303
14.3325	4.7888	4.4334
14.3689	4.9621	4.5012
14.4052	4.6836	4.2002
14.4416	4.4819	4.3042
14.478	4.3774	4.0924
14.5144	4.5557	4.238
14.5507	4.791	4.2691
14.5871	4.8961	4.3145
14.6235	5.0632	4.2156
14.6599	4.9918	3.9987
14.6963	4.8126	4.1838
14.7326	4.9429	4.051
14.769	4.8539	3.959
14.8054	4.7303	4.1766
14.8418	4.9136	4.3155
14.8781	4.8968	4.3403
14.9145	4.6567	4.3618
14.9509	4.5807	4.4005
14.9873	4.4492	4.1812
15.0236	4.5076	4.4396
15.06	4.4779	4.4972
15.0964	4.7523	4.4903
15.1328	4.9496	4.4171
15.1692	4.8025	4.4901
15.2055	4.8989	4.3519
15.2419	4.9033	4.2574
15.2783	4.9912	4.3945
15.3147	5.127	4.4432
15.351	4.8093	4.7161
15.3874	4.703	4.4419
15.4238	4.6354	4.3702
15.4602	4.74	4.4492
15.4965	4.9043	4.7569
15.5329	4.904	4.5708
15.5693	4.7235	4.3134
15.6057	4.6699	4.2663
15.6421	4.7135	4.1926
15.6784	4.7757	4.4706
15.7148	4.6315	4.6617
15.7512	4.6062	4.7594
15.7876	4.6104	4.7464
15.8239	4.6067	4.5698
15.8603	4.7428	4.7045
15.8967	4.5839	4.7406
15.9331	4.6823	4.6128
15.9694	4.6841	4.4316
16.0058	4.7158	4.4268
16.0422	4.656	4.6141
16.0786	4.7279	4.5675
16.115	4.7917	4.6227
16.1513	4.7993	4.9039
16.1877	4.7527	4.6683
16.2241	4.5785	4.5701
16.2605	4.6139	4.6874
16.2968	4.6813	4.388
16.3332	4.8725	4.1536
16.3696	4.8163	3.8282
16.406	4.8299	3.7236
16.4423	4.6187	3.9664
16.4787	4.4491	3.9443
16.5151	4.5116	3.6847
16.5515	4.4632	3.7008
16.5879	4.6752	3.7851
16.6242	4.7145	3.7964
16.6606	4.5693	3.8241
16.697	4.593	3.8709
16.7334	4.5193	3.9028
16.7697	4.3428	4.0314
16.8061	4.4309	3.8555
16.8425	4.3978	3.9532
16.8789	4.3079	3.7641
16.9152	4.3506	3.6963
16.9516	4.4298	3.89
16.988	4.3972	3.9051
17.0244	4.3944	3.7163
17.0607	4.4543	3.7033
17.0971	4.5263	3.4399
17.1335	4.5677	3.5745
17.1699	4.3218	3.4166
17.2063	4.4859	3.4301
17.2426	4.6041	3.3509
17.279	4.6582	3.3125
17.3154	4.5011	3.3984
17.3518	4.4681	3.4135
17.3881	4.2395	3.5492
17.4245	4.2317	3.4986
17.4609	4.412	3.5102
17.4973	4.4048	3.4442
17.5336	4.4065	3.2742
17.57	4.523	3.1273
17.6064	4.484	3.0508
17.6428	4.4502	3.182
17.6792	4.6472	3.2272
17.7155	4.6474	3.2538
17.7519	4.7789	3.4371
17.7883	4.8116	3.4764
17.8247	4.5839	3.5888
17.861	4.4333	3.5953
17.8974	4.6407	3.4839
17.9338	4.5603	3.5799
17.9702	4.4098	3.6598
18.0065	4.5963	3.8442
18.0429	4.3479	3.7784
18.0793	4.2092	3.6986
18.1157	4.1698	3.6901
18.1521	4.3342	3.6975
18.1884	4.3099	3.6796
18.2248	4.2262	3.6953
18.2612	4.1039	3.7313
18.2976	4.0992	3.6221
18.3339	4.2461	3.6433
18.3703	4.2858	3.6062
18.4067	4.4914	3.5697
18.4431	4.6198	3.6163
18.4794	4.5115	3.5716
18.5158	4.477	3.7195
18.5522	4.5058	3.8867
18.5886	4.3668	3.9339
18.625	4.3024	4.0623
18.6613	4.3105	4.0666
18.6977	4.5239	4.0784
18.7341	4.4099	3.7416
18.7705	4.5276	3.7539
18.8068	4.4271	3.6777
18.8432	4.4626	3.6965
18.8796	4.6044	3.6394
18.916	4.6378	3.7305
18.9523	4.483	4.0219
18.9887	4.4377	4.2073
19.0251	4.577	4.1348
19.0615	4.5151	3.7804
19.0979	4.4518	3.667
19.1342	4.2835	3.7911
19.1706	4.2544	3.8627
19.207	4.2758	3.7946
19.2434	4.1604	3.6385
19.2797	4.4244	3.6564
19.3161	4.3762	3.6935
19.3525	4.3149	3.7584
19.3889	4.2924	3.7097
19.4252	4.3682	3.8173
19.4616	4.2194	3.6265
19.498	4.4226	3.5233
19.5344	4.5546	3.7899
19.5708	4.4491	4.073
19.6071	4.4639	4.0978
19.6435	4.4461	4.0586
19.6799	4.3399	4.3157
19.7163	4.0858	4.2408
19.7526	4.0013	3.9372
19.789	4.0911	3.8932
19.8254	4.1483	4.1206
19.8618	3.9303	4.1116
19.8981	4.1086	3.9785
19.9345	4.1992	3.7687
19.9709	4.0716	3.704
20.0073	4.0087	3.6683
20.0437	3.9593	3.76
20.08	4.0421	3.6127
20.1164	4.23	3.4602
20.1528	4.3033	3.6031
20.1892	4.2799	3.5483
20.2255	4.4724	3.6173
20.2619	4.2979	3.5341
20.2983	4.1905	3.5547
20.3347	3.9529	3.566
20.371	4.1419	3.3644
20.4074	4.0776	3.5805
20.4438	4.0906	3.5945
20.4802	3.9228	3.5237
20.5166	4.022	3.6196
20.5529	4.1478	3.3877
20.5893	4.1515	3.5545
20.6257	4.2667	3.6074
20.6621	4.0806	3.7104
20.6984	4.2278	3.7662
20.7348	4.1631	3.6334
20.7712	4.0832	3.7281
20.8076	4.0603	3.8412
20.8439	3.9797	3.9444
20.8803	3.9392	4.0245
20.9167	4.1014	3.9496
20.9531	4.0277	3.7329
20.9895	4.0117	3.6774
21.0258	3.9225	3.5422
21.0622	3.9937	3.6714
21.0986	3.9886	3.6179
21.135	4.0658	3.7209
21.1713	4.2253	3.8816
21.2077	4.0928	3.7543
21.2441	4.1632	3.8237
21.2805	4.2077	3.6595
21.3168	4.2895	3.7079
21.3532	4.1901	3.7643
21.3896	4.127	3.7503
21.426	4.1977	3.9792
21.4623	4.2135	4.0785
21.4987	4.0349	4.1616
21.5351	4.1408	4.1599
21.5715	3.9945	4.0431
21.6079	3.8666	3.9448
21.6442	4.1605	3.9963
21.6806	4.1878	3.8221
21.717	4.1792	3.9261
21.7534	4.2455	3.8346
21.7897	4.209	3.7933
21.8261	4.2939	3.6501
21.8625	4.3697	3.7364
21.8989	4.2758	3.7104
21.9352	4.4076	3.374
21.9716	4.3905	3.586
22.008	4.3645	3.5842
22.0444	4.4182	3.6584
22.0808	4.252	3.7323
22.1171	3.9555	3.8593
22.1535	3.9715	3.9339
22.1899	4.0724	3.7992
22.2263	4.1348	3.6219
22.2626	4.181	3.6151
22.299	4.2259	3.6082
22.3354	4.2743	3.4489
22.3718	4.2692	3.5039
22.4081	4.4533	3.5075
22.4445	4.4278	3.6464
22.4809	4.5337	3.5236
22.5173	4.569	3.2979
22.5537	4.6408	3.3967
22.59	4.7846	3.5496
22.6264	4.572	3.4951
22.6628	4.4721	3.6547
22.6992	4.3446	3.9324
22.7355	4.3985	3.9374
22.7719	4.384	4.0783
22.8083	4.2116	4.0588
22.8447	4.2555	4.0418
22.881	4.1876	4.0298
22.9174	4.1705	3.9574
22.9538	4.2821	4.1687
22.9902	4.1775	4.2128
23.0266	4.1811	4.058
23.0629	4.264	4.4729
23.0993	4.3936	4.5289
23.1357	4.2736	4.4629
23.1721	4.3258	4.5335
23.2084	4.335	4.6096
23.2448	4.2017	4.5293
23.2812	4.0791	4.4362
23.3176	4.2269	4.5119
23.3539	4.5007	4.5305
23.3903	4.3734	4.4479
23.4267	4.4549	4.2829
23.4631	4.4089	4.3876
23.4995	4.1575	4.1898
23.5358	4.3101	4.0942
23.5722	4.3809	4.2307
23.6086	4.2929	4.2567
23.645	4.1959	4.5887
23.6813	4.0406	4.7522
23.7177	4.0724	4.5833
23.7541	4.1151	4.3692
23.7905	4.2022	4.5554
23.8268	4.5504	4.4786
23.8632	4.7709	4.376
23.8996	4.8499	4.3931
23.936	4.7717	4.4456
23.9724	4.6174	4.631
24.0087	4.5092	4.6548
24.0451	4.7797	4.349
24.0815	4.934	4.1148
24.1179	4.6902	3.9778
24.1542	4.6817	3.9463
24.1906	4.8866	3.7181
24.227	4.5068	3.7218
24.2634	4.3474	3.7672
24.2997	4.2729	3.7897
24.3361	4.1905	4.0729
24.3725	4.1715	3.95
24.4089	4.2104	4.0543
24.4453	4.2946	3.9343
24.4816	4.3187	3.8011
24.518	4.3901	3.8478
24.5544	4.228	3.9131
24.5908	4.092	4.197
24.6271	3.9772	4.0823
24.6635	4.1116	4.2612
24.6999	3.9329	4.3472
24.7363	4.1305	4.2931
24.7726	4.0077	4.2608
24.809	4.0151	4.2661
24.8454	4.0122	4.4743
24.8818	4.0406	4.5799
24.9182	4.0781	4.8867
24.9545	4.0268	4.6578
24.9909	3.9323	4.7111
25.0273	3.8463	4.9105
25.0637	3.9399	4.7639
25.1	3.9722	4.7592
25.1364	4.293	4.8343
25.1728	4.3961	5.0801
25.2092	4.4184	5.0818
25.2455	4.1295	4.9369
25.2819	4.0966	4.8778
25.3183	4.0185	4.7538
25.3547	4.0798	4.9752
25.3911	4.2327	4.84
25.4274	4.235	4.6321
25.4638	4.026	4.8264
25.5002	4.3216	4.8317
25.5366	4.1268	4.8219
25.5729	4.4163	4.7217
25.6093	4.3601	4.7009
25.6457	4.1825	4.9336
25.6821	4.0981	4.9444
25.7184	4.2498	5.0957
25.7548	4.2154	5.1572
25.7912	4.1308	5.1547
25.8276	4.1516	5.1961
25.864	4.2327	5.1842
25.9003	4.2057	5.2581
25.9367	4.1865	5.323
25.9731	4.2797	5.2718
26.0095	4.1821	5.176
26.0458	4.1072	5.2154
26.0822	4.1376	5.4944
26.1186	4.0359	5.2047
26.155	4.2562	5.4769
26.1913	4.2623	5.5048
26.2277	4.5002	5.304
26.2641	4.4055	5.2569
26.3005	4.5583	5.0805
26.3368	4.471	5.0452
26.3732	4.3657	5.1169
26.4096	4.3351	5.2274
26.446	4.6207	5.2175
26.4824	4.821	5.5428
26.5187	4.6997	5.407
26.5551	4.6354	5.3647
26.5915	4.5767	5.2795
26.6279	4.7587	5.2948
26.6642	4.8812	5.4321
26.7006	4.6991	5.326
26.737	4.6452	5.2975
26.7734	4.8135	5.3724
26.8097	4.8494	5.2188
26.8461	5.0956	5.1752
26.8825	4.8976	5.1167
26.9189	5.0843	5.1889
26.9553	4.891	5.0532
26.9916	4.7948	5.2737
27.028	5.0317	5.189
27.0644	5.0053	5.2329
27.1008	4.8366	5.353
27.1371	4.8611	5.2375
27.1735	4.8831	5.2045
27.2099	4.7735	5.0418
27.2463	4.9065	5.1416
27.2826	4.9263	5.1676
27.319	4.7714	5.2086
27.3554	4.9131	5.0161
27.3918	4.8696	5.1182
27.4282	4.6414	4.8976
27.4645	4.4885	4.8722
27.5009	4.4515	4.9317
27.5373	4.4269	4.8982
27.5737	4.4395	4.5503
27.61	4.2584	4.4773
27.6464	4.3326	4.8196
27.6828	4.2727	4.7126
27.7192	4.2763	4.5247
27.7555	4.2322	4.4776
27.7919	4.172	4.4153
27.8283	4.2029	4.6367
27.8647	4.2395	4.8452
27.9011	4.428	4.7121
27.9374	4.3785	4.8266
27.9738	4.2751	4.921
28.0102	4.1983	4.9839
28.0466	4.2606	4.8805
28.0829	3.9692	4.7658
28.1193	3.9548	4.7203
28.1557	3.8938	4.7358
28.1921	4.1412	4.7401
28.2284	4.1579	4.9044
28.2648	4.2039	4.8058
28.3012	4.1777	4.9678
28.3376	4.0709	4.7026
28.374	3.7348	4.6381
28.4103	3.7752	4.699
28.4467	3.7958	4.8153
28.4831	3.8984	4.9426
28.5195	3.9914	4.8138
28.5558	4.0932	4.8323
28.5922	4.08	4.8398
28.6286	4.2023	4.7341
28.665	4.4219	4.5296
28.7013	4.2703	4.5589
28.7377	4.3511	4.6401
28.7741	4.3229	4.8004
28.8105	4.121	4.9332
28.8469	4.2625	4.8531
28.8832	4.0938	4.9733
28.9196	4.064	4.9276
28.956	4.0447	4.8105
28.9924	4.0725	4.5848
29.0287	4.1171	4.5051
29.0651	4.3708	4.6632
29.1015	4.1963	4.8232
29.1379	3.8704	4.83
29.1742	3.8977	4.8559
29.2106	3.8585	4.9563
29.247	3.8999	4.8378
29.2834	3.6539	4.7659
29.3198	3.5854	5.2247
29.3561	3.4062	5.3529
29.3925	3.3324	5.4481
29.4289	3.2198	5.5182
29.4653	3.2929	5.4119
29.5016	3.1832	5.2884
29.538	3.1888	5.5426
29.5744	3.3313	5.47
29.6108	3.4538	5.462
29.6471	3.4148	5.6309
29.6835	3.5614	5.504
29.7199	3.4747	5.7647
29.7563	3.613	5.6588
29.7927	3.5726	5.6906
29.829	3.5825	5.8061
29.8654	3.6962	5.602
29.9018	3.742	5.5931
29.9382	3.561	5.3861
29.9745	3.6106	5.2101
30.0109	3.6771	5.1486
30.0473	3.7147	5.518
30.0837	3.7518	5.5959
30.12	3.8687	5.5639
30.1564	3.8287	5.2786
30.1928	3.6431	5.4299
30.2292	3.579	5.347
30.2656	3.9061	5.3156
30.3019	3.8034	5.4337
30.3383	3.7699	5.3288
30.3747	3.7378	5.5276
30.4111	3.6237	5.2894
30.4474	3.6295	5.2581
30.4838	3.7133	5.3298
30.5202	3.8327	5.207
30.5566	3.7557	4.8873
30.5929	3.637	5.0882
30.6293	3.4627	5.2078
30.6657	3.4857	5.2241
30.7021	3.5608	5.4687
30.7385	3.5216	5.2906
30.7748	3.503	5.3221
30.8112	3.5287	5.2938
30.8476	3.5176	5.207
30.884	3.5952	5.0188
30.9203	3.6339	4.926
30.9567	3.6074	5.0277
30.9931	3.78	5.2198
31.0295	3.7472	5.2222
31.0658	3.8115	5.2326
31.1022	3.7793	5.1626
31.1386	3.6489	5.2698
31.175	3.7524	5.1851
31.2113	3.6978	5.1701
31.2477	3.9846	5.2132
31.2841	3.9308	5.4394
31.3205	4.1229	5.7096
31.3569	4.1792	5.724
31.3932	3.9459	5.5921
31.4296	3.9895	5.3751
31.466	3.9346	5.3518
31.5024	3.9609	5.261
31.5387	3.9387	5.1221
31.5751	4.0558	5.1797
31.6115	4.1444	5.391
31.6479	4.0093	5.2219
31.6842	4.001	5.2324
31.7206	4.01	5.414
31.757	4.0348	5.3704
31.7934	4.1054	5.5649
31.8298	3.8886	5.6414
31.8661	3.8903	5.5356
31.9025	3.9586	5.433
31.9389	4.0548	5.398
31.9753	3.7825	5.2216
32.0116	3.9207	5.2971
32.048	3.9235	5.1157
32.0844	3.8512	5.0881
32.1208	3.9055	5.2316
32.1571	3.8226	5.4511
32.1935	4.0213	5.5216
32.2299	3.8999	5.3103
32.2663	3.9195	5.503
32.3027	3.8855	5.8609
32.339	3.9745	5.6572
32.3754	4.0421	5.6872
32.4118	4.0306	5.7895
32.4482	4.2283	5.5737
32.4845	4.1795	5.3023
32.5209	4.1431	5.2571
32.5573	4.2013	5.1705
32.5937	4.0831	5.3723
32.63	3.9446	5.2289
32.6664	3.9736	5.4848
32.7028	4.1888	5.1732
32.7392	4.1937	5.073
32.7756	4.1913	5.0398
32.8119	4.3658	5.1511
32.8483	4.3043	5.1802
32.8847	4.1007	5.1168
32.9211	3.8872	5.1179
32.9574	3.8829	5.0739
32.9938	3.8456	5.1086
33.0302	3.4546	4.9951
33.0666	3.4615	4.9535
33.1029	3.5398	4.9155
33.1393	3.7357	5.0423
33.1757	3.7665	4.9385
33.2121	3.6801	4.8004
33.2485	3.6933	4.7301
33.2848	3.823	4.8033
33.3212	3.7683	4.7627
33.3576	3.8144	4.6614
33.394	3.6994	4.5576
33.4303	3.8436	4.5475
33.4667	3.8855	4.3994
33.5031	3.9042	4.4364
33.5395	3.7435	4.2377
33.5758	3.7294	4.4506
33.6122	3.612	4.2993
33.6486	3.7193	4.5294
33.685	3.7811	4.6376
33.7214	3.7176	4.7227
33.7577	3.802	4.4384
33.7941	3.5907	4.3606
33.8305	3.7835	4.5887
33.8669	3.7178	4.6344
33.9032	3.6762	4.4708
33.9396	3.5947	4.4626
33.976	3.4602	4.2843
34.0124	3.4834	4.0436
34.0487	3.3509	4.1072
34.0851	3.4286	4.1968
34.1215	3.481	4.3392
34.1579	3.3737	4.1636
34.1943	3.4573	4.1502
34.2306	3.515	4.1569
34.267	3.5939	4.1834
34.3034	3.618	4.2698
34.3398	3.7524	4.3519
34.3761	3.9372	4.1422
34.4125	3.8374	4.204
34.4489	3.9384	4.1269
34.4853	3.7422	4.261
34.5216	3.6878	4.2891
34.558	4.0277	4.1855
34.5944	3.9739	4.2385
34.6308	4.098	4.3146
34.6672	3.9356	4.2303
34.7035	4.094	4.1968
34.7399	4.154	4.312
34.7763	4.0637	4.2173
34.8127	4.1329	4.1546
34.849	3.895	4.2685
34.8854	3.8415	4.0186
34.9218	3.8272	4.0814
34.9582	3.7957	3.9289
34.9945	3.6428	3.7707
35.0309	3.5103	3.8943
35.0673	3.7759	4.0047
35.1037	3.9223	3.8789
35.1401	3.8885	3.8484
35.1764	4.054	3.8786
35.2128	3.976	4.0512
35.2492	4.0041	4.038
35.2856	3.9214	4.0711
35.3219	3.9407	4.127
35.3583	3.9367	3.9737
35.3947	3.7311	4.0569
35.4311	3.7575	3.9521
35.4674	3.8405	4.1051
35.5038	3.7004	4.129
35.5402	3.7732	4.1079
35.5766	3.8123	4.2787
35.613	3.8754	4.3206
35.6493	3.9413	4.2233
35.6857	3.887	4.4748
35.7221	3.9165	4.2309
35.7585	3.9985	4.1225
35.7948	4.0714	4.2815
35.8312	4.2298	4.3147
35.8676	4.4878	4.5628
35.904	4.4837	4.4756
35.9403	4.4398	4.4214
35.9767	4.3103	4.6768
36.0131	4.1571	4.8051
36.0495	4.2701	4.6866
36.0858	4.3103	4.5539
36.1222	4.1877	4.5192
36.1586	4.1487	4.6149
36.195	4.2096	4.5873
36.2314	4.2673	4.5812
36.2677	4.4476	4.5767
36.3041	4.3815	4.6027
36.3405	4.3466	4.6562
36.3769	4.4657	4.8068
36.4132	4.4315	4.7121
36.4496	4.5124	4.4692
36.486	4.7398	4.5788
36.5224	4.5808	4.4644
36.5587	4.6739	4.6281
36.5951	4.9144	4.4979
36.6315	4.8182	4.3289
36.6679	4.6356	4.1787
36.7043	4.7388	4.1442
36.7406	4.5696	4.239
36.777	4.6086	4.3938
36.8134	4.6057	4.5814
36.8498	4.8255	4.575
36.8861	4.711	4.2663
36.9225	4.8189	4.2408
36.9589	4.8024	4.2385
36.9953	5.0072	4.3127
37.0316	4.8537	4.3059
37.068	4.7936	4.1183
37.1044	4.7011	4.211
37.1408	4.8741	4.3472
37.1772	4.8481	4.4892
37.2135	4.8083	4.4759
37.2499	4.8868	4.5411
37.2863	4.8388	4.5701
37.3227	4.8962	4.7304
37.359	5.0947	4.7446
37.3954	4.9621	4.872
37.4318	4.935	4.8591
37.4682	4.8352	4.7733
37.5045	4.7894	4.8954
37.5409	4.8621	4.8923
37.5773	4.677	4.7393
37.6137	4.7369	4.6079
37.6501	4.72	4.3315
37.6864	4.963	4.4256
37.7228	4.5754	4.202
37.7592	4.6164	4.3116
37.7956	4.7106	4.1694
37.8319	4.6621	4.3582
37.8683	4.5947	4.102
37.9047	4.6415	4.2419
37.9411	4.4322	4.3182
37.9774	4.6037	4.0272
38.0138	4.3487	4.1505
38.0502	4.3003	4.3823
38.0866	4.4085	4.4318
38.123	4.5553	4.336
38.1593	4.5279	4.4356
38.1957	4.4798	4.2507
38.2321	4.4049	4.3967
38.2685	4.5052	4.3929
38.3048	4.5238	4.3574
38.3412	4.2546	4.3514
38.3776	4.2487	4.3327
38.414	4.1688	4.5144
38.4503	4.0893	4.6936
38.4867	4.0875	4.9168
38.5231	4.3412	4.8565
38.5595	4.5802	4.8228
38.5959	4.554	4.887
38.6322	4.3735	5.169
38.6686	4.1528	5.1102
38.705	4.0696	5.1641
38.7414	4.0225	5.107
38.7777	4.1201	5.1435
38.8141	4.1561	5.2273
38.8505	4.0776	5.3496
38.8869	4.2042	5.5414
38.9232	4.3295	5.604
38.9596	4.426	5.4976
38.996	4.3977	5.5409
39.0324	4.3639	5.4898
39.0688	4.3067	5.3583
39.1051	4.267	4.9767
39.1415	4.304	5.1896
39.1779	4.2772	5.097
39.2143	4.211	4.8966
39.2506	4.158	4.8607
39.287	4.1854	4.8343
39.3234	4.5527	4.5655
39.3598	4.3476	4.3837
39.3961	4.2183	4.3383
39.4325	4.1744	4.2715
39.4689	4.0683	4.2702
39.5053	3.8866	4.2451
39.5417	3.9297	4.5382
39.578	4.2016	4.5232
39.6144	4.0307	4.7043
39.6508	3.7488	4.5198
39.6872	3.9008	4.4579
39.7235	3.9553	4.5382
39.7599	4.077	4.4862
39.7963	4.2049	4.4453
39.8327	4.0296	4.4865
39.869	3.8782	4.6122
39.9054	4.0094	4.4495
39.9418	4.1136	4.7476
39.9782	4.4724	4.7848
40.0146	4.2	4.7611
40.0509	4.2121	4.5491
40.0873	4.372	4.6843
40.1237	4.5061	4.5689
40.1601	4.2685	4.4017
40.1964	4.1353	4.3158
40.2328	3.9844	4.0567
40.2692	4.1121	4.0494
40.3056	4.0397	4.0215
40.3419	3.9678	4.1678
40.3783	3.8985	4.1278
40.4147	3.9302	4.0585
40.4511	4.0092	4.2287
40.4874	4.2781	4.1748
40.5238	4.0531	4.1627
40.5602	4.0715	4.2703
40.5966	4.1705	4.1407
40.633	4.1702	4.1867
40.6693	4.1898	4.064
40.7057	4.3029	4.2676
40.7421	4.1706	4.2305
40.7785	4.1563	4.4457
40.8148	4.1337	4.3264
40.8512	4.1683	4.324
40.8876	4.0691	4.7009
40.924	4.0277	4.9627
40.9603	4.0072	4.8116
40.9967	4.2474	5.0061
41.0331	4.2852	5.0126
41.0695	3.9318	4.8775
41.1059	4.0492	4.7941
41.1422	3.9458	4.7885
41.1786	3.8177	4.6925
41.215	3.7856	4.8545
41.2514	3.7007	4.8184
41.2877	3.7632	4.7753
41.3241	3.4697	4.7608
41.3605	3.4313	4.9621
41.3969	3.5799	4.6907
41.4332	3.7066	4.8297
41.4696	3.6959	5.124
41.506	3.725	5.0136
41.5424	3.6495	4.8913
41.5788	3.8549	4.9682
41.6151	3.9775	4.7523
41.6515	3.7266	4.8877
41.6879	3.5571	4.8339
41.7243	3.4611	4.6932
41.7606	3.4087	4.6873
41.797	3.4326	4.6918
41.8334	3.6004	4.71
41.8698	3.4514	4.7195
41.9061	3.5693	4.6529
41.9425	3.5085	4.8467
41.9789	3.6108	4.607
42.0153	3.4212	4.9142
42.0517	3.5113	4.8858
42.088	3.6368	5.1715
42.1244	3.5243	5.0498
42.1608	3.5447	4.8581
42.1972	3.4682	4.8894
42.2335	3.8136	5.0192
42.2699	3.7904	4.921
42.3063	3.728	5.1981
42.3427	3.7852	5.5048
42.379	3.718	5.3552
42.4154	3.8216	5.4869
42.4518	3.8883	5.3123
42.4882	3.8522	5.4404
42.5246	3.5807	5.4369
42.5609	3.7496	5.3799
42.5973	3.7204	5.3881
42.6337	3.6224	5.8137
42.6701	3.5314	5.7304
42.7064	3.4097	5.7832
42.7428	3.5019	5.7001
42.7792	3.3936	5.4657
42.8156	3.5464	5.727
42.8519	3.535	5.674
42.8883	3.63	5.8251
42.9247	3.7445	5.6777
42.9611	3.5668	5.5997
42.9975	3.6469	5.4539
43.0338	3.8209	5.5881
43.0702	3.8849	5.5195
43.1066	3.9682	5.5511
43.143	3.8279	5.5741
43.1793	3.8598	5.8749
43.2157	4.0207	5.651
43.2521	4.1186	5.6982
43.2885	4.03	5.8426
43.3248	4.0441	5.821
43.3612	4.0846	5.8459
43.3976	4.0281	5.8568
43.434	4.0032	5.8967
43.4704	4.0328	6.0153
43.5067	4.0009	5.9136
43.5431	3.9021	5.8523
43.5795	3.6372	5.7936
43.6159	3.6479	5.7717
43.6522	3.5154	5.65
43.6886	3.6731	5.7154
43.725	3.5513	5.7986
43.7614	3.5017	5.7622
43.7977	3.5635	5.3332
43.8341	3.6517	5.3917
43.8705	3.8612	5.2733
43.9069	3.749	5.5241
43.9433	3.8794	5.7326
43.9796	3.9673	5.6565
44.016	3.9358	5.537
44.0524	4.0091	5.5924
44.0888	3.9369	5.2819
44.1251	3.8914	5.4081
44.1615	3.955	5.162
44.1979	4.2932	5.4015
44.2343	4.468	5.4115
44.2706	4.43	5.4022
44.307	4.5296	5.5226
44.3434	4.6329	5.5888
44.3798	4.7643	5.7875
44.4162	4.836	5.7599
44.4525	4.6696	5.5733
44.4889	4.3414	5.6271
44.5253	4.437	5.6118
44.5617	4.4782	5.621
44.598	4.4278	5.6362
44.6344	4.4992	5.6101
44.6708	4.2738	5.7875
44.7072	4.0967	5.5348
44.7435	4.131	5.6358
44.7799	4.3196	5.5198
44.8163	4.2589	5.3823
44.8527	4.1094	5.3247
44.8891	4.155	5.2509
44.9254	4.2431	5.1793
44.9618	4.1558	5.402
44.9982	4.165	5.3374
45.0346	4.0454	5.2332
45.0709	4.2128	5.1113
45.1073	4.1558	5.4514
45.1437	3.9779	5.4495
45.1801	3.913	5.5858
45.2164	4.2251	5.6178
45.2528	3.9969	5.4032
45.2892	4.3985	5.5498
45.3256	4.5788	5.6464
45.3619	4.3327	5.7488
45.3983	4.2067	6.0272
45.4347	4.2874	6.311
45.4711	4.2818	6.1784
45.5075	4.1094	6.1371
45.5438	4.1353	5.8881
45.5802	4.2779	5.8893
45.6166	4.3412	5.9541
45.653	4.1342	5.9998
45.6893	4.2723	6.0191
45.7257	4.3326	6.155
45.7621	4.5418	6.0033
45.7985	4.7225	5.8527
45.8348	5.0118	5.9253
45.8712	4.7035	6.2853
45.9076	4.7259	6.3468
45.944	4.7992	6.4918
45.9804	4.7925	6.4665
46.0167	4.3626	6.5134
46.0531	4.2447	6.305
46.0895	4.3066	6.3282
46.1259	4.4307	6.3068
46.1622	4.4712	6.4195
46.1986	4.5772	6.4185
46.235	4.5705	6.1637
46.2714	4.7238	6.056
46.3077	4.9429	5.8939
46.3441	4.5545	5.8206
46.3805	4.4219	5.8042
46.4169	4.4899	5.8718
46.4533	4.3304	5.7579
46.4896	4.3077	5.7548
46.526	4.5785	5.6383
46.5624	4.4745	5.5195
46.5988	4.4577	5.5583
46.6351	4.5025	5.6226
46.6715	4.5417	5.4268
46.7079	4.6109	5.3056
46.7443	4.3852	5.2515
46.7806	4.3736	5.2212
46.817	4.4926	5.1933
46.8534	4.5083	5.2205
46.8898	4.5197	5.2888
46.9262	4.6591	5.058
46.9625	4.441	5.1618
46.9989	4.2757	5.1488
47.0353	4.2848	5.0181
47.0717	4.1558	5.0116
47.108	4.1682	5.05
47.1444	4.124	5.0032
47.1808	4.1061	4.9928
47.2172	4.1144	4.8254
47.2535	4.1109	5.0141
47.2899	4.2116	5.0339
47.3263	4.0086	5.1983
47.3627	3.8261	5.3257
47.3991	3.8436	5.3167
47.4354	3.7364	5.1224
47.4718	3.5427	5.2008
47.5082	3.6465	5.4683
47.5446	3.6604	5.351
47.5809	3.7355	5.4194
47.6173	3.5458	5.5292
47.6537	3.5537	5.2844
47.6901	3.7512	5.4916
47.7264	3.7401	5.6004
47.7628	3.7873	5.797
47.7992	3.7878	5.9868
47.8356	3.9056	5.8259
47.872	4.0684	5.8463
47.9083	3.9584	5.8476
47.9447	3.8751	5.6518
47.9811	3.842	5.6487
48.0175	3.6219	5.6511
48.0538	3.6338	5.7023
48.0902	3.8641	5.4693
48.1266	3.8875	5.4676
48.163	4.19	5.0757
48.1993	3.8532	5.0392
48.2357	3.8028	4.8895
48.2721	3.5524	4.8868
48.3085	3.7203	4.9019
48.3449	3.5385	4.8559
48.3812	3.5278	4.9872
48.4176	3.3461	5.0491
48.454	3.5503	5.2334
48.4904	3.8644	5.165
48.5267	3.7554	5.0149
48.5631	3.7043	4.8547
48.5995	3.7479	5.1484
48.6359	3.7582	5.3116
48.6722	3.8432	5.405
48.7086	3.7289	5.4116
48.745	3.7291	5.286
48.7814	3.866	5.4118
48.8178	3.7989	5.1663
48.8541	4.0161	5.4976
48.8905	3.8792	5.3901
48.9269	3.7924	5.4935
48.9633	3.7671	5.2264
48.9996	3.6275	5.1973
49.036	3.6656	5.1195
49.0724	3.981	5.1512
49.1088	3.8923	5.1233
49.1451	4.0295	5.1886
49.1815	3.9827	5.5496
49.2179	3.8975	5.3214
49.2543	3.8057	5.5711
49.2907	3.7058	5.5918
49.327	3.8033	5.5777
49.3634	3.7012	5.3769
49.3998	3.7992	5.3592
49.4362	3.8188	5.3543
49.4725	3.9952	5.3471
49.5089	3.9782	5.2304
49.5453	4.0168	5.3298
49.5817	4.0528	5.3296
49.618	4.4796	5.4878
49.6544	4.4122	5.6948
49.6908	4.1363	5.6428
49.7272	4.2113	5.6407
49.7636	4.0134	5.6676
49.7999	4.0356	5.5785
49.8363	3.9343	5.7465
49.8727	3.6036	6.0089
49.9091	3.592	6.1357
49.9454	3.6226	6.2159
49.9818	3.4516	6.145
50.0182	3.541	5.9868
50.0546	3.5714	6.1182
50.0909	3.4772	6.167
50.1273	3.5576	6.057
50.1637	3.5991	5.9522
50.2001	3.6864	5.9851
50.2364	3.6374	5.9753
50.2728	3.815	5.7664
50.3092	4.0222	5.8935
50.3456	3.7422	5.9419
50.382	3.7407	6.0693
50.4183	3.8214	5.9973
50.4547	3.7233	5.8491
50.4911	3.6075	6.0232
50.5275	3.6246	5.9899
50.5638	3.7274	6.4472
50.6002	3.6139	6.489
50.6366	3.7127	6.5065
50.673	3.7695	6.5768
50.7093	3.6529	6.5111
50.7457	3.7891	6.6373
50.7821	3.6254	6.7005
50.8185	3.7257	6.7841
50.8549	3.5417	6.5137
50.8912	3.5985	6.1871
50.9276	3.6218	6.0326
50.964	3.4888	6.1233
51.0004	3.4473	6.0408
51.0367	3.5192	6.0203
51.0731	3.4755	6.125
51.1095	3.5192	6.1303
51.1459	3.5955	6.1337
51.1822	3.4571	5.9188
51.2186	3.5539	6.1273
51.255	3.671	6.0715
51.2914	3.5679	6.3195
51.3278	3.574	6.3959
51.3641	3.6718	6.4189
51.4005	3.6098	6.2699
51.4369	3.5916	6.0693
51.4733	3.7151	6.1317
51.5096	3.3499	6.373
51.546	3.4104	6.2065
51.5824	3.4679	6.4729
51.6188	3.5091	6.1574
51.6551	3.6003	6.2793
51.6915	3.8443	6.4136
51.7279	3.8037	6.3746
51.7643	3.7608	6.4972
51.8007	3.4383	6.3982
51.837	3.3981	6.6729
51.8734	3.1394	6.3608
51.9098	3.091	6.402
51.9462	3.1243	6.2375
51.9825	3.2555	6.382
52.0189	3.3373	6.2948
52.0553	3.4526	6.1895
52.0917	3.631	6.1018
52.128	3.6985	6.0398
52.1644	3.8962	5.713
52.2008	3.9821	5.9889
52.2372	4.239	5.9557
52.2736	4.0387	5.8648
52.3099	4.0497	5.7698
52.3463	4.1073	5.8213
52.3827	4.2046	5.6281
52.4191	4.1739	5.847
52.4554	4.0863	5.9368
52.4918	4.119	5.9712
52.5282	4.4016	6.0272
52.5646	4.3366	6.0526
52.6009	4.1445	6.2334
52.6373	4.0787	6.1732
52.6737	3.9704	6.214
52.7101	3.784	6.1603
52.7465	4.0104	5.9222
52.7828	3.9015	6.1488
52.8192	3.7596	6.0835
52.8556	3.8184	5.9126
52.892	3.8541	5.9782
52.9283	3.7418	6.2711
52.9647	3.8027	6.4214
53.0011	3.6992	6.2466
53.0375	3.769	6.3912
53.0738	3.4643	6.4377
53.1102	3.4546	6.212
53.1466	3.613	6.1466
53.183	3.3214	6.1153
53.2194	3.2503	6.246
53.2557	3.3455	6.246
53.2921	3.324	6.2997
53.3285	3.7314	6.5543
53.3649	3.8211	6.6807
53.4012	3.5687	6.6923
53.4376	3.5279	6.6945
53.474	3.5849	6.6409
53.5104	3.4634	6.6064
53.5467	3.5124	6.5141
53.5831	3.4854	6.5192
53.6195	3.5228	6.4145
53.6559	3.5842	6.5645
53.6923	3.4202	6.4294
53.7286	3.4036	6.5604
53.765	3.5124	6.3507
53.8014	3.6251	6.4801
53.8378	3.6515	6.2439
53.8741	3.7386	6.2305
53.9105	3.5915	6.0851
53.9469	3.5247	5.9641
53.9833	3.5976	5.9804
54.0196	3.6716	5.993
54.056	3.7508	6.131
54.0924	3.5933	6.1519
54.1288	3.5254	5.8944
54.1652	3.3586	6.0294
54.2015	3.3996	5.8765
54.2379	3.2261	5.8072
54.2743	3.2643	5.7354
54.3107	3.3976	5.7552
54.347	3.3291	5.7924
54.3834	3.4214	5.768
54.4198	3.309	5.907
54.4562	3.1911	5.9369
54.4925	3.3233	5.795
54.5289	3.1876	5.9181
54.5653	3.24	5.8618
54.6017	3.1138	5.9701
54.6381	3.1861	6.0108
54.6744	3.0779	5.9582
54.7108	3.1713	5.8805
54.7472	3.1577	5.906
54.7836	3.1208	5.8522
54.8199	3.0856	5.8369
54.8563	3.0776	5.8729
54.8927	2.9973	5.7228
54.9291	3.1874	5.8883
54.9654	3.0319	5.7534
55.0018	2.9962	5.5528
55.0382	3.0011	5.7735
55.0746	3.0347	5.5831
55.1109	3.2779	5.5931
55.1473	3.2976	5.5647
55.1837	3.1529	5.8271
55.2201	3.1274	5.9639
55.2565	2.9605	5.8021
55.2928	2.9438	5.8016
55.3292	3.15	5.9147
55.3656	2.997	5.8739
55.402	3.0629	5.9429
55.4383	2.9861	6.006
55.4747	2.9777	5.9106
55.5111	2.935	5.9729
55.5475	3.1139	5.9662
55.5838	3.0103	6.0713
55.6202	3.0913	5.9515
55.6566	2.896	5.8169
55.693	2.8992	5.6161
55.7294	2.7515	5.8162
55.7657	2.6836	5.8271
55.8021	2.777	5.8036
55.8385	2.9729	5.9265
55.8749	3.0068	5.6922
55.9112	3.0582	5.7468
55.9476	3.4556	5.4936
55.984	3.6777	5.6231
56.0204	3.6369	5.7126
56.0567	3.5765	5.5922
56.0931	3.5896	5.5999
56.1295	3.2313	5.5275
56.1659	3.5778	5.6675
56.2023	3.3824	5.602
56.2386	3.4606	5.4247
56.275	3.4821	5.4356
56.3114	3.573	5.3344
56.3478	3.5956	5.3572
56.3841	3.5446	5.2194
56.4205	3.5076	5.1456
56.4569	3.3989	5.0172
56.4933	3.4208	5.1829
56.5296	3.3616	5.4852
56.566	3.3986	5.454
56.6024	3.3277	5.6771
56.6388	3.3756	5.5084
56.6752	3.6073	5.5031
56.7115	3.6119	5.2102
56.7479	3.5918	5.3226
56.7843	3.5815	5.1726
56.8207	3.8456	5.1229
56.857	3.8663	5.2972
56.8934	3.8002	5.216
56.9298	3.7478	5.1963
56.9662	3.5924	5.0328
57.0025	3.429	5.3098
57.0389	3.4281	5.3658
57.0753	3.4823	5.5468
57.1117	3.4495	5.3913
57.1481	3.5145	5.4166
57.1844	3.4475	5.5307
57.2208	3.4876	5.4768
57.2572	3.6606	5.7702
57.2936	3.7908	5.8637
57.3299	3.7801	5.9138
57.3663	3.7079	5.8642
57.4027	3.6295	5.6542
57.4391	3.7221	5.7005
57.4754	3.4485	5.7128
57.5118	3.5538	5.6157
57.5482	3.6751	5.5642
57.5846	3.8474	5.5557
57.621	3.8466	5.5761
57.6573	3.7321	5.2606
57.6937	3.6684	5.233
57.7301	3.7852	5.1249
57.7665	3.7324	5.2047
57.8028	3.6802	5.0997
57.8392	3.7777	4.882
57.8756	3.9825	4.8402
57.912	3.8816	4.8405
57.9483	3.8821	5.0615
57.9847	3.9345	5.207
58.0211	3.9105	5.3883
58.0575	3.9962	5.3593
58.0939	3.9294	5.3355
58.1302	3.81	5.4881
58.1666	3.7063	5.6175
58.203	3.7677	5.479
58.2394	3.8014	5.5399
58.2757	3.9432	5.7153
58.3121	3.9555	5.591
58.3485	3.858	5.6133
58.3849	3.9109	5.6527
58.4212	4.2544	5.628
58.4576	3.9772	5.8058
58.494	3.9528	5.8115
58.5304	4.2917	6.1031
58.5668	4.1182	6.1476
58.6031	4.3391	5.963
58.6395	4.3776	6.1095
58.6759	4.4943	6.2151
58.7123	4.7214	6.2124
58.7486	4.4118	5.9166
58.785	4.4109	6.2199
58.8214	4.5303	5.9404
58.8578	4.3883	6.1606
58.8941	4.3236	5.975
58.9305	4.1532	6.2589
58.9669	4.0846	6.5677
59.0033	3.9999	6.3698
59.0397	4.0743	6.5179
59.076	3.9189	6.4717
59.1124	4.0397	6.3287
59.1488	4.0812	6.2638
59.1852	3.8862	6.6731
59.2215	3.9325	6.8226
59.2579	4.0851	6.6936
59.2943	4.1477	6.5333
59.3307	4.1466	6.5453
59.367	4.1255	6.5096
59.4034	4.0544	6.5383
59.4398	3.8176	6.6685
59.4762	3.877	6.7381
59.5126	3.6	6.6445
59.5489	3.8434	6.3611
59.5853	3.9475	6.3975
59.6217	3.8943	6.7557
59.6581	4.0943	6.676
59.6944	4.1398	6.6661
59.7308	4.1299	6.6995
59.7672	3.9467	6.769
59.8036	4.023	6.6235
59.8399	4.247	6.4005
59.8763	4.1481	6.5066
59.9127	4.2408	6.5473
59.9491	4.1384	6.648
59.9854	4.18	6.9394
60.0218	4.266	6.88
60.0582	4.1621	6.9207
60.0946	4.279	7.0101
60.131	4.2466	6.989
60.1673	4.0951	6.9651
60.2037	4.1579	6.7635
60.2401	4.0524	7.0429
60.2765	3.8962	7.1529
60.3128	4.0961	7.0127
60.3492	4.4102	6.7503
60.3856	4.4272	6.8334
60.422	4.7452	6.99
60.4583	4.6488	6.9091
60.4947	4.6918	6.7745
60.5311	4.6134	6.6376
60.5675	4.7378	6.3548
60.6039	4.5026	6.3995
60.6402	4.5503	6.2699
60.6766	4.3644	6.2199
60.713	4.4201	6.276
60.7494	4.4421	6.1446
60.7857	4.4689	6.3299
60.8221	4.5568	6.4446
60.8585	4.5827	6.75
60.8949	4.6141	6.7703
60.9312	4.6045	7.0378
60.9676	4.5611	7.3454
61.004	4.3815	7.1457
61.0404	4.3415	7.2545
61.0768	4.6005	7.5888
61.1131	4.4154	7.4947
61.1495	4.4566	7.264
61.1859	4.4809	7.2903
61.2223	4.5834	6.9386
61.2586	4.6361	6.8714
61.295	4.8323	6.7654
61.3314	5.1482	6.3707
61.3678	5.2081	6.5071
61.4041	5.076	6.3251
61.4405	4.9172	6.2175
61.4769	4.8764	6.0528
61.5133	4.9113	6.0533
61.5497	5.1496	6.0861
61.586	5.0097	6.1972
61.6224	5.1944	6.3767
61.6588	5.1911	6.3545
61.6952	5.3819	6.535
61.7315	5.4933	6.5171
61.7679	5.5595	6.7736
61.8043	5.4074	6.7624
61.8407	5.301	6.9156
61.877	5.3409	7.0471
61.9134	5.3355	6.895
61.9498	5.3401	7.1509
61.9862	5.2808	7.2676
62.0226	5.3827	7.2339
62.0589	5.0591	7.3536
62.0953	5.1325	7.0903
62.1317	5.196	7.0702
62.1681	5.0846	6.9954
62.2044	5.0817	6.8548
62.2408	4.941	6.7509
62.2772	4.9455	6.6612
62.3136	4.7984	6.6742
62.3499	4.5322	6.7021
62.3863	4.2753	6.5963
62.4227	4.136	6.4971
62.4591	4.096	6.4585
62.4955	4.2384	6.4627
62.5318	4.0302	6.4209
62.5682	4.101	6.5717
62.6046	4.2118	6.7031
62.641	4.1173	6.7217
62.6773	4.1068	6.7865
62.7137	4.4525	6.5622
62.7501	4.2651	6.4093
62.7865	4.1961	6.5286
62.8228	4.1727	6.4642
62.8592	4.3094	6.5249
62.8956	4.37	6.3913
62.932	4.4386	6.442
62.9684	4.4291	6.3706
63.0047	4.3852	6.4021
63.0411	4.4564	6.2095
63.0775	4.4626	6.1483
63.1139	4.3023	6.0021
63.1502	4.3137	6.0924
63.1866	4.5162	6.2591
63.223	4.6277	6.2843
63.2594	4.5732	6.1811
63.2957	4.4995	6.1957
63.3321	4.5778	6.3028
63.3685	4.7584	6.4613
63.4049	4.5739	6.6543
63.4413	4.4401	6.8474
63.4776	4.1109	6.8651
63.514	4.2238	6.8864
63.5504	3.9866	6.6023
63.5868	3.8292	6.4502
63.6231	3.8561	6.2216
63.6595	3.7341	6.2831
63.6959	4.0731	6.4174
63.7323	4.2176	6.5844
63.7686	4.3726	6.3502
63.805	4.0867	6.5837
63.8414	4.1245	6.4604
63.8778	4.2676	6.4198
63.9142	4.4171	6.4738
63.9505	4.218	6.4386
63.9869	4.5019	5.9292
64.0233	4.1614	5.9686
64.0597	4.0985	5.7622
64.096	4.0008	5.8812
64.1324	3.8915	6.0735
64.1688	3.8518	6.1524
64.2052	3.748	6.0394
64.2415	3.7372	6.1498
64.2779	3.6818	6.1279
64.3143	3.7245	6.1035
64.3507	3.6602	6.3984
64.387	3.856	6.3215
64.4234	3.7916	6.1547
64.4598	3.6318	6.0614
64.4962	3.6166	5.9527
64.5326	3.573	6.234
64.5689	3.64	6.3892
64.6053	3.499	6.4328
64.6417	3.4972	6.1962
64.6781	3.5039	6.2006
64.7144	3.64	6.3132
64.7508	3.7249	6.3368
64.7872	3.8866	6.4219
64.8236	3.86	6.2816
64.8599	3.6805	6.6153
64.8963	3.4704	6.3903
64.9327	3.5629	6.3923
64.9691	3.729	6.2247
65.0055	3.6943	6.2186
65.0418	3.6763	6.2033
65.0782	3.8529	5.8749
65.1146	3.8922	5.8505
65.151	4.0109	5.8427
65.1873	3.8107	5.8909
65.2237	3.6861	5.7663
65.2601	3.5593	5.6997
65.2965	3.6141	5.6249
65.3328	3.5159	5.6744
65.3692	3.6128	5.7335
65.4056	3.5541	5.738
65.442	3.618	5.7193
65.4784	3.726	5.7593
65.5147	3.4987	5.8927
65.5511	3.3936	5.7557
65.5875	3.4808	5.6282
65.6239	3.4334	5.9534
65.6602	3.684	6.0024
65.6966	3.4321	6.1014
65.733	3.4982	5.9073
65.7694	3.6006	5.6696
65.8057	3.5263	5.5027
65.8421	3.7588	5.4364
65.8785	3.8869	5.3375
65.9149	3.9069	5.2269
65.9513	3.8476	5.3432
65.9876	3.9655	5.2221
66.024	4.061	5.0353
66.0604	4.1457	5.095
66.0968	4.2742	5.1227
66.1331	4.1353	5.3125
66.1695	4.1821	5.4893
66.2059	4.1061	5.2986
66.2423	4.2173	5.5708
66.2786	4.4793	5.337
66.315	4.3775	5.1601
66.3514	4.4153	5.3571
66.3878	4.0953	5.4671
66.4242	3.9838	5.4824
66.4605	4.0143	5.6337
66.4969	4.2254	5.567
66.5333	4.3616	5.8246
66.5697	4.5346	5.9923
66.606	4.5807	5.7867
66.6424	4.7345	5.6258
66.6788	4.8526	5.7019
66.7152	4.8942	5.8765
66.7515	4.7104	5.8646
66.7879	4.8827	5.7942
66.8243	5.0565	5.6781
66.8607	4.7217	5.4936
66.8971	4.9336	5.7024
66.9334	5.0553	5.3394
66.9698	4.8495	5.4313
67.0062	5.0147	5.4079
67.0426	5.1674	5.4403
67.0789	5.1201	5.4428
67.1153	5.1679	5.2873
67.1517	5.0657	5.2019
67.1881	4.8658	5.3873
67.2244	5.2141	5.4151
67.2608	5.0497	5.1644
67.2972	5.2298	4.8977
67.3336	5.2867	5.0943
67.37	5.1225	5.1572
67.4063	5.2937	5.0434
67.4427	5.3899	5.0411
67.4791	5.1512	4.8611
67.5155	4.9299	4.8059
67.5518	5.0586	4.9674
67.5882	4.9135	5.2073
67.6246	4.8418	5.095
67.661	4.8106	5.1111
67.6973	4.6606	5.1249
67.7337	4.8224	5.011
67.7701	4.8411	5.2144
67.8065	4.6776	5.1554
67.8429	4.7172	5.221
67.8792	4.7593	5.1184
67.9156	4.6117	5.1691
67.952	4.5872	5.2375
67.9884	4.5702	5.396
68.0247	4.59	5.4219
68.0611	4.3756	5.3038
68.0975	4.5781	5.3172
68.1339	4.5856	5.272
68.1702	4.5212	5.3271
68.2066	4.7595	5.5203
68.243	4.9159	5.5199
68.2794	4.8009	5.2848
68.3158	4.7128	5.5693
68.3521	5.0436	5.603
68.3885	4.9368	5.8214
68.4249	4.8891	5.7668
68.4613	4.5588	5.7591
68.4976	4.7378	6.0573
68.534	5.0623	5.9774
68.5704	5.1216	5.9421
68.6068	5.0837	5.8461
68.6431	5.223	6.0132
68.6795	5.315	6.1604
68.7159	5.3984	6.1504
68.7523	5.4384	5.9993
68.7887	5.3337	5.851
68.825	5.386	6.0552
68.8614	5.2939	6.0062
68.8978	5.2925	6.0338
68.9342	5.4688	5.8446
68.9705	5.4048	6.0671
69.0069	5.2383	6.0192
69.0433	5.1109	6.1861
69.0797	4.9862	6.0616
69.116	5.036	5.8964
69.1524	5.1513	5.8563
69.1888	5.3976	5.7456
69.2252	5.575	5.9371
69.2615	5.5503	6.2478
69.2979	5.4964	6.4704
69.3343	5.6044	6.429
69.3707	5.622	6.2589
69.4071	5.5193	6.4491
69.4434	5.3475	6.4033
69.4798	5.3323	6.1728
69.5162	5.4235	5.8235
69.5526	5.6604	5.7618
69.5889	5.7124	5.835
69.6253	5.8073	5.8778
69.6617	5.8722	5.7908
69.6981	5.7889	5.8424
69.7344	5.7024	5.61
69.7708	5.8423	5.6638
69.8072	5.7628	5.7512
69.8436	5.5972	5.7196
69.88	5.517	5.5855
69.9163	5.5616	5.5835
69.9527	5.6522	5.2993
69.9891	5.5537	5.6005
70.0255	5.469	5.5045
70.0618	5.5226	5.3674
70.0982	5.5234	5.3154
70.1346	5.5512	5.0916
70.171	5.5132	5.0888
70.2073	5.4569	4.9914
70.2437	5.4133	4.9085
70.2801	5.3483	4.6599
70.3165	5.449	4.6019
70.3529	5.3963	4.6773
70.3892	5.4877	4.7049
70.4256	5.4002	4.7258
70.462	5.2338	4.7936
70.4984	5.2178	4.6345
70.5347	5.1075	4.6079
70.5711	5.0343	4.5996
70.6075	5.0203	4.8972
70.6439	4.6514	5.0041
70.6802	4.683	4.8627
70.7166	4.6909	5.0295
70.753	4.6456	4.957
70.7894	4.8692	4.974
70.8258	4.8922	4.8726
70.8621	4.6911	4.8459
70.8985	4.7808	4.9076
70.9349	5.0254	5.1201
70.9713	4.9816	5.0867
71.0076	5.12	5.0665
71.044	4.861	4.8555
71.0804	4.8941	5.0278
71.1168	4.9297	5.0809
71.1531	4.8069	5.3255
71.1895	4.7072	4.9753
71.2259	4.729	5.103
71.2623	4.6517	4.8902
71.2987	4.9176	5.1659
71.335	4.8882	5.42
71.3714	4.9074	5.4018
71.4078	4.9509	5.3555
71.4442	5.0213	5.4123
71.4805	4.9074	5.5807
71.5169	4.9465	5.6318
71.5533	4.7846	5.3813
71.5897	4.8672	5.3097
71.626	4.8384	5.3779
71.6624	4.799	5.3902
71.6988	4.8729	5.4658
71.7352	4.9113	5.4941
71.7716	4.9324	5.5937
71.8079	4.508	5.7882
71.8443	4.5426	5.6919
71.8807	4.6769	5.3727
71.9171	4.5545	5.581
71.9534	4.4306	5.4416
71.9898	4.5712	5.5667
72.0262	4.6209	5.5963
72.0626	4.6479	5.5429
72.0989	4.606	5.4782
72.1353	4.4206	5.5157
72.1717	4.2157	5.7325
72.2081	4.2044	6.0655
72.2445	4.2	6.2595
72.2808	4.4009	6.278
72.3172	4.204	6.2486
72.3536	4.4507	6.1954
72.39	4.346	6.3432
72.4263	4.4395	6.5146
72.4627	4.3864	6.3743
72.4991	4.2915	6.2461
72.5355	4.3716	6.2478
72.5718	4.1867	6.5545
72.6082	4.1495	6.4826
72.6446	4.3642	6.3871
72.681	4.5462	6.4054
72.7174	4.4521	6.3844
[truncated: 750 more rows]

[truncated: 73 more sheets: Figure 3D, Figure 3E, Figure 3G, Figure 4A, Figure 4B, Figure 4C, Figure 4D, Figure 4E, Figure 4F, Figure 4I, Figure 4J, Figure 5A, Figure 5B, Figure_5C, Figure_5D, Figure_6A, Figure_6C, Figure_6D, Figure_6E, Figure_6F …]
